# Supplementary material for: Haptoglobin is dispensable for haemoglobin uptake by Trypanosoma brucei
Source: Front Immunol. 2024 Jul 18;15:1441131. doi: 10.3389/fimmu.2024.1441131 (PMC11304504; doi:10.3389/fimmu.2024.1441131)
Supplement: Supplementary file 1 [file DataSheet_1.zip]

Archive with 5 entries (5 files):
- Supplementary Data S1.xlsx
- Supplementary Data S2.xlsx
- Supplementary Data S3.xlsx
- Supplementary Data S4.xlsx
- Supplementary Data S5.xlsx
