# Supplementary material for: Haptoglobin is dispensable for haemoglobin uptake by Trypanosoma brucei
Source: Front Immunol. 2024 Jul 18;15:1441131. doi: 10.3389/fimmu.2024.1441131 (PMC11304504; doi:10.3389/fimmu.2024.1441131)
Supplement: Supplementary file 1 [file DataSheet_1.zip › Supplementary Data S1.xlsx]

## Sheet: 20240513_171346_PLK172__A-SN__2
PG.ProteinGroups	PG.FastaHeaders	1. Hp-/- (PG Quantity)	2. Hp-/-	3. Hp-/-	4. Hp-/-	5. Black (PG Quantity)	6. Black	7. Black	8. Black	Mean Hp-/-	Mean Black	Fold Change	T test (p value)
A0A075B5P7	>tr|A0A075B5P7|A0A075B5P7_MOUSE Immunoglobulin heavy variable 5-2 OS=Mus musculus OX=10090 GN=Ighv5-2 PE=4 SV=1	NaN	NaN	NaN	NaN	NaN	NaN	NaN	NaN	#DIV/0!	#DIV/0!	#DIV/0!	#DIV/0!
A0A075B5S3	>tr|A0A075B5S3|A0A075B5S3_MOUSE Immunoglobulin heavy variable 14-4 OS=Mus musculus OX=10090 GN=Ighv14-4 PE=4 SV=1	NaN	1060.42	NaN	NaN	NaN	NaN	NaN	NaN	1060.42	#DIV/0!	#DIV/0!	#DIV/0!
A0A075B5T0	>tr|A0A075B5T0|A0A075B5T0_MOUSE Immunoglobulin heavy variable V3-8 (Fragment) OS=Mus musculus OX=10090 GN=Ighv3-8 PE=4 SV=2	NaN	1	NaN	NaN	NaN	NaN	NaN	NaN	1	#DIV/0!	#DIV/0!	#DIV/0!
A0A075B5T6	>tr|A0A075B5T6|A0A075B5T6_MOUSE Immunoglobulin heavy variable V10-3 (Fragment) OS=Mus musculus OX=10090 GN=Ighv10-3 PE=4 SV=1	NaN	NaN	NaN	NaN	NaN	3228.63	279.031	566.324	#DIV/0!	1358	#DIV/0!	#DIV/0!
A0A075B5V3	>tr|A0A075B5V3|A0A075B5V3_MOUSE Immunoglobulin heavy variable 1-36 OS=Mus musculus OX=10090 GN=Ighv1-36 PE=4 SV=1	NaN	NaN	NaN	NaN	NaN	NaN	NaN	NaN	#DIV/0!	#DIV/0!	#DIV/0!	#DIV/0!
A0A075B5X0	>tr|A0A075B5X0|A0A075B5X0_MOUSE Immunoglobulin heavy variable V1-59 OS=Mus musculus OX=10090 GN=Ighv1-59 PE=4 SV=1	NaN	NaN	NaN	NaN	NaN	NaN	2190.89	6617.62	#DIV/0!	4404.25	#DIV/0!	#DIV/0!
A0A0A6YVU8;Q9JKV1	>tr|A0A0A6YVU8|A0A0A6YVU8_MOUSE Predicted pseudogene 9774 OS=Mus musculus OX=10090 GN=Gm9774 PE=3 SV=1;>sp|Q9JKV1|ADRM1_MOUSE Proteasomal ubiquitin receptor ADRM1 OS=Mus musculus OX=10090 GN=Adrm1 PE=1 SV=2	NaN	NaN	NaN	NaN	NaN	NaN	NaN	NaN	#DIV/0!	#DIV/0!	#DIV/0!	#DIV/0!
A0A0A6YWU3	>tr|A0A0A6YWU3|A0A0A6YWU3_MOUSE Immunoglobulin heavy variable V6-7 (Fragment) OS=Mus musculus OX=10090 GN=Ighv6-7 PE=4 SV=1	NaN	NaN	NaN	NaN	1323.06	NaN	NaN	NaN	#DIV/0!	1323.06	#DIV/0!	#DIV/0!
A0A0B4J1I5	>tr|A0A0B4J1I5|A0A0B4J1I5_MOUSE Immunoglobulin kappa chain variable 4-70 (Fragment) OS=Mus musculus OX=10090 GN=Igkv4-70 PE=4 SV=1	NaN	NaN	NaN	NaN	NaN	NaN	NaN	NaN	#DIV/0!	#DIV/0!	#DIV/0!	#DIV/0!
A0A0G2JDU0	>tr|A0A0G2JDU0|A0A0G2JDU0_MOUSE Immunoglobulin kappa variable 8-34 (Fragment) OS=Mus musculus OX=10090 GN=Igkv8-34 PE=4 SV=4	NaN	NaN	NaN	NaN	NaN	NaN	NaN	NaN	#DIV/0!	#DIV/0!	#DIV/0!	#DIV/0!
A0A0N4SVP8;E9PV04;Q91VC3	>tr|A0A0N4SVP8|A0A0N4SVP8_MOUSE RNA helicase OS=Mus musculus OX=10090 GN=Eif4a3l2 PE=3 SV=1;>tr|E9PV04|E9PV04_MOUSE RNA helicase OS=Mus musculus OX=10090 GN=Eif4a3l1 PE=3 SV=2;>sp|Q91VC3|IF4A3_MOUSE Eukaryotic initiation factor 4A-III OS=Mus musculus OX=10090 GN=Eif4a3 PE=1 SV=3	NaN	NaN	NaN	NaN	NaN	NaN	NaN	2995.6	#DIV/0!	2995.6	#DIV/0!	#DIV/0!
A0A0U1RNF2	>tr|A0A0U1RNF2|A0A0U1RNF2_MOUSE Leucine carboxyl methyltransferase 1 OS=Mus musculus OX=10090 GN=Lcmt1 PE=1 SV=1	NaN	NaN	NaN	NaN	NaN	NaN	NaN	757.529	#DIV/0!	757.529	#DIV/0!	#DIV/0!
A0A140T8P5	>tr|A0A140T8P5|A0A140T8P5_MOUSE Immunoglobulin kappa chain variable 8-24 (Fragment) OS=Mus musculus OX=10090 GN=Igkv8-24 PE=4 SV=2	NaN	NaN	NaN	NaN	75093.8	NaN	NaN	28762.4	#DIV/0!	51928.1	#DIV/0!	#DIV/0!
A0A2I3BPG9;P83882	>tr|A0A2I3BPG9|A0A2I3BPG9_MOUSE Ribosomal protein L36A, pseudogene 1 OS=Mus musculus OX=10090 GN=Rpl36a-ps1 PE=3 SV=1;>sp|P83882|RL36A_MOUSE 60S ribosomal protein L36a OS=Mus musculus OX=10090 GN=Rpl36a PE=3 SV=2	NaN	NaN	NaN	NaN	NaN	NaN	NaN	NaN	#DIV/0!	#DIV/0!	#DIV/0!	#DIV/0!
A0A2R8VH94	>tr|A0A2R8VH94|A0A2R8VH94_MOUSE Transmembrame protein 274 OS=Mus musculus OX=10090 GN=Tmem274 PE=4 SV=1	NaN	NaN	NaN	NaN	NaN	NaN	NaN	NaN	#DIV/0!	#DIV/0!	#DIV/0!	#DIV/0!
A2A8L5	>sp|A2A8L5|PTPRF_MOUSE Receptor-type tyrosine-protein phosphatase F OS=Mus musculus OX=10090 GN=Ptprf PE=1 SV=1	344.717	714.579	702.2	NaN	NaN	NaN	NaN	NaN	587.165	#DIV/0!	#DIV/0!	#DIV/0!
A2ADY9	>sp|A2ADY9|DDI2_MOUSE Protein DDI1 homolog 2 OS=Mus musculus OX=10090 GN=Ddi2 PE=1 SV=1	NaN	NaN	NaN	NaN	NaN	NaN	NaN	496.844	#DIV/0!	496.844	#DIV/0!	#DIV/0!
A2AG06	>sp|A2AG06|MEIOC_MOUSE Meiosis-specific coiled-coil domain-containing protein MEIOC OS=Mus musculus OX=10090 GN=Meioc PE=1 SV=1	NaN	NaN	NaN	NaN	NaN	NaN	NaN	1361.84	#DIV/0!	1361.84	#DIV/0!	#DIV/0!
A2AJD1	>tr|A2AJD1|A2AJD1_MOUSE BPI fold-containing family B, member 9B OS=Mus musculus OX=10090 GN=Bpifb9b PE=2 SV=1	1167.65	NaN	NaN	NaN	NaN	NaN	NaN	NaN	1167.65	#DIV/0!	#DIV/0!	#DIV/0!
A2AVA0	>sp|A2AVA0|SVEP1_MOUSE Sushi, von Willebrand factor type A, EGF and pentraxin domain-containing protein 1 OS=Mus musculus OX=10090 GN=Svep1 PE=1 SV=1	NaN	564.31	245.178	NaN	NaN	NaN	NaN	NaN	404.744	#DIV/0!	#DIV/0!	#DIV/0!
A7UAK5	>tr|A7UAK5|A7UAK5_MOUSE 6-phosphofructo-2-kinase/fructose-2, 6-biphosphatase 3 splice variant 2 OS=Mus musculus OX=10090 GN=Pfkfb3 PE=1 SV=1	NaN	NaN	NaN	NaN	NaN	NaN	NaN	638.364	#DIV/0!	638.364	#DIV/0!	#DIV/0!
A9Q7H1	>tr|A9Q7H1|A9Q7H1_MOUSE RIKEN cDNA 9830107B12 gene OS=Mus musculus OX=10090 GN=9830107B12Rik PE=2 SV=1	NaN	NaN	NaN	NaN	2870.03	3413.82	NaN	1490.9	#DIV/0!	2591.58	#DIV/0!	#DIV/0!
B1AUN2	>tr|B1AUN2|B1AUN2_MOUSE Eukaryotic translation initiation factor 2B, subunit 3 OS=Mus musculus OX=10090 GN=Eif2b3 PE=1 SV=1	NaN	NaN	NaN	NaN	NaN	NaN	NaN	NaN	#DIV/0!	#DIV/0!	#DIV/0!	#DIV/0!
B2RPU8	>tr|B2RPU8|B2RPU8_MOUSE SCAN domain containing 3 OS=Mus musculus OX=10090 GN=Zbed5 PE=1 SV=1	NaN	NaN	NaN	NaN	NaN	NaN	NaN	NaN	#DIV/0!	#DIV/0!	#DIV/0!	#DIV/0!
B2RPV6	>sp|B2RPV6|MMRN1_MOUSE Multimerin-1 OS=Mus musculus OX=10090 GN=Mmrn1 PE=1 SV=2	779.06	558.542	665.669	1110.9	NaN	NaN	NaN	NaN	778.542	#DIV/0!	#DIV/0!	#DIV/0!
B2RS76	>tr|B2RS76|B2RS76_MOUSE carboxypeptidase B1 (Tissue) OS=Mus musculus OX=10090 GN=Cpb1 PE=1 SV=1	NaN	NaN	NaN	NaN	NaN	NaN	NaN	NaN	#DIV/0!	#DIV/0!	#DIV/0!	#DIV/0!
B2RXM6	>tr|B2RXM6|B2RXM6_MOUSE Ly6g6f protein OS=Mus musculus OX=10090 GN=Ly6g6f PE=1 SV=1	NaN	NaN	NaN	NaN	NaN	NaN	NaN	680.377	#DIV/0!	680.377	#DIV/0!	#DIV/0!
B2RXS4	>sp|B2RXS4|PLXB2_MOUSE Plexin-B2 OS=Mus musculus OX=10090 GN=Plxnb2 PE=1 SV=1	NaN	NaN	NaN	NaN	NaN	NaN	348.595	NaN	#DIV/0!	348.595	#DIV/0!	#DIV/0!
Cont_A0A3Q1M3L6	>tr|Cont_A0A3Q1M3L6|A0A3Q1M3L6_BOVIN Uncharacterized protein OS=Bos taurus OX=9913 PE=1 SV=1	NaN	NaN	NaN	NaN	NaN	NaN	NaN	NaN	#DIV/0!	#DIV/0!	#DIV/0!	#DIV/0!
Cont_A2I7N1;Cont_A2I7N3;Cont_Q9TTE1	>sp|Cont_A2I7N1|SPA35_BOVIN Serpin A3-5 OS=Bos taurus OX=9913 GN=SERPINA3-5 PE=3 SV=1;>sp|Cont_A2I7N3|SPA37_BOVIN Serpin A3-7 OS=Bos taurus OX=9913 GN=SERPINA3-7 PE=3 SV=1;>sp|Cont_Q9TTE1|SPA31_BOVIN Serpin A3-1 OS=Bos taurus OX=9913 GN=SERPINA3-1 PE=1 SV=3	NaN	NaN	NaN	NaN	NaN	NaN	NaN	NaN	#DIV/0!	#DIV/0!	#DIV/0!	#DIV/0!
Cont_O95678	>sp|Cont_O95678|K2C75_HUMAN Keratin, type II cytoskeletal 75 OS=Homo sapiens OX=9606 GN=KRT75 PE=1 SV=2	NaN	NaN	NaN	NaN	NaN	NaN	2144.12	7373.5	#DIV/0!	4758.81	#DIV/0!	#DIV/0!
Cont_P00698	>sp|Cont_P00698|LYSC_CHICK Lysozyme C OS=Gallus gallus OX=9031 GN=LYZ PE=1 SV=1	NaN	NaN	NaN	NaN	NaN	NaN	NaN	NaN	#DIV/0!	#DIV/0!	#DIV/0!	#DIV/0!
Cont_P02441	>sp|Cont_P02441|KRA3_SHEEP Keratin, high-sulfur matrix protein, IIIA3 OS=Ovis aries OX=9940 PE=1 SV=1	NaN	NaN	NaN	NaN	4769.82	NaN	NaN	224147	#DIV/0!	114458	#DIV/0!	#DIV/0!
Cont_P02534	>sp|Cont_P02534|K1M1_SHEEP Keratin, type I microfibrillar 48 kDa, component 8C-1 OS=Ovis aries OX=9940 PE=1 SV=2	NaN	NaN	NaN	NaN	924.627	NaN	NaN	111074	#DIV/0!	55999.4	#DIV/0!	#DIV/0!
Cont_P02666	>sp|Cont_P02666|CASB_BOVIN Beta-casein OS=Bos taurus OX=9913 GN=CSN2 PE=1 SV=2	NaN	NaN	NaN	NaN	NaN	NaN	NaN	NaN	#DIV/0!	#DIV/0!	#DIV/0!	#DIV/0!
Cont_P12763	>sp|Cont_P12763|FETUA_BOVIN Alpha-2-HS-glycoprotein OS=Bos taurus OX=9913 GN=AHSG PE=1 SV=2	NaN	NaN	NaN	NaN	NaN	NaN	NaN	NaN	#DIV/0!	#DIV/0!	#DIV/0!	#DIV/0!
Cont_P15241	>sp|Cont_P15241|K2M2_SHEEP Keratin, type II microfibrillar, component 7C OS=Ovis aries OX=9940 PE=1 SV=1	NaN	NaN	NaN	NaN	NaN	NaN	2118.28	5934.44	#DIV/0!	4026.36	#DIV/0!	#DIV/0!
Cont_P25691	>sp|Cont_P25691|K2M3_SHEEP Keratin, type II microfibrillar, component 5 OS=Ovis aries OX=9940 PE=1 SV=1	NaN	NaN	NaN	NaN	NaN	NaN	NaN	6449.12	#DIV/0!	6449.12	#DIV/0!	#DIV/0!
Cont_P33433	>sp|Cont_P33433|HRG_BOVIN Histidine-rich glycoprotein (Fragments) OS=Bos taurus OX=9913 GN=HRG PE=1 SV=1	NaN	NaN	NaN	NaN	NaN	NaN	NaN	2728.17	#DIV/0!	2728.17	#DIV/0!	#DIV/0!
Cont_P34955	>sp|Cont_P34955|A1AT_BOVIN Alpha-1-antiproteinase OS=Bos taurus OX=9913 GN=SERPINA1 PE=1 SV=1	NaN	NaN	NaN	NaN	NaN	NaN	NaN	NaN	#DIV/0!	#DIV/0!	#DIV/0!	#DIV/0!
Cont_P41361	>sp|Cont_P41361|ANT3_BOVIN Antithrombin-III OS=Bos taurus OX=9913 GN=SERPINC1 PE=1 SV=2	1	NaN	NaN	NaN	NaN	NaN	NaN	NaN	1	#DIV/0!	#DIV/0!	#DIV/0!
Cont_P48668	>sp|Cont_P48668|K2C6C_HUMAN Keratin, type II cytoskeletal 6C OS=Homo sapiens OX=9606 GN=KRT6C PE=1 SV=3	NaN	NaN	NaN	NaN	NaN	NaN	NaN	68026.9	#DIV/0!	68026.9	#DIV/0!	#DIV/0!
Cont_P78386	>sp|Cont_P78386|KRT85_HUMAN Keratin, type II cuticular Hb5 OS=Homo sapiens OX=9606 GN=KRT85 PE=1 SV=1	NaN	NaN	NaN	NaN	1893.74	NaN	2332.16	35917.1	#DIV/0!	13381	#DIV/0!	#DIV/0!
Cont_Q3MHN5	>sp|Cont_Q3MHN5|VTDB_BOVIN Vitamin D-binding protein OS=Bos taurus OX=9913 GN=GC PE=2 SV=1	NaN	NaN	NaN	NaN	NaN	NaN	NaN	2645.99	#DIV/0!	2645.99	#DIV/0!	#DIV/0!
Cont_Q3SY84	>sp|Cont_Q3SY84|K2C71_HUMAN Keratin, type II cytoskeletal 71 OS=Homo sapiens OX=9606 GN=KRT71 PE=1 SV=3	NaN	NaN	NaN	NaN	NaN	NaN	NaN	NaN	#DIV/0!	#DIV/0!	#DIV/0!	#DIV/0!
Cont_Q6E0U4	>sp|Cont_Q6E0U4|DMKN_HUMAN Dermokine OS=Homo sapiens OX=9606 GN=DMKN PE=1 SV=3	NaN	NaN	NaN	NaN	NaN	NaN	NaN	1469.28	#DIV/0!	1469.28	#DIV/0!	#DIV/0!
Cont_Q7SIH1	>sp|Cont_Q7SIH1|A2MG_BOVIN Alpha-2-macroglobulin OS=Bos taurus OX=9913 GN=A2M PE=1 SV=2	NaN	NaN	NaN	NaN	NaN	NaN	NaN	9470.55	#DIV/0!	9470.55	#DIV/0!	#DIV/0!
Cont_Q92764	>sp|Cont_Q92764|KRT35_HUMAN Keratin, type I cuticular Ha5 OS=Homo sapiens OX=9606 GN=KRT35 PE=1 SV=5	NaN	NaN	NaN	NaN	NaN	NaN	NaN	2721.32	#DIV/0!	2721.32	#DIV/0!	#DIV/0!
D3YZP9	>sp|D3YZP9|CCDC6_MOUSE Coiled-coil domain-containing protein 6 OS=Mus musculus OX=10090 GN=Ccdc6 PE=1 SV=1	NaN	NaN	NaN	NaN	NaN	NaN	NaN	1042.1	#DIV/0!	1042.1	#DIV/0!	#DIV/0!
D4AFX7	>tr|D4AFX7|D4AFX7_MOUSE DnaJ heat shock protein family (Hsp40) member C13 OS=Mus musculus OX=10090 GN=Dnajc13 PE=1 SV=1	NaN	NaN	NaN	NaN	NaN	NaN	NaN	NaN	#DIV/0!	#DIV/0!	#DIV/0!	#DIV/0!
E9PV48;Q64345	>tr|E9PV48|E9PV48_MOUSE Interferon-induced protein with tetratricopeptide repeats 3B OS=Mus musculus OX=10090 GN=Ifit3b PE=1 SV=1;>sp|Q64345|IFIT3_MOUSE Interferon-induced protein with tetratricopeptide repeats 3 OS=Mus musculus OX=10090 GN=Ifit3 PE=1 SV=1	NaN	NaN	NaN	NaN	NaN	NaN	NaN	NaN	#DIV/0!	#DIV/0!	#DIV/0!	#DIV/0!
E9PVA8	>sp|E9PVA8|GCN1_MOUSE eIF-2-alpha kinase activator GCN1 OS=Mus musculus OX=10090 GN=Gcn1 PE=1 SV=1	NaN	NaN	NaN	NaN	NaN	NaN	NaN	468.327	#DIV/0!	468.327	#DIV/0!	#DIV/0!
E9PVW0	>tr|E9PVW0|E9PVW0_MOUSE Major urinary protein 8 OS=Mus musculus OX=10090 GN=Mup8 PE=3 SV=2	44250.9	NaN	NaN	NaN	NaN	NaN	NaN	NaN	44250.9	#DIV/0!	#DIV/0!	#DIV/0!
E9PW43;Q9CQS8	>tr|E9PW43|E9PW43_MOUSE Predicted pseudogene 10320 OS=Mus musculus OX=10090 GN=Gm10320 PE=3 SV=1;>sp|Q9CQS8|SC61B_MOUSE Protein transport protein Sec61 subunit beta OS=Mus musculus OX=10090 GN=Sec61b PE=1 SV=3	NaN	NaN	NaN	NaN	NaN	NaN	NaN	2853.58	#DIV/0!	2853.58	#DIV/0!	#DIV/0!
E9Q2E4	>tr|E9Q2E4|E9Q2E4_MOUSE HECT domain E3 ubiquitin protein ligase 4 OS=Mus musculus OX=10090 GN=Hectd4 PE=1 SV=2	NaN	NaN	NaN	NaN	NaN	NaN	NaN	NaN	#DIV/0!	#DIV/0!	#DIV/0!	#DIV/0!
E9Q555	>sp|E9Q555|RN213_MOUSE E3 ubiquitin-protein ligase RNF213 OS=Mus musculus OX=10090 GN=Rnf213 PE=1 SV=3	NaN	NaN	NaN	NaN	NaN	NaN	NaN	NaN	#DIV/0!	#DIV/0!	#DIV/0!	#DIV/0!
E9QA79	>tr|E9QA79|E9QA79_MOUSE Major urinary protein 7 OS=Mus musculus OX=10090 GN=Mup7 PE=3 SV=1	16108.5	NaN	NaN	NaN	NaN	NaN	NaN	NaN	16108.5	#DIV/0!	#DIV/0!	#DIV/0!
F8VPN4	>tr|F8VPN4|F8VPN4_MOUSE Glycogen debrancher OS=Mus musculus OX=10090 GN=Agl PE=1 SV=1	NaN	NaN	NaN	NaN	NaN	NaN	NaN	1619.22	#DIV/0!	1619.22	#DIV/0!	#DIV/0!
F8VQC1	>tr|F8VQC1|F8VQC1_MOUSE Signal recognition particle subunit SRP72 OS=Mus musculus OX=10090 GN=Srp72 PE=1 SV=1	NaN	NaN	NaN	NaN	NaN	NaN	NaN	NaN	#DIV/0!	#DIV/0!	#DIV/0!	#DIV/0!
F8VQG4	>tr|F8VQG4|F8VQG4_MOUSE Histocompatibility 2, T region locus 24 OS=Mus musculus OX=10090 GN=H2-T24 PE=1 SV=1	NaN	NaN	NaN	NaN	NaN	NaN	NaN	2175.76	#DIV/0!	2175.76	#DIV/0!	#DIV/0!
G3X8U3	>tr|G3X8U3|G3X8U3_MOUSE Queuosine salvage protein OS=Mus musculus OX=10090 GN=2210016F16Rik PE=1 SV=1	NaN	NaN	NaN	241.769	NaN	NaN	NaN	NaN	241.769	#DIV/0!	#DIV/0!	#DIV/0!
G3X972	>tr|G3X972|G3X972_MOUSE Sec24-related gene family, member C (S. cerevisiae) OS=Mus musculus OX=10090 GN=Sec24c PE=1 SV=1	NaN	NaN	NaN	NaN	NaN	NaN	NaN	31.5281	#DIV/0!	31.5281	#DIV/0!	#DIV/0!
G5E895	>tr|G5E895|G5E895_MOUSE Aldo-keto reductase family 1, member B10 (aldose reductase) OS=Mus musculus OX=10090 GN=Akr1b10 PE=1 SV=1	NaN	NaN	NaN	NaN	NaN	NaN	NaN	758.912	#DIV/0!	758.912	#DIV/0!	#DIV/0!
J3QMZ0	>tr|J3QMZ0|J3QMZ0_MOUSE Immunoglobulin kappa chain variable 4-54 OS=Mus musculus OX=10090 GN=Igkv4-54 PE=1 SV=1	NaN	NaN	NaN	NaN	NaN	595.729	NaN	2389.07	#DIV/0!	1492.4	#DIV/0!	#DIV/0!
J3QNZ9	>tr|J3QNZ9|J3QNZ9_MOUSE Immunoglobulin kappa variable 4-62 OS=Mus musculus OX=10090 GN=Igkv4-62 PE=1 SV=1	NaN	NaN	NaN	NaN	927.079	10176.7	284.474	218.642	#DIV/0!	2901.73	#DIV/0!	#DIV/0!
O08539	>sp|O08539|BIN1_MOUSE Myc box-dependent-interacting protein 1 OS=Mus musculus OX=10090 GN=Bin1 PE=1 SV=1	NaN	NaN	NaN	NaN	NaN	NaN	NaN	NaN	#DIV/0!	#DIV/0!	#DIV/0!	#DIV/0!
O08573	>sp|O08573|LEG9_MOUSE Galectin-9 OS=Mus musculus OX=10090 GN=Lgals9 PE=1 SV=1	NaN	NaN	NaN	NaN	NaN	NaN	NaN	NaN	#DIV/0!	#DIV/0!	#DIV/0!	#DIV/0!
O08585	>sp|O08585|CLCA_MOUSE Clathrin light chain A OS=Mus musculus OX=10090 GN=Clta PE=1 SV=2	NaN	NaN	NaN	NaN	NaN	NaN	NaN	NaN	#DIV/0!	#DIV/0!	#DIV/0!	#DIV/0!
O08663	>sp|O08663|MAP2_MOUSE Methionine aminopeptidase 2 OS=Mus musculus OX=10090 GN=Metap2 PE=1 SV=1	NaN	NaN	NaN	287.293	NaN	NaN	NaN	NaN	287.293	#DIV/0!	#DIV/0!	#DIV/0!
O08688	>sp|O08688|CAN5_MOUSE Calpain-5 OS=Mus musculus OX=10090 GN=Capn5 PE=1 SV=1	NaN	NaN	NaN	NaN	NaN	NaN	NaN	103.369	#DIV/0!	103.369	#DIV/0!	#DIV/0!
O08738	>sp|O08738|CASP6_MOUSE Caspase-6 OS=Mus musculus OX=10090 GN=Casp6 PE=1 SV=1	NaN	NaN	NaN	NaN	NaN	NaN	NaN	433.693	#DIV/0!	433.693	#DIV/0!	#DIV/0!
O08739	>sp|O08739|AMPD3_MOUSE AMP deaminase 3 OS=Mus musculus OX=10090 GN=Ampd3 PE=1 SV=2	NaN	NaN	NaN	NaN	NaN	NaN	NaN	137	#DIV/0!	137	#DIV/0!	#DIV/0!
O08749	>sp|O08749|DLDH_MOUSE Dihydrolipoyl dehydrogenase, mitochondrial OS=Mus musculus OX=10090 GN=Dld PE=1 SV=2	NaN	NaN	NaN	NaN	NaN	NaN	NaN	459.632	#DIV/0!	459.632	#DIV/0!	#DIV/0!
O08804	>tr|O08804|O08804_MOUSE NK13 OS=Mus musculus OX=10090 GN=Serpinb6b PE=1 SV=2	NaN	NaN	NaN	NaN	NaN	NaN	NaN	NaN	#DIV/0!	#DIV/0!	#DIV/0!	#DIV/0!
O08808	>sp|O08808|DIAP1_MOUSE Protein diaphanous homolog 1 OS=Mus musculus OX=10090 GN=Diaph1 PE=1 SV=1	NaN	NaN	NaN	NaN	NaN	166.476	NaN	276.095	#DIV/0!	221.286	#DIV/0!	#DIV/0!
O08810	>sp|O08810|U5S1_MOUSE 116 kDa U5 small nuclear ribonucleoprotein component OS=Mus musculus OX=10090 GN=Eftud2 PE=1 SV=1	NaN	NaN	NaN	NaN	NaN	NaN	NaN	643.728	#DIV/0!	643.728	#DIV/0!	#DIV/0!
O09173	>sp|O09173|HGD_MOUSE Homogentisate 1,2-dioxygenase OS=Mus musculus OX=10090 GN=Hgd PE=1 SV=2	NaN	NaN	NaN	NaN	NaN	NaN	NaN	NaN	#DIV/0!	#DIV/0!	#DIV/0!	#DIV/0!
O35143	>sp|O35143|ATIF1_MOUSE ATPase inhibitor, mitochondrial OS=Mus musculus OX=10090 GN=Atp5if1 PE=1 SV=2	NaN	NaN	NaN	NaN	NaN	439.647	NaN	928.052	#DIV/0!	683.85	#DIV/0!	#DIV/0!
O35215	>sp|O35215|DOPD_MOUSE D-dopachrome decarboxylase OS=Mus musculus OX=10090 GN=Ddt PE=1 SV=3	NaN	648.372	NaN	NaN	NaN	NaN	NaN	NaN	648.372	#DIV/0!	#DIV/0!	#DIV/0!
O35343	>sp|O35343|IMA3_MOUSE Importin subunit alpha-3 OS=Mus musculus OX=10090 GN=Kpna4 PE=1 SV=1	NaN	NaN	NaN	NaN	NaN	NaN	NaN	195.833	#DIV/0!	195.833	#DIV/0!	#DIV/0!
O35451	>sp|O35451|ATF6B_MOUSE Cyclic AMP-dependent transcription factor ATF-6 beta OS=Mus musculus OX=10090 GN=Atf6b PE=1 SV=1	NaN	NaN	NaN	NaN	NaN	576.243	NaN	NaN	#DIV/0!	576.243	#DIV/0!	#DIV/0!
O35490	>sp|O35490|BHMT1_MOUSE Betaine--homocysteine S-methyltransferase 1 OS=Mus musculus OX=10090 GN=Bhmt PE=1 SV=1	NaN	NaN	NaN	NaN	NaN	NaN	NaN	NaN	#DIV/0!	#DIV/0!	#DIV/0!	#DIV/0!
O35593	>sp|O35593|PSDE_MOUSE 26S proteasome non-ATPase regulatory subunit 14 OS=Mus musculus OX=10090 GN=Psmd14 PE=1 SV=2	NaN	NaN	NaN	NaN	NaN	NaN	NaN	2626.51	#DIV/0!	2626.51	#DIV/0!	#DIV/0!
O35598	>sp|O35598|ADA10_MOUSE Disintegrin and metalloproteinase domain-containing protein 10 OS=Mus musculus OX=10090 GN=Adam10 PE=1 SV=2	NaN	NaN	NaN	NaN	NaN	NaN	NaN	1054.09	#DIV/0!	1054.09	#DIV/0!	#DIV/0!
O35601	>sp|O35601|FYB1_MOUSE FYN-binding protein 1 OS=Mus musculus OX=10090 GN=Fyb1 PE=1 SV=2	NaN	NaN	NaN	NaN	NaN	NaN	NaN	1157.59	#DIV/0!	1157.59	#DIV/0!	#DIV/0!
O35608	>sp|O35608|ANGP2_MOUSE Angiopoietin-2 OS=Mus musculus OX=10090 GN=Angpt2 PE=2 SV=2	NaN	NaN	NaN	NaN	NaN	NaN	NaN	NaN	#DIV/0!	#DIV/0!	#DIV/0!	#DIV/0!
O35685	>sp|O35685|NUDC_MOUSE Nuclear migration protein nudC OS=Mus musculus OX=10090 GN=Nudc PE=1 SV=1	NaN	NaN	NaN	256.969	NaN	NaN	NaN	NaN	256.969	#DIV/0!	#DIV/0!	#DIV/0!
O35864	>sp|O35864|CSN5_MOUSE COP9 signalosome complex subunit 5 OS=Mus musculus OX=10090 GN=Cops5 PE=1 SV=3	NaN	NaN	NaN	NaN	NaN	NaN	NaN	NaN	#DIV/0!	#DIV/0!	#DIV/0!	#DIV/0!
O54724	>sp|O54724|CAVN1_MOUSE Caveolae-associated protein 1 OS=Mus musculus OX=10090 GN=Cavin1 PE=1 SV=1	NaN	NaN	NaN	NaN	NaN	NaN	NaN	NaN	#DIV/0!	#DIV/0!	#DIV/0!	#DIV/0!
O54865	>sp|O54865|GCYB1_MOUSE Guanylate cyclase soluble subunit beta-1 OS=Mus musculus OX=10090 GN=Gucy1b1 PE=1 SV=1	NaN	NaN	NaN	NaN	NaN	NaN	NaN	231.248	#DIV/0!	231.248	#DIV/0!	#DIV/0!
O54946	>sp|O54946|DNJB6_MOUSE DnaJ homolog subfamily B member 6 OS=Mus musculus OX=10090 GN=Dnajb6 PE=1 SV=4	NaN	NaN	NaN	NaN	NaN	NaN	NaN	1148.93	#DIV/0!	1148.93	#DIV/0!	#DIV/0!
O54950	>sp|O54950|AAKG1_MOUSE 5'-AMP-activated protein kinase subunit gamma-1 OS=Mus musculus OX=10090 GN=Prkag1 PE=1 SV=2	NaN	NaN	NaN	NaN	NaN	NaN	NaN	451.455	#DIV/0!	451.455	#DIV/0!	#DIV/0!
O54974	>sp|O54974|LEG7_MOUSE Galectin-7 OS=Mus musculus OX=10090 GN=Lgals7 PE=2 SV=3	259.652	NaN	NaN	NaN	NaN	NaN	NaN	NaN	259.652	#DIV/0!	#DIV/0!	#DIV/0!
O54988	>sp|O54988|SLK_MOUSE STE20-like serine/threonine-protein kinase OS=Mus musculus OX=10090 GN=Slk PE=1 SV=2	NaN	NaN	NaN	NaN	NaN	NaN	NaN	506.783	#DIV/0!	506.783	#DIV/0!	#DIV/0!
O55013	>sp|O55013|TPPC3_MOUSE Trafficking protein particle complex subunit 3 OS=Mus musculus OX=10090 GN=Trappc3 PE=1 SV=1	NaN	NaN	NaN	NaN	NaN	136.696	186.387	2356.19	#DIV/0!	893.09	#DIV/0!	#DIV/0!
O55042	>sp|O55042|SYUA_MOUSE Alpha-synuclein OS=Mus musculus OX=10090 GN=Snca PE=1 SV=2	NaN	NaN	NaN	511.6	NaN	NaN	NaN	NaN	511.6	#DIV/0!	#DIV/0!	#DIV/0!
O55060	>sp|O55060|TPMT_MOUSE Thiopurine S-methyltransferase OS=Mus musculus OX=10090 GN=Tpmt PE=1 SV=1	NaN	NaN	NaN	NaN	NaN	NaN	NaN	736.869	#DIV/0!	736.869	#DIV/0!	#DIV/0!
O55070	>sp|O55070|DNSL3_MOUSE Deoxyribonuclease gamma OS=Mus musculus OX=10090 GN=Dnase1l3 PE=1 SV=1	NaN	NaN	NaN	NaN	NaN	NaN	NaN	NaN	#DIV/0!	#DIV/0!	#DIV/0!	#DIV/0!
O55131	>sp|O55131|SEPT7_MOUSE Septin-7 OS=Mus musculus OX=10090 GN=Septin7 PE=1 SV=1	NaN	NaN	NaN	NaN	NaN	NaN	NaN	1894.5	#DIV/0!	1894.5	#DIV/0!	#DIV/0!
O55137;Q32Q92;Q8BWN8;Q9QYR9	>sp|O55137|ACOT1_MOUSE Acyl-coenzyme A thioesterase 1 OS=Mus musculus OX=10090 GN=Acot1 PE=1 SV=1;>sp|Q32Q92|ACOT6_MOUSE Acyl-coenzyme A thioesterase 6 OS=Mus musculus OX=10090 GN=Acot6 PE=1 SV=1;>sp|Q8BWN8|ACOT4_MOUSE Peroxisomal succinyl-coenzyme A thioesterase OS=Mus musculus OX=10090 GN=Acot4 PE=1 SV=1;>sp|Q9QYR9|ACOT2_MOUSE Acyl-coenzyme A thioesterase 2, mitochondrial OS=Mus musculus OX=100…	NaN	NaN	NaN	NaN	NaN	NaN	NaN	NaN	#DIV/0!	#DIV/0!	#DIV/0!	#DIV/0!
O70133	>sp|O70133|DHX9_MOUSE ATP-dependent RNA helicase A OS=Mus musculus OX=10090 GN=Dhx9 PE=1 SV=2	NaN	NaN	NaN	NaN	NaN	NaN	NaN	1396.56	#DIV/0!	1396.56	#DIV/0!	#DIV/0!
O70145	>sp|O70145|NCF2_MOUSE Neutrophil cytosol factor 2 OS=Mus musculus OX=10090 GN=Ncf2 PE=1 SV=1	NaN	712.236	NaN	438.666	NaN	NaN	NaN	NaN	575.451	#DIV/0!	#DIV/0!	#DIV/0!
O70194	>sp|O70194|EIF3D_MOUSE Eukaryotic translation initiation factor 3 subunit D OS=Mus musculus OX=10090 GN=Eif3d PE=1 SV=2	NaN	NaN	NaN	NaN	NaN	NaN	NaN	1417.9	#DIV/0!	1417.9	#DIV/0!	#DIV/0!
O70458	>sp|O70458|OSMR_MOUSE Oncostatin-M-specific receptor subunit beta OS=Mus musculus OX=10090 GN=Osmr PE=1 SV=1	NaN	NaN	NaN	NaN	NaN	NaN	NaN	NaN	#DIV/0!	#DIV/0!	#DIV/0!	#DIV/0!
O70460	>sp|O70460|CCL19_MOUSE C-C motif chemokine 19 OS=Mus musculus OX=10090 GN=Ccl19 PE=1 SV=1	NaN	NaN	NaN	NaN	NaN	NaN	NaN	NaN	#DIV/0!	#DIV/0!	#DIV/0!	#DIV/0!
O70492	>sp|O70492|SNX3_MOUSE Sorting nexin-3 OS=Mus musculus OX=10090 GN=Snx3 PE=1 SV=3	NaN	NaN	NaN	NaN	NaN	NaN	NaN	1934.97	#DIV/0!	1934.97	#DIV/0!	#DIV/0!
O70514	>sp|O70514|FGFP1_MOUSE Fibroblast growth factor-binding protein 1 OS=Mus musculus OX=10090 GN=Fgfbp1 PE=1 SV=1	NaN	NaN	NaN	NaN	NaN	NaN	NaN	NaN	#DIV/0!	#DIV/0!	#DIV/0!	#DIV/0!
O70591	>sp|O70591|PFD2_MOUSE Prefoldin subunit 2 OS=Mus musculus OX=10090 GN=Pfdn2 PE=1 SV=2	NaN	NaN	NaN	52.3743	NaN	NaN	NaN	NaN	52.3743	#DIV/0!	#DIV/0!	#DIV/0!
O88186	>sp|O88186|GPIX_MOUSE Platelet glycoprotein IX OS=Mus musculus OX=10090 GN=Gp9 PE=1 SV=1	NaN	NaN	NaN	NaN	NaN	NaN	NaN	340.736	#DIV/0!	340.736	#DIV/0!	#DIV/0!
O88447	>sp|O88447|KLC1_MOUSE Kinesin light chain 1 OS=Mus musculus OX=10090 GN=Klc1 PE=1 SV=3	NaN	NaN	NaN	NaN	NaN	NaN	NaN	599.829	#DIV/0!	599.829	#DIV/0!	#DIV/0!
O88520	>sp|O88520|SHOC2_MOUSE Leucine-rich repeat protein SHOC-2 OS=Mus musculus OX=10090 GN=Shoc2 PE=1 SV=2	NaN	NaN	NaN	NaN	NaN	NaN	NaN	NaN	#DIV/0!	#DIV/0!	#DIV/0!	#DIV/0!
O88543	>sp|O88543|CSN3_MOUSE COP9 signalosome complex subunit 3 OS=Mus musculus OX=10090 GN=Cops3 PE=1 SV=3	NaN	NaN	NaN	NaN	NaN	NaN	NaN	648.695	#DIV/0!	648.695	#DIV/0!	#DIV/0!
O88545	>sp|O88545|CSN6_MOUSE COP9 signalosome complex subunit 6 OS=Mus musculus OX=10090 GN=Cops6 PE=1 SV=1	NaN	NaN	NaN	NaN	NaN	NaN	NaN	NaN	#DIV/0!	#DIV/0!	#DIV/0!	#DIV/0!
O88587	>sp|O88587|COMT_MOUSE Catechol O-methyltransferase OS=Mus musculus OX=10090 GN=Comt PE=1 SV=2	NaN	NaN	NaN	NaN	NaN	NaN	NaN	1283.67	#DIV/0!	1283.67	#DIV/0!	#DIV/0!
O88632	>sp|O88632|SEM3F_MOUSE Semaphorin-3F OS=Mus musculus OX=10090 GN=Sema3f PE=2 SV=2	NaN	189.262	NaN	231.854	NaN	NaN	NaN	NaN	210.558	#DIV/0!	#DIV/0!	#DIV/0!
O88712;P56546	>sp|O88712|CTBP1_MOUSE C-terminal-binding protein 1 OS=Mus musculus OX=10090 GN=Ctbp1 PE=1 SV=2;>sp|P56546|CTBP2_MOUSE C-terminal-binding protein 2 OS=Mus musculus OX=10090 GN=Ctbp2 PE=1 SV=2	NaN	NaN	NaN	NaN	NaN	NaN	NaN	1696.83	#DIV/0!	1696.83	#DIV/0!	#DIV/0!
O88746	>sp|O88746|TOM1_MOUSE Target of Myb protein 1 OS=Mus musculus OX=10090 GN=Tom1 PE=1 SV=1	NaN	NaN	NaN	NaN	NaN	NaN	NaN	990.586	#DIV/0!	990.586	#DIV/0!	#DIV/0!
O88792	>sp|O88792|JAM1_MOUSE Junctional adhesion molecule A OS=Mus musculus OX=10090 GN=F11r PE=1 SV=2	NaN	NaN	NaN	NaN	NaN	NaN	NaN	624.241	#DIV/0!	624.241	#DIV/0!	#DIV/0!
O89017	>sp|O89017|LGMN_MOUSE Legumain OS=Mus musculus OX=10090 GN=Lgmn PE=1 SV=1	NaN	NaN	NaN	NaN	92.79	NaN	66.523	NaN	#DIV/0!	79.6565	#DIV/0!	#DIV/0!
O89112	>sp|O89112|LANC1_MOUSE Glutathione S-transferase LANCL1 OS=Mus musculus OX=10090 GN=Lancl1 PE=1 SV=1	NaN	NaN	NaN	NaN	NaN	NaN	NaN	2549.66	#DIV/0!	2549.66	#DIV/0!	#DIV/0!
P00405	>sp|P00405|COX2_MOUSE Cytochrome c oxidase subunit 2 OS=Mus musculus OX=10090 GN=Mtco2 PE=1 SV=1	NaN	NaN	NaN	NaN	NaN	200.13	87.8225	173.037	#DIV/0!	153.663	#DIV/0!	#DIV/0!
P00493	>sp|P00493|HPRT_MOUSE Hypoxanthine-guanine phosphoribosyltransferase OS=Mus musculus OX=10090 GN=Hprt1 PE=1 SV=3	NaN	NaN	NaN	729.954	NaN	NaN	NaN	NaN	729.954	#DIV/0!	#DIV/0!	#DIV/0!
P00683	>sp|P00683|RNAS1_MOUSE Ribonuclease pancreatic OS=Mus musculus OX=10090 GN=Rnase1 PE=1 SV=2	NaN	NaN	NaN	NaN	NaN	NaN	NaN	NaN	#DIV/0!	#DIV/0!	#DIV/0!	#DIV/0!
P01632	>sp|P01632|KV1A1_MOUSE Ig kappa chain V-I region S107A OS=Mus musculus OX=10090 GN=Igkv7-33 PE=2 SV=1	NaN	NaN	NaN	NaN	3179.81	NaN	NaN	NaN	#DIV/0!	3179.81	#DIV/0!	#DIV/0!
P01662	>sp|P01662|KV3AA_MOUSE Ig kappa chain V-III region ABPC 22/PC 9245 OS=Mus musculus OX=10090 PE=1 SV=1	NaN	NaN	NaN	NaN	NaN	NaN	NaN	NaN	#DIV/0!	#DIV/0!	#DIV/0!	#DIV/0!
P01741	>sp|P01741|HVM00_MOUSE Ig heavy chain V region OS=Mus musculus OX=10090 PE=1 SV=1	NaN	NaN	NaN	NaN	NaN	NaN	NaN	NaN	#DIV/0!	#DIV/0!	#DIV/0!	#DIV/0!
P01746;P01747	>sp|P01746|HVM02_MOUSE Ig heavy chain V region 93G7 OS=Mus musculus OX=10090 PE=2 SV=1;>sp|P01747|HVM03_MOUSE Ig heavy chain V region 36-65 OS=Mus musculus OX=10090 PE=1 SV=1	NaN	1389.49	436.962	1439.36	NaN	NaN	NaN	NaN	1088.61	#DIV/0!	#DIV/0!	#DIV/0!
P01809	>sp|P01809|HVM39_MOUSE Ig heavy chain V region X24 OS=Mus musculus OX=10090 PE=1 SV=1	NaN	NaN	NaN	NaN	4663.23	NaN	1565.6	1689.18	#DIV/0!	2639.34	#DIV/0!	#DIV/0!
P01811	>sp|P01811|HVM41_MOUSE Ig heavy chain V region UPC10 OS=Mus musculus OX=10090 PE=1 SV=1	7970.01	NaN	NaN	NaN	NaN	NaN	NaN	NaN	7970.01	#DIV/0!	#DIV/0!	#DIV/0!
P01921	>sp|P01921|HB2D_MOUSE H-2 class II histocompatibility antigen, A-D beta chain OS=Mus musculus OX=10090 GN=H2-Ab1 PE=1 SV=1	NaN	289.868	NaN	NaN	NaN	NaN	NaN	NaN	289.868	#DIV/0!	#DIV/0!	#DIV/0!
P03958	>sp|P03958|ADA_MOUSE Adenosine deaminase OS=Mus musculus OX=10090 GN=Ada PE=1 SV=3	NaN	447.908	98.5278	117.085	NaN	NaN	NaN	NaN	221.174	#DIV/0!	#DIV/0!	#DIV/0!
P04187	>sp|P04187|GRAB_MOUSE Granzyme B(G,H) OS=Mus musculus OX=10090 GN=Gzmb PE=1 SV=1	NaN	NaN	NaN	NaN	NaN	NaN	NaN	NaN	#DIV/0!	#DIV/0!	#DIV/0!	#DIV/0!
P04247	>sp|P04247|MYG_MOUSE Myoglobin OS=Mus musculus OX=10090 GN=Mb PE=1 SV=3	NaN	140.676	335.219	NaN	NaN	NaN	NaN	NaN	237.947	#DIV/0!	#DIV/0!	#DIV/0!
P04918	>sp|P04918|SAA3_MOUSE Serum amyloid A-3 protein OS=Mus musculus OX=10090 GN=Saa3 PE=1 SV=1	NaN	NaN	NaN	NaN	NaN	NaN	NaN	NaN	#DIV/0!	#DIV/0!	#DIV/0!	#DIV/0!
P05533	>sp|P05533|LY6A_MOUSE Lymphocyte antigen 6A-2/6E-1 OS=Mus musculus OX=10090 GN=Ly6a PE=1 SV=1	NaN	NaN	NaN	NaN	NaN	NaN	NaN	NaN	#DIV/0!	#DIV/0!	#DIV/0!	#DIV/0!
P05977	>sp|P05977|MYL1_MOUSE Myosin light chain 1/3, skeletal muscle isoform OS=Mus musculus OX=10090 GN=Myl1 PE=1 SV=2	NaN	NaN	NaN	NaN	NaN	NaN	NaN	NaN	#DIV/0!	#DIV/0!	#DIV/0!	#DIV/0!
P07146	>sp|P07146|TRY2_MOUSE Anionic trypsin-2 OS=Mus musculus OX=10090 GN=Prss2 PE=1 SV=1	NaN	NaN	NaN	NaN	NaN	NaN	NaN	NaN	#DIV/0!	#DIV/0!	#DIV/0!	#DIV/0!
P07742	>sp|P07742|RIR1_MOUSE Ribonucleoside-diphosphate reductase large subunit OS=Mus musculus OX=10090 GN=Rrm1 PE=1 SV=2	NaN	NaN	NaN	NaN	NaN	NaN	NaN	NaN	#DIV/0!	#DIV/0!	#DIV/0!	#DIV/0!
P08003	>sp|P08003|PDIA4_MOUSE Protein disulfide-isomerase A4 OS=Mus musculus OX=10090 GN=Pdia4 PE=1 SV=3	NaN	NaN	NaN	NaN	NaN	NaN	NaN	765.947	#DIV/0!	765.947	#DIV/0!	#DIV/0!
P08101	>sp|P08101|FCGR2_MOUSE Low affinity immunoglobulin gamma Fc region receptor II OS=Mus musculus OX=10090 GN=Fcgr2 PE=1 SV=2	NaN	NaN	NaN	NaN	NaN	NaN	NaN	NaN	#DIV/0!	#DIV/0!	#DIV/0!	#DIV/0!
P09041	>sp|P09041|PGK2_MOUSE Phosphoglycerate kinase 2 OS=Mus musculus OX=10090 GN=Pgk2 PE=1 SV=4	NaN	NaN	NaN	NaN	NaN	NaN	NaN	18934.4	#DIV/0!	18934.4	#DIV/0!	#DIV/0!
P09671	>sp|P09671|SODM_MOUSE Superoxide dismutase [Mn], mitochondrial OS=Mus musculus OX=10090 GN=Sod2 PE=1 SV=3	NaN	NaN	318.295	NaN	NaN	NaN	NaN	NaN	318.295	#DIV/0!	#DIV/0!	#DIV/0!
P0DOV1	>sp|P0DOV1|IFI5B_MOUSE Interferon-activable protein 205-B OS=Mus musculus OX=10090 GN=Mnda PE=1 SV=1	NaN	165.809	NaN	NaN	NaN	NaN	NaN	NaN	165.809	#DIV/0!	#DIV/0!	#DIV/0!
P0DOV2	>sp|P0DOV2|IFI4_MOUSE Interferon-activable protein 204 OS=Mus musculus OX=10090 GN=Ifi204 PE=1 SV=1	NaN	NaN	NaN	NaN	NaN	NaN	NaN	NaN	#DIV/0!	#DIV/0!	#DIV/0!	#DIV/0!
P10404	>sp|P10404|ENV1_MOUSE MLV-related proviral Env polyprotein OS=Mus musculus OX=10090 PE=1 SV=3	1578.15	513.811	357.726	236.697	NaN	NaN	NaN	NaN	671.597	#DIV/0!	#DIV/0!	#DIV/0!
P10630	>sp|P10630|IF4A2_MOUSE Eukaryotic initiation factor 4A-II OS=Mus musculus OX=10090 GN=Eif4a2 PE=1 SV=2	NaN	NaN	NaN	NaN	NaN	NaN	NaN	464.345	#DIV/0!	464.345	#DIV/0!	#DIV/0!
P10711	>sp|P10711|TCEA1_MOUSE Transcription elongation factor A protein 1 OS=Mus musculus OX=10090 GN=Tcea1 PE=1 SV=2	NaN	NaN	NaN	NaN	NaN	NaN	NaN	NaN	#DIV/0!	#DIV/0!	#DIV/0!	#DIV/0!
P11032	>sp|P11032|GRAA_MOUSE Granzyme A OS=Mus musculus OX=10090 GN=Gzma PE=1 SV=2	NaN	NaN	NaN	NaN	NaN	NaN	NaN	NaN	#DIV/0!	#DIV/0!	#DIV/0!	#DIV/0!
P11725	>sp|P11725|OTC_MOUSE Ornithine transcarbamylase, mitochondrial OS=Mus musculus OX=10090 GN=Otc PE=1 SV=1	NaN	NaN	NaN	NaN	NaN	NaN	NaN	NaN	#DIV/0!	#DIV/0!	#DIV/0!	#DIV/0!
P11930	>sp|P11930|NUD19_MOUSE Acyl-coenzyme A diphosphatase NUDT19 OS=Mus musculus OX=10090 GN=Nudt19 PE=1 SV=2	NaN	NaN	NaN	NaN	NaN	NaN	NaN	NaN	#DIV/0!	#DIV/0!	#DIV/0!	#DIV/0!
P12265	>sp|P12265|BGLR_MOUSE Beta-glucuronidase OS=Mus musculus OX=10090 GN=Gusb PE=1 SV=2	NaN	NaN	3400.39	NaN	NaN	NaN	NaN	NaN	3400.39	#DIV/0!	#DIV/0!	#DIV/0!
P12388	>sp|P12388|PAI2_MOUSE Plasminogen activator inhibitor 2, macrophage OS=Mus musculus OX=10090 GN=Serpinb2 PE=1 SV=1	NaN	NaN	NaN	NaN	NaN	NaN	NaN	1284.84	#DIV/0!	1284.84	#DIV/0!	#DIV/0!
P12399	>sp|P12399|CTL2A_MOUSE Protein CTLA-2-alpha OS=Mus musculus OX=10090 GN=Ctla2a PE=2 SV=2	NaN	NaN	NaN	NaN	NaN	NaN	NaN	426.533	#DIV/0!	426.533	#DIV/0!	#DIV/0!
P12710	>sp|P12710|FABPL_MOUSE Fatty acid-binding protein, liver OS=Mus musculus OX=10090 GN=Fabp1 PE=1 SV=2	NaN	NaN	NaN	NaN	NaN	NaN	NaN	NaN	#DIV/0!	#DIV/0!	#DIV/0!	#DIV/0!
P12804	>sp|P12804|FGL2_MOUSE Fibroleukin OS=Mus musculus OX=10090 GN=Fgl2 PE=1 SV=1	NaN	NaN	NaN	NaN	NaN	NaN	NaN	NaN	#DIV/0!	#DIV/0!	#DIV/0!	#DIV/0!
P12970	>sp|P12970|RL7A_MOUSE 60S ribosomal protein L7a OS=Mus musculus OX=10090 GN=Rpl7a PE=1 SV=2	NaN	NaN	NaN	NaN	NaN	NaN	NaN	836.815	#DIV/0!	836.815	#DIV/0!	#DIV/0!
P13707	>sp|P13707|GPDA_MOUSE Glycerol-3-phosphate dehydrogenase [NAD(+)], cytoplasmic OS=Mus musculus OX=10090 GN=Gpd1 PE=1 SV=3	NaN	NaN	NaN	NaN	NaN	NaN	NaN	NaN	#DIV/0!	#DIV/0!	#DIV/0!	#DIV/0!
P14430	>sp|P14430|HA18_MOUSE H-2 class I histocompatibility antigen, Q8 alpha chain OS=Mus musculus OX=10090 GN=H2-Q8 PE=3 SV=1	NaN	NaN	730.107	NaN	NaN	NaN	NaN	NaN	730.107	#DIV/0!	#DIV/0!	#DIV/0!
P14733	>sp|P14733|LMNB1_MOUSE Lamin-B1 OS=Mus musculus OX=10090 GN=Lmnb1 PE=1 SV=3	NaN	NaN	NaN	NaN	NaN	NaN	NaN	913.156	#DIV/0!	913.156	#DIV/0!	#DIV/0!
P14824	>sp|P14824|ANXA6_MOUSE Annexin A6 OS=Mus musculus OX=10090 GN=Anxa6 PE=1 SV=3	NaN	NaN	NaN	NaN	NaN	NaN	NaN	NaN	#DIV/0!	#DIV/0!	#DIV/0!	#DIV/0!
P14901	>sp|P14901|HMOX1_MOUSE Heme oxygenase 1 OS=Mus musculus OX=10090 GN=Hmox1 PE=1 SV=1	NaN	NaN	NaN	NaN	NaN	NaN	NaN	2433.92	#DIV/0!	2433.92	#DIV/0!	#DIV/0!
P16373	>sp|P16373|ZFP59_MOUSE Zinc finger protein 59 OS=Mus musculus OX=10090 GN=Zfp59 PE=2 SV=2	NaN	NaN	NaN	NaN	NaN	NaN	NaN	NaN	#DIV/0!	#DIV/0!	#DIV/0!	#DIV/0!
P16675	>sp|P16675|PPGB_MOUSE Lysosomal protective protein OS=Mus musculus OX=10090 GN=Ctsa PE=1 SV=1	NaN	NaN	NaN	NaN	NaN	NaN	NaN	NaN	#DIV/0!	#DIV/0!	#DIV/0!	#DIV/0!
P17183	>sp|P17183|ENOG_MOUSE Gamma-enolase OS=Mus musculus OX=10090 GN=Eno2 PE=1 SV=2	NaN	NaN	NaN	NaN	NaN	NaN	NaN	NaN	#DIV/0!	#DIV/0!	#DIV/0!	#DIV/0!
P17426	>sp|P17426|AP2A1_MOUSE AP-2 complex subunit alpha-1 OS=Mus musculus OX=10090 GN=Ap2a1 PE=1 SV=1	NaN	NaN	NaN	NaN	NaN	NaN	NaN	607.478	#DIV/0!	607.478	#DIV/0!	#DIV/0!
P17427	>sp|P17427|AP2A2_MOUSE AP-2 complex subunit alpha-2 OS=Mus musculus OX=10090 GN=Ap2a2 PE=1 SV=2	NaN	NaN	NaN	NaN	NaN	NaN	NaN	138.692	#DIV/0!	138.692	#DIV/0!	#DIV/0!
P17515	>sp|P17515|CXL10_MOUSE C-X-C motif chemokine 10 OS=Mus musculus OX=10090 GN=Cxcl10 PE=1 SV=1	NaN	NaN	NaN	NaN	NaN	NaN	NaN	NaN	#DIV/0!	#DIV/0!	#DIV/0!	#DIV/0!
P17879;Q61696	>sp|P17879|HS71B_MOUSE Heat shock 70 kDa protein 1B OS=Mus musculus OX=10090 GN=Hspa1b PE=1 SV=3;>sp|Q61696|HS71A_MOUSE Heat shock 70 kDa protein 1A OS=Mus musculus OX=10090 GN=Hspa1a PE=1 SV=2	NaN	NaN	NaN	NaN	NaN	NaN	NaN	7767.89	#DIV/0!	7767.89	#DIV/0!	#DIV/0!
P17918	>sp|P17918|PCNA_MOUSE Proliferating cell nuclear antigen OS=Mus musculus OX=10090 GN=Pcna PE=1 SV=2	NaN	NaN	NaN	312.478	NaN	NaN	NaN	NaN	312.478	#DIV/0!	#DIV/0!	#DIV/0!
P18340	>sp|P18340|CXCL9_MOUSE C-X-C motif chemokine 9 OS=Mus musculus OX=10090 GN=Cxcl9 PE=2 SV=2	NaN	NaN	NaN	NaN	NaN	NaN	NaN	NaN	#DIV/0!	#DIV/0!	#DIV/0!	#DIV/0!
P18572	>sp|P18572|BASI_MOUSE Basigin OS=Mus musculus OX=10090 GN=Bsg PE=1 SV=2	NaN	NaN	NaN	NaN	NaN	1438.24	2083.31	NaN	#DIV/0!	1760.78	#DIV/0!	#DIV/0!
P18654	>sp|P18654|KS6A3_MOUSE Ribosomal protein S6 kinase alpha-3 OS=Mus musculus OX=10090 GN=Rps6ka3 PE=1 SV=2	NaN	NaN	NaN	NaN	NaN	NaN	NaN	843.762	#DIV/0!	843.762	#DIV/0!	#DIV/0!
P19123	>sp|P19123|TNNC1_MOUSE Troponin C, slow skeletal and cardiac muscles OS=Mus musculus OX=10090 GN=Tnnc1 PE=1 SV=1	NaN	NaN	NaN	NaN	NaN	NaN	NaN	NaN	#DIV/0!	#DIV/0!	#DIV/0!	#DIV/0!
P19253	>sp|P19253|RL13A_MOUSE 60S ribosomal protein L13a OS=Mus musculus OX=10090 GN=Rpl13a PE=1 SV=4	NaN	NaN	NaN	NaN	NaN	NaN	NaN	1112.15	#DIV/0!	1112.15	#DIV/0!	#DIV/0!
P19783	>sp|P19783|COX41_MOUSE Cytochrome c oxidase subunit 4 isoform 1, mitochondrial OS=Mus musculus OX=10090 GN=Cox4i1 PE=1 SV=2	NaN	NaN	NaN	NaN	NaN	NaN	NaN	201.224	#DIV/0!	201.224	#DIV/0!	#DIV/0!
P19973	>sp|P19973|LSP1_MOUSE Lymphocyte-specific protein 1 OS=Mus musculus OX=10090 GN=Lsp1 PE=1 SV=2	NaN	478.38	NaN	547.741	NaN	NaN	NaN	NaN	513.06	#DIV/0!	#DIV/0!	#DIV/0!
P20444	>sp|P20444|KPCA_MOUSE Protein kinase C alpha type OS=Mus musculus OX=10090 GN=Prkca PE=1 SV=3	NaN	NaN	NaN	NaN	NaN	NaN	NaN	514.577	#DIV/0!	514.577	#DIV/0!	#DIV/0!
P21279	>sp|P21279|GNAQ_MOUSE Guanine nucleotide-binding protein G(q) subunit alpha OS=Mus musculus OX=10090 GN=Gnaq PE=1 SV=4	NaN	NaN	NaN	NaN	NaN	NaN	NaN	1	#DIV/0!	1	#DIV/0!	#DIV/0!
P21550	>sp|P21550|ENOB_MOUSE Beta-enolase OS=Mus musculus OX=10090 GN=Eno3 PE=1 SV=3	NaN	NaN	NaN	NaN	NaN	NaN	NaN	NaN	#DIV/0!	#DIV/0!	#DIV/0!	#DIV/0!
P21570	>sp|P21570|ANGI_MOUSE Angiogenin OS=Mus musculus OX=10090 GN=Ang PE=1 SV=1	NaN	NaN	NaN	NaN	NaN	NaN	NaN	NaN	#DIV/0!	#DIV/0!	#DIV/0!	#DIV/0!
P22437	>sp|P22437|PGH1_MOUSE Prostaglandin G/H synthase 1 OS=Mus musculus OX=10090 GN=Ptgs1 PE=1 SV=1	NaN	NaN	NaN	NaN	NaN	NaN	NaN	745.678	#DIV/0!	745.678	#DIV/0!	#DIV/0!
P22727	>sp|P22727|WNT6_MOUSE Protein Wnt-6 OS=Mus musculus OX=10090 GN=Wnt6 PE=1 SV=2	NaN	NaN	453.642	NaN	NaN	NaN	NaN	NaN	453.642	#DIV/0!	#DIV/0!	#DIV/0!
P22777	>sp|P22777|PAI1_MOUSE Plasminogen activator inhibitor 1 OS=Mus musculus OX=10090 GN=Serpine1 PE=1 SV=1	NaN	NaN	NaN	NaN	NaN	NaN	NaN	NaN	#DIV/0!	#DIV/0!	#DIV/0!	#DIV/0!
P22892	>sp|P22892|AP1G1_MOUSE AP-1 complex subunit gamma-1 OS=Mus musculus OX=10090 GN=Ap1g1 PE=1 SV=3	NaN	NaN	NaN	NaN	NaN	NaN	NaN	2364.31	#DIV/0!	2364.31	#DIV/0!	#DIV/0!
P23591	>sp|P23591|FCL_MOUSE GDP-L-fucose synthase OS=Mus musculus OX=10090 GN=Gfus PE=1 SV=3	NaN	NaN	NaN	NaN	NaN	NaN	NaN	3524.99	#DIV/0!	3524.99	#DIV/0!	#DIV/0!
P26369	>sp|P26369|U2AF2_MOUSE Splicing factor U2AF 65 kDa subunit OS=Mus musculus OX=10090 GN=U2af2 PE=1 SV=3	NaN	NaN	NaN	NaN	NaN	NaN	NaN	866.702	#DIV/0!	866.702	#DIV/0!	#DIV/0!
P27046	>sp|P27046|MA2A1_MOUSE Alpha-mannosidase 2 OS=Mus musculus OX=10090 GN=Man2a1 PE=1 SV=2	NaN	NaN	NaN	NaN	NaN	NaN	NaN	NaN	#DIV/0!	#DIV/0!	#DIV/0!	#DIV/0!
P27612	>sp|P27612|PLAP_MOUSE Phospholipase A-2-activating protein OS=Mus musculus OX=10090 GN=Plaa PE=1 SV=4	NaN	NaN	NaN	NaN	NaN	NaN	NaN	971.401	#DIV/0!	971.401	#DIV/0!	#DIV/0!
P27659	>sp|P27659|RL3_MOUSE 60S ribosomal protein L3 OS=Mus musculus OX=10090 GN=Rpl3 PE=1 SV=3	NaN	NaN	NaN	NaN	NaN	NaN	NaN	NaN	#DIV/0!	#DIV/0!	#DIV/0!	#DIV/0!
P27784	>sp|P27784|CCL6_MOUSE C-C motif chemokine 6 OS=Mus musculus OX=10090 GN=Ccl6 PE=1 SV=1	NaN	277.064	NaN	NaN	NaN	NaN	NaN	NaN	277.064	#DIV/0!	#DIV/0!	#DIV/0!
P28076	>sp|P28076|PSB9_MOUSE Proteasome subunit beta type-9 OS=Mus musculus OX=10090 GN=Psmb9 PE=1 SV=1	NaN	NaN	NaN	NaN	NaN	264.692	37.5711	NaN	#DIV/0!	151.131	#DIV/0!	#DIV/0!
P28293	>sp|P28293|CATG_MOUSE Cathepsin G OS=Mus musculus OX=10090 GN=Ctsg PE=1 SV=2	NaN	96.1994	NaN	NaN	NaN	NaN	NaN	NaN	96.1994	#DIV/0!	#DIV/0!	#DIV/0!
P28352	>sp|P28352|APEX1_MOUSE DNA-(apurinic or apyrimidinic site) endonuclease OS=Mus musculus OX=10090 GN=Apex1 PE=1 SV=2	NaN	NaN	NaN	NaN	NaN	NaN	NaN	637.296	#DIV/0!	637.296	#DIV/0!	#DIV/0!
P28650	>sp|P28650|PURA1_MOUSE Adenylosuccinate synthetase isozyme 1 OS=Mus musculus OX=10090 GN=Adss1 PE=1 SV=2	NaN	NaN	NaN	NaN	NaN	NaN	NaN	NaN	#DIV/0!	#DIV/0!	#DIV/0!	#DIV/0!
P28660	>sp|P28660|NCKP1_MOUSE Nck-associated protein 1 OS=Mus musculus OX=10090 GN=Nckap1 PE=1 SV=2	NaN	NaN	NaN	NaN	NaN	NaN	NaN	819.817	#DIV/0!	819.817	#DIV/0!	#DIV/0!
P28862	>sp|P28862|MMP3_MOUSE Stromelysin-1 OS=Mus musculus OX=10090 GN=Mmp3 PE=2 SV=2	NaN	NaN	NaN	NaN	NaN	NaN	NaN	NaN	#DIV/0!	#DIV/0!	#DIV/0!	#DIV/0!
P30115	>sp|P30115|GSTA3_MOUSE Glutathione S-transferase A3 OS=Mus musculus OX=10090 GN=Gsta3 PE=1 SV=2	NaN	NaN	NaN	NaN	NaN	NaN	NaN	NaN	#DIV/0!	#DIV/0!	#DIV/0!	#DIV/0!
P30933	>sp|P30933|SVS5_MOUSE Seminal vesicle secretory protein 5 OS=Mus musculus OX=10090 GN=Svs5 PE=2 SV=1	NaN	NaN	NaN	NaN	NaN	NaN	NaN	NaN	#DIV/0!	#DIV/0!	#DIV/0!	#DIV/0!
P30999	>sp|P30999|CTND1_MOUSE Catenin delta-1 OS=Mus musculus OX=10090 GN=Ctnnd1 PE=1 SV=2	NaN	NaN	NaN	NaN	NaN	NaN	NaN	1640.06	#DIV/0!	1640.06	#DIV/0!	#DIV/0!
P31230	>sp|P31230|AIMP1_MOUSE Aminoacyl tRNA synthase complex-interacting multifunctional protein 1 OS=Mus musculus OX=10090 GN=Aimp1 PE=1 SV=2	NaN	NaN	NaN	NaN	NaN	NaN	NaN	1514.42	#DIV/0!	1514.42	#DIV/0!	#DIV/0!
P31324	>sp|P31324|KAP3_MOUSE cAMP-dependent protein kinase type II-beta regulatory subunit OS=Mus musculus OX=10090 GN=Prkar2b PE=1 SV=3	NaN	NaN	NaN	NaN	NaN	NaN	NaN	280.165	#DIV/0!	280.165	#DIV/0!	#DIV/0!
P31786	>sp|P31786|ACBP_MOUSE Acyl-CoA-binding protein OS=Mus musculus OX=10090 GN=Dbi PE=1 SV=2	NaN	NaN	NaN	NaN	NaN	NaN	NaN	NaN	#DIV/0!	#DIV/0!	#DIV/0!	#DIV/0!
P31809;Q925P2	>sp|P31809|CEAM1_MOUSE Carcinoembryonic antigen-related cell adhesion molecule 1 OS=Mus musculus OX=10090 GN=Ceacam1 PE=1 SV=1;>sp|Q925P2|CEAM2_MOUSE Carcinoembryonic antigen-related cell adhesion molecule 2 OS=Mus musculus OX=10090 GN=Ceacam2 PE=1 SV=3	NaN	NaN	NaN	NaN	NaN	2329.34	NaN	NaN	#DIV/0!	2329.34	#DIV/0!	#DIV/0!
P32848	>sp|P32848|PRVA_MOUSE Parvalbumin alpha OS=Mus musculus OX=10090 GN=Pvalb PE=1 SV=3	NaN	NaN	NaN	NaN	NaN	NaN	NaN	NaN	#DIV/0!	#DIV/0!	#DIV/0!	#DIV/0!
P33896	>sp|P33896|INAR1_MOUSE Interferon alpha/beta receptor 1 OS=Mus musculus OX=10090 GN=Ifnar1 PE=1 SV=2	NaN	NaN	NaN	NaN	NaN	NaN	NaN	331.657	#DIV/0!	331.657	#DIV/0!	#DIV/0!
P34914	>sp|P34914|HYES_MOUSE Bifunctional epoxide hydrolase 2 OS=Mus musculus OX=10090 GN=Ephx2 PE=1 SV=2	NaN	NaN	NaN	NaN	NaN	NaN	NaN	NaN	#DIV/0!	#DIV/0!	#DIV/0!	#DIV/0!
P35123	>sp|P35123|UBP4_MOUSE Ubiquitin carboxyl-terminal hydrolase 4 OS=Mus musculus OX=10090 GN=Usp4 PE=1 SV=3	NaN	NaN	NaN	NaN	NaN	NaN	NaN	NaN	#DIV/0!	#DIV/0!	#DIV/0!	#DIV/0!
P35174;Q8BWM3	>sp|P35174|CYT2_MOUSE Stefin-2 OS=Mus musculus OX=10090 GN=Stfa2 PE=3 SV=2;>tr|Q8BWM3|Q8BWM3_MOUSE Stefin A2-like 1 OS=Mus musculus OX=10090 GN=Stfa2l1 PE=1 SV=1	NaN	NaN	NaN	NaN	NaN	NaN	NaN	NaN	#DIV/0!	#DIV/0!	#DIV/0!	#DIV/0!
P35175	>sp|P35175|CYT1_MOUSE Stefin-1 OS=Mus musculus OX=10090 GN=Stfa1 PE=3 SV=1	NaN	451.074	NaN	386.187	NaN	NaN	NaN	NaN	418.63	#DIV/0!	#DIV/0!	#DIV/0!
P35282	>sp|P35282|RAB21_MOUSE Ras-related protein Rab-21 OS=Mus musculus OX=10090 GN=Rab21 PE=1 SV=4	NaN	NaN	NaN	NaN	NaN	NaN	NaN	1414.42	#DIV/0!	1414.42	#DIV/0!	#DIV/0!
P35293	>sp|P35293|RAB18_MOUSE Ras-related protein Rab-18 OS=Mus musculus OX=10090 GN=Rab18 PE=1 SV=2	NaN	NaN	NaN	NaN	NaN	NaN	NaN	4702.59	#DIV/0!	4702.59	#DIV/0!	#DIV/0!
P35564	>sp|P35564|CALX_MOUSE Calnexin OS=Mus musculus OX=10090 GN=Canx PE=1 SV=1	NaN	NaN	NaN	NaN	NaN	NaN	NaN	2333.98	#DIV/0!	2333.98	#DIV/0!	#DIV/0!
P35585;Q9WVP1	>sp|P35585|AP1M1_MOUSE AP-1 complex subunit mu-1 OS=Mus musculus OX=10090 GN=Ap1m1 PE=1 SV=3;>sp|Q9WVP1|AP1M2_MOUSE AP-1 complex subunit mu-2 OS=Mus musculus OX=10090 GN=Ap1m2 PE=1 SV=3	NaN	NaN	NaN	NaN	NaN	NaN	NaN	2905.93	#DIV/0!	2905.93	#DIV/0!	#DIV/0!
P35969	>sp|P35969|VGFR1_MOUSE Vascular endothelial growth factor receptor 1 OS=Mus musculus OX=10090 GN=Flt1 PE=1 SV=1	NaN	NaN	NaN	NaN	NaN	NaN	NaN	NaN	#DIV/0!	#DIV/0!	#DIV/0!	#DIV/0!
P36423	>sp|P36423|THAS_MOUSE Thromboxane-A synthase OS=Mus musculus OX=10090 GN=Tbxas1 PE=1 SV=2	NaN	NaN	NaN	NaN	NaN	NaN	NaN	2776.57	#DIV/0!	2776.57	#DIV/0!	#DIV/0!
P37040	>sp|P37040|NCPR_MOUSE NADPH--cytochrome P450 reductase OS=Mus musculus OX=10090 GN=Por PE=1 SV=2	NaN	NaN	NaN	NaN	NaN	NaN	NaN	1	#DIV/0!	1	#DIV/0!	#DIV/0!
P39447	>sp|P39447|ZO1_MOUSE Tight junction protein ZO-1 OS=Mus musculus OX=10090 GN=Tjp1 PE=1 SV=2	NaN	NaN	NaN	NaN	NaN	NaN	NaN	455.75	#DIV/0!	455.75	#DIV/0!	#DIV/0!
P40936	>sp|P40936|INMT_MOUSE Indolethylamine N-methyltransferase OS=Mus musculus OX=10090 GN=Inmt PE=1 SV=1	NaN	NaN	NaN	NaN	NaN	NaN	NaN	NaN	#DIV/0!	#DIV/0!	#DIV/0!	#DIV/0!
P41216	>sp|P41216|ACSL1_MOUSE Long-chain-fatty-acid--CoA ligase 1 OS=Mus musculus OX=10090 GN=Acsl1 PE=1 SV=2	NaN	NaN	NaN	NaN	NaN	NaN	NaN	1122.72	#DIV/0!	1122.72	#DIV/0!	#DIV/0!
P42125	>sp|P42125|ECI1_MOUSE Enoyl-CoA delta isomerase 1, mitochondrial OS=Mus musculus OX=10090 GN=Eci1 PE=1 SV=2	NaN	NaN	NaN	NaN	NaN	NaN	NaN	NaN	#DIV/0!	#DIV/0!	#DIV/0!	#DIV/0!
P42227	>sp|P42227|STAT3_MOUSE Signal transducer and activator of transcription 3 OS=Mus musculus OX=10090 GN=Stat3 PE=1 SV=2	NaN	NaN	NaN	NaN	NaN	NaN	NaN	123.722	#DIV/0!	123.722	#DIV/0!	#DIV/0!
P42230;P42232	>sp|P42230|STA5A_MOUSE Signal transducer and activator of transcription 5A OS=Mus musculus OX=10090 GN=Stat5a PE=1 SV=1;>sp|P42232|STA5B_MOUSE Signal transducer and activator of transcription 5B OS=Mus musculus OX=10090 GN=Stat5b PE=1 SV=1	NaN	NaN	NaN	NaN	NaN	NaN	NaN	NaN	#DIV/0!	#DIV/0!	#DIV/0!	#DIV/0!
P42567	>sp|P42567|EPS15_MOUSE Epidermal growth factor receptor substrate 15 OS=Mus musculus OX=10090 GN=Eps15 PE=1 SV=1	NaN	NaN	NaN	NaN	NaN	NaN	NaN	680.408	#DIV/0!	680.408	#DIV/0!	#DIV/0!
P42669	>sp|P42669|PURA_MOUSE Transcriptional activator protein Pur-alpha OS=Mus musculus OX=10090 GN=Pura PE=1 SV=1	NaN	NaN	NaN	NaN	NaN	NaN	NaN	953.71	#DIV/0!	953.71	#DIV/0!	#DIV/0!
P45377	>sp|P45377|ALD2_MOUSE Aldose reductase-related protein 2 OS=Mus musculus OX=10090 GN=Akr1b8 PE=1 SV=2	264.492	842.367	NaN	NaN	NaN	NaN	NaN	NaN	553.429	#DIV/0!	#DIV/0!	#DIV/0!
P45591	>sp|P45591|COF2_MOUSE Cofilin-2 OS=Mus musculus OX=10090 GN=Cfl2 PE=1 SV=1	NaN	NaN	NaN	NaN	NaN	NaN	NaN	144.134	#DIV/0!	144.134	#DIV/0!	#DIV/0!
P46061	>sp|P46061|RAGP1_MOUSE Ran GTPase-activating protein 1 OS=Mus musculus OX=10090 GN=Rangap1 PE=1 SV=2	NaN	NaN	NaN	NaN	NaN	NaN	NaN	189.445	#DIV/0!	189.445	#DIV/0!	#DIV/0!
P46467	>sp|P46467|VPS4B_MOUSE Vacuolar protein sorting-associated protein 4B OS=Mus musculus OX=10090 GN=Vps4b PE=1 SV=2	NaN	NaN	NaN	NaN	NaN	NaN	NaN	NaN	#DIV/0!	#DIV/0!	#DIV/0!	#DIV/0!
P46664	>sp|P46664|PURA2_MOUSE Adenylosuccinate synthetase isozyme 2 OS=Mus musculus OX=10090 GN=Adss2 PE=1 SV=2	NaN	NaN	NaN	NaN	NaN	NaN	NaN	NaN	#DIV/0!	#DIV/0!	#DIV/0!	#DIV/0!
P46935;Q8CFI0	>sp|P46935|NEDD4_MOUSE E3 ubiquitin-protein ligase NEDD4 OS=Mus musculus OX=10090 GN=Nedd4 PE=1 SV=3;>sp|Q8CFI0|NED4L_MOUSE E3 ubiquitin-protein ligase NEDD4-like OS=Mus musculus OX=10090 GN=Nedd4l PE=1 SV=2	NaN	NaN	NaN	NaN	NaN	NaN	NaN	581.194	#DIV/0!	581.194	#DIV/0!	#DIV/0!
P47199	>sp|P47199|QOR_MOUSE Quinone oxidoreductase OS=Mus musculus OX=10090 GN=Cryz PE=1 SV=1	NaN	NaN	NaN	NaN	NaN	NaN	NaN	NaN	#DIV/0!	#DIV/0!	#DIV/0!	#DIV/0!
P47876	>sp|P47876|IBP1_MOUSE Insulin-like growth factor-binding protein 1 OS=Mus musculus OX=10090 GN=Igfbp1 PE=2 SV=2	NaN	NaN	NaN	NaN	NaN	NaN	NaN	NaN	#DIV/0!	#DIV/0!	#DIV/0!	#DIV/0!
P47941	>sp|P47941|CRKL_MOUSE Crk-like protein OS=Mus musculus OX=10090 GN=Crkl PE=1 SV=2	NaN	NaN	NaN	NaN	NaN	NaN	NaN	405.958	#DIV/0!	405.958	#DIV/0!	#DIV/0!
P47962	>sp|P47962|RL5_MOUSE 60S ribosomal protein L5 OS=Mus musculus OX=10090 GN=Rpl5 PE=1 SV=3	NaN	NaN	NaN	NaN	NaN	NaN	NaN	919.986	#DIV/0!	919.986	#DIV/0!	#DIV/0!
P47968	>sp|P47968|RPIA_MOUSE Ribose-5-phosphate isomerase OS=Mus musculus OX=10090 GN=Rpia PE=1 SV=2	NaN	NaN	NaN	NaN	NaN	NaN	NaN	NaN	#DIV/0!	#DIV/0!	#DIV/0!	#DIV/0!
P48356	>sp|P48356|LEPR_MOUSE Leptin receptor OS=Mus musculus OX=10090 GN=Lepr PE=1 SV=1	NaN	NaN	NaN	NaN	NaN	NaN	NaN	NaN	#DIV/0!	#DIV/0!	#DIV/0!	#DIV/0!
P48428	>sp|P48428|TBCA_MOUSE Tubulin-specific chaperone A OS=Mus musculus OX=10090 GN=Tbca PE=1 SV=3	NaN	NaN	NaN	NaN	NaN	NaN	NaN	NaN	#DIV/0!	#DIV/0!	#DIV/0!	#DIV/0!
P48759	>sp|P48759|PTX3_MOUSE Pentraxin-related protein PTX3 OS=Mus musculus OX=10090 GN=Ptx3 PE=1 SV=2	NaN	NaN	NaN	NaN	NaN	NaN	NaN	NaN	#DIV/0!	#DIV/0!	#DIV/0!	#DIV/0!
P49138;Q3UMW7;Q922R0;Q9D2E1	>sp|P49138|MAPK2_MOUSE MAP kinase-activated protein kinase 2 OS=Mus musculus OX=10090 GN=Mapkapk2 PE=1 SV=2;>sp|Q3UMW7|MAPK3_MOUSE MAP kinase-activated protein kinase 3 OS=Mus musculus OX=10090 GN=Mapkapk3 PE=1 SV=2;>sp|Q922R0|PRKX_MOUSE cAMP-dependent protein kinase catalytic subunit PRKX OS=Mus musculus OX=10090 GN=Prkx PE=1 SV=1;>sp|Q9D2E1|TSSK3_MOUSE Testis-specific serine/threonine-protein k…	NaN	NaN	NaN	NaN	NaN	NaN	NaN	853.69	#DIV/0!	853.69	#DIV/0!	#DIV/0!
P49429	>sp|P49429|HPPD_MOUSE 4-hydroxyphenylpyruvate dioxygenase OS=Mus musculus OX=10090 GN=Hpd PE=1 SV=3	NaN	NaN	NaN	NaN	NaN	NaN	NaN	NaN	#DIV/0!	#DIV/0!	#DIV/0!	#DIV/0!
P49442	>sp|P49442|INPP_MOUSE Inositol polyphosphate 1-phosphatase OS=Mus musculus OX=10090 GN=Inpp1 PE=1 SV=2	NaN	NaN	NaN	NaN	NaN	NaN	NaN	1168.58	#DIV/0!	1168.58	#DIV/0!	#DIV/0!
P49443	>sp|P49443|PPM1A_MOUSE Protein phosphatase 1A OS=Mus musculus OX=10090 GN=Ppm1a PE=1 SV=1	NaN	NaN	NaN	NaN	NaN	NaN	NaN	NaN	#DIV/0!	#DIV/0!	#DIV/0!	#DIV/0!
P49586;Q811Q9	>sp|P49586|PCY1A_MOUSE Choline-phosphate cytidylyltransferase A OS=Mus musculus OX=10090 GN=Pcyt1a PE=1 SV=1;>sp|Q811Q9|PCY1B_MOUSE Choline-phosphate cytidylyltransferase B OS=Mus musculus OX=10090 GN=Pcyt1b PE=1 SV=2	NaN	NaN	NaN	NaN	NaN	NaN	NaN	887.113	#DIV/0!	887.113	#DIV/0!	#DIV/0!
P49813	>sp|P49813|TMOD1_MOUSE Tropomodulin-1 OS=Mus musculus OX=10090 GN=Tmod1 PE=1 SV=2	NaN	NaN	NaN	NaN	NaN	NaN	NaN	NaN	#DIV/0!	#DIV/0!	#DIV/0!	#DIV/0!
P50295	>sp|P50295|ARY2_MOUSE Arylamine N-acetyltransferase 2 OS=Mus musculus OX=10090 GN=Nat2 PE=1 SV=1	NaN	NaN	NaN	NaN	NaN	NaN	NaN	NaN	#DIV/0!	#DIV/0!	#DIV/0!	#DIV/0!
P50428	>sp|P50428|ARSA_MOUSE Arylsulfatase A OS=Mus musculus OX=10090 GN=Arsa PE=1 SV=2	NaN	NaN	1020.15	NaN	NaN	NaN	NaN	NaN	1020.15	#DIV/0!	#DIV/0!	#DIV/0!
P50431	>sp|P50431|GLYC_MOUSE Serine hydroxymethyltransferase, cytosolic OS=Mus musculus OX=10090 GN=Shmt1 PE=1 SV=3	NaN	NaN	NaN	NaN	NaN	NaN	NaN	286.754	#DIV/0!	286.754	#DIV/0!	#DIV/0!
P50462	>sp|P50462|CSRP3_MOUSE Cysteine and glycine-rich protein 3 OS=Mus musculus OX=10090 GN=Csrp3 PE=1 SV=1	NaN	NaN	NaN	NaN	NaN	NaN	NaN	NaN	#DIV/0!	#DIV/0!	#DIV/0!	#DIV/0!
P50752	>sp|P50752|TNNT2_MOUSE Troponin T, cardiac muscle OS=Mus musculus OX=10090 GN=Tnnt2 PE=1 SV=2	NaN	NaN	200.897	616.623	NaN	NaN	NaN	NaN	408.76	#DIV/0!	#DIV/0!	#DIV/0!
P51125	>sp|P51125|ICAL_MOUSE Calpastatin OS=Mus musculus OX=10090 GN=Cast PE=1 SV=2	NaN	NaN	NaN	NaN	NaN	NaN	NaN	NaN	#DIV/0!	#DIV/0!	#DIV/0!	#DIV/0!
P51163	>sp|P51163|HEM4_MOUSE Uroporphyrinogen-III synthase OS=Mus musculus OX=10090 GN=Uros PE=1 SV=1	NaN	NaN	NaN	865.549	NaN	NaN	NaN	NaN	865.549	#DIV/0!	#DIV/0!	#DIV/0!
P51174	>sp|P51174|ACADL_MOUSE Long-chain specific acyl-CoA dehydrogenase, mitochondrial OS=Mus musculus OX=10090 GN=Acadl PE=1 SV=2	NaN	NaN	NaN	NaN	NaN	NaN	NaN	276.954	#DIV/0!	276.954	#DIV/0!	#DIV/0!
P51175	>sp|P51175|PPOX_MOUSE Protoporphyrinogen oxidase OS=Mus musculus OX=10090 GN=Ppox PE=1 SV=1	NaN	NaN	NaN	NaN	NaN	NaN	NaN	NaN	#DIV/0!	#DIV/0!	#DIV/0!	#DIV/0!
P51670	>sp|P51670|CCL9_MOUSE C-C motif chemokine 9 OS=Mus musculus OX=10090 GN=Ccl9 PE=1 SV=1	NaN	NaN	NaN	NaN	NaN	NaN	NaN	NaN	#DIV/0!	#DIV/0!	#DIV/0!	#DIV/0!
P51863	>sp|P51863|VA0D1_MOUSE V-type proton ATPase subunit d 1 OS=Mus musculus OX=10090 GN=Atp6v0d1 PE=1 SV=2	NaN	NaN	NaN	NaN	NaN	NaN	NaN	3284.71	#DIV/0!	3284.71	#DIV/0!	#DIV/0!
P52840	>sp|P52840|ST1A1_MOUSE Sulfotransferase 1A1 OS=Mus musculus OX=10090 GN=Sult1a1 PE=1 SV=1	NaN	NaN	NaN	NaN	NaN	NaN	NaN	NaN	#DIV/0!	#DIV/0!	#DIV/0!	#DIV/0!
P53026	>sp|P53026|RL10A_MOUSE 60S ribosomal protein L10a OS=Mus musculus OX=10090 GN=Rpl10a PE=1 SV=3	NaN	NaN	NaN	NaN	NaN	NaN	NaN	665.45	#DIV/0!	665.45	#DIV/0!	#DIV/0!
P53986	>sp|P53986|MOT1_MOUSE Monocarboxylate transporter 1 OS=Mus musculus OX=10090 GN=Slc16a1 PE=1 SV=1	NaN	NaN	NaN	NaN	NaN	NaN	NaN	NaN	#DIV/0!	#DIV/0!	#DIV/0!	#DIV/0!
P53994;P59279	>sp|P53994|RAB2A_MOUSE Ras-related protein Rab-2A OS=Mus musculus OX=10090 GN=Rab2a PE=1 SV=1;>sp|P59279|RAB2B_MOUSE Ras-related protein Rab-2B OS=Mus musculus OX=10090 GN=Rab2b PE=1 SV=1	NaN	NaN	NaN	NaN	NaN	NaN	NaN	6066.02	#DIV/0!	6066.02	#DIV/0!	#DIV/0!
P54227;P55821	>sp|P54227|STMN1_MOUSE Stathmin OS=Mus musculus OX=10090 GN=Stmn1 PE=1 SV=2;>sp|P55821|STMN2_MOUSE Stathmin-2 OS=Mus musculus OX=10090 GN=Stmn2 PE=1 SV=1	NaN	NaN	NaN	819.718	NaN	NaN	NaN	NaN	819.718	#DIV/0!	#DIV/0!	#DIV/0!
P54731	>sp|P54731|FAF1_MOUSE FAS-associated factor 1 OS=Mus musculus OX=10090 GN=Faf1 PE=1 SV=2	NaN	NaN	NaN	NaN	NaN	NaN	NaN	254.281	#DIV/0!	254.281	#DIV/0!	#DIV/0!
P54797	>sp|P54797|TNG2_MOUSE Transport and Golgi organization 2 homolog OS=Mus musculus OX=10090 GN=Tango2 PE=1 SV=1	NaN	NaN	NaN	NaN	NaN	NaN	NaN	NaN	#DIV/0!	#DIV/0!	#DIV/0!	#DIV/0!
P54823	>sp|P54823|DDX6_MOUSE Probable ATP-dependent RNA helicase DDX6 OS=Mus musculus OX=10090 GN=Ddx6 PE=1 SV=1	NaN	NaN	NaN	NaN	NaN	NaN	NaN	1665.9	#DIV/0!	1665.9	#DIV/0!	#DIV/0!
P55096	>sp|P55096|ABCD3_MOUSE ATP-binding cassette sub-family D member 3 OS=Mus musculus OX=10090 GN=Abcd3 PE=1 SV=2	NaN	NaN	NaN	NaN	NaN	NaN	NaN	573.216	#DIV/0!	573.216	#DIV/0!	#DIV/0!
P55258	>sp|P55258|RAB8A_MOUSE Ras-related protein Rab-8A OS=Mus musculus OX=10090 GN=Rab8a PE=1 SV=2	NaN	NaN	NaN	NaN	NaN	NaN	NaN	133.331	#DIV/0!	133.331	#DIV/0!	#DIV/0!
P56135	>sp|P56135|ATPK_MOUSE ATP synthase subunit f, mitochondrial OS=Mus musculus OX=10090 GN=Atp5mf PE=1 SV=3	NaN	NaN	NaN	NaN	NaN	NaN	NaN	NaN	#DIV/0!	#DIV/0!	#DIV/0!	#DIV/0!
P56375	>sp|P56375|ACYP2_MOUSE Acylphosphatase-2 OS=Mus musculus OX=10090 GN=Acyp2 PE=1 SV=2	NaN	NaN	NaN	NaN	NaN	NaN	NaN	NaN	#DIV/0!	#DIV/0!	#DIV/0!	#DIV/0!
P56376	>sp|P56376|ACYP1_MOUSE Acylphosphatase-1 OS=Mus musculus OX=10090 GN=Acyp1 PE=1 SV=2	NaN	NaN	NaN	NaN	NaN	NaN	NaN	NaN	#DIV/0!	#DIV/0!	#DIV/0!	#DIV/0!
P56391	>sp|P56391|CX6B1_MOUSE Cytochrome c oxidase subunit 6B1 OS=Mus musculus OX=10090 GN=Cox6b1 PE=1 SV=2	NaN	NaN	NaN	NaN	NaN	NaN	NaN	563.952	#DIV/0!	563.952	#DIV/0!	#DIV/0!
P56565	>sp|P56565|S10A1_MOUSE Protein S100-A1 OS=Mus musculus OX=10090 GN=S100a1 PE=1 SV=2	NaN	NaN	NaN	NaN	NaN	NaN	NaN	NaN	#DIV/0!	#DIV/0!	#DIV/0!	#DIV/0!
P56567	>sp|P56567|CYTA_MOUSE Cystatin-A OS=Mus musculus OX=10090 GN=Csta PE=3 SV=1	NaN	NaN	NaN	NaN	NaN	NaN	NaN	NaN	#DIV/0!	#DIV/0!	#DIV/0!	#DIV/0!
P56812	>sp|P56812|PDCD5_MOUSE Programmed cell death protein 5 OS=Mus musculus OX=10090 GN=Pdcd5 PE=1 SV=3	NaN	NaN	NaN	NaN	NaN	NaN	NaN	NaN	#DIV/0!	#DIV/0!	#DIV/0!	#DIV/0!
P57080	>sp|P57080|UBP25_MOUSE Ubiquitin carboxyl-terminal hydrolase 25 OS=Mus musculus OX=10090 GN=Usp25 PE=1 SV=2	NaN	NaN	NaN	NaN	NaN	NaN	NaN	NaN	#DIV/0!	#DIV/0!	#DIV/0!	#DIV/0!
P60229	>sp|P60229|EIF3E_MOUSE Eukaryotic translation initiation factor 3 subunit E OS=Mus musculus OX=10090 GN=Eif3e PE=1 SV=1	NaN	NaN	NaN	NaN	NaN	NaN	NaN	1317.94	#DIV/0!	1317.94	#DIV/0!	#DIV/0!
P60521	>sp|P60521|GBRL2_MOUSE Gamma-aminobutyric acid receptor-associated protein-like 2 OS=Mus musculus OX=10090 GN=Gabarapl2 PE=1 SV=1	NaN	NaN	NaN	NaN	NaN	NaN	NaN	2489.07	#DIV/0!	2489.07	#DIV/0!	#DIV/0!
P61021	>sp|P61021|RAB5B_MOUSE Ras-related protein Rab-5B OS=Mus musculus OX=10090 GN=Rab5b PE=1 SV=1	NaN	NaN	NaN	NaN	NaN	NaN	NaN	185.463	#DIV/0!	185.463	#DIV/0!	#DIV/0!
P61027	>sp|P61027|RAB10_MOUSE Ras-related protein Rab-10 OS=Mus musculus OX=10090 GN=Rab10 PE=1 SV=1	NaN	NaN	NaN	NaN	NaN	NaN	NaN	196.389	#DIV/0!	196.389	#DIV/0!	#DIV/0!
P61082	>sp|P61082|UBC12_MOUSE NEDD8-conjugating enzyme Ubc12 OS=Mus musculus OX=10090 GN=Ube2m PE=1 SV=1	NaN	NaN	NaN	NaN	NaN	NaN	NaN	1310.83	#DIV/0!	1310.83	#DIV/0!	#DIV/0!
P61202	>sp|P61202|CSN2_MOUSE COP9 signalosome complex subunit 2 OS=Mus musculus OX=10090 GN=Cops2 PE=1 SV=1	NaN	NaN	NaN	NaN	NaN	NaN	NaN	NaN	#DIV/0!	#DIV/0!	#DIV/0!	#DIV/0!
P61226	>sp|P61226|RAP2B_MOUSE Ras-related protein Rap-2b OS=Mus musculus OX=10090 GN=Rap2b PE=1 SV=1	NaN	NaN	NaN	NaN	NaN	NaN	NaN	1586.89	#DIV/0!	1586.89	#DIV/0!	#DIV/0!
P61255	>sp|P61255|RL26_MOUSE 60S ribosomal protein L26 OS=Mus musculus OX=10090 GN=Rpl26 PE=1 SV=1	NaN	NaN	NaN	NaN	NaN	NaN	NaN	715.612	#DIV/0!	715.612	#DIV/0!	#DIV/0!
P61327;Q9CQL1	>sp|P61327|MGN_MOUSE Protein mago nashi homolog OS=Mus musculus OX=10090 GN=Magoh PE=2 SV=1;>sp|Q9CQL1|MGN2_MOUSE Protein mago nashi homolog 2 OS=Mus musculus OX=10090 GN=Magohb PE=2 SV=1	NaN	NaN	NaN	NaN	NaN	NaN	NaN	1792.76	#DIV/0!	1792.76	#DIV/0!	#DIV/0!
P61458	>sp|P61458|PHS_MOUSE Pterin-4-alpha-carbinolamine dehydratase OS=Mus musculus OX=10090 GN=Pcbd1 PE=1 SV=2	NaN	NaN	NaN	NaN	NaN	NaN	NaN	NaN	#DIV/0!	#DIV/0!	#DIV/0!	#DIV/0!
P61620	>sp|P61620|S61A1_MOUSE Protein transport protein Sec61 subunit alpha isoform 1 OS=Mus musculus OX=10090 GN=Sec61a1 PE=1 SV=2	NaN	NaN	NaN	NaN	NaN	NaN	NaN	525.41	#DIV/0!	525.41	#DIV/0!	#DIV/0!
P61750	>sp|P61750|ARF4_MOUSE ADP-ribosylation factor 4 OS=Mus musculus OX=10090 GN=Arf4 PE=1 SV=2	NaN	NaN	NaN	NaN	NaN	NaN	NaN	2292.28	#DIV/0!	2292.28	#DIV/0!	#DIV/0!
P61759	>sp|P61759|PFD3_MOUSE Prefoldin subunit 3 OS=Mus musculus OX=10090 GN=Vbp1 PE=1 SV=2	NaN	NaN	NaN	NaN	NaN	NaN	NaN	NaN	#DIV/0!	#DIV/0!	#DIV/0!	#DIV/0!
P61967	>sp|P61967|AP1S1_MOUSE AP-1 complex subunit sigma-1A OS=Mus musculus OX=10090 GN=Ap1s1 PE=1 SV=1	NaN	NaN	NaN	NaN	NaN	NaN	NaN	792.869	#DIV/0!	792.869	#DIV/0!	#DIV/0!
P62264	>sp|P62264|RS14_MOUSE 40S ribosomal protein S14 OS=Mus musculus OX=10090 GN=Rps14 PE=1 SV=3	NaN	NaN	NaN	NaN	NaN	NaN	NaN	1210.08	#DIV/0!	1210.08	#DIV/0!	#DIV/0!
P62315	>sp|P62315|SMD1_MOUSE Small nuclear ribonucleoprotein Sm D1 OS=Mus musculus OX=10090 GN=Snrpd1 PE=1 SV=1	NaN	NaN	187.274	15.1412	NaN	NaN	NaN	NaN	101.208	#DIV/0!	#DIV/0!	#DIV/0!
P62331	>sp|P62331|ARF6_MOUSE ADP-ribosylation factor 6 OS=Mus musculus OX=10090 GN=Arf6 PE=1 SV=2	NaN	NaN	NaN	NaN	NaN	NaN	NaN	1335.51	#DIV/0!	1335.51	#DIV/0!	#DIV/0!
P62334	>sp|P62334|PRS10_MOUSE 26S proteasome regulatory subunit 10B OS=Mus musculus OX=10090 GN=Psmc6 PE=1 SV=1	NaN	NaN	NaN	NaN	NaN	NaN	NaN	578.542	#DIV/0!	578.542	#DIV/0!	#DIV/0!
P62631	>sp|P62631|EF1A2_MOUSE Elongation factor 1-alpha 2 OS=Mus musculus OX=10090 GN=Eef1a2 PE=1 SV=1	NaN	NaN	NaN	NaN	NaN	NaN	NaN	203.688	#DIV/0!	203.688	#DIV/0!	#DIV/0!
P62754	>sp|P62754|RS6_MOUSE 40S ribosomal protein S6 OS=Mus musculus OX=10090 GN=Rps6 PE=1 SV=1	NaN	NaN	NaN	NaN	NaN	NaN	NaN	3881.72	#DIV/0!	3881.72	#DIV/0!	#DIV/0!
P62855	>sp|P62855|RS26_MOUSE 40S ribosomal protein S26 OS=Mus musculus OX=10090 GN=Rps26 PE=1 SV=3	NaN	NaN	NaN	NaN	NaN	NaN	NaN	114.035	#DIV/0!	114.035	#DIV/0!	#DIV/0!
P62960	>sp|P62960|YBOX1_MOUSE Y-box-binding protein 1 OS=Mus musculus OX=10090 GN=Ybx1 PE=1 SV=3	NaN	NaN	NaN	NaN	NaN	NaN	NaN	NaN	#DIV/0!	#DIV/0!	#DIV/0!	#DIV/0!
P63073	>sp|P63073|IF4E_MOUSE Eukaryotic translation initiation factor 4E OS=Mus musculus OX=10090 GN=Eif4e PE=1 SV=1	NaN	NaN	NaN	NaN	NaN	NaN	NaN	620.81	#DIV/0!	620.81	#DIV/0!	#DIV/0!
P67871	>sp|P67871|CSK2B_MOUSE Casein kinase II subunit beta OS=Mus musculus OX=10090 GN=Csnk2b PE=1 SV=1	NaN	NaN	NaN	NaN	NaN	NaN	NaN	NaN	#DIV/0!	#DIV/0!	#DIV/0!	#DIV/0!
P68373	>sp|P68373|TBA1C_MOUSE Tubulin alpha-1C chain OS=Mus musculus OX=10090 GN=Tuba1c PE=1 SV=1	NaN	NaN	NaN	NaN	NaN	NaN	NaN	7277.85	#DIV/0!	7277.85	#DIV/0!	#DIV/0!
P68404	>sp|P68404|KPCB_MOUSE Protein kinase C beta type OS=Mus musculus OX=10090 GN=Prkcb PE=1 SV=4	NaN	NaN	NaN	NaN	NaN	NaN	NaN	1113.48	#DIV/0!	1113.48	#DIV/0!	#DIV/0!
P70122	>sp|P70122|SBDS_MOUSE Ribosome maturation protein SBDS OS=Mus musculus OX=10090 GN=Sbds PE=1 SV=4	NaN	NaN	NaN	NaN	NaN	NaN	NaN	1550.53	#DIV/0!	1550.53	#DIV/0!	#DIV/0!
P70290	>sp|P70290|EM55_MOUSE 55 kDa erythrocyte membrane protein OS=Mus musculus OX=10090 GN=Mpp1 PE=1 SV=1	NaN	NaN	NaN	NaN	NaN	NaN	NaN	1389.78	#DIV/0!	1389.78	#DIV/0!	#DIV/0!
P70302	>sp|P70302|STIM1_MOUSE Stromal interaction molecule 1 OS=Mus musculus OX=10090 GN=Stim1 PE=1 SV=2	NaN	NaN	NaN	NaN	NaN	NaN	NaN	1	#DIV/0!	1	#DIV/0!	#DIV/0!
P70333	>sp|P70333|HNRH2_MOUSE Heterogeneous nuclear ribonucleoprotein H2 OS=Mus musculus OX=10090 GN=Hnrnph2 PE=1 SV=1	NaN	NaN	NaN	NaN	NaN	NaN	NaN	1337.24	#DIV/0!	1337.24	#DIV/0!	#DIV/0!
P70335;P70336	>sp|P70335|ROCK1_MOUSE Rho-associated protein kinase 1 OS=Mus musculus OX=10090 GN=Rock1 PE=1 SV=1;>sp|P70336|ROCK2_MOUSE Rho-associated protein kinase 2 OS=Mus musculus OX=10090 GN=Rock2 PE=1 SV=1	NaN	NaN	NaN	NaN	NaN	NaN	NaN	729.432	#DIV/0!	729.432	#DIV/0!	#DIV/0!
P70362	>sp|P70362|UFD1_MOUSE Ubiquitin recognition factor in ER-associated degradation protein 1 OS=Mus musculus OX=10090 GN=Ufd1 PE=1 SV=2	NaN	NaN	NaN	NaN	NaN	NaN	NaN	1073.99	#DIV/0!	1073.99	#DIV/0!	#DIV/0!
P70444	>sp|P70444|BID_MOUSE BH3-interacting domain death agonist OS=Mus musculus OX=10090 GN=Bid PE=1 SV=2	NaN	NaN	NaN	NaN	NaN	NaN	NaN	NaN	#DIV/0!	#DIV/0!	#DIV/0!	#DIV/0!
P70460	>sp|P70460|VASP_MOUSE Vasodilator-stimulated phosphoprotein OS=Mus musculus OX=10090 GN=Vasp PE=1 SV=4	NaN	NaN	NaN	NaN	NaN	NaN	NaN	1019.53	#DIV/0!	1019.53	#DIV/0!	#DIV/0!
P70694	>sp|P70694|DHB5_MOUSE Estradiol 17 beta-dehydrogenase 5 OS=Mus musculus OX=10090 GN=Akr1c6 PE=1 SV=1	NaN	NaN	NaN	NaN	NaN	NaN	NaN	NaN	#DIV/0!	#DIV/0!	#DIV/0!	#DIV/0!
P70695	>sp|P70695|F16P2_MOUSE Fructose-1,6-bisphosphatase isozyme 2 OS=Mus musculus OX=10090 GN=Fbp2 PE=1 SV=2	NaN	NaN	NaN	NaN	NaN	NaN	NaN	NaN	#DIV/0!	#DIV/0!	#DIV/0!	#DIV/0!
P70698	>sp|P70698|PYRG1_MOUSE CTP synthase 1 OS=Mus musculus OX=10090 GN=Ctps1 PE=1 SV=2	NaN	NaN	NaN	NaN	NaN	NaN	NaN	968.998	#DIV/0!	968.998	#DIV/0!	#DIV/0!
P70699	>sp|P70699|LYAG_MOUSE Lysosomal alpha-glucosidase OS=Mus musculus OX=10090 GN=Gaa PE=1 SV=2	NaN	NaN	NaN	NaN	NaN	NaN	NaN	NaN	#DIV/0!	#DIV/0!	#DIV/0!	#DIV/0!
P83510;P97820;Q9JM52	>sp|P83510|TNIK_MOUSE Traf2 and NCK-interacting protein kinase OS=Mus musculus OX=10090 GN=Tnik PE=1 SV=2;>sp|P97820|M4K4_MOUSE Mitogen-activated protein kinase kinase kinase kinase 4 OS=Mus musculus OX=10090 GN=Map4k4 PE=1 SV=1;>sp|Q9JM52|MINK1_MOUSE Misshapen-like kinase 1 OS=Mus musculus OX=10090 GN=Mink1 PE=1 SV=3	NaN	NaN	NaN	NaN	NaN	NaN	NaN	711.19	#DIV/0!	711.19	#DIV/0!	#DIV/0!
P83741	>sp|P83741|WNK1_MOUSE Serine/threonine-protein kinase WNK1 OS=Mus musculus OX=10090 GN=Wnk1 PE=1 SV=2	NaN	NaN	NaN	NaN	NaN	NaN	NaN	NaN	#DIV/0!	#DIV/0!	#DIV/0!	#DIV/0!
P84084	>sp|P84084|ARF5_MOUSE ADP-ribosylation factor 5 OS=Mus musculus OX=10090 GN=Arf5 PE=1 SV=2	NaN	NaN	NaN	NaN	NaN	NaN	NaN	2567.89	#DIV/0!	2567.89	#DIV/0!	#DIV/0!
P97300	>sp|P97300|NPTN_MOUSE Neuroplastin OS=Mus musculus OX=10090 GN=Nptn PE=1 SV=3	NaN	3248.83	NaN	NaN	NaN	NaN	NaN	NaN	3248.83	#DIV/0!	#DIV/0!	#DIV/0!
P97310	>sp|P97310|MCM2_MOUSE DNA replication licensing factor MCM2 OS=Mus musculus OX=10090 GN=Mcm2 PE=1 SV=3	NaN	92.0847	NaN	169.371	NaN	NaN	NaN	NaN	130.728	#DIV/0!	#DIV/0!	#DIV/0!
P97313	>sp|P97313|PRKDC_MOUSE DNA-dependent protein kinase catalytic subunit OS=Mus musculus OX=10090 GN=Prkdc PE=1 SV=3	NaN	NaN	NaN	NaN	NaN	NaN	NaN	1587.26	#DIV/0!	1587.26	#DIV/0!	#DIV/0!
P97401	>sp|P97401|SFRP3_MOUSE Secreted frizzled-related protein 3 OS=Mus musculus OX=10090 GN=Frzb PE=1 SV=1	NaN	NaN	NaN	NaN	NaN	NaN	NaN	NaN	#DIV/0!	#DIV/0!	#DIV/0!	#DIV/0!
P97461	>sp|P97461|RS5_MOUSE 40S ribosomal protein S5 OS=Mus musculus OX=10090 GN=Rps5 PE=1 SV=3	NaN	NaN	NaN	NaN	NaN	NaN	NaN	223.024	#DIV/0!	223.024	#DIV/0!	#DIV/0!
P97467	>sp|P97467|AMD_MOUSE Peptidyl-glycine alpha-amidating monooxygenase OS=Mus musculus OX=10090 GN=Pam PE=1 SV=2	NaN	NaN	NaN	NaN	NaN	NaN	NaN	NaN	#DIV/0!	#DIV/0!	#DIV/0!	#DIV/0!
P97765	>sp|P97765|WBP2_MOUSE WW domain-binding protein 2 OS=Mus musculus OX=10090 GN=Wbp2 PE=1 SV=1	NaN	NaN	NaN	NaN	NaN	NaN	NaN	1015.22	#DIV/0!	1015.22	#DIV/0!	#DIV/0!
P97822	>sp|P97822|AN32E_MOUSE Acidic leucine-rich nuclear phosphoprotein 32 family member E OS=Mus musculus OX=10090 GN=Anp32e PE=1 SV=2	NaN	494.161	NaN	337.845	NaN	NaN	NaN	NaN	416.003	#DIV/0!	#DIV/0!	#DIV/0!
Q00915	>sp|Q00915|RET1_MOUSE Retinol-binding protein 1 OS=Mus musculus OX=10090 GN=Rbp1 PE=1 SV=2	NaN	636.809	1148.19	NaN	NaN	NaN	NaN	NaN	892.5	#DIV/0!	#DIV/0!	#DIV/0!
Q01405	>sp|Q01405|SC23A_MOUSE Protein transport protein Sec23A OS=Mus musculus OX=10090 GN=Sec23a PE=1 SV=2	NaN	NaN	NaN	NaN	NaN	NaN	NaN	NaN	#DIV/0!	#DIV/0!	#DIV/0!	#DIV/0!
Q02248	>sp|Q02248|CTNB1_MOUSE Catenin beta-1 OS=Mus musculus OX=10090 GN=Ctnnb1 PE=1 SV=1	NaN	NaN	NaN	NaN	NaN	NaN	NaN	1254.09	#DIV/0!	1254.09	#DIV/0!	#DIV/0!
Q03401	>sp|Q03401|CRIS1_MOUSE Cysteine-rich secretory protein 1 OS=Mus musculus OX=10090 GN=Crisp1 PE=2 SV=1	1823.03	NaN	140.166	NaN	NaN	NaN	NaN	NaN	981.596	#DIV/0!	#DIV/0!	#DIV/0!
Q05117	>sp|Q05117|PPA5_MOUSE Tartrate-resistant acid phosphatase type 5 OS=Mus musculus OX=10090 GN=Acp5 PE=1 SV=2	NaN	NaN	NaN	NaN	NaN	NaN	153.117	129.104	#DIV/0!	141.111	#DIV/0!	#DIV/0!
Q05D44	>sp|Q05D44|IF2P_MOUSE Eukaryotic translation initiation factor 5B OS=Mus musculus OX=10090 GN=Eif5b PE=1 SV=2	NaN	NaN	NaN	NaN	NaN	NaN	NaN	NaN	#DIV/0!	#DIV/0!	#DIV/0!	#DIV/0!
Q06138	>sp|Q06138|CAB39_MOUSE Calcium-binding protein 39 OS=Mus musculus OX=10090 GN=Cab39 PE=1 SV=2	NaN	NaN	NaN	NaN	NaN	NaN	NaN	1796.72	#DIV/0!	1796.72	#DIV/0!	#DIV/0!
Q06185	>sp|Q06185|ATP5I_MOUSE ATP synthase subunit e, mitochondrial OS=Mus musculus OX=10090 GN=Atp5me PE=1 SV=2	NaN	NaN	NaN	NaN	NaN	NaN	NaN	1022.67	#DIV/0!	1022.67	#DIV/0!	#DIV/0!
Q08731	>sp|Q08731|LIT2_MOUSE Lithostathine-2 OS=Mus musculus OX=10090 GN=Reg2 PE=1 SV=1	NaN	NaN	NaN	NaN	NaN	NaN	NaN	NaN	#DIV/0!	#DIV/0!	#DIV/0!	#DIV/0!
Q09014	>sp|Q09014|NCF1_MOUSE Neutrophil cytosol factor 1 OS=Mus musculus OX=10090 GN=Ncf1 PE=1 SV=3	NaN	NaN	NaN	NaN	NaN	NaN	NaN	NaN	#DIV/0!	#DIV/0!	#DIV/0!	#DIV/0!
Q09199	>sp|Q09199|B4GN2_MOUSE Beta-1,4 N-acetylgalactosaminyltransferase 2 OS=Mus musculus OX=10090 GN=B4galnt2 PE=2 SV=1	NaN	NaN	NaN	NaN	NaN	NaN	NaN	1316.03	#DIV/0!	1316.03	#DIV/0!	#DIV/0!
Q0GNC1	>sp|Q0GNC1|INF2_MOUSE Inverted formin-2 OS=Mus musculus OX=10090 GN=Inf2 PE=1 SV=1	NaN	NaN	NaN	NaN	NaN	NaN	NaN	565.247	#DIV/0!	565.247	#DIV/0!	#DIV/0!
Q1XH17	>sp|Q1XH17|TRI72_MOUSE Tripartite motif-containing protein 72 OS=Mus musculus OX=10090 GN=Trim72 PE=1 SV=1	NaN	NaN	NaN	NaN	NaN	NaN	NaN	NaN	#DIV/0!	#DIV/0!	#DIV/0!	#DIV/0!
Q2VLH6	>sp|Q2VLH6|C163A_MOUSE Scavenger receptor cysteine-rich type 1 protein M130 OS=Mus musculus OX=10090 GN=Cd163 PE=1 SV=2	NaN	NaN	NaN	NaN	NaN	NaN	NaN	NaN	#DIV/0!	#DIV/0!	#DIV/0!	#DIV/0!
Q3T9E4;Q62293	>sp|Q3T9E4|TGTP2_MOUSE T-cell-specific guanine nucleotide triphosphate-binding protein 2 OS=Mus musculus OX=10090 GN=Tgtp2 PE=1 SV=2;>sp|Q62293|TGTP1_MOUSE T-cell-specific guanine nucleotide triphosphate-binding protein 1 OS=Mus musculus OX=10090 GN=Tgtp1 PE=1 SV=1	NaN	NaN	NaN	NaN	NaN	NaN	NaN	NaN	#DIV/0!	#DIV/0!	#DIV/0!	#DIV/0!
Q3TBD2	>sp|Q3TBD2|HMHA1_MOUSE Rho GTPase-activating protein 45 OS=Mus musculus OX=10090 GN=Arhgap45 PE=1 SV=2	NaN	NaN	NaN	NaN	NaN	NaN	NaN	1027.08	#DIV/0!	1027.08	#DIV/0!	#DIV/0!
Q3TCN2	>sp|Q3TCN2|PLBL2_MOUSE Putative phospholipase B-like 2 OS=Mus musculus OX=10090 GN=Plbd2 PE=1 SV=2	NaN	NaN	NaN	NaN	NaN	NaN	NaN	223.635	#DIV/0!	223.635	#DIV/0!	#DIV/0!
Q3TDQ1	>sp|Q3TDQ1|STT3B_MOUSE Dolichyl-diphosphooligosaccharide--protein glycosyltransferase subunit STT3B OS=Mus musculus OX=10090 GN=Stt3b PE=1 SV=2	NaN	NaN	NaN	NaN	NaN	NaN	NaN	1368.83	#DIV/0!	1368.83	#DIV/0!	#DIV/0!
Q3THK7	>sp|Q3THK7|GUAA_MOUSE GMP synthase [glutamine-hydrolyzing] OS=Mus musculus OX=10090 GN=Gmps PE=1 SV=2	NaN	NaN	NaN	NaN	NaN	NaN	NaN	978.286	#DIV/0!	978.286	#DIV/0!	#DIV/0!
Q3TCH7	>sp|Q3TCH7|CUL4A_MOUSE Cullin-4A OS=Mus musculus OX=10090 GN=Cul4a PE=1 SV=1	NaN	NaN	NaN	NaN	NaN	NaN	NaN	NaN	#DIV/0!	#DIV/0!	#DIV/0!	#DIV/0!
Q3TIW9;Q8BTJ4	>sp|Q3TIW9|ENPP7_MOUSE Ectonucleotide pyrophosphatase/phosphodiesterase family member 7 OS=Mus musculus OX=10090 GN=Enpp7 PE=1 SV=1;>sp|Q8BTJ4|ENPP4_MOUSE Bis(5'-adenosyl)-triphosphatase enpp4 OS=Mus musculus OX=10090 GN=Enpp4 PE=1 SV=1	132.095	NaN	508.075	NaN	NaN	NaN	NaN	NaN	320.085	#DIV/0!	#DIV/0!	#DIV/0!
Q3TL44	>sp|Q3TL44|NLRX1_MOUSE NLR family member X1 OS=Mus musculus OX=10090 GN=Nlrx1 PE=1 SV=1	NaN	NaN	NaN	NaN	NaN	NaN	NaN	NaN	#DIV/0!	#DIV/0!	#DIV/0!	#DIV/0!
Q3TMH2	>sp|Q3TMH2|SCRN3_MOUSE Secernin-3 OS=Mus musculus OX=10090 GN=Scrn3 PE=1 SV=1	NaN	NaN	NaN	179.569	NaN	NaN	NaN	NaN	179.569	#DIV/0!	#DIV/0!	#DIV/0!
Q3TRM8	>sp|Q3TRM8|HXK3_MOUSE Hexokinase-3 OS=Mus musculus OX=10090 GN=Hk3 PE=1 SV=2	NaN	NaN	NaN	NaN	NaN	NaN	NaN	NaN	#DIV/0!	#DIV/0!	#DIV/0!	#DIV/0!
Q3TVC7	>sp|Q3TVC7|CCDB1_MOUSE Cyclin-D1-binding protein 1 OS=Mus musculus OX=10090 GN=Ccndbp1 PE=1 SV=1	NaN	NaN	NaN	NaN	NaN	NaN	NaN	NaN	#DIV/0!	#DIV/0!	#DIV/0!	#DIV/0!
Q3TXS7	>sp|Q3TXS7|PSMD1_MOUSE 26S proteasome non-ATPase regulatory subunit 1 OS=Mus musculus OX=10090 GN=Psmd1 PE=1 SV=1	NaN	NaN	NaN	NaN	NaN	NaN	NaN	1359.11	#DIV/0!	1359.11	#DIV/0!	#DIV/0!
Q3TZ89	>sp|Q3TZ89|SC31B_MOUSE Protein transport protein Sec31B OS=Mus musculus OX=10090 GN=Sec31b PE=1 SV=2	NaN	NaN	NaN	NaN	NaN	556.396	NaN	NaN	#DIV/0!	556.396	#DIV/0!	#DIV/0!
Q3U0D9	>sp|Q3U0D9|HACE1_MOUSE E3 ubiquitin-protein ligase HACE1 OS=Mus musculus OX=10090 GN=Hace1 PE=1 SV=1	NaN	NaN	NaN	NaN	NaN	NaN	NaN	NaN	#DIV/0!	#DIV/0!	#DIV/0!	#DIV/0!
Q3U145	>sp|Q3U145|TMM64_MOUSE Transmembrane protein 64 OS=Mus musculus OX=10090 GN=Tmem64 PE=1 SV=1	NaN	NaN	NaN	NaN	NaN	NaN	NaN	NaN	#DIV/0!	#DIV/0!	#DIV/0!	#DIV/0!
Q3U2S4	>sp|Q3U2S4|OTUD5_MOUSE OTU domain-containing protein 5 OS=Mus musculus OX=10090 GN=Otud5 PE=1 SV=2	NaN	NaN	NaN	NaN	NaN	NaN	NaN	NaN	#DIV/0!	#DIV/0!	#DIV/0!	#DIV/0!
Q3U5Q7	>sp|Q3U5Q7|CMPK2_MOUSE UMP-CMP kinase 2, mitochondrial OS=Mus musculus OX=10090 GN=Cmpk2 PE=1 SV=2	NaN	NaN	NaN	NaN	NaN	NaN	NaN	NaN	#DIV/0!	#DIV/0!	#DIV/0!	#DIV/0!
Q3U7R1	>sp|Q3U7R1|ESYT1_MOUSE Extended synaptotagmin-1 OS=Mus musculus OX=10090 GN=Esyt1 PE=1 SV=2	NaN	NaN	NaN	NaN	NaN	NaN	NaN	729.764	#DIV/0!	729.764	#DIV/0!	#DIV/0!
Q3UBZ5	>sp|Q3UBZ5|MI4GD_MOUSE MIF4G domain-containing protein OS=Mus musculus OX=10090 GN=Mif4gd PE=1 SV=1	1.30317	0.524484	NaN	1.05977	NaN	NaN	NaN	NaN	0.962472	#DIV/0!	#DIV/0!	#DIV/0!
Q3UDK1	>sp|Q3UDK1|TRAD1_MOUSE TRAF-type zinc finger domain-containing protein 1 OS=Mus musculus OX=10090 GN=Trafd1 PE=1 SV=1	NaN	NaN	NaN	NaN	NaN	NaN	NaN	NaN	#DIV/0!	#DIV/0!	#DIV/0!	#DIV/0!
Q3UGR5	>sp|Q3UGR5|HDHD2_MOUSE Haloacid dehalogenase-like hydrolase domain-containing protein 2 OS=Mus musculus OX=10090 GN=Hdhd2 PE=1 SV=2	NaN	NaN	NaN	NaN	NaN	NaN	NaN	NaN	#DIV/0!	#DIV/0!	#DIV/0!	#DIV/0!
Q3UHX2	>sp|Q3UHX2|HAP28_MOUSE 28 kDa heat- and acid-stable phosphoprotein OS=Mus musculus OX=10090 GN=Pdap1 PE=1 SV=1	NaN	NaN	NaN	NaN	NaN	NaN	NaN	NaN	#DIV/0!	#DIV/0!	#DIV/0!	#DIV/0!
Q3UIJ9	>sp|Q3UIJ9|MYZAP_MOUSE Myocardial zonula adherens protein OS=Mus musculus OX=10090 GN=Myzap PE=1 SV=1	NaN	NaN	NaN	NaN	NaN	NaN	NaN	509.947	#DIV/0!	509.947	#DIV/0!	#DIV/0!
Q3UM18	>sp|Q3UM18|LSG1_MOUSE Large subunit GTPase 1 homolog OS=Mus musculus OX=10090 GN=Lsg1 PE=1 SV=2	NaN	NaN	NaN	NaN	NaN	NaN	NaN	50.8802	#DIV/0!	50.8802	#DIV/0!	#DIV/0!
Q3UP87	>sp|Q3UP87|ELNE_MOUSE Neutrophil elastase OS=Mus musculus OX=10090 GN=Elane PE=1 SV=1	NaN	NaN	NaN	NaN	NaN	NaN	NaN	270.322	#DIV/0!	270.322	#DIV/0!	#DIV/0!
Q3UQ28	>sp|Q3UQ28|PXDN_MOUSE Peroxidasin homolog OS=Mus musculus OX=10090 GN=Pxdn PE=1 SV=2	NaN	NaN	NaN	NaN	NaN	NaN	NaN	NaN	#DIV/0!	#DIV/0!	#DIV/0!	#DIV/0!
Q3UU35	>sp|Q3UU35|OVOS_MOUSE Ovostatin homolog OS=Mus musculus OX=10090 GN=Ovos PE=2 SV=2	NaN	NaN	NaN	NaN	NaN	NaN	NaN	NaN	#DIV/0!	#DIV/0!	#DIV/0!	#DIV/0!
Q3UW53	>sp|Q3UW53|NIBA1_MOUSE Protein Niban 1 OS=Mus musculus OX=10090 GN=Niban1 PE=1 SV=2	NaN	NaN	NaN	NaN	NaN	NaN	NaN	NaN	#DIV/0!	#DIV/0!	#DIV/0!	#DIV/0!
Q3V188	>sp|Q3V188|ENDOU_MOUSE Uridylate-specific endoribonuclease OS=Mus musculus OX=10090 GN=Endou PE=2 SV=1	NaN	NaN	NaN	NaN	NaN	NaN	NaN	3113.42	#DIV/0!	3113.42	#DIV/0!	#DIV/0!
Q3V3Q7;Q8K212	>sp|Q3V3Q7|PACS2_MOUSE Phosphofurin acidic cluster sorting protein 2 OS=Mus musculus OX=10090 GN=Pacs2 PE=1 SV=2;>sp|Q8K212|PACS1_MOUSE Phosphofurin acidic cluster sorting protein 1 OS=Mus musculus OX=10090 GN=Pacs1 PE=1 SV=2	NaN	NaN	NaN	NaN	NaN	NaN	NaN	NaN	#DIV/0!	#DIV/0!	#DIV/0!	#DIV/0!
Q4U2R1	>sp|Q4U2R1|HERC2_MOUSE E3 ubiquitin-protein ligase HERC2 OS=Mus musculus OX=10090 GN=Herc2 PE=1 SV=3	NaN	NaN	NaN	NaN	NaN	NaN	NaN	900.801	#DIV/0!	900.801	#DIV/0!	#DIV/0!
Q4VAC9	>sp|Q4VAC9|PKHG3_MOUSE Pleckstrin homology domain-containing family G member 3 OS=Mus musculus OX=10090 GN=Plekhg3 PE=1 SV=2	NaN	NaN	NaN	NaN	NaN	NaN	NaN	NaN	#DIV/0!	#DIV/0!	#DIV/0!	#DIV/0!
Q501J6	>sp|Q501J6|DDX17_MOUSE Probable ATP-dependent RNA helicase DDX17 OS=Mus musculus OX=10090 GN=Ddx17 PE=1 SV=1	NaN	NaN	NaN	NaN	NaN	NaN	NaN	2593.27	#DIV/0!	2593.27	#DIV/0!	#DIV/0!
Q52KG3	>tr|Q52KG3|Q52KG3_MOUSE MAGE family member E2 OS=Mus musculus OX=10090 GN=Magee2 PE=1 SV=1	NaN	NaN	NaN	NaN	NaN	NaN	NaN	2186.87	#DIV/0!	2186.87	#DIV/0!	#DIV/0!
Q52KP5	>sp|Q52KP5|NXPE4_MOUSE NXPE family member 4 OS=Mus musculus OX=10090 GN=Nxpe4 PE=2 SV=1	NaN	NaN	NaN	NaN	NaN	NaN	NaN	NaN	#DIV/0!	#DIV/0!	#DIV/0!	#DIV/0!
Q571I9	>sp|Q571I9|A16A1_MOUSE Aldehyde dehydrogenase family 16 member A1 OS=Mus musculus OX=10090 GN=Aldh16a1 PE=1 SV=2	NaN	NaN	NaN	NaN	NaN	NaN	NaN	2724.54	#DIV/0!	2724.54	#DIV/0!	#DIV/0!
Q5BKQ4	>sp|Q5BKQ4|LIPR1_MOUSE Inactive pancreatic lipase-related protein 1 OS=Mus musculus OX=10090 GN=Pnliprp1 PE=1 SV=2	NaN	NaN	NaN	NaN	NaN	NaN	NaN	NaN	#DIV/0!	#DIV/0!	#DIV/0!	#DIV/0!
Q5EG47	>sp|Q5EG47|AAPK1_MOUSE 5'-AMP-activated protein kinase catalytic subunit alpha-1 OS=Mus musculus OX=10090 GN=Prkaa1 PE=1 SV=2	NaN	NaN	NaN	NaN	NaN	NaN	NaN	534.65	#DIV/0!	534.65	#DIV/0!	#DIV/0!
Q5FW60	>sp|Q5FW60|MUP20_MOUSE Major urinary protein 20 OS=Mus musculus OX=10090 GN=Mup20 PE=1 SV=1	22937	NaN	NaN	NaN	NaN	NaN	NaN	NaN	22937	#DIV/0!	#DIV/0!	#DIV/0!
Q5H8C4	>sp|Q5H8C4|VP13A_MOUSE Vacuolar protein sorting-associated protein 13A OS=Mus musculus OX=10090 GN=Vps13a PE=1 SV=1	NaN	NaN	NaN	NaN	NaN	NaN	NaN	709.599	#DIV/0!	709.599	#DIV/0!	#DIV/0!
Q5I1X5	>sp|Q5I1X5|IASPP_MOUSE RelA-associated inhibitor OS=Mus musculus OX=10090 GN=Ppp1r13l PE=1 SV=1	NaN	NaN	NaN	NaN	NaN	NaN	NaN	1799.29	#DIV/0!	1799.29	#DIV/0!	#DIV/0!
Q5SRX1	>sp|Q5SRX1|TM1L2_MOUSE TOM1-like protein 2 OS=Mus musculus OX=10090 GN=Tom1l2 PE=1 SV=1	NaN	NaN	NaN	NaN	NaN	NaN	NaN	395.706	#DIV/0!	395.706	#DIV/0!	#DIV/0!
Q5SUR0	>sp|Q5SUR0|PUR4_MOUSE Phosphoribosylformylglycinamidine synthase OS=Mus musculus OX=10090 GN=Pfas PE=1 SV=1	NaN	NaN	NaN	NaN	NaN	NaN	NaN	540.992	#DIV/0!	540.992	#DIV/0!	#DIV/0!
Q5SWY7	>sp|Q5SWY7|FA83G_MOUSE Protein FAM83G OS=Mus musculus OX=10090 GN=Fam83g PE=1 SV=1	NaN	NaN	NaN	NaN	NaN	NaN	NaN	2783.88	#DIV/0!	2783.88	#DIV/0!	#DIV/0!
Q60598	>sp|Q60598|SRC8_MOUSE Src substrate cortactin OS=Mus musculus OX=10090 GN=Cttn PE=1 SV=2	NaN	NaN	NaN	NaN	NaN	NaN	NaN	2014.17	#DIV/0!	2014.17	#DIV/0!	#DIV/0!
Q60631	>sp|Q60631|GRB2_MOUSE Growth factor receptor-bound protein 2 OS=Mus musculus OX=10090 GN=Grb2 PE=1 SV=1	NaN	NaN	NaN	NaN	NaN	NaN	NaN	571.531	#DIV/0!	571.531	#DIV/0!	#DIV/0!
Q60676	>sp|Q60676|PPP5_MOUSE Serine/threonine-protein phosphatase 5 OS=Mus musculus OX=10090 GN=Ppp5c PE=1 SV=3	NaN	NaN	NaN	NaN	NaN	NaN	NaN	NaN	#DIV/0!	#DIV/0!	#DIV/0!	#DIV/0!
Q60696	>sp|Q60696|PMEL_MOUSE Melanocyte protein PMEL OS=Mus musculus OX=10090 GN=Pmel PE=1 SV=1	NaN	NaN	NaN	NaN	NaN	NaN	NaN	NaN	#DIV/0!	#DIV/0!	#DIV/0!	#DIV/0!
Q60737	>sp|Q60737|CSK21_MOUSE Casein kinase II subunit alpha OS=Mus musculus OX=10090 GN=Csnk2a1 PE=1 SV=2	NaN	NaN	NaN	NaN	NaN	NaN	NaN	NaN	#DIV/0!	#DIV/0!	#DIV/0!	#DIV/0!
Q60754	>sp|Q60754|MARCO_MOUSE Macrophage receptor MARCO OS=Mus musculus OX=10090 GN=Marco PE=1 SV=1	NaN	NaN	NaN	NaN	NaN	NaN	NaN	NaN	#DIV/0!	#DIV/0!	#DIV/0!	#DIV/0!
Q60766	>sp|Q60766|IRGM1_MOUSE Immunity-related GTPase family M protein 1 OS=Mus musculus OX=10090 GN=Irgm1 PE=1 SV=1	NaN	NaN	NaN	NaN	NaN	NaN	NaN	NaN	#DIV/0!	#DIV/0!	#DIV/0!	#DIV/0!
Q60770	>sp|Q60770|STXB3_MOUSE Syntaxin-binding protein 3 OS=Mus musculus OX=10090 GN=Stxbp3 PE=1 SV=1	NaN	NaN	NaN	NaN	NaN	NaN	NaN	586.363	#DIV/0!	586.363	#DIV/0!	#DIV/0!
Q61024	>sp|Q61024|ASNS_MOUSE Asparagine synthetase [glutamine-hydrolyzing] OS=Mus musculus OX=10090 GN=Asns PE=1 SV=3	NaN	NaN	NaN	NaN	NaN	NaN	NaN	548.206	#DIV/0!	548.206	#DIV/0!	#DIV/0!
Q61033	>sp|Q61033|LAP2A_MOUSE Lamina-associated polypeptide 2, isoforms alpha/zeta OS=Mus musculus OX=10090 GN=Tmpo PE=1 SV=4	NaN	NaN	NaN	NaN	NaN	NaN	NaN	NaN	#DIV/0!	#DIV/0!	#DIV/0!	#DIV/0!
Q61081	>sp|Q61081|CDC37_MOUSE Hsp90 co-chaperone Cdc37 OS=Mus musculus OX=10090 GN=Cdc37 PE=1 SV=1	NaN	NaN	NaN	NaN	NaN	NaN	NaN	947.599	#DIV/0!	947.599	#DIV/0!	#DIV/0!
Q61083	>sp|Q61083|M3K2_MOUSE Mitogen-activated protein kinase kinase kinase 2 OS=Mus musculus OX=10090 GN=Map3k2 PE=1 SV=2	NaN	8929.63	NaN	NaN	NaN	NaN	NaN	NaN	8929.63	#DIV/0!	#DIV/0!	#DIV/0!
Q61107	>sp|Q61107|GBP4_MOUSE Guanylate-binding protein 4 OS=Mus musculus OX=10090 GN=Gbp4 PE=1 SV=1	NaN	NaN	NaN	NaN	NaN	NaN	NaN	NaN	#DIV/0!	#DIV/0!	#DIV/0!	#DIV/0!
Q61187	>sp|Q61187|TS101_MOUSE Tumor susceptibility gene 101 protein OS=Mus musculus OX=10090 GN=Tsg101 PE=1 SV=2	NaN	NaN	NaN	NaN	NaN	NaN	NaN	290.997	#DIV/0!	290.997	#DIV/0!	#DIV/0!
Q61239	>sp|Q61239|FNTA_MOUSE Protein farnesyltransferase/geranylgeranyltransferase type-1 subunit alpha OS=Mus musculus OX=10090 GN=Fnta PE=1 SV=1	NaN	NaN	NaN	NaN	NaN	NaN	NaN	738.828	#DIV/0!	738.828	#DIV/0!	#DIV/0!
Q61362	>sp|Q61362|CH3L1_MOUSE Chitinase-3-like protein 1 OS=Mus musculus OX=10090 GN=Chi3l1 PE=1 SV=3	NaN	NaN	NaN	NaN	NaN	NaN	NaN	154.606	#DIV/0!	154.606	#DIV/0!	#DIV/0!
Q61425	>sp|Q61425|HCDH_MOUSE Hydroxyacyl-coenzyme A dehydrogenase, mitochondrial OS=Mus musculus OX=10090 GN=Hadh PE=1 SV=2	114.68	NaN	NaN	NaN	NaN	NaN	NaN	NaN	114.68	#DIV/0!	#DIV/0!	#DIV/0!
Q61545	>sp|Q61545|EWS_MOUSE RNA-binding protein EWS OS=Mus musculus OX=10090 GN=Ewsr1 PE=1 SV=2	NaN	NaN	NaN	NaN	NaN	NaN	NaN	2909.44	#DIV/0!	2909.44	#DIV/0!	#DIV/0!
Q61646	>sp|Q61646|HPT_MOUSE Haptoglobin OS=Mus musculus OX=10090 GN=Hp PE=1 SV=1	NaN	NaN	NaN	NaN	9049.62	5342.68	8311.61	7629.53	#DIV/0!	7583.36	#DIV/0!	#DIV/0!
Q61655;Q8BZY3	>sp|Q61655|DD19A_MOUSE ATP-dependent RNA helicase DDX19A OS=Mus musculus OX=10090 GN=Ddx19a PE=1 SV=2;>tr|Q8BZY3|Q8BZY3_MOUSE RNA helicase OS=Mus musculus OX=10090 GN=Ddx19b PE=1 SV=1	NaN	NaN	NaN	NaN	NaN	NaN	NaN	NaN	#DIV/0!	#DIV/0!	#DIV/0!	#DIV/0!
Q61656	>sp|Q61656|DDX5_MOUSE Probable ATP-dependent RNA helicase DDX5 OS=Mus musculus OX=10090 GN=Ddx5 PE=1 SV=2	NaN	NaN	NaN	NaN	NaN	NaN	NaN	1454.18	#DIV/0!	1454.18	#DIV/0!	#DIV/0!
Q61735	>sp|Q61735|CD47_MOUSE Leukocyte surface antigen CD47 OS=Mus musculus OX=10090 GN=Cd47 PE=1 SV=2	NaN	NaN	NaN	NaN	NaN	NaN	NaN	NaN	#DIV/0!	#DIV/0!	#DIV/0!	#DIV/0!
Q61739	>sp|Q61739|ITA6_MOUSE Integrin alpha-6 OS=Mus musculus OX=10090 GN=Itga6 PE=1 SV=3	NaN	NaN	NaN	NaN	NaN	1959.05	NaN	6897.4	#DIV/0!	4428.23	#DIV/0!	#DIV/0!
Q61790	>sp|Q61790|LAG3_MOUSE Lymphocyte activation gene 3 protein OS=Mus musculus OX=10090 GN=Lag3 PE=1 SV=1	NaN	NaN	NaN	NaN	NaN	NaN	NaN	NaN	#DIV/0!	#DIV/0!	#DIV/0!	#DIV/0!
Q62029	>tr|Q62029|Q62029_MOUSE Polyadenylate-binding protein OS=Mus musculus OX=10090 GN=Pabpc2 PE=1 SV=1	NaN	NaN	NaN	NaN	NaN	NaN	NaN	NaN	#DIV/0!	#DIV/0!	#DIV/0!	#DIV/0!
Q62048	>sp|Q62048|PEA15_MOUSE Astrocytic phosphoprotein PEA-15 OS=Mus musculus OX=10090 GN=Pea15 PE=1 SV=1	NaN	1.02248	NaN	NaN	NaN	NaN	NaN	NaN	1.02248	#DIV/0!	#DIV/0!	#DIV/0!
Q62059	>sp|Q62059|CSPG2_MOUSE Versican core protein OS=Mus musculus OX=10090 GN=Vcan PE=1 SV=2	NaN	NaN	NaN	NaN	NaN	NaN	NaN	NaN	#DIV/0!	#DIV/0!	#DIV/0!	#DIV/0!
Q62186	>sp|Q62186|SSRD_MOUSE Translocon-associated protein subunit delta OS=Mus musculus OX=10090 GN=Ssr4 PE=1 SV=1	NaN	NaN	NaN	NaN	NaN	NaN	NaN	2626.24	#DIV/0!	2626.24	#DIV/0!	#DIV/0!
Q62264	>sp|Q62264|THRSP_MOUSE Thyroid hormone-inducible hepatic protein OS=Mus musculus OX=10090 GN=Thrsp PE=1 SV=1	NaN	NaN	NaN	NaN	NaN	NaN	NaN	NaN	#DIV/0!	#DIV/0!	#DIV/0!	#DIV/0!
Q62266	>sp|Q62266|SPR1A_MOUSE Cornifin-A OS=Mus musculus OX=10090 GN=Sprr1a PE=1 SV=1	NaN	1381.95	NaN	186.291	NaN	NaN	NaN	NaN	784.123	#DIV/0!	#DIV/0!	#DIV/0!
Q62318	>sp|Q62318|TIF1B_MOUSE Transcription intermediary factor 1-beta OS=Mus musculus OX=10090 GN=Trim28 PE=1 SV=3	NaN	NaN	NaN	NaN	NaN	NaN	NaN	302.747	#DIV/0!	302.747	#DIV/0!	#DIV/0!
Q62394	>sp|Q62394|ZN185_MOUSE Zinc finger protein 185 OS=Mus musculus OX=10090 GN=Znf185 PE=1 SV=1	NaN	NaN	NaN	NaN	NaN	NaN	NaN	2420.46	#DIV/0!	2420.46	#DIV/0!	#DIV/0!
Q62422	>sp|Q62422|OSTF1_MOUSE Osteoclast-stimulating factor 1 OS=Mus musculus OX=10090 GN=Ostf1 PE=1 SV=2	NaN	NaN	NaN	NaN	NaN	NaN	NaN	206.087	#DIV/0!	206.087	#DIV/0!	#DIV/0!
Q62433	>sp|Q62433|NDRG1_MOUSE Protein NDRG1 OS=Mus musculus OX=10090 GN=Ndrg1 PE=1 SV=1	NaN	NaN	NaN	NaN	NaN	NaN	NaN	631.06	#DIV/0!	631.06	#DIV/0!	#DIV/0!
Q62448	>sp|Q62448|IF4G2_MOUSE Eukaryotic translation initiation factor 4 gamma 2 OS=Mus musculus OX=10090 GN=Eif4g2 PE=1 SV=2	NaN	NaN	NaN	NaN	NaN	NaN	NaN	1650.6	#DIV/0!	1650.6	#DIV/0!	#DIV/0!
Q62507	>sp|Q62507|COCH_MOUSE Cochlin OS=Mus musculus OX=10090 GN=Coch PE=1 SV=2	NaN	NaN	NaN	NaN	NaN	NaN	NaN	NaN	#DIV/0!	#DIV/0!	#DIV/0!	#DIV/0!
Q63805	>sp|Q63805|A1AG3_MOUSE Alpha-1-acid glycoprotein 3 OS=Mus musculus OX=10090 GN=Orm3 PE=3 SV=1	NaN	NaN	NaN	NaN	NaN	NaN	NaN	NaN	#DIV/0!	#DIV/0!	#DIV/0!	#DIV/0!
Q640N1	>sp|Q640N1|AEBP1_MOUSE Adipocyte enhancer-binding protein 1 OS=Mus musculus OX=10090 GN=Aebp1 PE=1 SV=1	NaN	NaN	NaN	NaN	NaN	NaN	NaN	NaN	#DIV/0!	#DIV/0!	#DIV/0!	#DIV/0!
Q64152	>sp|Q64152|BTF3_MOUSE Transcription factor BTF3 OS=Mus musculus OX=10090 GN=Btf3 PE=1 SV=3	NaN	NaN	NaN	NaN	NaN	NaN	NaN	813.128	#DIV/0!	813.128	#DIV/0!	#DIV/0!
Q64282	>sp|Q64282|IFIT1_MOUSE Interferon-induced protein with tetratricopeptide repeats 1 OS=Mus musculus OX=10090 GN=Ifit1 PE=1 SV=2	NaN	NaN	NaN	NaN	NaN	NaN	NaN	NaN	#DIV/0!	#DIV/0!	#DIV/0!	#DIV/0!
Q64310	>sp|Q64310|SURF4_MOUSE Surfeit locus protein 4 OS=Mus musculus OX=10090 GN=Surf4 PE=1 SV=1	NaN	NaN	NaN	NaN	NaN	NaN	NaN	1818.83	#DIV/0!	1818.83	#DIV/0!	#DIV/0!
Q64324	>sp|Q64324|STXB2_MOUSE Syntaxin-binding protein 2 OS=Mus musculus OX=10090 GN=Stxbp2 PE=1 SV=1	NaN	NaN	NaN	NaN	NaN	NaN	NaN	2246.59	#DIV/0!	2246.59	#DIV/0!	#DIV/0!
Q64331	>sp|Q64331|MYO6_MOUSE Unconventional myosin-VI OS=Mus musculus OX=10090 GN=Myo6 PE=1 SV=1	NaN	NaN	NaN	NaN	NaN	NaN	NaN	1269.68	#DIV/0!	1269.68	#DIV/0!	#DIV/0!
Q64362	>sp|Q64362|AKTIP_MOUSE AKT-interacting protein OS=Mus musculus OX=10090 GN=Aktip PE=1 SV=1	NaN	NaN	NaN	NaN	NaN	NaN	NaN	223.822	#DIV/0!	223.822	#DIV/0!	#DIV/0!
Q64373	>sp|Q64373|B2CL1_MOUSE Bcl-2-like protein 1 OS=Mus musculus OX=10090 GN=Bcl2l1 PE=1 SV=1	NaN	NaN	NaN	NaN	NaN	NaN	NaN	NaN	#DIV/0!	#DIV/0!	#DIV/0!	#DIV/0!
Q64374	>sp|Q64374|RGN_MOUSE Regucalcin OS=Mus musculus OX=10090 GN=Rgn PE=1 SV=1	NaN	NaN	NaN	NaN	NaN	NaN	NaN	NaN	#DIV/0!	#DIV/0!	#DIV/0!	#DIV/0!
Q64471	>sp|Q64471|GSTT1_MOUSE Glutathione S-transferase theta-1 OS=Mus musculus OX=10090 GN=Gstt1 PE=1 SV=4	NaN	270.382	NaN	NaN	NaN	NaN	NaN	NaN	270.382	#DIV/0!	#DIV/0!	#DIV/0!
Q64518	>sp|Q64518|AT2A3_MOUSE Sarcoplasmic/endoplasmic reticulum calcium ATPase 3 OS=Mus musculus OX=10090 GN=Atp2a3 PE=1 SV=4	NaN	NaN	NaN	NaN	NaN	476.843	NaN	2681.11	#DIV/0!	1578.98	#DIV/0!	#DIV/0!
Q64521	>sp|Q64521|GPDM_MOUSE Glycerol-3-phosphate dehydrogenase, mitochondrial OS=Mus musculus OX=10090 GN=Gpd2 PE=1 SV=2	NaN	NaN	NaN	NaN	NaN	NaN	NaN	1	#DIV/0!	1	#DIV/0!	#DIV/0!
Q64669	>sp|Q64669|NQO1_MOUSE NAD(P)H dehydrogenase [quinone] 1 OS=Mus musculus OX=10090 GN=Nqo1 PE=1 SV=3	NaN	NaN	NaN	NaN	NaN	NaN	NaN	NaN	#DIV/0!	#DIV/0!	#DIV/0!	#DIV/0!
Q64GA5	>sp|Q64GA5|PA24C_MOUSE Cytosolic phospholipase A2 gamma OS=Mus musculus OX=10090 GN=Pla2g4c PE=1 SV=1	NaN	NaN	NaN	NaN	NaN	NaN	NaN	NaN	#DIV/0!	#DIV/0!	#DIV/0!	#DIV/0!
Q68FG2	>tr|Q68FG2|Q68FG2_MOUSE Spectrin beta chain OS=Mus musculus OX=10090 GN=Sptbn2 PE=1 SV=1	NaN	NaN	NaN	NaN	NaN	NaN	NaN	902.712	#DIV/0!	902.712	#DIV/0!	#DIV/0!
Q68FL6	>sp|Q68FL6|SYMC_MOUSE Methionine--tRNA ligase, cytoplasmic OS=Mus musculus OX=10090 GN=Mars1 PE=1 SV=1	NaN	NaN	NaN	NaN	NaN	NaN	NaN	NaN	#DIV/0!	#DIV/0!	#DIV/0!	#DIV/0!
Q69ZR2	>sp|Q69ZR2|HECD1_MOUSE E3 ubiquitin-protein ligase HECTD1 OS=Mus musculus OX=10090 GN=Hectd1 PE=1 SV=2	NaN	NaN	NaN	NaN	NaN	NaN	NaN	651.988	#DIV/0!	651.988	#DIV/0!	#DIV/0!
Q6A028	>sp|Q6A028|SWP70_MOUSE Switch-associated protein 70 OS=Mus musculus OX=10090 GN=Swap70 PE=1 SV=2	NaN	NaN	NaN	NaN	NaN	NaN	NaN	NaN	#DIV/0!	#DIV/0!	#DIV/0!	#DIV/0!
Q6A4J8	>sp|Q6A4J8|UBP7_MOUSE Ubiquitin carboxyl-terminal hydrolase 7 OS=Mus musculus OX=10090 GN=Usp7 PE=1 SV=1	NaN	NaN	NaN	NaN	NaN	NaN	NaN	943.178	#DIV/0!	943.178	#DIV/0!	#DIV/0!
Q6NSR8	>sp|Q6NSR8|PEPL1_MOUSE Probable aminopeptidase NPEPL1 OS=Mus musculus OX=10090 GN=Npepl1 PE=1 SV=1	NaN	NaN	NaN	NaN	NaN	NaN	NaN	NaN	#DIV/0!	#DIV/0!	#DIV/0!	#DIV/0!
Q6NT99	>sp|Q6NT99|DUS23_MOUSE Dual specificity protein phosphatase 23 OS=Mus musculus OX=10090 GN=Dusp23 PE=1 SV=1	NaN	NaN	NaN	NaN	NaN	NaN	NaN	1888.14	#DIV/0!	1888.14	#DIV/0!	#DIV/0!
Q6P1F6;Q925E7	>sp|Q6P1F6|2ABA_MOUSE Serine/threonine-protein phosphatase 2A 55 kDa regulatory subunit B alpha isoform OS=Mus musculus OX=10090 GN=Ppp2r2a PE=1 SV=1;>sp|Q925E7|2ABD_MOUSE Serine/threonine-protein phosphatase 2A 55 kDa regulatory subunit B delta isoform OS=Mus musculus OX=10090 GN=Ppp2r2d PE=1 SV=1	NaN	NaN	NaN	NaN	NaN	NaN	NaN	581.229	#DIV/0!	581.229	#DIV/0!	#DIV/0!
Q6P2B1	>sp|Q6P2B1|TNPO3_MOUSE Transportin-3 OS=Mus musculus OX=10090 GN=Tnpo3 PE=1 SV=1	NaN	NaN	NaN	NaN	NaN	NaN	NaN	NaN	#DIV/0!	#DIV/0!	#DIV/0!	#DIV/0!
Q6P542	>sp|Q6P542|ABCF1_MOUSE ATP-binding cassette sub-family F member 1 OS=Mus musculus OX=10090 GN=Abcf1 PE=1 SV=1	NaN	NaN	NaN	NaN	NaN	NaN	NaN	713.703	#DIV/0!	713.703	#DIV/0!	#DIV/0!
Q6P8M1	>sp|Q6P8M1|TATD1_MOUSE Deoxyribonuclease TATDN1 OS=Mus musculus OX=10090 GN=Tatdn1 PE=1 SV=1	NaN	NaN	NaN	NaN	NaN	NaN	NaN	NaN	#DIV/0!	#DIV/0!	#DIV/0!	#DIV/0!
Q6P8U6	>sp|Q6P8U6|LIPP_MOUSE Pancreatic triacylglycerol lipase OS=Mus musculus OX=10090 GN=Pnlip PE=1 SV=1	NaN	NaN	NaN	NaN	NaN	NaN	NaN	NaN	#DIV/0!	#DIV/0!	#DIV/0!	#DIV/0!
Q6P8X1	>sp|Q6P8X1|SNX6_MOUSE Sorting nexin-6 OS=Mus musculus OX=10090 GN=Snx6 PE=1 SV=2	NaN	NaN	NaN	NaN	NaN	NaN	NaN	364.477	#DIV/0!	364.477	#DIV/0!	#DIV/0!
Q6P9Q4	>sp|Q6P9Q4|FHOD1_MOUSE FH1/FH2 domain-containing protein 1 OS=Mus musculus OX=10090 GN=Fhod1 PE=1 SV=3	NaN	NaN	NaN	NaN	NaN	NaN	NaN	942.119	#DIV/0!	942.119	#DIV/0!	#DIV/0!
Q6P9R1	>sp|Q6P9R1|DDX51_MOUSE ATP-dependent RNA helicase DDX51 OS=Mus musculus OX=10090 GN=Ddx51 PE=1 SV=1	NaN	NaN	NaN	NaN	NaN	NaN	NaN	NaN	#DIV/0!	#DIV/0!	#DIV/0!	#DIV/0!
Q6P9R2	>sp|Q6P9R2|OXSR1_MOUSE Serine/threonine-protein kinase OSR1 OS=Mus musculus OX=10090 GN=Oxsr1 PE=1 SV=1	NaN	NaN	NaN	NaN	NaN	NaN	NaN	551.975	#DIV/0!	551.975	#DIV/0!	#DIV/0!
Q6PAR5	>sp|Q6PAR5|GAPD1_MOUSE GTPase-activating protein and VPS9 domain-containing protein 1 OS=Mus musculus OX=10090 GN=Gapvd1 PE=1 SV=2	NaN	NaN	NaN	NaN	NaN	NaN	NaN	757.26	#DIV/0!	757.26	#DIV/0!	#DIV/0!
Q6PDI5	>sp|Q6PDI5|ECM29_MOUSE Proteasome adapter and scaffold protein ECM29 OS=Mus musculus OX=10090 GN=Ecpas PE=1 SV=3	NaN	NaN	NaN	NaN	NaN	NaN	NaN	998.577	#DIV/0!	998.577	#DIV/0!	#DIV/0!
Q6PDL0	>sp|Q6PDL0|DC1L2_MOUSE Cytoplasmic dynein 1 light intermediate chain 2 OS=Mus musculus OX=10090 GN=Dync1li2 PE=1 SV=2	NaN	NaN	NaN	NaN	NaN	NaN	NaN	1033.27	#DIV/0!	1033.27	#DIV/0!	#DIV/0!
Q6PDN3	>sp|Q6PDN3|MYLK_MOUSE Myosin light chain kinase, smooth muscle OS=Mus musculus OX=10090 GN=Mylk PE=1 SV=3	NaN	NaN	NaN	NaN	NaN	NaN	NaN	1	#DIV/0!	1	#DIV/0!	#DIV/0!
Q6PFY1	>sp|Q6PFY1|FCSD1_MOUSE F-BAR and double SH3 domains protein 1 OS=Mus musculus OX=10090 GN=Fchsd1 PE=1 SV=1	NaN	NaN	NaN	NaN	NaN	NaN	NaN	1660.75	#DIV/0!	1660.75	#DIV/0!	#DIV/0!
Q6PGB6	>sp|Q6PGB6|NAA50_MOUSE N-alpha-acetyltransferase 50 OS=Mus musculus OX=10090 GN=Naa50 PE=1 SV=1	NaN	NaN	NaN	NaN	NaN	NaN	NaN	NaN	#DIV/0!	#DIV/0!	#DIV/0!	#DIV/0!
Q6PIP5	>sp|Q6PIP5|NUDC1_MOUSE NudC domain-containing protein 1 OS=Mus musculus OX=10090 GN=Nudcd1 PE=1 SV=2	NaN	NaN	NaN	NaN	NaN	NaN	NaN	NaN	#DIV/0!	#DIV/0!	#DIV/0!	#DIV/0!
Q6Q477	>sp|Q6Q477|AT2B4_MOUSE Plasma membrane calcium-transporting ATPase 4 OS=Mus musculus OX=10090 GN=Atp2b4 PE=1 SV=1	NaN	NaN	NaN	NaN	NaN	NaN	NaN	NaN	#DIV/0!	#DIV/0!	#DIV/0!	#DIV/0!
Q6UGQ3	>sp|Q6UGQ3|SG2B2_MOUSE Secretoglobin family 2B member 2 OS=Mus musculus OX=10090 GN=Scgb2b2 PE=2 SV=1	NaN	NaN	NaN	NaN	NaN	NaN	NaN	NaN	#DIV/0!	#DIV/0!	#DIV/0!	#DIV/0!
Q6ZPJ0	>sp|Q6ZPJ0|TEX2_MOUSE Testis-expressed protein 2 OS=Mus musculus OX=10090 GN=Tex2 PE=1 SV=2	NaN	NaN	NaN	NaN	NaN	NaN	NaN	7967.63	#DIV/0!	7967.63	#DIV/0!	#DIV/0!
Q6ZQ08	>sp|Q6ZQ08|CNOT1_MOUSE CCR4-NOT transcription complex subunit 1 OS=Mus musculus OX=10090 GN=Cnot1 PE=1 SV=2	NaN	NaN	NaN	NaN	NaN	NaN	NaN	5.59704	#DIV/0!	5.59704	#DIV/0!	#DIV/0!
Q6ZQI3	>sp|Q6ZQI3|MLEC_MOUSE Malectin OS=Mus musculus OX=10090 GN=Mlec PE=1 SV=2	NaN	NaN	NaN	NaN	NaN	NaN	NaN	1683.62	#DIV/0!	1683.62	#DIV/0!	#DIV/0!
Q6ZWU9	>sp|Q6ZWU9|RS27_MOUSE 40S ribosomal protein S27 OS=Mus musculus OX=10090 GN=Rps27 PE=1 SV=3	NaN	NaN	NaN	NaN	NaN	NaN	NaN	981.351	#DIV/0!	981.351	#DIV/0!	#DIV/0!
Q6ZWV7	>sp|Q6ZWV7|RL35_MOUSE 60S ribosomal protein L35 OS=Mus musculus OX=10090 GN=Rpl35 PE=1 SV=1	NaN	NaN	NaN	NaN	NaN	NaN	NaN	NaN	#DIV/0!	#DIV/0!	#DIV/0!	#DIV/0!
Q6ZWZ2	>sp|Q6ZWZ2|UB2R2_MOUSE Ubiquitin-conjugating enzyme E2 R2 OS=Mus musculus OX=10090 GN=Ube2r2 PE=1 SV=1	NaN	NaN	NaN	NaN	NaN	247.165	NaN	1017.89	#DIV/0!	632.526	#DIV/0!	#DIV/0!
Q71LX4	>sp|Q71LX4|TLN2_MOUSE Talin-2 OS=Mus musculus OX=10090 GN=Tln2 PE=1 SV=3	NaN	NaN	NaN	NaN	8827.47	NaN	NaN	NaN	#DIV/0!	8827.47	#DIV/0!	#DIV/0!
Q71RI9	>sp|Q71RI9|KAT3_MOUSE Kynurenine--oxoglutarate transaminase 3 OS=Mus musculus OX=10090 GN=Kyat3 PE=1 SV=1	NaN	NaN	NaN	NaN	NaN	NaN	NaN	NaN	#DIV/0!	#DIV/0!	#DIV/0!	#DIV/0!
Q76LS9	>sp|Q76LS9|MINY1_MOUSE Ubiquitin carboxyl-terminal hydrolase MINDY-1 OS=Mus musculus OX=10090 GN=Mindy1 PE=1 SV=1	NaN	NaN	NaN	NaN	NaN	NaN	NaN	954.062	#DIV/0!	954.062	#DIV/0!	#DIV/0!
Q78HU7	>sp|Q78HU7|GLPC_MOUSE Glycophorin-C OS=Mus musculus OX=10090 GN=Gypc PE=1 SV=2	NaN	NaN	NaN	NaN	NaN	NaN	NaN	NaN	#DIV/0!	#DIV/0!	#DIV/0!	#DIV/0!
Q78JT3	>sp|Q78JT3|3HAO_MOUSE 3-hydroxyanthranilate 3,4-dioxygenase OS=Mus musculus OX=10090 GN=Haao PE=1 SV=1	NaN	NaN	NaN	NaN	NaN	NaN	NaN	NaN	#DIV/0!	#DIV/0!	#DIV/0!	#DIV/0!
Q7M6Y3	>sp|Q7M6Y3|PICAL_MOUSE Phosphatidylinositol-binding clathrin assembly protein OS=Mus musculus OX=10090 GN=Picalm PE=1 SV=1	NaN	NaN	NaN	NaN	NaN	NaN	NaN	452.162	#DIV/0!	452.162	#DIV/0!	#DIV/0!
Q7TMB8	>sp|Q7TMB8|CYFP1_MOUSE Cytoplasmic FMR1-interacting protein 1 OS=Mus musculus OX=10090 GN=Cyfip1 PE=1 SV=1	NaN	NaN	NaN	NaN	NaN	NaN	NaN	2152.14	#DIV/0!	2152.14	#DIV/0!	#DIV/0!
Q7TMK9	>sp|Q7TMK9|HNRPQ_MOUSE Heterogeneous nuclear ribonucleoprotein Q OS=Mus musculus OX=10090 GN=Syncrip PE=1 SV=2	NaN	NaN	NaN	NaN	NaN	NaN	NaN	2474.19	#DIV/0!	2474.19	#DIV/0!	#DIV/0!
Q7TMR0	>sp|Q7TMR0|PCP_MOUSE Lysosomal Pro-X carboxypeptidase OS=Mus musculus OX=10090 GN=Prcp PE=1 SV=2	196.92	NaN	406.813	NaN	NaN	NaN	NaN	NaN	301.867	#DIV/0!	#DIV/0!	#DIV/0!
Q7TMS5	>sp|Q7TMS5|ABCG2_MOUSE Broad substrate specificity ATP-binding cassette transporter ABCG2 OS=Mus musculus OX=10090 GN=Abcg2 PE=1 SV=1	NaN	NaN	NaN	NaN	NaN	NaN	NaN	NaN	#DIV/0!	#DIV/0!	#DIV/0!	#DIV/0!
Q7TNL5	>tr|Q7TNL5|Q7TNL5_MOUSE Serine/threonine-protein phosphatase 2A 56 kDa regulatory subunit OS=Mus musculus OX=10090 GN=Ppp2r5d PE=1 SV=1	NaN	NaN	NaN	NaN	NaN	NaN	NaN	NaN	#DIV/0!	#DIV/0!	#DIV/0!	#DIV/0!
Q7TNP2	>sp|Q7TNP2|2AAB_MOUSE Serine/threonine-protein phosphatase 2A 65 kDa regulatory subunit A beta isoform OS=Mus musculus OX=10090 GN=Ppp2r1b PE=1 SV=2	NaN	NaN	NaN	NaN	NaN	NaN	NaN	NaN	#DIV/0!	#DIV/0!	#DIV/0!	#DIV/0!
Q7TT45;Q99K70	>sp|Q7TT45|RRAGD_MOUSE Ras-related GTP-binding protein D OS=Mus musculus OX=10090 GN=Rragd PE=1 SV=2;>sp|Q99K70|RRAGC_MOUSE Ras-related GTP-binding protein C OS=Mus musculus OX=10090 GN=Rragc PE=1 SV=1	NaN	NaN	NaN	NaN	NaN	NaN	NaN	2162.42	#DIV/0!	2162.42	#DIV/0!	#DIV/0!
Q80SU7	>sp|Q80SU7|GVIN1_MOUSE Interferon-induced very large GTPase 1 OS=Mus musculus OX=10090 GN=Gvin1 PE=1 SV=1	NaN	NaN	NaN	NaN	NaN	NaN	NaN	NaN	#DIV/0!	#DIV/0!	#DIV/0!	#DIV/0!
Q80TM9	>sp|Q80TM9|NISCH_MOUSE Nischarin OS=Mus musculus OX=10090 GN=Nisch PE=1 SV=2	NaN	NaN	NaN	NaN	NaN	NaN	NaN	NaN	#DIV/0!	#DIV/0!	#DIV/0!	#DIV/0!
Q80U93	>sp|Q80U93|NU214_MOUSE Nuclear pore complex protein Nup214 OS=Mus musculus OX=10090 GN=Nup214 PE=1 SV=2	NaN	NaN	NaN	NaN	NaN	NaN	NaN	NaN	#DIV/0!	#DIV/0!	#DIV/0!	#DIV/0!
Q80UM3;Q9DBB4	>sp|Q80UM3|NAA15_MOUSE N-alpha-acetyltransferase 15, NatA auxiliary subunit OS=Mus musculus OX=10090 GN=Naa15 PE=1 SV=1;>sp|Q9DBB4|NAA16_MOUSE N-alpha-acetyltransferase 16, NatA auxiliary subunit OS=Mus musculus OX=10090 GN=Naa16 PE=2 SV=1	NaN	NaN	NaN	NaN	NaN	NaN	NaN	NaN	#DIV/0!	#DIV/0!	#DIV/0!	#DIV/0!
Q80VJ3	>sp|Q80VJ3|DNPH1_MOUSE 2'-deoxynucleoside 5'-phosphate N-hydrolase 1 OS=Mus musculus OX=10090 GN=Dnph1 PE=1 SV=2	NaN	NaN	NaN	NaN	NaN	NaN	NaN	NaN	#DIV/0!	#DIV/0!	#DIV/0!	#DIV/0!
Q80VW5	>sp|Q80VW5|WHRN_MOUSE Whirlin OS=Mus musculus OX=10090 GN=Whrn PE=1 SV=3	NaN	NaN	NaN	NaN	NaN	NaN	NaN	NaN	#DIV/0!	#DIV/0!	#DIV/0!	#DIV/0!
Q80W47	>sp|Q80W47|WIPI2_MOUSE WD repeat domain phosphoinositide-interacting protein 2 OS=Mus musculus OX=10090 GN=Wipi2 PE=1 SV=1	NaN	NaN	NaN	NaN	NaN	NaN	NaN	NaN	#DIV/0!	#DIV/0!	#DIV/0!	#DIV/0!
Q80WC7	>sp|Q80WC7|AGFG2_MOUSE Arf-GAP domain and FG repeat-containing protein 2 OS=Mus musculus OX=10090 GN=Agfg2 PE=1 SV=1	NaN	NaN	NaN	NaN	NaN	NaN	NaN	NaN	#DIV/0!	#DIV/0!	#DIV/0!	#DIV/0!
Q80WQ2	>sp|Q80WQ2|VAC14_MOUSE Protein VAC14 homolog OS=Mus musculus OX=10090 GN=Vac14 PE=1 SV=1	NaN	NaN	NaN	NaN	NaN	NaN	NaN	NaN	#DIV/0!	#DIV/0!	#DIV/0!	#DIV/0!
Q80X19	>sp|Q80X19|COEA1_MOUSE Collagen alpha-1(XIV) chain OS=Mus musculus OX=10090 GN=Col14a1 PE=1 SV=2	NaN	NaN	NaN	NaN	NaN	NaN	NaN	NaN	#DIV/0!	#DIV/0!	#DIV/0!	#DIV/0!
Q80X50	>sp|Q80X50|UBP2L_MOUSE Ubiquitin-associated protein 2-like OS=Mus musculus OX=10090 GN=Ubap2l PE=1 SV=1	NaN	NaN	NaN	NaN	NaN	NaN	NaN	304.104	#DIV/0!	304.104	#DIV/0!	#DIV/0!
Q80X81	>tr|Q80X81|Q80X81_MOUSE Acetyl-Coenzyme A acetyltransferase 3 OS=Mus musculus OX=10090 GN=Acat3 PE=1 SV=1	NaN	NaN	NaN	NaN	NaN	NaN	NaN	NaN	#DIV/0!	#DIV/0!	#DIV/0!	#DIV/0!
Q8BG07	>sp|Q8BG07|PLD4_MOUSE 5'-3' exonuclease PLD4 OS=Mus musculus OX=10090 GN=Pld4 PE=1 SV=1	NaN	NaN	NaN	NaN	NaN	NaN	NaN	NaN	#DIV/0!	#DIV/0!	#DIV/0!	#DIV/0!
Q8BG73	>sp|Q8BG73|SH3L2_MOUSE SH3 domain-binding glutamic acid-rich-like protein 2 OS=Mus musculus OX=10090 GN=Sh3bgrl2 PE=1 SV=1	NaN	NaN	NaN	NaN	NaN	NaN	NaN	1113.43	#DIV/0!	1113.43	#DIV/0!	#DIV/0!
Q8BGD9	>sp|Q8BGD9|IF4B_MOUSE Eukaryotic translation initiation factor 4B OS=Mus musculus OX=10090 GN=Eif4b PE=1 SV=1	NaN	NaN	NaN	NaN	NaN	NaN	NaN	NaN	#DIV/0!	#DIV/0!	#DIV/0!	#DIV/0!
Q8BGE6	>sp|Q8BGE6|ATG4B_MOUSE Cysteine protease ATG4B OS=Mus musculus OX=10090 GN=Atg4b PE=1 SV=2	NaN	NaN	NaN	NaN	NaN	NaN	NaN	NaN	#DIV/0!	#DIV/0!	#DIV/0!	#DIV/0!
Q8BGK2	>sp|Q8BGK2|ARHL1_MOUSE Inactive ADP-ribosyltransferase ARH2 OS=Mus musculus OX=10090 GN=Adprhl1 PE=1 SV=1	NaN	NaN	NaN	NaN	NaN	NaN	NaN	NaN	#DIV/0!	#DIV/0!	#DIV/0!	#DIV/0!
Q8BGS2	>sp|Q8BGS2|BOLA2_MOUSE BolA-like protein 2 OS=Mus musculus OX=10090 GN=Bola2 PE=1 SV=1	NaN	NaN	NaN	NaN	NaN	NaN	NaN	NaN	#DIV/0!	#DIV/0!	#DIV/0!	#DIV/0!
Q8BH04	>sp|Q8BH04|PCKGM_MOUSE Phosphoenolpyruvate carboxykinase [GTP], mitochondrial OS=Mus musculus OX=10090 GN=Pck2 PE=1 SV=1	NaN	NaN	NaN	NaN	NaN	NaN	NaN	167.677	#DIV/0!	167.677	#DIV/0!	#DIV/0!
Q8BH24	>sp|Q8BH24|TM9S4_MOUSE Transmembrane 9 superfamily member 4 OS=Mus musculus OX=10090 GN=Tm9sf4 PE=1 SV=1	NaN	NaN	NaN	NaN	NaN	NaN	NaN	1355.62	#DIV/0!	1355.62	#DIV/0!	#DIV/0!
Q8BH43	>sp|Q8BH43|WASF2_MOUSE Wiskott-Aldrich syndrome protein family member 2 OS=Mus musculus OX=10090 GN=Wasf2 PE=1 SV=1	NaN	NaN	NaN	NaN	NaN	NaN	NaN	124.204	#DIV/0!	124.204	#DIV/0!	#DIV/0!
Q8BH58	>sp|Q8BH58|TIPRL_MOUSE TIP41-like protein OS=Mus musculus OX=10090 GN=Tiprl PE=1 SV=1	NaN	NaN	NaN	NaN	NaN	NaN	NaN	NaN	#DIV/0!	#DIV/0!	#DIV/0!	#DIV/0!
Q8BH64	>sp|Q8BH64|EHD2_MOUSE EH domain-containing protein 2 OS=Mus musculus OX=10090 GN=Ehd2 PE=1 SV=1	668.014	1480.18	1169.57	901.829	NaN	NaN	NaN	NaN	1054.9	#DIV/0!	#DIV/0!	#DIV/0!
Q8BHA3	>sp|Q8BHA3|DTD2_MOUSE D-aminoacyl-tRNA deacylase 2 OS=Mus musculus OX=10090 GN=Dtd2 PE=1 SV=1	NaN	NaN	NaN	NaN	NaN	NaN	NaN	NaN	#DIV/0!	#DIV/0!	#DIV/0!	#DIV/0!
Q8BHG1	>sp|Q8BHG1|NRDC_MOUSE Nardilysin OS=Mus musculus OX=10090 GN=Nrdc PE=1 SV=1	NaN	NaN	NaN	NaN	NaN	NaN	NaN	4333.5	#DIV/0!	4333.5	#DIV/0!	#DIV/0!
Q8BHG2	>sp|Q8BHG2|CZIB_MOUSE CXXC motif containing zinc binding protein OS=Mus musculus OX=10090 GN=Czib PE=1 SV=1	NaN	NaN	NaN	NaN	NaN	NaN	NaN	NaN	#DIV/0!	#DIV/0!	#DIV/0!	#DIV/0!
Q8BIW1	>sp|Q8BIW1|PRUN1_MOUSE Exopolyphosphatase PRUNE1 OS=Mus musculus OX=10090 GN=Prune1 PE=1 SV=1	NaN	NaN	NaN	NaN	NaN	NaN	NaN	696.093	#DIV/0!	696.093	#DIV/0!	#DIV/0!
Q8BJW6	>sp|Q8BJW6|EIF2A_MOUSE Eukaryotic translation initiation factor 2A OS=Mus musculus OX=10090 GN=Eif2a PE=1 SV=2	NaN	NaN	NaN	NaN	NaN	NaN	NaN	NaN	#DIV/0!	#DIV/0!	#DIV/0!	#DIV/0!
Q8BK62	>sp|Q8BK62|OLFL3_MOUSE Olfactomedin-like protein 3 OS=Mus musculus OX=10090 GN=Olfml3 PE=2 SV=2	NaN	1489.71	1492.29	1264.54	NaN	NaN	NaN	NaN	1415.51	#DIV/0!	#DIV/0!	#DIV/0!
Q8BK63	>sp|Q8BK63|KC1A_MOUSE Casein kinase I isoform alpha OS=Mus musculus OX=10090 GN=Csnk1a1 PE=1 SV=2	NaN	NaN	NaN	NaN	NaN	NaN	NaN	2036.15	#DIV/0!	2036.15	#DIV/0!	#DIV/0!
Q8BL66	>sp|Q8BL66|EEA1_MOUSE Early endosome antigen 1 OS=Mus musculus OX=10090 GN=Eea1 PE=1 SV=2	NaN	NaN	NaN	NaN	NaN	NaN	NaN	217.036	#DIV/0!	217.036	#DIV/0!	#DIV/0!
Q8BLY1	>sp|Q8BLY1|SMOC1_MOUSE SPARC-related modular calcium-binding protein 1 OS=Mus musculus OX=10090 GN=Smoc1 PE=2 SV=2	NaN	NaN	NaN	NaN	NaN	NaN	NaN	NaN	#DIV/0!	#DIV/0!	#DIV/0!	#DIV/0!
Q8BNU0	>sp|Q8BNU0|ARMC6_MOUSE Armadillo repeat-containing protein 6 OS=Mus musculus OX=10090 GN=Armc6 PE=1 SV=1	NaN	NaN	NaN	NaN	NaN	NaN	NaN	NaN	#DIV/0!	#DIV/0!	#DIV/0!	#DIV/0!
Q8BP48	>sp|Q8BP48|MAP11_MOUSE Methionine aminopeptidase 1 OS=Mus musculus OX=10090 GN=Metap1 PE=1 SV=1	NaN	NaN	NaN	NaN	NaN	NaN	NaN	1319.21	#DIV/0!	1319.21	#DIV/0!	#DIV/0!
Q8BP67	>sp|Q8BP67|RL24_MOUSE 60S ribosomal protein L24 OS=Mus musculus OX=10090 GN=Rpl24 PE=1 SV=2	NaN	NaN	NaN	NaN	NaN	NaN	NaN	884.217	#DIV/0!	884.217	#DIV/0!	#DIV/0!
Q8BPB0;Q921Y0	>sp|Q8BPB0|MOB1B_MOUSE MOB kinase activator 1B OS=Mus musculus OX=10090 GN=Mob1b PE=1 SV=3;>sp|Q921Y0|MOB1A_MOUSE MOB kinase activator 1A OS=Mus musculus OX=10090 GN=Mob1a PE=2 SV=3	NaN	NaN	NaN	NaN	NaN	NaN	417.863	1318.62	#DIV/0!	868.243	#DIV/0!	#DIV/0!
Q8BRF7	>sp|Q8BRF7|SCFD1_MOUSE Sec1 family domain-containing protein 1 OS=Mus musculus OX=10090 GN=Scfd1 PE=1 SV=1	NaN	NaN	NaN	NaN	NaN	NaN	NaN	1852.19	#DIV/0!	1852.19	#DIV/0!	#DIV/0!
Q8BSM7	>sp|Q8BSM7|LAT3_MOUSE Large neutral amino acids transporter small subunit 3 OS=Mus musculus OX=10090 GN=Slc43a1 PE=1 SV=1	NaN	NaN	NaN	NaN	NaN	NaN	NaN	NaN	#DIV/0!	#DIV/0!	#DIV/0!	#DIV/0!
Q8BU30	>sp|Q8BU30|SYIC_MOUSE Isoleucine--tRNA ligase, cytoplasmic OS=Mus musculus OX=10090 GN=Iars1 PE=1 SV=2	NaN	NaN	NaN	NaN	NaN	NaN	NaN	2060.21	#DIV/0!	2060.21	#DIV/0!	#DIV/0!
Q8BU31	>sp|Q8BU31|RAP2C_MOUSE Ras-related protein Rap-2c OS=Mus musculus OX=10090 GN=Rap2c PE=1 SV=1	NaN	NaN	NaN	NaN	NaN	NaN	NaN	926.952	#DIV/0!	926.952	#DIV/0!	#DIV/0!
Q8BV13	>sp|Q8BV13|CSN7B_MOUSE COP9 signalosome complex subunit 7b OS=Mus musculus OX=10090 GN=Cops7b PE=1 SV=1	NaN	NaN	NaN	NaN	NaN	NaN	NaN	NaN	#DIV/0!	#DIV/0!	#DIV/0!	#DIV/0!
Q8BVQ5	>sp|Q8BVQ5|PPME1_MOUSE Protein phosphatase methylesterase 1 OS=Mus musculus OX=10090 GN=Ppme1 PE=1 SV=5	NaN	NaN	NaN	NaN	NaN	NaN	NaN	592.083	#DIV/0!	592.083	#DIV/0!	#DIV/0!
Q8BVU5	>sp|Q8BVU5|NUDT9_MOUSE ADP-ribose pyrophosphatase, mitochondrial OS=Mus musculus OX=10090 GN=Nudt9 PE=1 SV=1	NaN	NaN	NaN	NaN	NaN	NaN	NaN	NaN	#DIV/0!	#DIV/0!	#DIV/0!	#DIV/0!
Q8BYA0	>sp|Q8BYA0|TBCD_MOUSE Tubulin-specific chaperone D OS=Mus musculus OX=10090 GN=Tbcd PE=1 SV=1	NaN	NaN	NaN	NaN	NaN	NaN	NaN	175.055	#DIV/0!	175.055	#DIV/0!	#DIV/0!
Q8BYC6	>sp|Q8BYC6|TAOK3_MOUSE Serine/threonine-protein kinase TAO3 OS=Mus musculus OX=10090 GN=Taok3 PE=1 SV=2	NaN	NaN	NaN	NaN	NaN	NaN	NaN	1211.64	#DIV/0!	1211.64	#DIV/0!	#DIV/0!
Q8BYK4	>sp|Q8BYK4|RDH12_MOUSE Retinol dehydrogenase 12 OS=Mus musculus OX=10090 GN=Rdh12 PE=2 SV=1	NaN	NaN	NaN	NaN	NaN	NaN	NaN	2120.26	#DIV/0!	2120.26	#DIV/0!	#DIV/0!
Q8BZW8	>sp|Q8BZW8|NHLC2_MOUSE NHL repeat-containing protein 2 OS=Mus musculus OX=10090 GN=Nhlrc2 PE=1 SV=1	NaN	NaN	NaN	NaN	NaN	NaN	NaN	NaN	#DIV/0!	#DIV/0!	#DIV/0!	#DIV/0!
Q8C084	>tr|Q8C084|Q8C084_MOUSE Sorting nexin 22 OS=Mus musculus OX=10090 GN=Snx22 PE=2 SV=1	NaN	NaN	NaN	NaN	NaN	NaN	NaN	NaN	#DIV/0!	#DIV/0!	#DIV/0!	#DIV/0!
Q8C0C7	>sp|Q8C0C7|SYFA_MOUSE Phenylalanine--tRNA ligase alpha subunit OS=Mus musculus OX=10090 GN=Farsa PE=1 SV=1	NaN	NaN	NaN	NaN	NaN	NaN	NaN	1835.82	#DIV/0!	1835.82	#DIV/0!	#DIV/0!
Q8C0D5	>sp|Q8C0D5|EFL1_MOUSE Elongation factor-like GTPase 1 OS=Mus musculus OX=10090 GN=Efl1 PE=1 SV=1	NaN	NaN	NaN	NaN	NaN	NaN	NaN	160.034	#DIV/0!	160.034	#DIV/0!	#DIV/0!
Q8C0M9	>sp|Q8C0M9|ASGL1_MOUSE Isoaspartyl peptidase/L-asparaginase OS=Mus musculus OX=10090 GN=Asrgl1 PE=1 SV=1	NaN	NaN	NaN	NaN	NaN	NaN	NaN	NaN	#DIV/0!	#DIV/0!	#DIV/0!	#DIV/0!
Q8C196	>sp|Q8C196|CPSM_MOUSE Carbamoyl-phosphate synthase [ammonia], mitochondrial OS=Mus musculus OX=10090 GN=Cps1 PE=1 SV=2	NaN	NaN	NaN	NaN	NaN	NaN	2096.53	777.194	#DIV/0!	1436.86	#DIV/0!	#DIV/0!
Q8C428	>sp|Q8C428|TMC7_MOUSE Transmembrane channel-like protein 7 OS=Mus musculus OX=10090 GN=Tmc7 PE=2 SV=1	NaN	NaN	NaN	NaN	NaN	NaN	NaN	NaN	#DIV/0!	#DIV/0!	#DIV/0!	#DIV/0!
Q8C4U3	>sp|Q8C4U3|SFRP1_MOUSE Secreted frizzled-related protein 1 OS=Mus musculus OX=10090 GN=Sfrp1 PE=1 SV=3	NaN	NaN	NaN	NaN	NaN	NaN	NaN	NaN	#DIV/0!	#DIV/0!	#DIV/0!	#DIV/0!
Q8C5W3	>sp|Q8C5W3|TBCEL_MOUSE Tubulin-specific chaperone cofactor E-like protein OS=Mus musculus OX=10090 GN=Tbcel PE=1 SV=1	NaN	NaN	NaN	NaN	NaN	NaN	NaN	NaN	#DIV/0!	#DIV/0!	#DIV/0!	#DIV/0!
Q8C7K6	>sp|Q8C7K6|PCYXL_MOUSE Prenylcysteine oxidase-like OS=Mus musculus OX=10090 GN=Pcyox1l PE=1 SV=1	NaN	NaN	NaN	112.819	NaN	NaN	NaN	NaN	112.819	#DIV/0!	#DIV/0!	#DIV/0!
Q8C878	>sp|Q8C878|UBA3_MOUSE NEDD8-activating enzyme E1 catalytic subunit OS=Mus musculus OX=10090 GN=Uba3 PE=1 SV=2	NaN	NaN	NaN	NaN	NaN	NaN	NaN	222.276	#DIV/0!	222.276	#DIV/0!	#DIV/0!
Q8CA72	>sp|Q8CA72|GAN_MOUSE Gigaxonin OS=Mus musculus OX=10090 GN=Gan PE=1 SV=2	NaN	NaN	NaN	NaN	NaN	NaN	NaN	806.379	#DIV/0!	806.379	#DIV/0!	#DIV/0!
Q8CAS9	>sp|Q8CAS9|PARP9_MOUSE Protein mono-ADP-ribosyltransferase PARP9 OS=Mus musculus OX=10090 GN=Parp9 PE=1 SV=2	NaN	NaN	NaN	NaN	NaN	NaN	NaN	NaN	#DIV/0!	#DIV/0!	#DIV/0!	#DIV/0!
Q8CCJ3	>sp|Q8CCJ3|UFL1_MOUSE E3 UFM1-protein ligase 1 OS=Mus musculus OX=10090 GN=Ufl1 PE=1 SV=2	NaN	NaN	NaN	NaN	NaN	NaN	NaN	476.722	#DIV/0!	476.722	#DIV/0!	#DIV/0!
Q8CD91	>sp|Q8CD91|SMOC2_MOUSE SPARC-related modular calcium-binding protein 2 OS=Mus musculus OX=10090 GN=Smoc2 PE=1 SV=1	NaN	NaN	NaN	NaN	NaN	NaN	NaN	NaN	#DIV/0!	#DIV/0!	#DIV/0!	#DIV/0!
Q8CFB4	>sp|Q8CFB4|GBP5_MOUSE Guanylate-binding protein 5 OS=Mus musculus OX=10090 GN=Gbp5 PE=1 SV=2	NaN	NaN	NaN	NaN	NaN	NaN	NaN	371.535	#DIV/0!	371.535	#DIV/0!	#DIV/0!
Q8CG19	>sp|Q8CG19|LTBP1_MOUSE Latent-transforming growth factor beta-binding protein 1 OS=Mus musculus OX=10090 GN=Ltbp1 PE=1 SV=2	NaN	NaN	NaN	NaN	NaN	NaN	NaN	433.187	#DIV/0!	433.187	#DIV/0!	#DIV/0!
Q8CG47	>sp|Q8CG47|SMC4_MOUSE Structural maintenance of chromosomes protein 4 OS=Mus musculus OX=10090 GN=Smc4 PE=1 SV=1	NaN	NaN	NaN	NaN	NaN	NaN	NaN	NaN	#DIV/0!	#DIV/0!	#DIV/0!	#DIV/0!
Q8CG76	>sp|Q8CG76|ARK72_MOUSE Aflatoxin B1 aldehyde reductase member 2 OS=Mus musculus OX=10090 GN=Akr7a2 PE=1 SV=3	NaN	NaN	NaN	NaN	NaN	NaN	NaN	NaN	#DIV/0!	#DIV/0!	#DIV/0!	#DIV/0!
Q8CGY8	>sp|Q8CGY8|OGT1_MOUSE UDP-N-acetylglucosamine--peptide N-acetylglucosaminyltransferase 110 kDa subunit OS=Mus musculus OX=10090 GN=Ogt PE=1 SV=2	NaN	NaN	NaN	NaN	NaN	NaN	NaN	NaN	#DIV/0!	#DIV/0!	#DIV/0!	#DIV/0!
Q8CI08	>sp|Q8CI08|SLAI2_MOUSE SLAIN motif-containing protein 2 OS=Mus musculus OX=10090 GN=Slain2 PE=1 SV=2	NaN	NaN	NaN	NaN	NaN	NaN	NaN	430.545	#DIV/0!	430.545	#DIV/0!	#DIV/0!
Q8CI15	>sp|Q8CI15|SPHK1_MOUSE Sphingosine kinase 1 OS=Mus musculus OX=10090 GN=Sphk1 PE=1 SV=1	NaN	NaN	NaN	NaN	NaN	NaN	NaN	NaN	#DIV/0!	#DIV/0!	#DIV/0!	#DIV/0!
Q8CI43	>sp|Q8CI43|MYL6B_MOUSE Myosin light chain 6B OS=Mus musculus OX=10090 GN=Myl6b PE=1 SV=1	NaN	NaN	NaN	NaN	NaN	NaN	NaN	1059.05	#DIV/0!	1059.05	#DIV/0!	#DIV/0!
Q8CIE0	>sp|Q8CIE0|SPA11_MOUSE Serpin A11 OS=Mus musculus OX=10090 GN=Serpina11 PE=2 SV=1	NaN	NaN	NaN	NaN	NaN	NaN	NaN	NaN	#DIV/0!	#DIV/0!	#DIV/0!	#DIV/0!
Q8CIG8	>sp|Q8CIG8|ANM5_MOUSE Protein arginine N-methyltransferase 5 OS=Mus musculus OX=10090 GN=Prmt5 PE=1 SV=3	NaN	NaN	NaN	NaN	NaN	NaN	NaN	529.915	#DIV/0!	529.915	#DIV/0!	#DIV/0!
Q8CIN4	>sp|Q8CIN4|PAK2_MOUSE Serine/threonine-protein kinase PAK 2 OS=Mus musculus OX=10090 GN=Pak2 PE=1 SV=1	NaN	NaN	365.783	668.251	NaN	NaN	NaN	NaN	517.017	#DIV/0!	#DIV/0!	#DIV/0!
Q8CJG0	>sp|Q8CJG0|AGO2_MOUSE Protein argonaute-2 OS=Mus musculus OX=10090 GN=Ago2 PE=1 SV=3	NaN	NaN	NaN	NaN	NaN	NaN	NaN	61.7912	#DIV/0!	61.7912	#DIV/0!	#DIV/0!
Q8CHW4	>sp|Q8CHW4|EI2BE_MOUSE Translation initiation factor eIF-2B subunit epsilon OS=Mus musculus OX=10090 GN=Eif2b5 PE=1 SV=1	NaN	NaN	NaN	NaN	NaN	NaN	NaN	307.708	#DIV/0!	307.708	#DIV/0!	#DIV/0!
Q8JZQ5	>sp|Q8JZQ5|AOC1_MOUSE Amiloride-sensitive amine oxidase [copper-containing] OS=Mus musculus OX=10090 GN=Aoc1 PE=2 SV=1	NaN	NaN	NaN	NaN	NaN	NaN	NaN	NaN	#DIV/0!	#DIV/0!	#DIV/0!	#DIV/0!
Q8K010	>sp|Q8K010|OPLA_MOUSE 5-oxoprolinase OS=Mus musculus OX=10090 GN=Oplah PE=1 SV=1	NaN	NaN	NaN	NaN	NaN	NaN	NaN	NaN	#DIV/0!	#DIV/0!	#DIV/0!	#DIV/0!
Q8K0Q5	>sp|Q8K0Q5|RHG18_MOUSE Rho GTPase-activating protein 18 OS=Mus musculus OX=10090 GN=Arhgap18 PE=1 SV=1	NaN	NaN	NaN	NaN	NaN	NaN	NaN	1587.91	#DIV/0!	1587.91	#DIV/0!	#DIV/0!
Q8K124	>sp|Q8K124|PKHO2_MOUSE Pleckstrin homology domain-containing family O member 2 OS=Mus musculus OX=10090 GN=Plekho2 PE=1 SV=1	NaN	NaN	NaN	NaN	NaN	NaN	NaN	NaN	#DIV/0!	#DIV/0!	#DIV/0!	#DIV/0!
Q8K183	>sp|Q8K183|PDXK_MOUSE Pyridoxal kinase OS=Mus musculus OX=10090 GN=Pdxk PE=1 SV=1	NaN	690.594	NaN	103.576	NaN	NaN	NaN	NaN	397.085	#DIV/0!	#DIV/0!	#DIV/0!
Q8K1K6	>sp|Q8K1K6|SPB10_MOUSE Serpin B10 OS=Mus musculus OX=10090 GN=Serpinb10 PE=2 SV=1	NaN	NaN	NaN	NaN	NaN	NaN	NaN	NaN	#DIV/0!	#DIV/0!	#DIV/0!	#DIV/0!
Q8K1M6	>sp|Q8K1M6|DNM1L_MOUSE Dynamin-1-like protein OS=Mus musculus OX=10090 GN=Dnm1l PE=1 SV=2	NaN	NaN	NaN	NaN	NaN	894.225	NaN	1784.67	#DIV/0!	1339.45	#DIV/0!	#DIV/0!
Q8K2I4	>sp|Q8K2I4|MANBA_MOUSE Beta-mannosidase OS=Mus musculus OX=10090 GN=Manba PE=1 SV=1	NaN	NaN	NaN	NaN	NaN	NaN	NaN	NaN	#DIV/0!	#DIV/0!	#DIV/0!	#DIV/0!
Q8K2P6	>sp|Q8K2P6|RFESD_MOUSE Rieske domain-containing protein OS=Mus musculus OX=10090 GN=Rfesd PE=1 SV=1	NaN	NaN	NaN	NaN	NaN	NaN	NaN	NaN	#DIV/0!	#DIV/0!	#DIV/0!	#DIV/0!
Q8K2T1	>sp|Q8K2T1|NMRL1_MOUSE NmrA-like family domain-containing protein 1 OS=Mus musculus OX=10090 GN=Nmral1 PE=1 SV=1	NaN	NaN	NaN	NaN	NaN	NaN	NaN	NaN	#DIV/0!	#DIV/0!	#DIV/0!	#DIV/0!
Q8K2V1	>sp|Q8K2V1|PP4R1_MOUSE Serine/threonine-protein phosphatase 4 regulatory subunit 1 OS=Mus musculus OX=10090 GN=Ppp4r1 PE=1 SV=2	NaN	NaN	NaN	NaN	NaN	NaN	NaN	1299.3	#DIV/0!	1299.3	#DIV/0!	#DIV/0!
Q8K2Z4	>sp|Q8K2Z4|CND1_MOUSE Condensin complex subunit 1 OS=Mus musculus OX=10090 GN=Ncapd2 PE=1 SV=2	NaN	NaN	NaN	NaN	NaN	NaN	NaN	NaN	#DIV/0!	#DIV/0!	#DIV/0!	#DIV/0!
Q8K3H0	>sp|Q8K3H0|DP13A_MOUSE DCC-interacting protein 13-alpha OS=Mus musculus OX=10090 GN=Appl1 PE=1 SV=1	NaN	NaN	NaN	NaN	NaN	NaN	NaN	689.667	#DIV/0!	689.667	#DIV/0!	#DIV/0!
Q8K3Z0	>sp|Q8K3Z0|NOD2_MOUSE Nucleotide-binding oligomerization domain-containing protein 2 OS=Mus musculus OX=10090 GN=Nod2 PE=1 SV=1	NaN	NaN	NaN	NaN	5779.98	NaN	NaN	NaN	#DIV/0!	5779.98	#DIV/0!	#DIV/0!
Q8QZR5	>sp|Q8QZR5|ALAT1_MOUSE Alanine aminotransferase 1 OS=Mus musculus OX=10090 GN=Gpt PE=1 SV=3	NaN	NaN	NaN	NaN	NaN	NaN	NaN	NaN	#DIV/0!	#DIV/0!	#DIV/0!	#DIV/0!
Q8QZY1	>sp|Q8QZY1|EIF3L_MOUSE Eukaryotic translation initiation factor 3 subunit L OS=Mus musculus OX=10090 GN=Eif3l PE=1 SV=1	NaN	NaN	NaN	NaN	NaN	NaN	NaN	994.974	#DIV/0!	994.974	#DIV/0!	#DIV/0!
Q8R001	>sp|Q8R001|MARE2_MOUSE Microtubule-associated protein RP/EB family member 2 OS=Mus musculus OX=10090 GN=Mapre2 PE=1 SV=1	NaN	NaN	NaN	NaN	NaN	NaN	NaN	751.94	#DIV/0!	751.94	#DIV/0!	#DIV/0!
Q8R010	>sp|Q8R010|AIMP2_MOUSE Aminoacyl tRNA synthase complex-interacting multifunctional protein 2 OS=Mus musculus OX=10090 GN=Aimp2 PE=1 SV=2	NaN	NaN	NaN	NaN	NaN	NaN	NaN	53.2876	#DIV/0!	53.2876	#DIV/0!	#DIV/0!
Q8R0Y6	>sp|Q8R0Y6|AL1L1_MOUSE Cytosolic 10-formyltetrahydrofolate dehydrogenase OS=Mus musculus OX=10090 GN=Aldh1l1 PE=1 SV=1	NaN	NaN	NaN	NaN	NaN	NaN	NaN	296.789	#DIV/0!	296.789	#DIV/0!	#DIV/0!
Q8R1G2	>sp|Q8R1G2|CMBL_MOUSE Carboxymethylenebutenolidase homolog OS=Mus musculus OX=10090 GN=Cmbl PE=1 SV=1	NaN	NaN	NaN	NaN	NaN	NaN	NaN	NaN	#DIV/0!	#DIV/0!	#DIV/0!	#DIV/0!
Q8R238	>sp|Q8R238|SDSL_MOUSE Serine dehydratase-like OS=Mus musculus OX=10090 GN=Sdsl PE=1 SV=1	NaN	NaN	NaN	NaN	NaN	NaN	NaN	NaN	#DIV/0!	#DIV/0!	#DIV/0!	#DIV/0!
Q8R2K1	>sp|Q8R2K1|FUCM_MOUSE Fucose mutarotase OS=Mus musculus OX=10090 GN=Fuom PE=1 SV=1	NaN	NaN	NaN	NaN	NaN	NaN	NaN	NaN	#DIV/0!	#DIV/0!	#DIV/0!	#DIV/0!
Q8R2Q0	>sp|Q8R2Q0|TRI29_MOUSE Tripartite motif-containing protein 29 OS=Mus musculus OX=10090 GN=Trim29 PE=1 SV=1	NaN	NaN	NaN	NaN	NaN	NaN	NaN	1	#DIV/0!	1	#DIV/0!	#DIV/0!
Q8R3U1	>sp|Q8R3U1|PLAT3_MOUSE Phospholipase A and acyltransferase 3 OS=Mus musculus OX=10090 GN=Plaat3 PE=1 SV=2	NaN	NaN	NaN	NaN	NaN	NaN	NaN	NaN	#DIV/0!	#DIV/0!	#DIV/0!	#DIV/0!
Q8R3V5	>sp|Q8R3V5|SHLB2_MOUSE Endophilin-B2 OS=Mus musculus OX=10090 GN=Sh3glb2 PE=1 SV=2	NaN	NaN	NaN	NaN	NaN	NaN	NaN	363.469	#DIV/0!	363.469	#DIV/0!	#DIV/0!
Q8R574	>sp|Q8R574|KPRB_MOUSE Phosphoribosyl pyrophosphate synthase-associated protein 2 OS=Mus musculus OX=10090 GN=Prpsap2 PE=1 SV=1	NaN	NaN	NaN	NaN	NaN	NaN	NaN	NaN	#DIV/0!	#DIV/0!	#DIV/0!	#DIV/0!
Q8R5A3	>sp|Q8R5A3|AB1IP_MOUSE Amyloid beta A4 precursor protein-binding family B member 1-interacting protein OS=Mus musculus OX=10090 GN=Apbb1ip PE=1 SV=2	NaN	NaN	NaN	NaN	NaN	NaN	NaN	NaN	#DIV/0!	#DIV/0!	#DIV/0!	#DIV/0!
Q8R5F8	>sp|Q8R5F8|ES8L1_MOUSE Epidermal growth factor receptor kinase substrate 8-like protein 1 OS=Mus musculus OX=10090 GN=Eps8l1 PE=1 SV=1	NaN	NaN	NaN	NaN	NaN	NaN	NaN	1916.35	#DIV/0!	1916.35	#DIV/0!	#DIV/0!
Q8R5H1	>sp|Q8R5H1|UBP15_MOUSE Ubiquitin carboxyl-terminal hydrolase 15 OS=Mus musculus OX=10090 GN=Usp15 PE=1 SV=1	NaN	NaN	NaN	NaN	NaN	NaN	NaN	1827.45	#DIV/0!	1827.45	#DIV/0!	#DIV/0!
Q8R5J9	>sp|Q8R5J9|PRAF3_MOUSE PRA1 family protein 3 OS=Mus musculus OX=10090 GN=Arl6ip5 PE=1 SV=2	NaN	NaN	NaN	NaN	NaN	NaN	NaN	493.258	#DIV/0!	493.258	#DIV/0!	#DIV/0!
Q8VC12	>sp|Q8VC12|HUTU_MOUSE Urocanate hydratase OS=Mus musculus OX=10090 GN=Uroc1 PE=1 SV=2	NaN	NaN	NaN	NaN	NaN	NaN	NaN	NaN	#DIV/0!	#DIV/0!	#DIV/0!	#DIV/0!
Q8VC30	>sp|Q8VC30|TKFC_MOUSE Triokinase/FMN cyclase OS=Mus musculus OX=10090 GN=Tkfc PE=1 SV=1	NaN	NaN	703.289	NaN	NaN	NaN	NaN	NaN	703.289	#DIV/0!	#DIV/0!	#DIV/0!
Q8VCA8	>sp|Q8VCA8|SCRN2_MOUSE Secernin-2 OS=Mus musculus OX=10090 GN=Scrn2 PE=1 SV=1	NaN	NaN	NaN	NaN	NaN	NaN	NaN	NaN	#DIV/0!	#DIV/0!	#DIV/0!	#DIV/0!
Q8VCC9	>sp|Q8VCC9|SPON1_MOUSE Spondin-1 OS=Mus musculus OX=10090 GN=Spon1 PE=1 SV=1	NaN	1140.1	777.194	1341.16	NaN	NaN	NaN	NaN	1086.15	#DIV/0!	#DIV/0!	#DIV/0!
Q8VCN5	>sp|Q8VCN5|CGL_MOUSE Cystathionine gamma-lyase OS=Mus musculus OX=10090 GN=Cth PE=1 SV=1	NaN	NaN	NaN	NaN	NaN	NaN	NaN	NaN	#DIV/0!	#DIV/0!	#DIV/0!	#DIV/0!
Q8VDI7	>sp|Q8VDI7|UBAC1_MOUSE Ubiquitin-associated domain-containing protein 1 OS=Mus musculus OX=10090 GN=Ubac1 PE=1 SV=2	NaN	NaN	NaN	335.534	NaN	NaN	NaN	NaN	335.534	#DIV/0!	#DIV/0!	#DIV/0!
Q8VDJ3	>sp|Q8VDJ3|VIGLN_MOUSE Vigilin OS=Mus musculus OX=10090 GN=Hdlbp PE=1 SV=1	NaN	NaN	NaN	NaN	NaN	NaN	NaN	14.3261	#DIV/0!	14.3261	#DIV/0!	#DIV/0!
Q8VDK1	>sp|Q8VDK1|NIT1_MOUSE Deaminated glutathione amidase OS=Mus musculus OX=10090 GN=Nit1 PE=1 SV=2	NaN	NaN	NaN	NaN	NaN	NaN	NaN	NaN	#DIV/0!	#DIV/0!	#DIV/0!	#DIV/0!
Q8VDN2	>sp|Q8VDN2|AT1A1_MOUSE Sodium/potassium-transporting ATPase subunit alpha-1 OS=Mus musculus OX=10090 GN=Atp1a1 PE=1 SV=1	NaN	NaN	NaN	NaN	NaN	NaN	NaN	NaN	#DIV/0!	#DIV/0!	#DIV/0!	#DIV/0!
Q8VDQ1	>sp|Q8VDQ1|PTGR2_MOUSE Prostaglandin reductase 2 OS=Mus musculus OX=10090 GN=Ptgr2 PE=1 SV=2	NaN	NaN	NaN	NaN	NaN	NaN	NaN	NaN	#DIV/0!	#DIV/0!	#DIV/0!	#DIV/0!
Q8VDV3	>sp|Q8VDV3|R3GEF_MOUSE Guanine nucleotide exchange factor for Rab-3A OS=Mus musculus OX=10090 GN=Rab3il1 PE=1 SV=1	NaN	NaN	NaN	NaN	NaN	NaN	NaN	NaN	#DIV/0!	#DIV/0!	#DIV/0!	#DIV/0!
Q8VE47	>sp|Q8VE47|UBA5_MOUSE Ubiquitin-like modifier-activating enzyme 5 OS=Mus musculus OX=10090 GN=Uba5 PE=1 SV=2	NaN	NaN	NaN	NaN	NaN	NaN	NaN	NaN	#DIV/0!	#DIV/0!	#DIV/0!	#DIV/0!
Q8VEE0	>sp|Q8VEE0|RPE_MOUSE Ribulose-phosphate 3-epimerase OS=Mus musculus OX=10090 GN=Rpe PE=1 SV=1	NaN	NaN	NaN	NaN	NaN	NaN	NaN	NaN	#DIV/0!	#DIV/0!	#DIV/0!	#DIV/0!
Q8VEM8	>sp|Q8VEM8|MPCP_MOUSE Phosphate carrier protein, mitochondrial OS=Mus musculus OX=10090 GN=Slc25a3 PE=1 SV=1	NaN	NaN	NaN	NaN	NaN	221.106	NaN	1170.27	#DIV/0!	695.691	#DIV/0!	#DIV/0!
Q8VHL0	>sp|Q8VHL0|UT1_MOUSE Urea transporter 1 OS=Mus musculus OX=10090 GN=Slc14a1 PE=1 SV=2	NaN	NaN	NaN	NaN	NaN	NaN	NaN	242.943	#DIV/0!	242.943	#DIV/0!	#DIV/0!
Q8VHQ2	>sp|Q8VHQ2|SOCS7_MOUSE Suppressor of cytokine signaling 7 OS=Mus musculus OX=10090 GN=Socs7 PE=1 SV=1	NaN	NaN	NaN	NaN	NaN	NaN	NaN	NaN	#DIV/0!	#DIV/0!	#DIV/0!	#DIV/0!
Q8VI63	>sp|Q8VI63|MOB2_MOUSE MOB kinase activator 2 OS=Mus musculus OX=10090 GN=Mob2 PE=1 SV=1	NaN	NaN	NaN	NaN	NaN	NaN	NaN	270.478	#DIV/0!	270.478	#DIV/0!	#DIV/0!
Q8VI75	>sp|Q8VI75|IPO4_MOUSE Importin-4 OS=Mus musculus OX=10090 GN=Ipo4 PE=1 SV=1	129.138	149.747	NaN	187.471	NaN	NaN	NaN	NaN	155.452	#DIV/0!	#DIV/0!	#DIV/0!
Q91VE0	>sp|Q91VE0|S27A4_MOUSE Long-chain fatty acid transport protein 4 OS=Mus musculus OX=10090 GN=Slc27a4 PE=1 SV=1	NaN	NaN	NaN	NaN	NaN	NaN	NaN	696.716	#DIV/0!	696.716	#DIV/0!	#DIV/0!
Q91VH6	>sp|Q91VH6|MEMO1_MOUSE Protein MEMO1 OS=Mus musculus OX=10090 GN=Memo1 PE=1 SV=1	NaN	NaN	NaN	NaN	NaN	NaN	NaN	168.721	#DIV/0!	168.721	#DIV/0!	#DIV/0!
Q91VK1	>sp|Q91VK1|5MP1_MOUSE eIF5-mimic protein 1 OS=Mus musculus OX=10090 GN=Bzw2 PE=1 SV=1	NaN	NaN	NaN	NaN	NaN	NaN	NaN	2188.71	#DIV/0!	2188.71	#DIV/0!	#DIV/0!
Q91VR5	>sp|Q91VR5|DDX1_MOUSE ATP-dependent RNA helicase DDX1 OS=Mus musculus OX=10090 GN=Ddx1 PE=1 SV=1	NaN	NaN	NaN	NaN	NaN	NaN	NaN	1183.73	#DIV/0!	1183.73	#DIV/0!	#DIV/0!
Q91VR8	>sp|Q91VR8|BRK1_MOUSE Protein BRICK1 OS=Mus musculus OX=10090 GN=Brk1 PE=1 SV=1	NaN	NaN	NaN	NaN	NaN	NaN	NaN	736.171	#DIV/0!	736.171	#DIV/0!	#DIV/0!
Q91VZ6	>sp|Q91VZ6|SMAP1_MOUSE Stromal membrane-associated protein 1 OS=Mus musculus OX=10090 GN=Smap1 PE=1 SV=1	NaN	NaN	NaN	NaN	NaN	NaN	NaN	NaN	#DIV/0!	#DIV/0!	#DIV/0!	#DIV/0!
Q91W69	>sp|Q91W69|EPN3_MOUSE Epsin-3 OS=Mus musculus OX=10090 GN=Epn3 PE=1 SV=1	NaN	NaN	NaN	NaN	NaN	NaN	NaN	835.494	#DIV/0!	835.494	#DIV/0!	#DIV/0!
Q91W89	>sp|Q91W89|MA2C1_MOUSE Alpha-mannosidase 2C1 OS=Mus musculus OX=10090 GN=Man2c1 PE=1 SV=1	NaN	NaN	NaN	NaN	NaN	NaN	NaN	180.349	#DIV/0!	180.349	#DIV/0!	#DIV/0!
Q91WE1	>sp|Q91WE1|SNX15_MOUSE Sorting nexin-15 OS=Mus musculus OX=10090 GN=Snx15 PE=1 SV=1	NaN	NaN	NaN	NaN	NaN	NaN	NaN	NaN	#DIV/0!	#DIV/0!	#DIV/0!	#DIV/0!
Q91WG0	>sp|Q91WG0|EST2C_MOUSE Acylcarnitine hydrolase OS=Mus musculus OX=10090 GN=Ces2c PE=1 SV=1	449.573	NaN	NaN	NaN	NaN	NaN	NaN	NaN	449.573	#DIV/0!	#DIV/0!	#DIV/0!
Q91X83	>sp|Q91X83|METK1_MOUSE S-adenosylmethionine synthase isoform type-1 OS=Mus musculus OX=10090 GN=Mat1a PE=1 SV=1	NaN	NaN	NaN	NaN	NaN	NaN	NaN	NaN	#DIV/0!	#DIV/0!	#DIV/0!	#DIV/0!
Q91X91	>sp|Q91X91|NADC_MOUSE Nicotinate-nucleotide pyrophosphorylase [carboxylating] OS=Mus musculus OX=10090 GN=Qprt PE=1 SV=1	NaN	NaN	NaN	NaN	NaN	NaN	NaN	NaN	#DIV/0!	#DIV/0!	#DIV/0!	#DIV/0!
Q91X96	>sp|Q91X96|MSS4_MOUSE Guanine nucleotide exchange factor MSS4 OS=Mus musculus OX=10090 GN=Rabif PE=1 SV=1	NaN	NaN	NaN	NaN	NaN	NaN	NaN	1003.67	#DIV/0!	1003.67	#DIV/0!	#DIV/0!
Q91XD4	>sp|Q91XD4|FTCD_MOUSE Formimidoyltransferase-cyclodeaminase OS=Mus musculus OX=10090 GN=Ftcd PE=1 SV=1	NaN	NaN	NaN	NaN	NaN	NaN	NaN	NaN	#DIV/0!	#DIV/0!	#DIV/0!	#DIV/0!
Q91XD6	>sp|Q91XD6|VPS36_MOUSE Vacuolar protein-sorting-associated protein 36 OS=Mus musculus OX=10090 GN=Vps36 PE=1 SV=1	NaN	NaN	NaN	NaN	NaN	NaN	NaN	NaN	#DIV/0!	#DIV/0!	#DIV/0!	#DIV/0!
Q91XE9	>sp|Q91XE9|CR3L3_MOUSE Cyclic AMP-responsive element-binding protein 3-like protein 3 OS=Mus musculus OX=10090 GN=Creb3l3 PE=1 SV=1	NaN	NaN	NaN	NaN	NaN	NaN	NaN	NaN	#DIV/0!	#DIV/0!	#DIV/0!	#DIV/0!
Q91XQ5	>sp|Q91XQ5|CHSTF_MOUSE Carbohydrate sulfotransferase 15 OS=Mus musculus OX=10090 GN=Chst15 PE=2 SV=1	NaN	1362.4	NaN	NaN	NaN	NaN	NaN	NaN	1362.4	#DIV/0!	#DIV/0!	#DIV/0!
Q91YH5	>sp|Q91YH5|ATLA3_MOUSE Atlastin-3 OS=Mus musculus OX=10090 GN=Atl3 PE=1 SV=1	NaN	NaN	NaN	NaN	NaN	NaN	NaN	1010.03	#DIV/0!	1010.03	#DIV/0!	#DIV/0!
Q91YI4	>sp|Q91YI4|ARRB2_MOUSE Beta-arrestin-2 OS=Mus musculus OX=10090 GN=Arrb2 PE=1 SV=1	NaN	NaN	NaN	NaN	NaN	NaN	NaN	188.799	#DIV/0!	188.799	#DIV/0!	#DIV/0!
Q91YN9	>sp|Q91YN9|BAG2_MOUSE BAG family molecular chaperone regulator 2 OS=Mus musculus OX=10090 GN=Bag2 PE=1 SV=1	NaN	NaN	NaN	NaN	NaN	NaN	NaN	NaN	#DIV/0!	#DIV/0!	#DIV/0!	#DIV/0!
Q91YP3	>sp|Q91YP3|DEOC_MOUSE Deoxyribose-phosphate aldolase OS=Mus musculus OX=10090 GN=Dera PE=1 SV=1	NaN	NaN	NaN	NaN	NaN	NaN	NaN	NaN	#DIV/0!	#DIV/0!	#DIV/0!	#DIV/0!
Q91Z40	>sp|Q91Z40|GBP7_MOUSE Guanylate-binding protein 7 OS=Mus musculus OX=10090 GN=Gbp7 PE=1 SV=2	NaN	NaN	NaN	NaN	NaN	NaN	NaN	NaN	#DIV/0!	#DIV/0!	#DIV/0!	#DIV/0!
Q920A5	>sp|Q920A5|RISC_MOUSE Retinoid-inducible serine carboxypeptidase OS=Mus musculus OX=10090 GN=Scpep1 PE=1 SV=2	NaN	NaN	848.39	NaN	NaN	NaN	NaN	NaN	848.39	#DIV/0!	#DIV/0!	#DIV/0!
Q921C5	>sp|Q921C5|BICD2_MOUSE Protein bicaudal D homolog 2 OS=Mus musculus OX=10090 GN=Bicd2 PE=1 SV=1	NaN	NaN	NaN	NaN	NaN	NaN	NaN	2299.5	#DIV/0!	2299.5	#DIV/0!	#DIV/0!
Q921J2	>sp|Q921J2|RHEB_MOUSE GTP-binding protein Rheb OS=Mus musculus OX=10090 GN=Rheb PE=1 SV=1	NaN	NaN	NaN	NaN	NaN	NaN	NaN	NaN	#DIV/0!	#DIV/0!	#DIV/0!	#DIV/0!
Q921L3	>sp|Q921L3|TMCO1_MOUSE Calcium load-activated calcium channel OS=Mus musculus OX=10090 GN=Tmco1 PE=1 SV=1	NaN	NaN	NaN	NaN	NaN	NaN	NaN	213.184	#DIV/0!	213.184	#DIV/0!	#DIV/0!
Q922B1	>sp|Q922B1|MACD1_MOUSE ADP-ribose glycohydrolase MACROD1 OS=Mus musculus OX=10090 GN=Macrod1 PE=1 SV=2	NaN	NaN	NaN	NaN	NaN	NaN	NaN	NaN	#DIV/0!	#DIV/0!	#DIV/0!	#DIV/0!
Q922F4	>sp|Q922F4|TBB6_MOUSE Tubulin beta-6 chain OS=Mus musculus OX=10090 GN=Tubb6 PE=1 SV=1	NaN	NaN	NaN	NaN	NaN	NaN	NaN	1053.7	#DIV/0!	1053.7	#DIV/0!	#DIV/0!
Q922J3	>sp|Q922J3|CLIP1_MOUSE CAP-Gly domain-containing linker protein 1 OS=Mus musculus OX=10090 GN=Clip1 PE=1 SV=1	NaN	NaN	NaN	NaN	NaN	NaN	NaN	2043.45	#DIV/0!	2043.45	#DIV/0!	#DIV/0!
Q922Y1	>sp|Q922Y1|UBXN1_MOUSE UBX domain-containing protein 1 OS=Mus musculus OX=10090 GN=Ubxn1 PE=1 SV=1	NaN	NaN	NaN	NaN	NaN	NaN	NaN	1342.68	#DIV/0!	1342.68	#DIV/0!	#DIV/0!
Q923U0	>sp|Q923U0|TM1L1_MOUSE TOM1-like protein 1 OS=Mus musculus OX=10090 GN=Tom1l1 PE=1 SV=1	NaN	NaN	NaN	NaN	NaN	NaN	NaN	NaN	#DIV/0!	#DIV/0!	#DIV/0!	#DIV/0!
Q924M7	>sp|Q924M7|MPI_MOUSE Mannose-6-phosphate isomerase OS=Mus musculus OX=10090 GN=Mpi PE=1 SV=1	NaN	NaN	NaN	NaN	NaN	NaN	NaN	NaN	#DIV/0!	#DIV/0!	#DIV/0!	#DIV/0!
Q924Y0	>sp|Q924Y0|BODG_MOUSE Gamma-butyrobetaine dioxygenase OS=Mus musculus OX=10090 GN=Bbox1 PE=1 SV=1	NaN	NaN	NaN	NaN	NaN	NaN	NaN	888.874	#DIV/0!	888.874	#DIV/0!	#DIV/0!
Q99J45	>sp|Q99J45|NRBP_MOUSE Nuclear receptor-binding protein OS=Mus musculus OX=10090 GN=Nrbp1 PE=1 SV=1	NaN	NaN	NaN	NaN	NaN	NaN	NaN	179.062	#DIV/0!	179.062	#DIV/0!	#DIV/0!
Q99J99	>sp|Q99J99|THTM_MOUSE 3-mercaptopyruvate sulfurtransferase OS=Mus musculus OX=10090 GN=Mpst PE=1 SV=4	NaN	NaN	NaN	NaN	NaN	NaN	NaN	NaN	#DIV/0!	#DIV/0!	#DIV/0!	#DIV/0!
Q99JR5	>sp|Q99JR5|TINAL_MOUSE Tubulointerstitial nephritis antigen-like OS=Mus musculus OX=10090 GN=Tinagl1 PE=1 SV=1	NaN	NaN	NaN	NaN	NaN	NaN	NaN	NaN	#DIV/0!	#DIV/0!	#DIV/0!	#DIV/0!
Q99JX4	>sp|Q99JX4|EIF3M_MOUSE Eukaryotic translation initiation factor 3 subunit M OS=Mus musculus OX=10090 GN=Eif3m PE=1 SV=1	NaN	NaN	NaN	NaN	NaN	989.079	NaN	248.292	#DIV/0!	618.685	#DIV/0!	#DIV/0!
Q99JY3	>sp|Q99JY3|GIMA4_MOUSE GTPase IMAP family member 4 OS=Mus musculus OX=10090 GN=Gimap4 PE=1 SV=2	NaN	NaN	NaN	NaN	NaN	NaN	NaN	109.692	#DIV/0!	109.692	#DIV/0!	#DIV/0!
Q99K41	>sp|Q99K41|EMIL1_MOUSE EMILIN-1 OS=Mus musculus OX=10090 GN=Emilin1 PE=1 SV=1	NaN	NaN	NaN	NaN	NaN	NaN	NaN	719.101	#DIV/0!	719.101	#DIV/0!	#DIV/0!
Q99KD5	>sp|Q99KD5|UN45A_MOUSE Protein unc-45 homolog A OS=Mus musculus OX=10090 GN=Unc45a PE=1 SV=2	NaN	NaN	NaN	NaN	NaN	NaN	NaN	1212.46	#DIV/0!	1212.46	#DIV/0!	#DIV/0!
Q99KH8	>sp|Q99KH8|STK24_MOUSE Serine/threonine-protein kinase 24 OS=Mus musculus OX=10090 GN=Stk24 PE=1 SV=1	NaN	NaN	NaN	NaN	NaN	NaN	NaN	559.379	#DIV/0!	559.379	#DIV/0!	#DIV/0!
Q99KJ8	>sp|Q99KJ8|DCTN2_MOUSE Dynactin subunit 2 OS=Mus musculus OX=10090 GN=Dctn2 PE=1 SV=3	NaN	NaN	NaN	NaN	NaN	NaN	NaN	2072.76	#DIV/0!	2072.76	#DIV/0!	#DIV/0!
Q99KP3	>sp|Q99KP3|CRYL1_MOUSE Lambda-crystallin homolog OS=Mus musculus OX=10090 GN=Cryl1 PE=1 SV=3	NaN	510.155	NaN	300.655	NaN	NaN	NaN	NaN	405.405	#DIV/0!	#DIV/0!	#DIV/0!
Q99KV1	>sp|Q99KV1|DJB11_MOUSE DnaJ homolog subfamily B member 11 OS=Mus musculus OX=10090 GN=Dnajb11 PE=1 SV=1	NaN	NaN	NaN	NaN	NaN	NaN	NaN	1549.06	#DIV/0!	1549.06	#DIV/0!	#DIV/0!
Q99KX1	>sp|Q99KX1|MLF2_MOUSE Myeloid leukemia factor 2 OS=Mus musculus OX=10090 GN=Mlf2 PE=1 SV=1	NaN	NaN	NaN	NaN	NaN	NaN	NaN	2004.51	#DIV/0!	2004.51	#DIV/0!	#DIV/0!
Q99L04	>sp|Q99L04|DHRS1_MOUSE Dehydrogenase/reductase SDR family member 1 OS=Mus musculus OX=10090 GN=Dhrs1 PE=1 SV=1	NaN	NaN	NaN	NaN	NaN	NaN	NaN	7104.12	#DIV/0!	7104.12	#DIV/0!	#DIV/0!
Q99L45	>sp|Q99L45|IF2B_MOUSE Eukaryotic translation initiation factor 2 subunit 2 OS=Mus musculus OX=10090 GN=Eif2s2 PE=1 SV=1	NaN	NaN	NaN	NaN	NaN	NaN	NaN	196.421	#DIV/0!	196.421	#DIV/0!	#DIV/0!
Q99L60	>sp|Q99L60|VATC2_MOUSE V-type proton ATPase subunit C 2 OS=Mus musculus OX=10090 GN=Atp6v1c2 PE=1 SV=1	NaN	NaN	NaN	NaN	NaN	NaN	NaN	1122.22	#DIV/0!	1122.22	#DIV/0!	#DIV/0!
Q99LB7	>sp|Q99LB7|SARDH_MOUSE Sarcosine dehydrogenase, mitochondrial OS=Mus musculus OX=10090 GN=Sardh PE=1 SV=1	NaN	NaN	NaN	NaN	NaN	NaN	NaN	NaN	#DIV/0!	#DIV/0!	#DIV/0!	#DIV/0!
Q99LF4	>sp|Q99LF4|RTCB_MOUSE RNA-splicing ligase RtcB homolog OS=Mus musculus OX=10090 GN=Rtcb PE=1 SV=1	NaN	NaN	NaN	NaN	NaN	NaN	NaN	856.889	#DIV/0!	856.889	#DIV/0!	#DIV/0!
Q99MD9	>sp|Q99MD9|NASP_MOUSE Nuclear autoantigenic sperm protein OS=Mus musculus OX=10090 GN=Nasp PE=1 SV=2	NaN	NaN	NaN	NaN	NaN	NaN	NaN	NaN	#DIV/0!	#DIV/0!	#DIV/0!	#DIV/0!
Q99P31	>sp|Q99P31|HPBP1_MOUSE Hsp70-binding protein 1 OS=Mus musculus OX=10090 GN=Hspbp1 PE=1 SV=1	NaN	NaN	NaN	NaN	NaN	NaN	NaN	NaN	#DIV/0!	#DIV/0!	#DIV/0!	#DIV/0!
Q99P72	>sp|Q99P72|RTN4_MOUSE Reticulon-4 OS=Mus musculus OX=10090 GN=Rtn4 PE=1 SV=2	NaN	NaN	NaN	NaN	NaN	NaN	NaN	1731.21	#DIV/0!	1731.21	#DIV/0!	#DIV/0!
Q99PG2	>sp|Q99PG2|OGFR_MOUSE Opioid growth factor receptor OS=Mus musculus OX=10090 GN=Ogfr PE=1 SV=1	NaN	NaN	NaN	NaN	NaN	NaN	NaN	NaN	#DIV/0!	#DIV/0!	#DIV/0!	#DIV/0!
Q9CPR4	>sp|Q9CPR4|RL17_MOUSE 60S ribosomal protein L17 OS=Mus musculus OX=10090 GN=Rpl17 PE=1 SV=3	NaN	NaN	NaN	NaN	NaN	NaN	NaN	249.888	#DIV/0!	249.888	#DIV/0!	#DIV/0!
Q9CQ02	>sp|Q9CQ02|COMD4_MOUSE COMM domain-containing protein 4 OS=Mus musculus OX=10090 GN=Commd4 PE=1 SV=1	NaN	NaN	NaN	NaN	NaN	NaN	NaN	333.13	#DIV/0!	333.13	#DIV/0!	#DIV/0!
Q9CQ48	>sp|Q9CQ48|NUDC2_MOUSE NudC domain-containing protein 2 OS=Mus musculus OX=10090 GN=Nudcd2 PE=1 SV=1	NaN	NaN	NaN	NaN	NaN	NaN	NaN	NaN	#DIV/0!	#DIV/0!	#DIV/0!	#DIV/0!
Q9CQ62	>sp|Q9CQ62|DECR_MOUSE 2,4-dienoyl-CoA reductase [(3E)-enoyl-CoA-producing], mitochondrial OS=Mus musculus OX=10090 GN=Decr1 PE=1 SV=1	NaN	NaN	2636.9	NaN	NaN	NaN	NaN	NaN	2636.9	#DIV/0!	#DIV/0!	#DIV/0!
Q9CQH7	>sp|Q9CQH7|BT3L4_MOUSE Transcription factor BTF3 homolog 4 OS=Mus musculus OX=10090 GN=Btf3l4 PE=1 SV=1	NaN	NaN	NaN	NaN	NaN	NaN	NaN	160.754	#DIV/0!	160.754	#DIV/0!	#DIV/0!
Q9CQR6	>sp|Q9CQR6|PPP6_MOUSE Serine/threonine-protein phosphatase 6 catalytic subunit OS=Mus musculus OX=10090 GN=Ppp6c PE=1 SV=1	NaN	NaN	NaN	NaN	NaN	NaN	NaN	2129.36	#DIV/0!	2129.36	#DIV/0!	#DIV/0!
Q9CQT1	>sp|Q9CQT1|MTNA_MOUSE Methylthioribose-1-phosphate isomerase OS=Mus musculus OX=10090 GN=Mri1 PE=1 SV=1	NaN	NaN	NaN	NaN	NaN	NaN	NaN	1543.67	#DIV/0!	1543.67	#DIV/0!	#DIV/0!
Q9CQW2	>sp|Q9CQW2|ARL8B_MOUSE ADP-ribosylation factor-like protein 8B OS=Mus musculus OX=10090 GN=Arl8b PE=1 SV=1	NaN	NaN	NaN	NaN	NaN	981.534	352.321	6864.65	#DIV/0!	2732.83	#DIV/0!	#DIV/0!
Q9CQX0	>sp|Q9CQX0|OTUB2_MOUSE Ubiquitin thioesterase OTUB2 OS=Mus musculus OX=10090 GN=Otub2 PE=1 SV=1	NaN	NaN	NaN	NaN	NaN	NaN	NaN	NaN	#DIV/0!	#DIV/0!	#DIV/0!	#DIV/0!
Q9CR16	>sp|Q9CR16|PPID_MOUSE Peptidyl-prolyl cis-trans isomerase D OS=Mus musculus OX=10090 GN=Ppid PE=1 SV=3	NaN	NaN	NaN	NaN	NaN	NaN	NaN	513.507	#DIV/0!	513.507	#DIV/0!	#DIV/0!
Q9CR26	>sp|Q9CR26|VTA1_MOUSE Vacuolar protein sorting-associated protein VTA1 homolog OS=Mus musculus OX=10090 GN=Vta1 PE=1 SV=1	NaN	NaN	NaN	NaN	NaN	NaN	NaN	332.326	#DIV/0!	332.326	#DIV/0!	#DIV/0!
Q9CRC9	>sp|Q9CRC9|GNPI2_MOUSE Glucosamine-6-phosphate isomerase 2 OS=Mus musculus OX=10090 GN=Gnpda2 PE=1 SV=1	NaN	NaN	NaN	NaN	NaN	NaN	NaN	112.358	#DIV/0!	112.358	#DIV/0!	#DIV/0!
Q9CS42	>sp|Q9CS42|PRPS2_MOUSE Ribose-phosphate pyrophosphokinase 2 OS=Mus musculus OX=10090 GN=Prps2 PE=1 SV=4	NaN	NaN	NaN	NaN	NaN	NaN	NaN	NaN	#DIV/0!	#DIV/0!	#DIV/0!	#DIV/0!
Q9CWZ7	>sp|Q9CWZ7|SNAG_MOUSE Gamma-soluble NSF attachment protein OS=Mus musculus OX=10090 GN=Napg PE=1 SV=1	NaN	NaN	NaN	NaN	NaN	NaN	NaN	1432.21	#DIV/0!	1432.21	#DIV/0!	#DIV/0!
Q9CX00	>sp|Q9CX00|IST1_MOUSE IST1 homolog OS=Mus musculus OX=10090 GN=Ist1 PE=1 SV=1	NaN	NaN	NaN	NaN	NaN	NaN	NaN	NaN	#DIV/0!	#DIV/0!	#DIV/0!	#DIV/0!
Q9CX63	>sp|Q9CX63|IL40_MOUSE Protein IL-40 OS=Mus musculus OX=10090 PE=2 SV=1	NaN	NaN	NaN	NaN	NaN	NaN	NaN	NaN	#DIV/0!	#DIV/0!	#DIV/0!	#DIV/0!
Q9CX80	>sp|Q9CX80|CYGB_MOUSE Cytoglobin OS=Mus musculus OX=10090 GN=Cygb PE=1 SV=1	NaN	NaN	376.505	848.793	NaN	NaN	NaN	NaN	612.649	#DIV/0!	#DIV/0!	#DIV/0!
Q9CXN7	>sp|Q9CXN7|PBLD2_MOUSE Phenazine biosynthesis-like domain-containing protein 2 OS=Mus musculus OX=10090 GN=Pbld2 PE=1 SV=1	NaN	NaN	NaN	NaN	NaN	NaN	NaN	NaN	#DIV/0!	#DIV/0!	#DIV/0!	#DIV/0!
Q9CXW3	>sp|Q9CXW3|CYBP_MOUSE Calcyclin-binding protein OS=Mus musculus OX=10090 GN=Cacybp PE=1 SV=1	NaN	NaN	NaN	NaN	NaN	NaN	NaN	557.113	#DIV/0!	557.113	#DIV/0!	#DIV/0!
Q9CXW4	>sp|Q9CXW4|RL11_MOUSE 60S ribosomal protein L11 OS=Mus musculus OX=10090 GN=Rpl11 PE=1 SV=4	NaN	NaN	NaN	NaN	NaN	NaN	NaN	9451.54	#DIV/0!	9451.54	#DIV/0!	#DIV/0!
Q9CY58	>sp|Q9CY58|PAIRB_MOUSE Plasminogen activator inhibitor 1 RNA-binding protein OS=Mus musculus OX=10090 GN=Serbp1 PE=1 SV=2	NaN	NaN	NaN	NaN	NaN	NaN	NaN	111.372	#DIV/0!	111.372	#DIV/0!	#DIV/0!
Q9CYH2	>sp|Q9CYH2|PXL2A_MOUSE Peroxiredoxin-like 2A OS=Mus musculus OX=10090 GN=Prxl2a PE=1 SV=2	NaN	NaN	NaN	NaN	NaN	NaN	NaN	1658.14	#DIV/0!	1658.14	#DIV/0!	#DIV/0!
Q9CYN2	>sp|Q9CYN2|SPCS2_MOUSE Signal peptidase complex subunit 2 OS=Mus musculus OX=10090 GN=Spcs2 PE=1 SV=1	NaN	NaN	NaN	NaN	NaN	NaN	NaN	1245.43	#DIV/0!	1245.43	#DIV/0!	#DIV/0!
Q9CZM2	>sp|Q9CZM2|RL15_MOUSE 60S ribosomal protein L15 OS=Mus musculus OX=10090 GN=Rpl15 PE=1 SV=4	NaN	NaN	NaN	NaN	NaN	NaN	NaN	2698.39	#DIV/0!	2698.39	#DIV/0!	#DIV/0!
Q9CZN7	>sp|Q9CZN7|GLYM_MOUSE Serine hydroxymethyltransferase, mitochondrial OS=Mus musculus OX=10090 GN=Shmt2 PE=1 SV=1	NaN	NaN	NaN	NaN	NaN	NaN	NaN	NaN	#DIV/0!	#DIV/0!	#DIV/0!	#DIV/0!
Q9CZW5	>sp|Q9CZW5|TOM70_MOUSE Mitochondrial import receptor subunit TOM70 OS=Mus musculus OX=10090 GN=Tomm70 PE=1 SV=2	NaN	NaN	NaN	NaN	NaN	NaN	NaN	556.121	#DIV/0!	556.121	#DIV/0!	#DIV/0!
Q9D0M1	>sp|Q9D0M1|KPRA_MOUSE Phosphoribosyl pyrophosphate synthase-associated protein 1 OS=Mus musculus OX=10090 GN=Prpsap1 PE=1 SV=1	NaN	NaN	NaN	NaN	NaN	NaN	NaN	348.482	#DIV/0!	348.482	#DIV/0!	#DIV/0!
Q9D0M5	>sp|Q9D0M5|DYL2_MOUSE Dynein light chain 2, cytoplasmic OS=Mus musculus OX=10090 GN=Dynll2 PE=1 SV=1	NaN	NaN	NaN	NaN	NaN	NaN	NaN	802.776	#DIV/0!	802.776	#DIV/0!	#DIV/0!
Q9D1G2	>sp|Q9D1G2|PMVK_MOUSE Phosphomevalonate kinase OS=Mus musculus OX=10090 GN=Pmvk PE=1 SV=3	NaN	NaN	NaN	NaN	NaN	NaN	NaN	1004.18	#DIV/0!	1004.18	#DIV/0!	#DIV/0!
Q9D1J1	>sp|Q9D1J1|NECP2_MOUSE Adaptin ear-binding coat-associated protein 2 OS=Mus musculus OX=10090 GN=Necap2 PE=1 SV=1	NaN	NaN	NaN	660.245	NaN	NaN	NaN	NaN	660.245	#DIV/0!	#DIV/0!	#DIV/0!
Q9D1M0	>sp|Q9D1M0|SEC13_MOUSE Protein SEC13 homolog OS=Mus musculus OX=10090 GN=Sec13 PE=1 SV=3	NaN	NaN	NaN	NaN	NaN	NaN	NaN	1336.78	#DIV/0!	1336.78	#DIV/0!	#DIV/0!
Q9D1M4	>sp|Q9D1M4|MCA3_MOUSE Eukaryotic translation elongation factor 1 epsilon-1 OS=Mus musculus OX=10090 GN=Eef1e1 PE=1 SV=1	NaN	NaN	NaN	NaN	NaN	NaN	NaN	NaN	#DIV/0!	#DIV/0!	#DIV/0!	#DIV/0!
Q9D1P4	>sp|Q9D1P4|CHRD1_MOUSE Cysteine and histidine-rich domain-containing protein 1 OS=Mus musculus OX=10090 GN=Chordc1 PE=1 SV=1	NaN	NaN	NaN	NaN	NaN	NaN	NaN	NaN	#DIV/0!	#DIV/0!	#DIV/0!	#DIV/0!
Q9D1R9	>sp|Q9D1R9|RL34_MOUSE 60S ribosomal protein L34 OS=Mus musculus OX=10090 GN=Rpl34 PE=1 SV=2	NaN	NaN	NaN	NaN	NaN	NaN	NaN	1365.06	#DIV/0!	1365.06	#DIV/0!	#DIV/0!
Q9D2V7	>sp|Q9D2V7|CORO7_MOUSE Coronin-7 OS=Mus musculus OX=10090 GN=Coro7 PE=1 SV=2	NaN	NaN	NaN	NaN	NaN	NaN	NaN	NaN	#DIV/0!	#DIV/0!	#DIV/0!	#DIV/0!
Q9D3D9	>sp|Q9D3D9|ATPD_MOUSE ATP synthase subunit delta, mitochondrial OS=Mus musculus OX=10090 GN=Atp5f1d PE=1 SV=1	NaN	NaN	NaN	NaN	NaN	NaN	897.995	1061.79	#DIV/0!	979.892	#DIV/0!	#DIV/0!
Q9D4H8	>sp|Q9D4H8|CUL2_MOUSE Cullin-2 OS=Mus musculus OX=10090 GN=Cul2 PE=1 SV=2	NaN	NaN	NaN	NaN	NaN	NaN	NaN	172.674	#DIV/0!	172.674	#DIV/0!	#DIV/0!
Q9D5V5	>sp|Q9D5V5|CUL5_MOUSE Cullin-5 OS=Mus musculus OX=10090 GN=Cul5 PE=1 SV=3	NaN	NaN	NaN	NaN	NaN	NaN	NaN	NaN	#DIV/0!	#DIV/0!	#DIV/0!	#DIV/0!
Q9D6R2	>sp|Q9D6R2|IDH3A_MOUSE Isocitrate dehydrogenase [NAD] subunit alpha, mitochondrial OS=Mus musculus OX=10090 GN=Idh3a PE=1 SV=1	NaN	NaN	NaN	NaN	NaN	NaN	NaN	1073.31	#DIV/0!	1073.31	#DIV/0!	#DIV/0!
Q9D6Y9	>sp|Q9D6Y9|GLGB_MOUSE 1,4-alpha-glucan-branching enzyme OS=Mus musculus OX=10090 GN=Gbe1 PE=1 SV=1	NaN	NaN	NaN	NaN	NaN	NaN	NaN	NaN	#DIV/0!	#DIV/0!	#DIV/0!	#DIV/0!
Q9D708	>sp|Q9D708|S10AG_MOUSE Protein S100-A16 OS=Mus musculus OX=10090 GN=S100a16 PE=1 SV=1	NaN	NaN	NaN	NaN	NaN	NaN	NaN	2892.45	#DIV/0!	2892.45	#DIV/0!	#DIV/0!
Q9D7H3	>sp|Q9D7H3|RTCA_MOUSE RNA 3'-terminal phosphate cyclase OS=Mus musculus OX=10090 GN=RtcA PE=1 SV=2	NaN	NaN	NaN	NaN	NaN	NaN	NaN	444.72	#DIV/0!	444.72	#DIV/0!	#DIV/0!
Q9D7X8	>sp|Q9D7X8|GGCT_MOUSE Gamma-glutamylcyclotransferase OS=Mus musculus OX=10090 GN=Ggct PE=1 SV=1	NaN	NaN	NaN	NaN	NaN	NaN	NaN	NaN	#DIV/0!	#DIV/0!	#DIV/0!	#DIV/0!
Q9D832	>sp|Q9D832|DNJB4_MOUSE DnaJ homolog subfamily B member 4 OS=Mus musculus OX=10090 GN=Dnajb4 PE=1 SV=1	NaN	NaN	NaN	NaN	NaN	NaN	NaN	637.775	#DIV/0!	637.775	#DIV/0!	#DIV/0!
Q9D892	>sp|Q9D892|ITPA_MOUSE Inosine triphosphate pyrophosphatase OS=Mus musculus OX=10090 GN=Itpa PE=1 SV=2	NaN	NaN	NaN	NaN	NaN	291.525	NaN	286.96	#DIV/0!	289.243	#DIV/0!	#DIV/0!
Q9D8E6	>sp|Q9D8E6|RL4_MOUSE 60S ribosomal protein L4 OS=Mus musculus OX=10090 GN=Rpl4 PE=1 SV=3	NaN	NaN	NaN	NaN	NaN	NaN	NaN	1732.32	#DIV/0!	1732.32	#DIV/0!	#DIV/0!
Q9D8S4	>sp|Q9D8S4|ORN_MOUSE Oligoribonuclease, mitochondrial OS=Mus musculus OX=10090 GN=Rexo2 PE=1 SV=2	NaN	NaN	NaN	NaN	NaN	NaN	NaN	NaN	#DIV/0!	#DIV/0!	#DIV/0!	#DIV/0!
Q9D8S9	>sp|Q9D8S9|BOLA1_MOUSE BolA-like protein 1 OS=Mus musculus OX=10090 GN=Bola1 PE=1 SV=1	NaN	NaN	NaN	NaN	NaN	NaN	NaN	NaN	#DIV/0!	#DIV/0!	#DIV/0!	#DIV/0!
Q9D8U0	>tr|Q9D8U0|Q9D8U0_MOUSE Interferon-related developmental regulator 2 OS=Mus musculus OX=10090 GN=Ifrd2 PE=1 SV=1	NaN	NaN	NaN	NaN	NaN	NaN	NaN	NaN	#DIV/0!	#DIV/0!	#DIV/0!	#DIV/0!
Q9D8U8	>sp|Q9D8U8|SNX5_MOUSE Sorting nexin-5 OS=Mus musculus OX=10090 GN=Snx5 PE=1 SV=1	NaN	NaN	NaN	NaN	NaN	NaN	NaN	NaN	#DIV/0!	#DIV/0!	#DIV/0!	#DIV/0!
Q9D967	>sp|Q9D967|MGDP1_MOUSE Magnesium-dependent phosphatase 1 OS=Mus musculus OX=10090 GN=Mdp1 PE=1 SV=1	NaN	NaN	NaN	NaN	NaN	NaN	NaN	NaN	#DIV/0!	#DIV/0!	#DIV/0!	#DIV/0!
Q9DAJ5	>sp|Q9DAJ5|DLRB2_MOUSE Dynein light chain roadblock-type 2 OS=Mus musculus OX=10090 GN=Dynlrb2 PE=1 SV=1	NaN	NaN	NaN	NaN	NaN	NaN	NaN	1952.63	#DIV/0!	1952.63	#DIV/0!	#DIV/0!
Q9DBA8	>sp|Q9DBA8|HUTI_MOUSE Probable imidazolonepropionase OS=Mus musculus OX=10090 GN=Amdhd1 PE=1 SV=1	NaN	NaN	NaN	NaN	NaN	NaN	NaN	NaN	#DIV/0!	#DIV/0!	#DIV/0!	#DIV/0!
Q9DBB8	>sp|Q9DBB8|DHDH_MOUSE Trans-1,2-dihydrobenzene-1,2-diol dehydrogenase OS=Mus musculus OX=10090 GN=Dhdh PE=1 SV=1	NaN	NaN	NaN	128.405	NaN	NaN	NaN	NaN	128.405	#DIV/0!	#DIV/0!	#DIV/0!
Q9DBC7	>sp|Q9DBC7|KAP0_MOUSE cAMP-dependent protein kinase type I-alpha regulatory subunit OS=Mus musculus OX=10090 GN=Prkar1a PE=1 SV=3	NaN	NaN	NaN	NaN	NaN	NaN	NaN	1256.4	#DIV/0!	1256.4	#DIV/0!	#DIV/0!
Q9DBE0	>sp|Q9DBE0|CSAD_MOUSE Cysteine sulfinic acid decarboxylase OS=Mus musculus OX=10090 GN=Csad PE=1 SV=1	NaN	NaN	NaN	NaN	NaN	NaN	NaN	NaN	#DIV/0!	#DIV/0!	#DIV/0!	#DIV/0!
Q9DBG3	>sp|Q9DBG3|AP2B1_MOUSE AP-2 complex subunit beta OS=Mus musculus OX=10090 GN=Ap2b1 PE=1 SV=1	NaN	NaN	NaN	NaN	NaN	NaN	NaN	235.914	#DIV/0!	235.914	#DIV/0!	#DIV/0!
Q9DBG6	>sp|Q9DBG6|RPN2_MOUSE Dolichyl-diphosphooligosaccharide--protein glycosyltransferase subunit 2 OS=Mus musculus OX=10090 GN=Rpn2 PE=1 SV=1	NaN	NaN	NaN	NaN	NaN	NaN	NaN	1552.63	#DIV/0!	1552.63	#DIV/0!	#DIV/0!
Q9DBR3	>sp|Q9DBR3|ARMC8_MOUSE Armadillo repeat-containing protein 8 OS=Mus musculus OX=10090 GN=Armc8 PE=1 SV=2	NaN	NaN	NaN	NaN	NaN	NaN	NaN	NaN	#DIV/0!	#DIV/0!	#DIV/0!	#DIV/0!
Q9DBR7	>sp|Q9DBR7|MYPT1_MOUSE Protein phosphatase 1 regulatory subunit 12A OS=Mus musculus OX=10090 GN=Ppp1r12a PE=1 SV=2	NaN	NaN	NaN	NaN	NaN	NaN	NaN	617.332	#DIV/0!	617.332	#DIV/0!	#DIV/0!
Q9DBT9	>sp|Q9DBT9|M2GD_MOUSE Dimethylglycine dehydrogenase, mitochondrial OS=Mus musculus OX=10090 GN=Dmgdh PE=1 SV=1	NaN	NaN	NaN	NaN	NaN	NaN	NaN	NaN	#DIV/0!	#DIV/0!	#DIV/0!	#DIV/0!
Q9DBZ5	>sp|Q9DBZ5|EIF3K_MOUSE Eukaryotic translation initiation factor 3 subunit K OS=Mus musculus OX=10090 GN=Eif3k PE=1 SV=1	NaN	NaN	NaN	NaN	NaN	NaN	NaN	3545.07	#DIV/0!	3545.07	#DIV/0!	#DIV/0!
Q9DC29	>sp|Q9DC29|ABCB6_MOUSE ATP-binding cassette sub-family B member 6 OS=Mus musculus OX=10090 GN=Abcb6 PE=1 SV=1	NaN	NaN	NaN	NaN	NaN	NaN	NaN	NaN	#DIV/0!	#DIV/0!	#DIV/0!	#DIV/0!
Q9DC50	>sp|Q9DC50|OCTC_MOUSE Peroxisomal carnitine O-octanoyltransferase OS=Mus musculus OX=10090 GN=Crot PE=1 SV=1	NaN	NaN	NaN	NaN	NaN	NaN	NaN	NaN	#DIV/0!	#DIV/0!	#DIV/0!	#DIV/0!
Q9DCC4	>sp|Q9DCC4|P5CR3_MOUSE Pyrroline-5-carboxylate reductase 3 OS=Mus musculus OX=10090 GN=Pycr3 PE=1 SV=2	NaN	NaN	NaN	NaN	NaN	NaN	NaN	787.205	#DIV/0!	787.205	#DIV/0!	#DIV/0!
Q9DCE9	>tr|Q9DCE9|Q9DCE9_MOUSE Interferon gamma-induced GTPase OS=Mus musculus OX=10090 GN=Igtp PE=1 SV=1	NaN	NaN	NaN	NaN	NaN	NaN	NaN	634.995	#DIV/0!	634.995	#DIV/0!	#DIV/0!
Q9DCG6	>sp|Q9DCG6|PBLD1_MOUSE Phenazine biosynthesis-like domain-containing protein 1 OS=Mus musculus OX=10090 GN=Pbld1 PE=1 SV=2	NaN	NaN	NaN	NaN	NaN	NaN	NaN	NaN	#DIV/0!	#DIV/0!	#DIV/0!	#DIV/0!
Q9DCL2	>sp|Q9DCL2|CIA2A_MOUSE Cytosolic iron-sulfur assembly component 2A OS=Mus musculus OX=10090 GN=Ciao2a PE=1 SV=1	NaN	NaN	NaN	NaN	NaN	NaN	NaN	113.451	#DIV/0!	113.451	#DIV/0!	#DIV/0!
Q9DCL8	>sp|Q9DCL8|IPP2_MOUSE Protein phosphatase inhibitor 2 OS=Mus musculus OX=10090 GN=Ppp1r2 PE=1 SV=3	NaN	NaN	NaN	NaN	NaN	NaN	NaN	NaN	#DIV/0!	#DIV/0!	#DIV/0!	#DIV/0!
Q9DCQ2	>sp|Q9DCQ2|ASPD_MOUSE Putative L-aspartate dehydrogenase OS=Mus musculus OX=10090 GN=Aspdh PE=1 SV=1	NaN	NaN	NaN	NaN	NaN	NaN	NaN	NaN	#DIV/0!	#DIV/0!	#DIV/0!	#DIV/0!
Q9DCS2	>sp|Q9DCS2|MTL26_MOUSE Methyltransferase-like 26 OS=Mus musculus OX=10090 GN=Mettl26 PE=1 SV=1	NaN	NaN	NaN	NaN	NaN	NaN	NaN	NaN	#DIV/0!	#DIV/0!	#DIV/0!	#DIV/0!
Q9DCT8	>sp|Q9DCT8|CRIP2_MOUSE Cysteine-rich protein 2 OS=Mus musculus OX=10090 GN=Crip2 PE=1 SV=1	NaN	NaN	NaN	NaN	NaN	NaN	NaN	NaN	#DIV/0!	#DIV/0!	#DIV/0!	#DIV/0!
Q9DCW4	>sp|Q9DCW4|ETFB_MOUSE Electron transfer flavoprotein subunit beta OS=Mus musculus OX=10090 GN=Etfb PE=1 SV=3	NaN	NaN	NaN	NaN	NaN	NaN	NaN	698.515	#DIV/0!	698.515	#DIV/0!	#DIV/0!
Q9DCX2	>sp|Q9DCX2|ATP5H_MOUSE ATP synthase subunit d, mitochondrial OS=Mus musculus OX=10090 GN=Atp5pd PE=1 SV=3	NaN	NaN	NaN	NaN	NaN	NaN	NaN	511.62	#DIV/0!	511.62	#DIV/0!	#DIV/0!
Q9EP69	>sp|Q9EP69|SAC1_MOUSE Phosphatidylinositol-3-phosphatase SAC1 OS=Mus musculus OX=10090 GN=Sacm1l PE=1 SV=1	NaN	NaN	NaN	NaN	NaN	NaN	NaN	1976.47	#DIV/0!	1976.47	#DIV/0!	#DIV/0!
Q9EPB4	>sp|Q9EPB4|ASC_MOUSE Apoptosis-associated speck-like protein containing a CARD OS=Mus musculus OX=10090 GN=Pycard PE=1 SV=1	51.0346	358.828	NaN	248.302	NaN	NaN	NaN	NaN	219.388	#DIV/0!	#DIV/0!	#DIV/0!
Q9EPK6	>sp|Q9EPK6|SIL1_MOUSE Nucleotide exchange factor SIL1 OS=Mus musculus OX=10090 GN=Sil1 PE=1 SV=2	NaN	NaN	NaN	NaN	NaN	NaN	NaN	NaN	#DIV/0!	#DIV/0!	#DIV/0!	#DIV/0!
Q9EPK7	>sp|Q9EPK7|XPO7_MOUSE Exportin-7 OS=Mus musculus OX=10090 GN=Xpo7 PE=1 SV=3	NaN	NaN	NaN	NaN	NaN	433.94	151.188	448.529	#DIV/0!	344.552	#DIV/0!	#DIV/0!
Q9EPL8	>sp|Q9EPL8|IPO7_MOUSE Importin-7 OS=Mus musculus OX=10090 GN=Ipo7 PE=1 SV=2	NaN	NaN	NaN	NaN	NaN	NaN	NaN	677.598	#DIV/0!	677.598	#DIV/0!	#DIV/0!
Q9EQ80	>sp|Q9EQ80|NIF3L_MOUSE NIF3-like protein 1 OS=Mus musculus OX=10090 GN=Nif3l1 PE=1 SV=4	NaN	387.173	NaN	NaN	NaN	NaN	NaN	NaN	387.173	#DIV/0!	#DIV/0!	#DIV/0!
Q9EQF2	>sp|Q9EQF2|KELL_MOUSE Kell blood group glycoprotein homolog OS=Mus musculus OX=10090 GN=Kel PE=1 SV=1	NaN	NaN	NaN	NaN	NaN	NaN	NaN	NaN	#DIV/0!	#DIV/0!	#DIV/0!	#DIV/0!
Q9EQF5	>sp|Q9EQF5|DPYS_MOUSE Dihydropyrimidinase OS=Mus musculus OX=10090 GN=Dpys PE=1 SV=2	NaN	NaN	NaN	NaN	NaN	NaN	NaN	427.543	#DIV/0!	427.543	#DIV/0!	#DIV/0!
Q9EQK5	>sp|Q9EQK5|MVP_MOUSE Major vault protein OS=Mus musculus OX=10090 GN=Mvp PE=1 SV=4	NaN	NaN	NaN	NaN	NaN	NaN	NaN	3096.32	#DIV/0!	3096.32	#DIV/0!	#DIV/0!
Q9EQU5	>sp|Q9EQU5|SET_MOUSE Protein SET OS=Mus musculus OX=10090 GN=Set PE=1 SV=1	NaN	NaN	NaN	NaN	NaN	NaN	NaN	2095.45	#DIV/0!	2095.45	#DIV/0!	#DIV/0!
Q9ER35	>sp|Q9ER35|FN3K_MOUSE Fructosamine-3-kinase OS=Mus musculus OX=10090 GN=Fn3k PE=1 SV=1	NaN	NaN	NaN	NaN	NaN	NaN	NaN	NaN	#DIV/0!	#DIV/0!	#DIV/0!	#DIV/0!
Q9ERL9	>sp|Q9ERL9|GCYA1_MOUSE Guanylate cyclase soluble subunit alpha-1 OS=Mus musculus OX=10090 GN=Gucy1a1 PE=1 SV=2	NaN	NaN	NaN	NaN	NaN	NaN	NaN	648.891	#DIV/0!	648.891	#DIV/0!	#DIV/0!
Q9ES97	>sp|Q9ES97|RTN3_MOUSE Reticulon-3 OS=Mus musculus OX=10090 GN=Rtn3 PE=1 SV=2	NaN	NaN	NaN	NaN	NaN	NaN	NaN	728.595	#DIV/0!	728.595	#DIV/0!	#DIV/0!
Q9ET26	>sp|Q9ET26|RN114_MOUSE E3 ubiquitin-protein ligase RNF114 OS=Mus musculus OX=10090 GN=Rnf114 PE=1 SV=2	NaN	NaN	NaN	NaN	NaN	NaN	NaN	NaN	#DIV/0!	#DIV/0!	#DIV/0!	#DIV/0!
Q9JHS3	>sp|Q9JHS3|LTOR2_MOUSE Ragulator complex protein LAMTOR2 OS=Mus musculus OX=10090 GN=Lamtor2 PE=1 SV=1	NaN	NaN	NaN	NaN	NaN	NaN	NaN	278.347	#DIV/0!	278.347	#DIV/0!	#DIV/0!
Q9JHU9	>sp|Q9JHU9|INO1_MOUSE Inositol-3-phosphate synthase 1 OS=Mus musculus OX=10090 GN=Isyna1 PE=1 SV=1	NaN	NaN	NaN	NaN	NaN	NaN	NaN	453.891	#DIV/0!	453.891	#DIV/0!	#DIV/0!
Q9JHW2	>sp|Q9JHW2|NIT2_MOUSE Omega-amidase NIT2 OS=Mus musculus OX=10090 GN=Nit2 PE=1 SV=1	NaN	NaN	NaN	NaN	NaN	NaN	NaN	NaN	#DIV/0!	#DIV/0!	#DIV/0!	#DIV/0!
Q9JHW9	>sp|Q9JHW9|AL1A3_MOUSE Aldehyde dehydrogenase family 1 member A3 OS=Mus musculus OX=10090 GN=Aldh1a3 PE=1 SV=1	NaN	NaN	NaN	NaN	NaN	NaN	NaN	NaN	#DIV/0!	#DIV/0!	#DIV/0!	#DIV/0!
Q9JI39	>sp|Q9JI39|ABCBA_MOUSE ATP-binding cassette sub-family B member 10, mitochondrial OS=Mus musculus OX=10090 GN=Abcb10 PE=1 SV=1	NaN	NaN	NaN	NaN	NaN	NaN	NaN	NaN	#DIV/0!	#DIV/0!	#DIV/0!	#DIV/0!
Q9JI75	>sp|Q9JI75|NQO2_MOUSE Ribosyldihydronicotinamide dehydrogenase [quinone] OS=Mus musculus OX=10090 GN=Nqo2 PE=1 SV=3	NaN	NaN	NaN	NaN	NaN	NaN	NaN	564.365	#DIV/0!	564.365	#DIV/0!	#DIV/0!
Q9JIF7	>sp|Q9JIF7|COPB_MOUSE Coatomer subunit beta OS=Mus musculus OX=10090 GN=Copb1 PE=1 SV=1	NaN	NaN	NaN	NaN	NaN	NaN	NaN	3135.13	#DIV/0!	3135.13	#DIV/0!	#DIV/0!
Q9JIY2	>sp|Q9JIY2|HAKAI_MOUSE E3 ubiquitin-protein ligase Hakai OS=Mus musculus OX=10090 GN=Cbll1 PE=1 SV=1	NaN	NaN	NaN	NaN	16331.9	NaN	16070.7	6223.89	#DIV/0!	12875.5	#DIV/0!	#DIV/0!
Q9JJ28	>sp|Q9JJ28|FLII_MOUSE Protein flightless-1 homolog OS=Mus musculus OX=10090 GN=Flii PE=1 SV=1	NaN	NaN	NaN	NaN	NaN	NaN	NaN	249.651	#DIV/0!	249.651	#DIV/0!	#DIV/0!
Q9JJI8	>sp|Q9JJI8|RL38_MOUSE 60S ribosomal protein L38 OS=Mus musculus OX=10090 GN=Rpl38 PE=1 SV=3	NaN	NaN	NaN	NaN	NaN	NaN	NaN	912.881	#DIV/0!	912.881	#DIV/0!	#DIV/0!
Q9JK23	>sp|Q9JK23|PSMG1_MOUSE Proteasome assembly chaperone 1 OS=Mus musculus OX=10090 GN=Psmg1 PE=1 SV=1	NaN	NaN	NaN	NaN	NaN	NaN	NaN	NaN	#DIV/0!	#DIV/0!	#DIV/0!	#DIV/0!
Q9JK53	>sp|Q9JK53|PRELP_MOUSE Prolargin OS=Mus musculus OX=10090 GN=Prelp PE=1 SV=2	NaN	NaN	370.092	NaN	NaN	NaN	NaN	NaN	370.092	#DIV/0!	#DIV/0!	#DIV/0!
Q9JK81	>sp|Q9JK81|MYG1_MOUSE MYG1 exonuclease OS=Mus musculus OX=10090 GN=Myg1 PE=1 SV=1	NaN	NaN	681.121	390.84	NaN	NaN	NaN	NaN	535.981	#DIV/0!	#DIV/0!	#DIV/0!
Q9JK83;Q9JK84;Q9Z101	>sp|Q9JK83|PAR6B_MOUSE Partitioning defective 6 homolog beta OS=Mus musculus OX=10090 GN=Pard6b PE=1 SV=2;>sp|Q9JK84|PAR6G_MOUSE Partitioning defective 6 homolog gamma OS=Mus musculus OX=10090 GN=Pard6g PE=2 SV=1;>sp|Q9Z101|PAR6A_MOUSE Partitioning defective 6 homolog alpha OS=Mus musculus OX=10090 GN=Pard6a PE=1 SV=2	NaN	NaN	NaN	NaN	NaN	NaN	NaN	1281.62	#DIV/0!	1281.62	#DIV/0!	#DIV/0!
Q9JKC0	>sp|Q9JKC0|CCL24_MOUSE C-C motif chemokine 24 OS=Mus musculus OX=10090 GN=Ccl24 PE=2 SV=1	NaN	NaN	NaN	NaN	NaN	NaN	NaN	NaN	#DIV/0!	#DIV/0!	#DIV/0!	#DIV/0!
Q9JKC8	>sp|Q9JKC8|AP3M1_MOUSE AP-3 complex subunit mu-1 OS=Mus musculus OX=10090 GN=Ap3m1 PE=1 SV=1	NaN	NaN	NaN	NaN	NaN	NaN	NaN	561.236	#DIV/0!	561.236	#DIV/0!	#DIV/0!
Q9JKS4	>sp|Q9JKS4|LDB3_MOUSE LIM domain-binding protein 3 OS=Mus musculus OX=10090 GN=Ldb3 PE=1 SV=1	NaN	204.409	NaN	193.484	NaN	NaN	NaN	NaN	198.946	#DIV/0!	#DIV/0!	#DIV/0!
Q9JKX6	>sp|Q9JKX6|NUDT5_MOUSE ADP-sugar pyrophosphatase OS=Mus musculus OX=10090 GN=Nudt5 PE=1 SV=1	NaN	NaN	NaN	NaN	NaN	NaN	NaN	NaN	#DIV/0!	#DIV/0!	#DIV/0!	#DIV/0!
Q9JKY5	>sp|Q9JKY5|HIP1R_MOUSE Huntingtin-interacting protein 1-related protein OS=Mus musculus OX=10090 GN=Hip1r PE=1 SV=2	NaN	NaN	NaN	NaN	NaN	NaN	NaN	3383.28	#DIV/0!	3383.28	#DIV/0!	#DIV/0!
Q9JL16	>sp|Q9JL16|ISG20_MOUSE Interferon-stimulated gene 20 kDa protein OS=Mus musculus OX=10090 GN=Isg20 PE=1 SV=1	NaN	NaN	NaN	NaN	NaN	NaN	NaN	371.581	#DIV/0!	371.581	#DIV/0!	#DIV/0!
Q9JL62	>sp|Q9JL62|GLTP_MOUSE Glycolipid transfer protein OS=Mus musculus OX=10090 GN=Gltp PE=1 SV=3	NaN	NaN	NaN	NaN	NaN	NaN	NaN	5312.99	#DIV/0!	5312.99	#DIV/0!	#DIV/0!
Q9JLQ0	>sp|Q9JLQ0|CD2AP_MOUSE CD2-associated protein OS=Mus musculus OX=10090 GN=Cd2ap PE=1 SV=3	NaN	NaN	NaN	NaN	NaN	NaN	NaN	NaN	#DIV/0!	#DIV/0!	#DIV/0!	#DIV/0!
Q9JLT4	>sp|Q9JLT4|TRXR2_MOUSE Thioredoxin reductase 2, mitochondrial OS=Mus musculus OX=10090 GN=Txnrd2 PE=1 SV=4	NaN	NaN	NaN	NaN	NaN	NaN	NaN	0.504726	#DIV/0!	0.504726	#DIV/0!	#DIV/0!
Q9JLV5	>sp|Q9JLV5|CUL3_MOUSE Cullin-3 OS=Mus musculus OX=10090 GN=Cul3 PE=1 SV=1	NaN	NaN	NaN	NaN	NaN	NaN	NaN	472.954	#DIV/0!	472.954	#DIV/0!	#DIV/0!
Q9JLY7	>sp|Q9JLY7|DUS14_MOUSE Dual specificity protein phosphatase 14 OS=Mus musculus OX=10090 GN=Dusp14 PE=2 SV=2	NaN	NaN	NaN	NaN	NaN	NaN	NaN	1561.4	#DIV/0!	1561.4	#DIV/0!	#DIV/0!
Q9JMC3	>sp|Q9JMC3|DNJA4_MOUSE DnaJ homolog subfamily A member 4 OS=Mus musculus OX=10090 GN=Dnaja4 PE=1 SV=1	NaN	NaN	NaN	NaN	NaN	NaN	NaN	NaN	#DIV/0!	#DIV/0!	#DIV/0!	#DIV/0!
Q9QUT0	>sp|Q9QUT0|RHAG_MOUSE Ammonium transporter Rh type A OS=Mus musculus OX=10090 GN=Rhag PE=1 SV=1	NaN	NaN	NaN	NaN	NaN	NaN	172.934	NaN	#DIV/0!	172.934	#DIV/0!	#DIV/0!
Q9QWY8	>sp|Q9QWY8|ASAP1_MOUSE Arf-GAP with SH3 domain, ANK repeat and PH domain-containing protein 1 OS=Mus musculus OX=10090 GN=Asap1 PE=1 SV=2	NaN	NaN	NaN	NaN	NaN	NaN	NaN	NaN	#DIV/0!	#DIV/0!	#DIV/0!	#DIV/0!
Q9QXD6	>sp|Q9QXD6|F16P1_MOUSE Fructose-1,6-bisphosphatase 1 OS=Mus musculus OX=10090 GN=Fbp1 PE=1 SV=3	NaN	NaN	NaN	NaN	NaN	NaN	NaN	NaN	#DIV/0!	#DIV/0!	#DIV/0!	#DIV/0!
Q9QXE0	>sp|Q9QXE0|HACL1_MOUSE 2-hydroxyacyl-CoA lyase 1 OS=Mus musculus OX=10090 GN=Hacl1 PE=1 SV=2	NaN	NaN	NaN	NaN	NaN	NaN	NaN	NaN	#DIV/0!	#DIV/0!	#DIV/0!	#DIV/0!
Q9QXF8	>sp|Q9QXF8|GNMT_MOUSE Glycine N-methyltransferase OS=Mus musculus OX=10090 GN=Gnmt PE=1 SV=3	NaN	184.459	58.2352	146.456	NaN	NaN	NaN	NaN	129.717	#DIV/0!	#DIV/0!	#DIV/0!
Q9QXP0	>sp|Q9QXP0|RHCG_MOUSE Ammonium transporter Rh type C OS=Mus musculus OX=10090 GN=Rhcg PE=1 SV=2	NaN	NaN	NaN	NaN	NaN	NaN	NaN	4139.8	#DIV/0!	4139.8	#DIV/0!	#DIV/0!
Q9QXP6	>sp|Q9QXP6|MKRN1_MOUSE E3 ubiquitin-protein ligase makorin-1 OS=Mus musculus OX=10090 GN=Mkrn1 PE=1 SV=1	NaN	NaN	NaN	NaN	NaN	NaN	NaN	NaN	#DIV/0!	#DIV/0!	#DIV/0!	#DIV/0!
Q9QXZ0	>sp|Q9QXZ0|MACF1_MOUSE Microtubule-actin cross-linking factor 1 OS=Mus musculus OX=10090 GN=Macf1 PE=1 SV=2	NaN	NaN	NaN	NaN	NaN	NaN	NaN	1592.35	#DIV/0!	1592.35	#DIV/0!	#DIV/0!
Q9QYB5	>sp|Q9QYB5|ADDG_MOUSE Gamma-adducin OS=Mus musculus OX=10090 GN=Add3 PE=1 SV=2	NaN	NaN	NaN	NaN	NaN	NaN	1657.67	1740.32	#DIV/0!	1699	#DIV/0!	#DIV/0!
Q9QYB8	>sp|Q9QYB8|ADDB_MOUSE Beta-adducin OS=Mus musculus OX=10090 GN=Add2 PE=1 SV=4	NaN	NaN	NaN	138.963	NaN	NaN	NaN	NaN	138.963	#DIV/0!	#DIV/0!	#DIV/0!
Q9QYC0	>sp|Q9QYC0|ADDA_MOUSE Alpha-adducin OS=Mus musculus OX=10090 GN=Add1 PE=1 SV=2	NaN	NaN	NaN	NaN	NaN	NaN	814.803	1183.88	#DIV/0!	999.344	#DIV/0!	#DIV/0!
Q9QYG0	>sp|Q9QYG0|NDRG2_MOUSE Protein NDRG2 OS=Mus musculus OX=10090 GN=Ndrg2 PE=1 SV=1	NaN	NaN	NaN	NaN	NaN	NaN	NaN	455.772	#DIV/0!	455.772	#DIV/0!	#DIV/0!
Q9QYJ0	>sp|Q9QYJ0|DNJA2_MOUSE DnaJ homolog subfamily A member 2 OS=Mus musculus OX=10090 GN=Dnaja2 PE=1 SV=1	NaN	NaN	NaN	NaN	NaN	NaN	NaN	NaN	#DIV/0!	#DIV/0!	#DIV/0!	#DIV/0!
Q9QYJ3	>sp|Q9QYJ3|DNJB1_MOUSE DnaJ homolog subfamily B member 1 OS=Mus musculus OX=10090 GN=Dnajb1 PE=1 SV=3	NaN	NaN	NaN	NaN	NaN	NaN	NaN	869.202	#DIV/0!	869.202	#DIV/0!	#DIV/0!
Q9QYK5	>sp|Q9QYK5|H6ST1_MOUSE Heparan-sulfate 6-O-sulfotransferase 1 OS=Mus musculus OX=10090 GN=Hs6st1 PE=1 SV=4	NaN	NaN	NaN	NaN	NaN	NaN	NaN	NaN	#DIV/0!	#DIV/0!	#DIV/0!	#DIV/0!
Q9QZ25	>sp|Q9QZ25|VNN3_MOUSE Vascular non-inflammatory molecule 3 OS=Mus musculus OX=10090 GN=Vnn3 PE=2 SV=3	NaN	NaN	NaN	NaN	NaN	NaN	NaN	NaN	#DIV/0!	#DIV/0!	#DIV/0!	#DIV/0!
Q9QZ47	>sp|Q9QZ47|TNNT3_MOUSE Troponin T, fast skeletal muscle OS=Mus musculus OX=10090 GN=Tnnt3 PE=1 SV=3	NaN	NaN	NaN	NaN	NaN	NaN	NaN	NaN	#DIV/0!	#DIV/0!	#DIV/0!	#DIV/0!
Q9QZ73	>sp|Q9QZ73|DCNL1_MOUSE DCN1-like protein 1 OS=Mus musculus OX=10090 GN=Dcun1d1 PE=2 SV=1	NaN	NaN	NaN	NaN	NaN	NaN	NaN	394.117	#DIV/0!	394.117	#DIV/0!	#DIV/0!
Q9QZ85	>sp|Q9QZ85|IIGP1_MOUSE Interferon-inducible GTPase 1 OS=Mus musculus OX=10090 GN=Iigp1 PE=1 SV=2	NaN	95.7338	NaN	NaN	NaN	NaN	NaN	NaN	95.7338	#DIV/0!	#DIV/0!	#DIV/0!
Q9QZU9	>sp|Q9QZU9|UB2L6_MOUSE Ubiquitin/ISG15-conjugating enzyme E2 L6 OS=Mus musculus OX=10090 GN=Ube2l6 PE=1 SV=3	NaN	NaN	NaN	NaN	NaN	NaN	NaN	993.988	#DIV/0!	993.988	#DIV/0!	#DIV/0!
Q9R062	>sp|Q9R062|GLYG_MOUSE Glycogenin-1 OS=Mus musculus OX=10090 GN=Gyg1 PE=1 SV=3	NaN	NaN	NaN	NaN	NaN	NaN	NaN	1058.28	#DIV/0!	1058.28	#DIV/0!	#DIV/0!
Q9R0E1	>sp|Q9R0E1|PLOD3_MOUSE Multifunctional procollagen lysine hydroxylase and glycosyltransferase LH3 OS=Mus musculus OX=10090 GN=Plod3 PE=1 SV=1	NaN	NaN	NaN	NaN	NaN	NaN	NaN	NaN	#DIV/0!	#DIV/0!	#DIV/0!	#DIV/0!
Q9R0M5	>sp|Q9R0M5|TPK1_MOUSE Thiamin pyrophosphokinase 1 OS=Mus musculus OX=10090 GN=Tpk1 PE=1 SV=1	NaN	NaN	NaN	NaN	NaN	NaN	NaN	NaN	#DIV/0!	#DIV/0!	#DIV/0!	#DIV/0!
Q9R0Q1	>sp|Q9R0Q1|SYTL4_MOUSE Synaptotagmin-like protein 4 OS=Mus musculus OX=10090 GN=Sytl4 PE=1 SV=1	NaN	NaN	NaN	NaN	NaN	NaN	NaN	721.867	#DIV/0!	721.867	#DIV/0!	#DIV/0!
Q9R0Q3	>sp|Q9R0Q3|TMED2_MOUSE Transmembrane emp24 domain-containing protein 2 OS=Mus musculus OX=10090 GN=Tmed2 PE=1 SV=1	NaN	NaN	NaN	NaN	NaN	NaN	NaN	282.912	#DIV/0!	282.912	#DIV/0!	#DIV/0!
Q9R1T2	>sp|Q9R1T2|SAE1_MOUSE SUMO-activating enzyme subunit 1 OS=Mus musculus OX=10090 GN=Sae1 PE=1 SV=1	NaN	NaN	NaN	NaN	NaN	NaN	NaN	NaN	#DIV/0!	#DIV/0!	#DIV/0!	#DIV/0!
Q9R257	>sp|Q9R257|HEBP1_MOUSE Heme-binding protein 1 OS=Mus musculus OX=10090 GN=Hebp1 PE=1 SV=2	NaN	NaN	NaN	NaN	NaN	NaN	NaN	NaN	#DIV/0!	#DIV/0!	#DIV/0!	#DIV/0!
Q9R269	>sp|Q9R269|PEPL_MOUSE Periplakin OS=Mus musculus OX=10090 GN=Ppl PE=1 SV=1	NaN	NaN	NaN	NaN	NaN	NaN	NaN	4665.18	#DIV/0!	4665.18	#DIV/0!	#DIV/0!
Q9WTI7	>sp|Q9WTI7|MYO1C_MOUSE Unconventional myosin-Ic OS=Mus musculus OX=10090 GN=Myo1c PE=1 SV=2	1790.21	608.536	NaN	NaN	NaN	NaN	NaN	NaN	1199.37	#DIV/0!	#DIV/0!	#DIV/0!
Q9WTL2	>sp|Q9WTL2|RAB25_MOUSE Ras-related protein Rab-25 OS=Mus musculus OX=10090 GN=Rab25 PE=1 SV=2	NaN	NaN	NaN	NaN	NaN	NaN	NaN	3462.96	#DIV/0!	3462.96	#DIV/0!	#DIV/0!
Q9WTX2	>sp|Q9WTX2|PRKRA_MOUSE Interferon-inducible double-stranded RNA-dependent protein kinase activator A OS=Mus musculus OX=10090 GN=Prkra PE=1 SV=1	NaN	NaN	NaN	NaN	NaN	NaN	NaN	781.858	#DIV/0!	781.858	#DIV/0!	#DIV/0!
Q9WTX6	>sp|Q9WTX6|CUL1_MOUSE Cullin-1 OS=Mus musculus OX=10090 GN=Cul1 PE=1 SV=1	NaN	NaN	NaN	NaN	NaN	NaN	NaN	608.435	#DIV/0!	608.435	#DIV/0!	#DIV/0!
Q9WU84	>sp|Q9WU84|CCS_MOUSE Copper chaperone for superoxide dismutase OS=Mus musculus OX=10090 GN=Ccs PE=1 SV=1	NaN	NaN	NaN	NaN	NaN	NaN	NaN	NaN	#DIV/0!	#DIV/0!	#DIV/0!	#DIV/0!
Q9WUA2	>sp|Q9WUA2|SYFB_MOUSE Phenylalanine--tRNA ligase beta subunit OS=Mus musculus OX=10090 GN=Farsb PE=1 SV=2	NaN	NaN	NaN	NaN	NaN	190.267	NaN	1594.12	#DIV/0!	892.192	#DIV/0!	#DIV/0!
Q9WUK2	>sp|Q9WUK2|IF4H_MOUSE Eukaryotic translation initiation factor 4H OS=Mus musculus OX=10090 GN=Eif4h PE=1 SV=3	NaN	NaN	NaN	NaN	NaN	NaN	NaN	NaN	#DIV/0!	#DIV/0!	#DIV/0!	#DIV/0!
Q9WUZ9	>sp|Q9WUZ9|ENTP5_MOUSE Ectonucleoside triphosphate diphosphohydrolase 5 OS=Mus musculus OX=10090 GN=Entpd5 PE=1 SV=1	NaN	NaN	NaN	NaN	NaN	NaN	NaN	NaN	#DIV/0!	#DIV/0!	#DIV/0!	#DIV/0!
Q9WV35	>sp|Q9WV35|ABEC2_MOUSE C->U-editing enzyme APOBEC-2 OS=Mus musculus OX=10090 GN=Apobec2 PE=1 SV=1	NaN	NaN	NaN	NaN	NaN	NaN	NaN	NaN	#DIV/0!	#DIV/0!	#DIV/0!	#DIV/0!
Q9WV38	>sp|Q9WV38|GTR5_MOUSE Solute carrier family 2, facilitated glucose transporter member 5 OS=Mus musculus OX=10090 GN=Slc2a5 PE=1 SV=2	NaN	NaN	NaN	NaN	NaN	NaN	NaN	1912.03	#DIV/0!	1912.03	#DIV/0!	#DIV/0!
Q9WV69	>sp|Q9WV69|DEMA_MOUSE Dematin OS=Mus musculus OX=10090 GN=Dmtn PE=1 SV=1	NaN	NaN	NaN	NaN	NaN	NaN	477.998	NaN	#DIV/0!	477.998	#DIV/0!	#DIV/0!
Q9WV80	>sp|Q9WV80|SNX1_MOUSE Sorting nexin-1 OS=Mus musculus OX=10090 GN=Snx1 PE=1 SV=1	NaN	262.311	NaN	NaN	NaN	NaN	NaN	NaN	262.311	#DIV/0!	#DIV/0!	#DIV/0!
Q9WV85	>sp|Q9WV85|NDK3_MOUSE Nucleoside diphosphate kinase 3 OS=Mus musculus OX=10090 GN=Nme3 PE=1 SV=3	NaN	NaN	NaN	NaN	NaN	NaN	NaN	NaN	#DIV/0!	#DIV/0!	#DIV/0!	#DIV/0!
Q9WVA3	>sp|Q9WVA3|BUB3_MOUSE Mitotic checkpoint protein BUB3 OS=Mus musculus OX=10090 GN=Bub3 PE=1 SV=2	NaN	NaN	NaN	NaN	NaN	NaN	NaN	1409.9	#DIV/0!	1409.9	#DIV/0!	#DIV/0!
Q9WVE8	>sp|Q9WVE8|PACN2_MOUSE Protein kinase C and casein kinase substrate in neurons protein 2 OS=Mus musculus OX=10090 GN=Pacsin2 PE=1 SV=1	NaN	NaN	NaN	NaN	NaN	319.08	NaN	957.958	#DIV/0!	638.519	#DIV/0!	#DIV/0!
Q9WVG6	>sp|Q9WVG6|CARM1_MOUSE Histone-arginine methyltransferase CARM1 OS=Mus musculus OX=10090 GN=Carm1 PE=1 SV=2	NaN	NaN	NaN	NaN	NaN	NaN	NaN	NaN	#DIV/0!	#DIV/0!	#DIV/0!	#DIV/0!
Q9WVL0	>sp|Q9WVL0|MAAI_MOUSE Maleylacetoacetate isomerase OS=Mus musculus OX=10090 GN=Gstz1 PE=1 SV=1	NaN	NaN	NaN	NaN	NaN	NaN	NaN	NaN	#DIV/0!	#DIV/0!	#DIV/0!	#DIV/0!
Q9WVQ5	>sp|Q9WVQ5|MTNB_MOUSE Methylthioribulose-1-phosphate dehydratase OS=Mus musculus OX=10090 GN=Apip PE=1 SV=1	NaN	NaN	NaN	NaN	NaN	205.545	NaN	NaN	#DIV/0!	205.545	#DIV/0!	#DIV/0!
Q9Z0E6	>sp|Q9Z0E6|GBP2_MOUSE Guanylate-binding protein 2 OS=Mus musculus OX=10090 GN=Gbp2 PE=1 SV=1	NaN	NaN	NaN	NaN	NaN	NaN	NaN	NaN	#DIV/0!	#DIV/0!	#DIV/0!	#DIV/0!
Q9Z0G0	>sp|Q9Z0G0|GIPC1_MOUSE PDZ domain-containing protein GIPC1 OS=Mus musculus OX=10090 GN=Gipc1 PE=1 SV=1	NaN	NaN	NaN	NaN	NaN	NaN	NaN	398.376	#DIV/0!	398.376	#DIV/0!	#DIV/0!
Q9Z0S1	>sp|Q9Z0S1|BPNT1_MOUSE 3'(2'),5'-bisphosphate nucleotidase 1 OS=Mus musculus OX=10090 GN=Bpnt1 PE=1 SV=2	NaN	275.973	NaN	NaN	NaN	NaN	NaN	NaN	275.973	#DIV/0!	#DIV/0!	#DIV/0!
Q9Z0U1	>sp|Q9Z0U1|ZO2_MOUSE Tight junction protein ZO-2 OS=Mus musculus OX=10090 GN=Tjp2 PE=1 SV=2	NaN	NaN	NaN	NaN	NaN	NaN	NaN	1231.83	#DIV/0!	1231.83	#DIV/0!	#DIV/0!
Q9Z121	>sp|Q9Z121|CCL8_MOUSE C-C motif chemokine 8 OS=Mus musculus OX=10090 GN=Ccl8 PE=3 SV=1	851.066	470.559	NaN	354.254	NaN	NaN	NaN	NaN	558.626	#DIV/0!	#DIV/0!	#DIV/0!
Q9Z1A1	>tr|Q9Z1A1|Q9Z1A1_MOUSE TFG protein OS=Mus musculus OX=10090 GN=Tfg PE=1 SV=1	NaN	NaN	NaN	NaN	NaN	NaN	NaN	1.15106	#DIV/0!	1.15106	#DIV/0!	#DIV/0!
Q9Z1B5	>sp|Q9Z1B5|MD2L1_MOUSE Mitotic spindle assembly checkpoint protein MAD2A OS=Mus musculus OX=10090 GN=Mad2l1 PE=1 SV=2	NaN	NaN	NaN	NaN	NaN	NaN	NaN	NaN	#DIV/0!	#DIV/0!	#DIV/0!	#DIV/0!
Q9Z1G4	>sp|Q9Z1G4|VPP1_MOUSE V-type proton ATPase 116 kDa subunit a 1 OS=Mus musculus OX=10090 GN=Atp6v0a1 PE=1 SV=3	NaN	NaN	NaN	NaN	NaN	NaN	NaN	822.27	#DIV/0!	822.27	#DIV/0!	#DIV/0!
Q9Z1R2	>sp|Q9Z1R2|BAG6_MOUSE Large proline-rich protein BAG6 OS=Mus musculus OX=10090 GN=Bag6 PE=1 SV=1	NaN	NaN	NaN	NaN	NaN	NaN	NaN	353.235	#DIV/0!	353.235	#DIV/0!	#DIV/0!
Q9Z1X4	>sp|Q9Z1X4|ILF3_MOUSE Interleukin enhancer-binding factor 3 OS=Mus musculus OX=10090 GN=Ilf3 PE=1 SV=2	NaN	NaN	NaN	NaN	NaN	NaN	NaN	1646.7	#DIV/0!	1646.7	#DIV/0!	#DIV/0!
Q9Z1Z0	>sp|Q9Z1Z0|USO1_MOUSE General vesicular transport factor p115 OS=Mus musculus OX=10090 GN=Uso1 PE=1 SV=2	NaN	NaN	NaN	NaN	NaN	NaN	NaN	1310.68	#DIV/0!	1310.68	#DIV/0!	#DIV/0!
Q9Z1Z2	>sp|Q9Z1Z2|STRAP_MOUSE Serine-threonine kinase receptor-associated protein OS=Mus musculus OX=10090 GN=Strap PE=1 SV=2	NaN	NaN	NaN	NaN	NaN	NaN	NaN	353.825	#DIV/0!	353.825	#DIV/0!	#DIV/0!
Q9Z2I9	>sp|Q9Z2I9|SUCB1_MOUSE Succinate--CoA ligase [ADP-forming] subunit beta, mitochondrial OS=Mus musculus OX=10090 GN=Sucla2 PE=1 SV=2	NaN	NaN	NaN	NaN	NaN	NaN	NaN	343.581	#DIV/0!	343.581	#DIV/0!	#DIV/0!
Q9Z2L7	>sp|Q9Z2L7|CRLF3_MOUSE Cytokine receptor-like factor 3 OS=Mus musculus OX=10090 GN=Crlf3 PE=1 SV=1	NaN	NaN	NaN	NaN	NaN	NaN	NaN	290.518	#DIV/0!	290.518	#DIV/0!	#DIV/0!
Q9Z2R9	>sp|Q9Z2R9|E2AK1_MOUSE Eukaryotic translation initiation factor 2-alpha kinase 1 OS=Mus musculus OX=10090 GN=Eif2ak1 PE=1 SV=2	NaN	NaN	NaN	NaN	NaN	NaN	NaN	NaN	#DIV/0!	#DIV/0!	#DIV/0!	#DIV/0!
Q9Z2V4	>sp|Q9Z2V4|PCKGC_MOUSE Phosphoenolpyruvate carboxykinase, cytosolic [GTP] OS=Mus musculus OX=10090 GN=Pck1 PE=1 SV=1	NaN	NaN	NaN	NaN	NaN	NaN	NaN	NaN	#DIV/0!	#DIV/0!	#DIV/0!	#DIV/0!
Q9Z2X2	>sp|Q9Z2X2|PSD10_MOUSE 26S proteasome non-ATPase regulatory subunit 10 OS=Mus musculus OX=10090 GN=Psmd10 PE=1 SV=3	NaN	NaN	NaN	NaN	NaN	NaN	NaN	53.9361	#DIV/0!	53.9361	#DIV/0!	#DIV/0!
Q9Z2Y8	>sp|Q9Z2Y8|PLPHP_MOUSE Pyridoxal phosphate homeostasis protein OS=Mus musculus OX=10090 GN=Plpbp PE=1 SV=1	NaN	NaN	NaN	NaN	NaN	NaN	NaN	NaN	#DIV/0!	#DIV/0!	#DIV/0!	#DIV/0!
V9GXG1	>sp|V9GXG1|SLN14_MOUSE Protein SLFN14 OS=Mus musculus OX=10090 GN=Slfn14 PE=1 SV=1	NaN	NaN	NaN	NaN	NaN	NaN	NaN	48.9931	#DIV/0!	48.9931	#DIV/0!	#DIV/0!
Q00898	>sp|Q00898|A1AT5_MOUSE Alpha-1-antitrypsin 1-5 OS=Mus musculus OX=10090 GN=Serpina1e PE=1 SV=1	2.27012e+06	279241	118587	98241.4	8443.74	13800	10521.1	4498.06	691547	9315.73	74.2343	0.243653
G3UW82;Q5SX40	>tr|G3UW82|G3UW82_MOUSE Myosin, heavy polypeptide 2, skeletal muscle, adult OS=Mus musculus OX=10090 GN=Myh2 PE=1 SV=1;>sp|Q5SX40|MYH1_MOUSE Myosin-1 OS=Mus musculus OX=10090 GN=Myh1 PE=1 SV=1	NaN	NaN	NaN	23552	1110.98	1429.61	NaN	NaN	23552	1270.3	18.5406	#DIV/0!
Q9DB34	>sp|Q9DB34|CHM2A_MOUSE Charged multivesicular body protein 2a OS=Mus musculus OX=10090 GN=Chmp2a PE=1 SV=1	NaN	NaN	304.944	NaN	NaN	NaN	NaN	27.3769	304.944	27.3769	11.1387	#DIV/0!
Cont_Q86YZ3	>sp|Cont_Q86YZ3|HORN_HUMAN Hornerin OS=Homo sapiens OX=9606 GN=HRNR PE=1 SV=2	70.9081	632.166	356.549	25654.6	789.25	443.169	296.511	927.983	6678.55	614.228	10.8731	0.374909
A2AN08	>sp|A2AN08|UBR4_MOUSE E3 ubiquitin-protein ligase UBR4 OS=Mus musculus OX=10090 GN=Ubr4 PE=1 SV=1	NaN	NaN	4767.44	NaN	NaN	NaN	NaN	578.075	4767.44	578.075	8.24711	#DIV/0!
A0A0B4J1H9	>tr|A0A0B4J1H9|A0A0B4J1H9_MOUSE Immunoglobulin kappa variable 1-132 (Fragment) OS=Mus musculus OX=10090 GN=Igkv1-132 PE=1 SV=1	NaN	NaN	NaN	9609.31	1328.89	NaN	NaN	NaN	9609.31	1328.89	7.23108	#DIV/0!
Q9EQ08	>tr|Q9EQ08|Q9EQ08_MOUSE Heparan N-sulfatase OS=Mus musculus OX=10090 GN=Sgsh PE=1 SV=1	891.991	1172.77	1174.58	613.685	NaN	NaN	NaN	136.644	963.257	136.644	7.04938	#DIV/0!
P09528	>sp|P09528|FRIH_MOUSE Ferritin heavy chain OS=Mus musculus OX=10090 GN=Fth1 PE=1 SV=2	3596.95	2466.4	1769.5	4003.45	539.764	454.13	503.935	467.541	2959.08	491.343	6.02243	0.00297332
E9Q6D8	>tr|E9Q6D8|E9Q6D8_MOUSE Complement component C6 OS=Mus musculus OX=10090 GN=C6 PE=1 SV=2	167141	9836.94	9109.33	8037.66	9225	9568.29	9310.84	4979.17	48531.3	8270.82	5.86778	0.348014
Q9CWK8	>sp|Q9CWK8|SNX2_MOUSE Sorting nexin-2 OS=Mus musculus OX=10090 GN=Snx2 PE=1 SV=2	NaN	9501.83	NaN	NaN	NaN	NaN	NaN	1665.9	9501.83	1665.9	5.70373	#DIV/0!
A0A0B4J1M0	>tr|A0A0B4J1M0|A0A0B4J1M0_MOUSE Immunoglobulin heavy variable 1-77 OS=Mus musculus OX=10090 GN=Ighv1-77 PE=1 SV=1	109.44	2038.15	650.374	491.98	NaN	153.089	NaN	NaN	822.485	153.089	5.37259	#DIV/0!
P04939	>sp|P04939|MUP3_MOUSE Major urinary protein 3 OS=Mus musculus OX=10090 GN=Mup3 PE=1 SV=1	200940	27809.8	27930.6	31917.1	20421.8	11264.3	19354.6	6720.73	72149.3	14440.4	4.99636	0.22876
P36993	>sp|P36993|PPM1B_MOUSE Protein phosphatase 1B OS=Mus musculus OX=10090 GN=Ppm1b PE=1 SV=1	NaN	NaN	NaN	219.005	NaN	NaN	NaN	45.3851	219.005	45.3851	4.82548	#DIV/0!
Q9CQM5	>sp|Q9CQM5|TXD17_MOUSE Thioredoxin domain-containing protein 17 OS=Mus musculus OX=10090 GN=Txndc17 PE=1 SV=1	NaN	2498.91	500.648	760.383	NaN	192.582	NaN	329.42	1253.31	261.001	4.80195	0.30867
P01671	>sp|P01671|KV3AJ_MOUSE Ig kappa chain V-III region PC 7175 OS=Mus musculus OX=10090 PE=1 SV=1	NaN	3995.08	34517.4	NaN	5174.34	3260.57	3486.11	4499.52	19256.2	4105.14	4.69076	0.181172
Q3U0A6	>tr|Q3U0A6|Q3U0A6_MOUSE Globin d1 OS=Mus musculus OX=10090 GN=Hbq1b PE=1 SV=1	NaN	NaN	NaN	590.943	NaN	12.5902	179.981	192.137	590.943	128.236	4.60824	#DIV/0!
P84089	>sp|P84089|ERH_MOUSE Enhancer of rudimentary homolog OS=Mus musculus OX=10090 GN=Erh PE=1 SV=1	NaN	NaN	145.573	NaN	NaN	NaN	NaN	31.631	145.573	31.631	4.60223	#DIV/0!
Q9WV54	>sp|Q9WV54|ASAH1_MOUSE Acid ceramidase OS=Mus musculus OX=10090 GN=Asah1 PE=1 SV=1	523.555	NaN	3250.45	NaN	NaN	NaN	NaN	410.934	1887	410.934	4.59198	#DIV/0!
Q8K354	>sp|Q8K354|CBR3_MOUSE Carbonyl reductase [NADPH] 3 OS=Mus musculus OX=10090 GN=Cbr3 PE=1 SV=1	NaN	NaN	1178.35	NaN	NaN	NaN	NaN	283.564	1178.35	283.564	4.15549	#DIV/0!
P29391	>sp|P29391|FRIL1_MOUSE Ferritin light chain 1 OS=Mus musculus OX=10090 GN=Ftl1 PE=1 SV=2	4603.3	5372.33	3833.29	6059.06	1078.74	970.332	1682.41	1087.81	4966.99	1204.82	4.1226	0.000308769
P01798	>sp|P01798|HVM29_MOUSE Ig heavy chain V-III region E109 OS=Mus musculus OX=10090 PE=1 SV=1	NaN	NaN	3554.57	NaN	921.771	NaN	NaN	NaN	3554.57	921.771	3.85624	#DIV/0!
P97823	>sp|P97823|LYPA1_MOUSE Acyl-protein thioesterase 1 OS=Mus musculus OX=10090 GN=Lypla1 PE=1 SV=1	607.088	NaN	461.276	NaN	NaN	NaN	NaN	143.261	534.182	143.261	3.72873	#DIV/0!
A2BIN1;Q4FZE8	>tr|A2BIN1|A2BIN1_MOUSE Major urinary protein 10 OS=Mus musculus OX=10090 GN=Mup10 PE=2 SV=1;>tr|Q4FZE8|Q4FZE8_MOUSE Major urinary protein 1 OS=Mus musculus OX=10090 GN=Mup22 PE=2 SV=1	741254	106878	130810	114022	86602.9	78248.4	95746.1	35172.7	273241	73942.5	3.69532	0.25039
O35639	>sp|O35639|ANXA3_MOUSE Annexin A3 OS=Mus musculus OX=10090 GN=Anxa3 PE=1 SV=4	NaN	359.689	7823.68	NaN	NaN	NaN	NaN	1155.47	4091.68	1155.47	3.54113	#DIV/0!
P62818	>sp|P62818|S10A3_MOUSE Protein S100-A3 OS=Mus musculus OX=10090 GN=S100a3 PE=2 SV=1	NaN	3305.65	NaN	1661.53	NaN	NaN	NaN	702.082	2483.59	702.082	3.53747	#DIV/0!
Q9D020	>sp|Q9D020|5NT3A_MOUSE Cytosolic 5'-nucleotidase 3A OS=Mus musculus OX=10090 GN=Nt5c3a PE=1 SV=4	NaN	NaN	1712.73	NaN	NaN	NaN	NaN	484.34	1712.73	484.34	3.53621	#DIV/0!
P28653	>sp|P28653|PGS1_MOUSE Biglycan OS=Mus musculus OX=10090 GN=Bgn PE=1 SV=1	1101.66	2043.96	1291.48	1541.8	511.226	NaN	605.977	192.854	1494.72	436.686	3.42288	0.0101072
A0A087WPN7	>tr|A0A087WPN7|A0A087WPN7_MOUSE Immunoglobulin heavy variable 13-2 OS=Mus musculus OX=10090 GN=Ighv13-2 PE=4 SV=2	3448.68	9460.82	12290	12126.3	3760.92	3220.28	3276.73	730.35	9331.45	2747.07	3.39687	0.0231941
P47877	>sp|P47877|IBP2_MOUSE Insulin-like growth factor-binding protein 2 OS=Mus musculus OX=10090 GN=Igfbp2 PE=2 SV=2	3031.12	3199.36	2326.04	2197.37	NaN	NaN	1053.24	553.911	2688.47	803.576	3.34563	0.0096479
Cont_P35527	>sp|Cont_P35527|K1C9_HUMAN Keratin, type I cytoskeletal 9 OS=Homo sapiens OX=9606 GN=KRT9 PE=1 SV=3	269570	350956	283553	11364264	370755	386723	276738	2661572	3.06709e+06	923947	3.31955	0.476937
P16045	>sp|P16045|LEG1_MOUSE Galectin-1 OS=Mus musculus OX=10090 GN=Lgals1 PE=1 SV=3	3124.33	5450.44	3748.74	3041.92	960.699	1142.97	1525.09	1025.7	3841.36	1163.61	3.30123	0.00342487
Q9DAK9	>sp|Q9DAK9|PHP14_MOUSE 14 kDa phosphohistidine phosphatase OS=Mus musculus OX=10090 GN=Phpt1 PE=1 SV=1	NaN	205.779	NaN	80.8013	NaN	NaN	46.5925	41.6487	143.29	44.1206	3.24769	0.253679
Q19LI2	>sp|Q19LI2|A1BG_MOUSE Alpha-1B-glycoprotein OS=Mus musculus OX=10090 GN=A1bg PE=1 SV=1	NaN	174406	479848	200425	61363.9	29919.9	197184	64216.9	284893	88171.2	3.23113	0.0876875
Q04857	>sp|Q04857|CO6A1_MOUSE Collagen alpha-1(VI) chain OS=Mus musculus OX=10090 GN=Col6a1 PE=1 SV=1	1876.25	2514.32	2084.36	2099.28	NaN	637.125	NaN	691.582	2143.55	664.353	3.22652	0.00182245
P0DP26;P0DP27;P0DP28	>sp|P0DP26|CALM1_MOUSE Calmodulin-1 OS=Mus musculus OX=10090 GN=Calm1 PE=1 SV=1;>sp|P0DP27|CALM2_MOUSE Calmodulin-2 OS=Mus musculus OX=10090 GN=Calm2 PE=1 SV=1;>sp|P0DP28|CALM3_MOUSE Calmodulin-3 OS=Mus musculus OX=10090 GN=Calm3 PE=1 SV=1	1448.59	1726.75	17319.7	1793.29	672.755	1452.95	1138.42	3675.79	5572.09	1734.98	3.21162	0.371432
Q8BH35	>sp|Q8BH35|CO8B_MOUSE Complement component C8 beta chain OS=Mus musculus OX=10090 GN=C8b PE=1 SV=1	246696	65576.9	58562.7	50078.2	32920.4	42091.8	41772	19966.7	105228	34187.7	3.07796	0.185762
Q62426	>sp|Q62426|CYTB_MOUSE Cystatin-B OS=Mus musculus OX=10090 GN=Cstb PE=1 SV=1	2378.41	5828.59	1836.86	3904.74	658.152	678.541	1603.74	1652.71	3487.15	1148.29	3.03683	0.0467479
Cont_P02663	>sp|Cont_P02663|CASA2_BOVIN Alpha-S2-casein OS=Bos taurus OX=9913 GN=CSN1S2 PE=1 SV=2	555.264	918.781	7151.21	3929.4	485.395	NaN	650.34	1968.74	3138.66	1034.83	3.03303	0.3093
Cont_P02465	>sp|Cont_P02465|CO1A2_BOVIN Collagen alpha-2(I) chain OS=Bos taurus OX=9913 GN=COL1A2 PE=1 SV=2	10373.5	10310	8674.02	7541.01	5706.58	1701.74	2650.37	2328.77	9224.62	3096.87	2.9787	0.00159052
Q8VCG4	>sp|Q8VCG4|CO8G_MOUSE Complement component C8 gamma chain OS=Mus musculus OX=10090 GN=C8g PE=1 SV=1	232446	56484.6	57921.5	45477.9	29991.5	42710.3	40790	20789.8	98082.4	33570.4	2.9217	0.203087
P07214	>sp|P07214|SPRC_MOUSE SPARC OS=Mus musculus OX=10090 GN=Sparc PE=1 SV=1	1476.44	2416.48	1839.07	1330.64	NaN	NaN	364.999	882.019	1765.66	623.509	2.83181	0.0447559
P14069	>sp|P14069|S10A6_MOUSE Protein S100-A6 OS=Mus musculus OX=10090 GN=S100a6 PE=1 SV=3	6003.96	11637.1	7314.88	6205.52	3641.42	NaN	NaN	1866.86	7790.36	2754.14	2.8286	0.0694754
Q3TW96	>sp|Q3TW96|UAP1L_MOUSE UDP-N-acetylhexosamine pyrophosphorylase-like protein 1 OS=Mus musculus OX=10090 GN=Uap1l1 PE=1 SV=1	1207.27	2244.78	1561.64	2027.89	517.98	NaN	753.357	NaN	1760.39	635.668	2.76936	0.0344672
P97821	>sp|P97821|CATC_MOUSE Dipeptidyl peptidase 1 OS=Mus musculus OX=10090 GN=Ctsc PE=1 SV=1	NaN	832.15	691.446	460.243	NaN	212.467	362.038	144.63	661.28	239.712	2.75865	0.0286873
Q60710	>sp|Q60710|SAMH1_MOUSE Deoxynucleoside triphosphate triphosphohydrolase SAMHD1 OS=Mus musculus OX=10090 GN=Samhd1 PE=1 SV=3	924.545	1359.76	1144.72	857.866	224.357	NaN	496.701	446.589	1071.72	389.216	2.75354	0.00643601
Q8K182	>sp|Q8K182|CO8A_MOUSE Complement component C8 alpha chain OS=Mus musculus OX=10090 GN=C8a PE=1 SV=1	247588	69742.2	67411	56511	30104.8	52174	53708.2	26350.2	110313	40584.3	2.71812	0.183651
L7N257;Q497J0	>tr|L7N257|L7N257_MOUSE Cystatin domain-containing 6 OS=Mus musculus OX=10090 GN=Cstdc6 PE=3 SV=1;>tr|Q497J0|Q497J0_MOUSE Cystatin domain-containing 5 OS=Mus musculus OX=10090 GN=Cstdc5 PE=1 SV=1	4309.98	8153.67	279.453	5668.82	NaN	NaN	2305.02	1092.67	4602.98	1698.85	2.70948	0.309487
Q9WVJ9	>sp|Q9WVJ9|FBLN4_MOUSE EGF-containing fibulin-like extracellular matrix protein 2 OS=Mus musculus OX=10090 GN=Efemp2 PE=1 SV=1	1538.65	1437.02	1009.35	NaN	764.643	NaN	NaN	218.347	1328.34	491.495	2.70265	0.0642805
P01749	>sp|P01749|HVM05_MOUSE Ig heavy chain V region 3 OS=Mus musculus OX=10090 GN=Ighv1-61 PE=1 SV=1	NaN	NaN	NaN	2132.13	NaN	NaN	797.159	NaN	2132.13	797.159	2.67467	#DIV/0!
P15626	>sp|P15626|GSTM2_MOUSE Glutathione S-transferase Mu 2 OS=Mus musculus OX=10090 GN=Gstm2 PE=1 SV=2	3026.18	3942.98	3086.23	2764.9	868.727	851.171	1858.61	1221.35	3205.07	1199.97	2.67097	0.00118484
D3YXF5	>tr|D3YXF5|D3YXF5_MOUSE Complement component 7 OS=Mus musculus OX=10090 GN=C7 PE=1 SV=2	585864	51429.1	54681	44516.6	93256	75040	72414.1	36133.7	184123	69210.9	2.66031	0.425577
P08121	>sp|P08121|CO3A1_MOUSE Collagen alpha-1(III) chain OS=Mus musculus OX=10090 GN=Col3a1 PE=1 SV=4	14035.8	10272	10128.1	6668.28	4906.75	4104.81	4668.38	1914.86	10276	3898.7	2.63576	0.00836489
Q9D1H9	>sp|Q9D1H9|MFAP4_MOUSE Microfibril-associated glycoprotein 4 OS=Mus musculus OX=10090 GN=Mfap4 PE=1 SV=1	8388.67	6370.26	4902.24	5157.2	3929.4	3132.33	1086.13	1305.82	6204.59	2363.42	2.62526	0.0108723
Q91YI0	>sp|Q91YI0|ARLY_MOUSE Argininosuccinate lyase OS=Mus musculus OX=10090 GN=Asl PE=1 SV=1	NaN	421.263	395.075	NaN	NaN	NaN	NaN	157.399	408.169	157.399	2.59321	#DIV/0!
P48774	>sp|P48774|GSTM5_MOUSE Glutathione S-transferase Mu 5 OS=Mus musculus OX=10090 GN=Gstm5 PE=1 SV=1	NaN	824.408	607.804	1101.87	NaN	NaN	329.155	NaN	844.695	329.155	2.56625	#DIV/0!
P63254	>sp|P63254|CRIP1_MOUSE Cysteine-rich protein 1 OS=Mus musculus OX=10090 GN=Crip1 PE=1 SV=2	2091.85	6034.5	3308.21	3796.84	NaN	NaN	2186.52	790.987	3807.85	1488.75	2.55775	0.150935
Cont_Q5D862	>sp|Cont_Q5D862|FILA2_HUMAN Filaggrin-2 OS=Homo sapiens OX=9606 GN=FLG2 PE=1 SV=1	3077.58	946.353	1916.2	7456.65	1087.78	859.04	528.756	2928.84	3349.19	1351.1	2.47886	0.240575
Cont_P02754	>sp|Cont_P02754|LACB_BOVIN Beta-lactoglobulin OS=Bos taurus OX=9913 GN=LGB PE=1 SV=3	NaN	245.378	NaN	570.903	NaN	166.009	NaN	NaN	408.14	166.009	2.45855	#DIV/0!
Q91VI7	>sp|Q91VI7|RINI_MOUSE Ribonuclease inhibitor OS=Mus musculus OX=10090 GN=Rnh1 PE=1 SV=1	1748.21	4061.95	2584.32	2878.72	674.18	839.746	1668.4	1434.18	2818.3	1154.13	2.44193	0.0206832
P61971	>sp|P61971|NTF2_MOUSE Nuclear transport factor 2 OS=Mus musculus OX=10090 GN=Nutf2 PE=1 SV=1	NaN	NaN	8036.96	2050.89	1664.47	NaN	1249.88	3326.16	5043.93	2080.17	2.42476	0.300843
Q9DCJ9	>sp|Q9DCJ9|NPL_MOUSE N-acetylneuraminate lyase OS=Mus musculus OX=10090 GN=Npl PE=1 SV=1	2216.96	2857.58	2217.85	2224.39	693.533	1056.1	1208.68	968.809	2379.19	981.78	2.42335	0.000349014
Q01149	>sp|Q01149|CO1A2_MOUSE Collagen alpha-2(I) chain OS=Mus musculus OX=10090 GN=Col1a2 PE=1 SV=2	20311.7	28066.5	25964.3	13486.8	15072.8	8198.68	8642.3	4884.75	21957.3	9199.63	2.38676	0.0169593
P99029	>sp|P99029|PRDX5_MOUSE Peroxiredoxin-5, mitochondrial OS=Mus musculus OX=10090 GN=Prdx5 PE=1 SV=2	8139.54	8231.75	6954.48	5850.63	974.017	1777.41	4166.83	5341.27	7294.1	3064.88	2.3799	0.0108626
Q99020	>sp|Q99020|ROAA_MOUSE Heterogeneous nuclear ribonucleoprotein A/B OS=Mus musculus OX=10090 GN=Hnrnpab PE=1 SV=1	379.712	397.488	118.305	NaN	NaN	NaN	NaN	125.596	298.501	125.596	2.37669	#DIV/0!
A0A075B5P1	>tr|A0A075B5P1|A0A075B5P1_MOUSE Immunoglobulin kappa variable 3-1 (Fragment) OS=Mus musculus OX=10090 GN=Igkv3-1 PE=1 SV=7	1382.76	2442.33	NaN	1431.71	NaN	925.564	NaN	561.191	1752.27	743.378	2.35717	0.11903
Q62356	>sp|Q62356|FSTL1_MOUSE Follistatin-related protein 1 OS=Mus musculus OX=10090 GN=Fstl1 PE=1 SV=2	942.219	409.676	886.875	425.264	NaN	288.63	287.581	NaN	666.009	288.105	2.31169	0.155038
Q01279	>sp|Q01279|EGFR_MOUSE Epidermal growth factor receptor OS=Mus musculus OX=10090 GN=Egfr PE=1 SV=1	711650	234729	183220	151608	149462	176154	168348	60663.8	320302	138657	2.31003	0.22474
E9PWQ3	>tr|E9PWQ3|E9PWQ3_MOUSE Collagen, type VI, alpha 3 OS=Mus musculus OX=10090 GN=Col6a3 PE=1 SV=2	1833.05	1728.67	1370.83	1225.16	822.242	503.904	851.819	490.608	1539.43	667.143	2.30749	0.00245179
Q60854	>sp|Q60854|SPB6_MOUSE Serpin B6 OS=Mus musculus OX=10090 GN=Serpinb6 PE=1 SV=1	3153.59	6531.69	4282.65	5202.32	1813.02	1014.39	3160.4	2321.57	4792.56	2077.35	2.30706	0.0183036
P41593	>sp|P41593|PTH1R_MOUSE Parathyroid hormone/parathyroid hormone-related peptide receptor OS=Mus musculus OX=10090 GN=Pth1r PE=1 SV=2	1741.46	505.763	NaN	NaN	NaN	590.512	385.818	NaN	1123.61	488.165	2.3017	0.41705
Q91V64	>sp|Q91V64|ISOC1_MOUSE Isochorismatase domain-containing protein 1 OS=Mus musculus OX=10090 GN=Isoc1 PE=1 SV=1	510.687	1149.22	491.868	170.108	NaN	405.644	NaN	105.213	580.47	255.429	2.27253	0.368596
O89051	>sp|O89051|ITM2B_MOUSE Integral membrane protein 2B OS=Mus musculus OX=10090 GN=Itm2b PE=1 SV=1	NaN	915.134	818.599	NaN	NaN	NaN	NaN	382.647	866.867	382.647	2.26545	#DIV/0!
Q99KC8	>sp|Q99KC8|VMA5A_MOUSE von Willebrand factor A domain-containing protein 5A OS=Mus musculus OX=10090 GN=Vwa5a PE=1 SV=2	1388.18	1944.22	1521.46	1492.82	NaN	340.213	1093.05	677.225	1586.67	703.497	2.25541	0.01272
Q60847	>sp|Q60847|COCA1_MOUSE Collagen alpha-1(XII) chain OS=Mus musculus OX=10090 GN=Col12a1 PE=2 SV=3	932.338	1375.28	1724.4	693.298	798.134	548.359	496.548	297.121	1181.33	535.04	2.20792	0.0424627
P70194	>sp|P70194|CLC4F_MOUSE C-type lectin domain family 4 member F OS=Mus musculus OX=10090 GN=Clec4f PE=1 SV=1	NaN	NaN	1429.05	1378.12	875.449	439.199	NaN	NaN	1403.59	657.324	2.13531	0.0767591
Q9JJU8	>sp|Q9JJU8|SH3L1_MOUSE SH3 domain-binding glutamic acid-rich-like protein OS=Mus musculus OX=10090 GN=Sh3bgrl PE=1 SV=1	4708.02	7900.35	8179.92	6032.48	2699.68	2850.81	3268.2	3947.48	6705.19	3191.54	2.10092	0.00663722
P08032	>sp|P08032|SPTA1_MOUSE Spectrin alpha chain, erythrocytic 1 OS=Mus musculus OX=10090 GN=Spta1 PE=1 SV=3	19737.5	10739.8	175622	20054.8	42271.9	21433.4	27398.6	17127.7	56538.5	27057.9	2.08954	0.490276
P70349	>sp|P70349|HINT1_MOUSE Adenosine 5'-monophosphoramidase HINT1 OS=Mus musculus OX=10090 GN=Hint1 PE=1 SV=3	3765.08	5729.89	3522.02	4709.4	2361.47	2411.98	1305.19	2454.84	4431.6	2133.37	2.07727	0.00708553
O88803	>sp|O88803|LECT2_MOUSE Leukocyte cell-derived chemotaxin-2 OS=Mus musculus OX=10090 GN=Lect2 PE=1 SV=1	NaN	772.857	915.315	582.566	NaN	NaN	365.558	NaN	756.913	365.558	2.07057	#DIV/0!
Q9D1A2	>sp|Q9D1A2|CNDP2_MOUSE Cytosolic non-specific dipeptidase OS=Mus musculus OX=10090 GN=Cndp2 PE=1 SV=1	2322.29	4280.78	2497.63	3328	1102.77	1363.37	1068.23	2502.11	3107.18	1509.12	2.05893	0.029291
O09043	>sp|O09043|NAPSA_MOUSE Napsin-A OS=Mus musculus OX=10090 GN=Napsa PE=1 SV=1	3699.24	3888.54	5036.13	3904.55	NaN	1806.32	2525.29	1704.21	4132.11	2011.94	2.05379	0.00396365
Q9DCT2	>sp|Q9DCT2|NDUS3_MOUSE NADH dehydrogenase [ubiquinone] iron-sulfur protein 3, mitochondrial OS=Mus musculus OX=10090 GN=Ndufs3 PE=1 SV=2	NaN	NaN	1038.33	NaN	NaN	NaN	NaN	505.93	1038.33	505.93	2.05232	#DIV/0!
Cont_P02453	>sp|Cont_P02453|CO1A1_BOVIN Collagen alpha-1(I) chain OS=Bos taurus OX=9913 GN=COL1A1 PE=1 SV=3	28815.7	30065.8	30240.1	24487.1	19476.1	11677.9	16004	8258.24	28402.2	13854.1	2.0501	0.00201465
Q05793	>sp|Q05793|PGBM_MOUSE Basement membrane-specific heparan sulfate proteoglycan core protein OS=Mus musculus OX=10090 GN=Hspg2 PE=1 SV=1	542.786	1196.43	1350.97	861.032	214.407	606.941	559.779	570.224	987.804	487.838	2.02486	0.0482556
Q63880	>sp|Q63880|EST3A_MOUSE Carboxylesterase 3A OS=Mus musculus OX=10090 GN=Ces3a PE=1 SV=2	4892.85	2637.61	2971.59	1857.4	1701.1	1754.95	2034.7	631.173	3089.86	1530.48	2.01888	0.0718971
Q9EST5	>sp|Q9EST5|AN32B_MOUSE Acidic leucine-rich nuclear phosphoprotein 32 family member B OS=Mus musculus OX=10090 GN=Anp32b PE=1 SV=1	NaN	2878.44	1252.84	1248.09	NaN	NaN	NaN	897.88	1793.12	897.88	1.99706	#DIV/0!
A3KMP2	>sp|A3KMP2|TTC38_MOUSE Tetratricopeptide repeat protein 38 OS=Mus musculus OX=10090 GN=Ttc38 PE=1 SV=2	NaN	380.513	NaN	180.322	NaN	NaN	NaN	141.328	280.418	141.328	1.98416	#DIV/0!
P70677	>sp|P70677|CASP3_MOUSE Caspase-3 OS=Mus musculus OX=10090 GN=Casp3 PE=1 SV=1	NaN	581.012	NaN	827.014	223.312	226.57	278.406	696.041	704.013	356.082	1.97711	0.136121
P15532	>sp|P15532|NDKA_MOUSE Nucleoside diphosphate kinase A OS=Mus musculus OX=10090 GN=Nme1 PE=1 SV=1	992.882	1564.37	1124.79	1237.04	411.181	392.533	807.8	888.982	1229.77	625.124	1.96724	0.0146961
Q64105	>sp|Q64105|SPRE_MOUSE Sepiapterin reductase OS=Mus musculus OX=10090 GN=Spr PE=1 SV=1	NaN	310.797	NaN	534.203	NaN	NaN	190.747	240.518	422.5	215.632	1.95936	0.212399
P31725	>sp|P31725|S10A9_MOUSE Protein S100-A9 OS=Mus musculus OX=10090 GN=S100a9 PE=1 SV=3	14864.7	18627.1	5917.78	23054.6	3235.35	5480.93	6545.39	16655.7	15616	7979.35	1.95706	0.15534
Q8BWT1	>sp|Q8BWT1|THIM_MOUSE 3-ketoacyl-CoA thiolase, mitochondrial OS=Mus musculus OX=10090 GN=Acaa2 PE=1 SV=3	NaN	238.434	631.638	NaN	NaN	NaN	NaN	222.646	435.036	222.646	1.95394	#DIV/0!
P11087	>sp|P11087|CO1A1_MOUSE Collagen alpha-1(I) chain OS=Mus musculus OX=10090 GN=Col1a1 PE=1 SV=4	24798	50549.5	36684.6	29410.3	25913	13924.2	17513.3	15068.2	35360.6	18104.7	1.95311	0.032647
Q9D0J8	>sp|Q9D0J8|PTMS_MOUSE Parathymosin OS=Mus musculus OX=10090 GN=Ptms PE=1 SV=3	3268.97	9379.76	6428.47	5146.61	3945.89	2575.52	4426.23	1509.34	6055.95	3114.24	1.9446	0.0879724
Q05816	>sp|Q05816|FABP5_MOUSE Fatty acid-binding protein 5 OS=Mus musculus OX=10090 GN=Fabp5 PE=1 SV=3	6822.01	12485.8	7762.91	10758	5161.41	3301.65	7888.18	3172.27	9457.18	4880.88	1.9376	0.0369569
Q9JII6	>sp|Q9JII6|AK1A1_MOUSE Aldo-keto reductase family 1 member A1 OS=Mus musculus OX=10090 GN=Akr1a1 PE=1 SV=3	2938.98	5872.4	5040.51	4460.74	2333.96	2258.22	2640.39	2269.63	4578.16	2375.55	1.9272	0.012449
P24452	>sp|P24452|CAPG_MOUSE Macrophage-capping protein OS=Mus musculus OX=10090 GN=Capg PE=1 SV=2	1406.59	3462.52	2150.88	2474.67	1298.62	899.49	1647.7	1136.23	2373.67	1245.51	1.90578	0.0476016
P06683	>sp|P06683|CO9_MOUSE Complement component C9 OS=Mus musculus OX=10090 GN=C9 PE=1 SV=2	236175	56557.8	56718.4	43068.7	65607.1	62262.8	50225.3	27999.1	98130	51523.6	1.90456	0.358761
O35381	>sp|O35381|AN32A_MOUSE Acidic leucine-rich nuclear phosphoprotein 32 family member A OS=Mus musculus OX=10090 GN=Anp32a PE=1 SV=1	NaN	5225.8	3329.44	NaN	1289.28	2366.5	2295.16	3033.85	4277.62	2246.2	1.90438	0.0624545
Q91V98	>sp|Q91V98|CD248_MOUSE Endosialin OS=Mus musculus OX=10090 GN=Cd248 PE=1 SV=1	1514.09	2994.11	2400.49	2557.48	937.213	1358.55	2025.33	673.213	2366.54	1248.58	1.89539	0.0401161
P07091	>sp|P07091|S10A4_MOUSE Protein S100-A4 OS=Mus musculus OX=10090 GN=S100a4 PE=1 SV=1	3157.21	4486.58	2464.21	2636.2	1152.39	NaN	2072.25	1839.02	3186.05	1687.89	1.8876	0.05165
Q6WVG3	>sp|Q6WVG3|KCD12_MOUSE BTB/POZ domain-containing protein KCTD12 OS=Mus musculus OX=10090 GN=Kctd12 PE=1 SV=1	1639.8	2048.99	2260.4	1809.07	1696.08	410.579	1344.13	664.388	1939.57	1028.79	1.88528	0.0317007
P37804	>sp|P37804|TAGL_MOUSE Transgelin OS=Mus musculus OX=10090 GN=Tagln PE=1 SV=3	NaN	1181.1	549.414	278.367	NaN	NaN	500.097	213.843	669.628	356.97	1.87587	0.450571
A0A075B680	>tr|A0A075B680|A0A075B680_MOUSE Immunoglobulin heavy variable 1-62-2 OS=Mus musculus OX=10090 GN=Ighv1-62-2 PE=4 SV=1	20031.6	72760.3	46724.2	22723.8	28782.9	16626.5	35088.9	6445.78	40560	21736	1.86602	0.223004
Q64674	>sp|Q64674|SPEE_MOUSE Spermidine synthase OS=Mus musculus OX=10090 GN=Srm PE=1 SV=1	2433.6	4268	2891.51	3168.94	1361.28	758.609	1621.02	3128.25	3190.51	1717.29	1.85788	0.06005
Q71KU9	>sp|Q71KU9|FGL1_MOUSE Fibrinogen-like protein 1 OS=Mus musculus OX=10090 GN=Fgl1 PE=1 SV=2	629.719	1772.64	1585.24	1230.28	802.332	471.243	1176.95	373.19	1304.47	705.93	1.84788	0.102036
Q64437	>sp|Q64437|ADH7_MOUSE All-trans-retinol dehydrogenase [NAD(+)] ADH7 OS=Mus musculus OX=10090 GN=Adh7 PE=2 SV=2	NaN	1532.36	NaN	NaN	NaN	NaN	NaN	831.308	1532.36	831.308	1.84332	#DIV/0!
P42703	>sp|P42703|LIFR_MOUSE Leukemia inhibitory factor receptor OS=Mus musculus OX=10090 GN=Lifr PE=1 SV=1	369525	250193	440806	192742	221315	180542	193648	86536.4	313316	170510	1.83752	0.0651563
P05367	>sp|P05367|SAA2_MOUSE Serum amyloid A-2 protein OS=Mus musculus OX=10090 GN=Saa2 PE=1 SV=1	1503.2	270.943	NaN	452.03	581.905	NaN	NaN	226.763	742.057	404.334	1.83526	0.557543
Q8BVI4	>sp|Q8BVI4|DHPR_MOUSE Dihydropteridine reductase OS=Mus musculus OX=10090 GN=Qdpr PE=1 SV=2	NaN	NaN	NaN	1300.69	NaN	NaN	710.924	NaN	1300.69	710.924	1.82958	#DIV/0!
Q5I2A0	>sp|Q5I2A0|SPA3G_MOUSE Serine protease inhibitor A3G OS=Mus musculus OX=10090 GN=Serpina3g PE=1 SV=2	6101.63	NaN	1584.47	1420.25	NaN	2522.84	1625.29	843.614	3035.45	1663.91	1.82428	0.441941
O09131	>sp|O09131|GSTO1_MOUSE Glutathione S-transferase omega-1 OS=Mus musculus OX=10090 GN=Gsto1 PE=1 SV=2	7580.54	9576.93	8338.66	7505.54	4732.18	3901.26	4409.99	5114.57	8250.42	4539.5	1.81747	0.000491362
Q99LJ1	>sp|Q99LJ1|FUCO_MOUSE Tissue alpha-L-fucosidase OS=Mus musculus OX=10090 GN=Fuca1 PE=1 SV=1	5655.57	4971.31	13082	2781.25	5069.62	3746.96	3897.71	1883.6	6622.52	3649.47	1.81465	0.249776
P97333	>sp|P97333|NRP1_MOUSE Neuropilin-1 OS=Mus musculus OX=10090 GN=Nrp1 PE=1 SV=2	1843.8	1677.32	1493.22	1225.64	693.919	1190.04	971.945	593.031	1560	862.234	1.80925	0.0103013
P02469	>sp|P02469|LAMB1_MOUSE Laminin subunit beta-1 OS=Mus musculus OX=10090 GN=Lamb1 PE=1 SV=3	180.195	NaN	194.952	NaN	NaN	NaN	NaN	103.745	187.574	103.745	1.80803	#DIV/0!
P10126	>sp|P10126|EF1A1_MOUSE Elongation factor 1-alpha 1 OS=Mus musculus OX=10090 GN=Eef1a1 PE=1 SV=3	7424.14	10096	7308.52	7479.11	1973.27	3032.87	4913.13	7988.22	8076.95	4476.87	1.80415	0.0511152
Cont_Q7Z794	>sp|Cont_Q7Z794|K2C1B_HUMAN Keratin, type II cytoskeletal 1b OS=Homo sapiens OX=9606 GN=KRT77 PE=1 SV=3	18512.6	5374.04	8738.77	5769.83	10858.1	1945	2235.27	6295.47	9598.81	5333.46	1.79973	0.29411
Q9DBP5	>sp|Q9DBP5|KCY_MOUSE UMP-CMP kinase OS=Mus musculus OX=10090 GN=Cmpk1 PE=1 SV=1	3065.36	4736.81	4031.85	3906.1	1518.69	1645.32	2020.47	3637.97	3935.03	2205.61	1.7841	0.0274982
P10649	>sp|P10649|GSTM1_MOUSE Glutathione S-transferase Mu 1 OS=Mus musculus OX=10090 GN=Gstm1 PE=1 SV=2	1667.27	5285.06	2873.77	2322.27	1796.18	1359.01	2746.95	940.416	3037.09	1710.64	1.77541	0.181898
Q60841	>sp|Q60841|RELN_MOUSE Reelin OS=Mus musculus OX=10090 GN=Reln PE=1 SV=3	NaN	2030.75	1726.56	634.096	1046.67	815.232	1038.13	411.534	1463.8	827.893	1.7681	0.169262
Q06318	>sp|Q06318|UTER_MOUSE Uteroglobin OS=Mus musculus OX=10090 GN=Scgb1a1 PE=1 SV=1	5599.65	3401.42	5459.66	4349.71	2903.36	3414.14	3070.46	1281.68	4702.61	2667.41	1.76299	0.0271707
P55849	>sp|P55849|DSC1_MOUSE Desmocollin-1 OS=Mus musculus OX=10090 GN=Dsc1 PE=1 SV=2	4011.82	7186.13	4809.97	7373.25	3427.92	2304.36	4208.52	3330.44	5845.29	3317.81	1.76179	0.0348682
Q9D7P9	>sp|Q9D7P9|SPB12_MOUSE Serpin B12 OS=Mus musculus OX=10090 GN=Serpinb12 PE=2 SV=1	99.766	459.254	NaN	87.6812	NaN	NaN	122.539	NaN	215.567	122.539	1.75917	#DIV/0!
Q8R1U2	>sp|Q8R1U2|CGRE1_MOUSE Cell growth regulator with EF hand domain protein 1 OS=Mus musculus OX=10090 GN=Cgref1 PE=1 SV=1	NaN	NaN	1434.09	1341.47	NaN	NaN	NaN	791.239	1387.78	791.239	1.75394	#DIV/0!
P47857	>sp|P47857|PFKAM_MOUSE ATP-dependent 6-phosphofructokinase, muscle type OS=Mus musculus OX=10090 GN=Pfkm PE=1 SV=3	NaN	339.492	NaN	NaN	NaN	NaN	NaN	193.584	339.492	193.584	1.75372	#DIV/0!
P05366	>sp|P05366|SAA1_MOUSE Serum amyloid A-1 protein OS=Mus musculus OX=10090 GN=Saa1 PE=1 SV=2	NaN	1444.7	590.106	1195.37	396.301	604.026	902.735	554.346	1076.72	614.352	1.75262	0.119493
P08226	>sp|P08226|APOE_MOUSE Apolipoprotein E OS=Mus musculus OX=10090 GN=Apoe PE=1 SV=2	1.91371e+06	1.8728e+06	1171007	1.34947e+06	911263	828849	1.27114e+06	597515	1.57675e+06	902191	1.74769	0.0275434
Q9ESY9	>sp|Q9ESY9|GILT_MOUSE Gamma-interferon-inducible lysosomal thiol reductase OS=Mus musculus OX=10090 GN=Ifi30 PE=1 SV=3	866.342	1231.05	1078	667.925	671.101	835.885	352.688	345.241	960.829	551.229	1.74307	0.055592
Q04447	>sp|Q04447|KCRB_MOUSE Creatine kinase B-type OS=Mus musculus OX=10090 GN=Ckb PE=1 SV=1	4079.43	8055.51	7428.71	5016.58	2185.02	2771.94	3605.68	5556.52	6145.06	3529.79	1.74091	0.0724608
P11031	>sp|P11031|TCP4_MOUSE Activated RNA polymerase II transcriptional coactivator p15 OS=Mus musculus OX=10090 GN=Sub1 PE=1 SV=3	NaN	NaN	4634.36	NaN	NaN	148.682	NaN	5177.36	4634.36	2663.02	1.74026	#DIV/0!
Q62465	>sp|Q62465|VAT1_MOUSE Synaptic vesicle membrane protein VAT-1 homolog OS=Mus musculus OX=10090 GN=Vat1 PE=1 SV=3	2171.78	3709.71	2367.25	1611.11	1253.99	1695.44	1255.2	1553.98	2464.96	1439.65	1.71219	0.0666225
Q8QZR4	>sp|Q8QZR4|OAF_MOUSE Out at first protein homolog OS=Mus musculus OX=10090 GN=Oaf PE=2 SV=1	NaN	NaN	2187.4	1625.46	1561.68	1175.74	1081.41	648.018	1906.43	1116.71	1.70718	0.0748308
P27005	>sp|P27005|S10A8_MOUSE Protein S100-A8 OS=Mus musculus OX=10090 GN=S100a8 PE=1 SV=3	31454.6	47728.4	20988.8	44869.1	9928.84	18075.4	25205.4	31791.3	36260.2	21250.2	1.70635	0.102057
Cont_Q2KJD0;P99024	>sp|Cont_Q2KJD0|TBB5_BOVIN Tubulin beta-5 chain OS=Bos taurus OX=9913 GN=TUBB5 PE=2 SV=1;>sp|P99024|TBB5_MOUSE Tubulin beta-5 chain OS=Mus musculus OX=10090 GN=Tubb5 PE=1 SV=1	6415.09	10625.3	11895.6	6875.32	2656.61	3752.77	5240.43	9478.65	8952.81	5282.12	1.69493	0.11937
P16882	>sp|P16882|GHR_MOUSE Growth hormone receptor OS=Mus musculus OX=10090 GN=Ghr PE=1 SV=1	4190.26	2793.86	3445.75	2264.23	3008.12	1488.66	2056.3	975.956	3173.53	1882.26	1.68602	0.0757366
O88783	>sp|O88783|FA5_MOUSE Coagulation factor V OS=Mus musculus OX=10090 GN=F5 PE=1 SV=1	30075.2	26072.5	28374.5	21043.7	20872.4	17995.2	19748.1	4047.6	26391.5	15665.8	1.68465	0.0499357
Q61581	>sp|Q61581|IBP7_MOUSE Insulin-like growth factor-binding protein 7 OS=Mus musculus OX=10090 GN=Igfbp7 PE=1 SV=3	NaN	1209.76	NaN	NaN	NaN	NaN	NaN	725.725	1209.76	725.725	1.66697	#DIV/0!
P47880	>sp|P47880|IBP6_MOUSE Insulin-like growth factor-binding protein 6 OS=Mus musculus OX=10090 GN=Igfbp6 PE=2 SV=2	74.4816	379.367	443.349	309.554	NaN	NaN	235.124	128.961	301.688	182.043	1.65724	0.392916
Q64433	>sp|Q64433|CH10_MOUSE 10 kDa heat shock protein, mitochondrial OS=Mus musculus OX=10090 GN=Hspe1 PE=1 SV=2	2804.58	NaN	15227.8	2712.27	NaN	3175.37	1735.42	7632.9	6914.89	4181.23	1.65379	0.577929
Q99KK7	>sp|Q99KK7|DPP3_MOUSE Dipeptidyl peptidase 3 OS=Mus musculus OX=10090 GN=Dpp3 PE=1 SV=2	847.836	1914.09	839.649	1198.46	NaN	394.25	523.13	1265.31	1200.01	727.565	1.64935	0.263415
P26041	>sp|P26041|MOES_MOUSE Moesin OS=Mus musculus OX=10090 GN=Msn PE=1 SV=3	5840.64	9388.8	6955.7	6317.04	1871.22	2163.67	3341.7	9973.82	7125.54	4337.6	1.64274	0.225101
O88844	>sp|O88844|IDHC_MOUSE Isocitrate dehydrogenase [NADP] cytoplasmic OS=Mus musculus OX=10090 GN=Idh1 PE=1 SV=2	2379.7	5764.53	4109.27	4317.92	1661.1	1309.73	2518.73	4616.91	4142.85	2526.62	1.63968	0.162512
P45376	>sp|P45376|ALDR_MOUSE Aldo-keto reductase family 1 member B1 OS=Mus musculus OX=10090 GN=Akr1b1 PE=1 SV=3	2947.75	4245.69	3195.29	4020.41	1214.6	2041.12	2928.51	2626.15	3602.29	2202.6	1.63547	0.0291257
Q9D1B1	>tr|Q9D1B1|Q9D1B1_MOUSE Cystatin E/M OS=Mus musculus OX=10090 GN=Cst6 PE=1 SV=1	6720.93	5998.92	6054.93	4337.18	3774.75	2656.28	4938.73	2898.54	5777.99	3567.07	1.61981	0.0224142
Q8QZR3	>sp|Q8QZR3|EST2A_MOUSE Pyrethroid hydrolase Ces2a OS=Mus musculus OX=10090 GN=Ces2a PE=1 SV=1	7218.48	1150.29	1549.99	1221.1	2602.59	2074.08	1926.93	289.817	2784.97	1723.35	1.61602	0.522162
P07310	>sp|P07310|KCRM_MOUSE Creatine kinase M-type OS=Mus musculus OX=10090 GN=Ckm PE=1 SV=1	607.882	890.29	337.776	603.513	NaN	NaN	380.559	NaN	609.865	380.559	1.60255	#DIV/0!
P34902	>sp|P34902|IL2RG_MOUSE Cytokine receptor common subunit gamma OS=Mus musculus OX=10090 GN=Il2rg PE=1 SV=1	278.137	664.94	994.619	347.279	617.953	NaN	296.134	156.406	571.244	356.831	1.60088	0.385493
P23927	>sp|P23927|CRYAB_MOUSE Alpha-crystallin B chain OS=Mus musculus OX=10090 GN=Cryab PE=1 SV=2	1131.92	1198.1	4119.1	796.299	982.919	NaN	980.077	1437.86	1811.36	1133.62	1.59785	0.4966
P04945	>sp|P04945|KV6AB_MOUSE Ig kappa chain V-VI region NQ2-6.1 OS=Mus musculus OX=10090 PE=2 SV=1	13988.8	39562.8	56358.2	5423.52	16585.4	15443.9	33246.1	6922.07	28833.3	18049.4	1.59747	0.436053
O08997	>sp|O08997|ATOX1_MOUSE Copper transport protein ATOX1 OS=Mus musculus OX=10090 GN=Atox1 PE=1 SV=1	2879.94	5785.82	3779.95	4164.17	2443.72	1712.08	3272.92	2980.17	4152.47	2602.22	1.59574	0.0679241
P26883	>sp|P26883|FKB1A_MOUSE Peptidyl-prolyl cis-trans isomerase FKBP1A OS=Mus musculus OX=10090 GN=Fkbp1a PE=1 SV=2	2471.02	2067.44	3063.61	2277.07	1165.77	932.185	1565.92	2537.58	2469.79	1550.36	1.59304	0.0681096
P07141	>sp|P07141|CSF1_MOUSE Macrophage colony-stimulating factor 1 OS=Mus musculus OX=10090 GN=Csf1 PE=1 SV=2	NaN	1198.65	1008.14	1033.08	249.813	680.464	1206.64	582.651	1079.96	679.893	1.58842	0.156275
P22907	>sp|P22907|HEM3_MOUSE Porphobilinogen deaminase OS=Mus musculus OX=10090 GN=Hmbs PE=1 SV=2	NaN	439.504	NaN	1128.47	NaN	NaN	702.657	287.602	783.986	495.129	1.5834	0.547172
Q09200	>sp|Q09200|B4GN1_MOUSE Beta-1,4 N-acetylgalactosaminyltransferase 1 OS=Mus musculus OX=10090 GN=B4galnt1 PE=1 SV=1	1394.86	1176.86	1167.73	1007.93	1182.16	609.372	755.069	463.837	1186.85	752.609	1.57698	0.0469917
Q99J77	>sp|Q99J77|SIAS_MOUSE Sialic acid synthase OS=Mus musculus OX=10090 GN=Nans PE=1 SV=1	880.894	1081.14	522.93	996.241	187.136	NaN	204.443	1279.4	870.301	556.994	1.5625	0.393077
Q9D0F9	>sp|Q9D0F9|PGM1_MOUSE Phosphoglucomutase-1 OS=Mus musculus OX=10090 GN=Pgm1 PE=1 SV=4	NaN	1037.92	1435.63	816.733	NaN	431.872	551.566	1127.11	1096.76	703.515	1.55897	0.233948
Q64522	>sp|Q64522|H2A2B_MOUSE Histone H2A type 2-B OS=Mus musculus OX=10090 GN=H2ac21 PE=1 SV=3	1689.21	NaN	1922.26	1485.13	691.716	755.91	832.695	2090.34	1698.87	1092.66	1.55479	0.198256
Q8CG72	>sp|Q8CG72|ADPRS_MOUSE ADP-ribosylhydrolase ARH3 OS=Mus musculus OX=10090 GN=Adprs PE=1 SV=1	1634.25	1663.37	2659.58	NaN	NaN	NaN	NaN	1279.53	1985.74	1279.53	1.55193	#DIV/0!
P41245	>sp|P41245|MMP9_MOUSE Matrix metalloproteinase-9 OS=Mus musculus OX=10090 GN=Mmp9 PE=1 SV=2	NaN	729.364	NaN	669.487	NaN	NaN	NaN	452.768	699.425	452.768	1.54478	#DIV/0!
Q61398	>sp|Q61398|PCOC1_MOUSE Procollagen C-endopeptidase enhancer 1 OS=Mus musculus OX=10090 GN=Pcolce PE=1 SV=2	1027.24	1902.72	1464.39	1644.46	1357.63	NaN	879.08	704.55	1509.7	980.42	1.53985	0.109664
Q62000	>sp|Q62000|MIME_MOUSE Mimecan OS=Mus musculus OX=10090 GN=Ogn PE=1 SV=1	1868.91	1824.17	2036.13	1641.56	1966.35	876.148	1081.41	863.451	1842.7	1196.84	1.53963	0.0562477
Q62167	>sp|Q62167|DDX3X_MOUSE ATP-dependent RNA helicase DDX3X OS=Mus musculus OX=10090 GN=Ddx3x PE=1 SV=3	NaN	NaN	NaN	290.462	NaN	NaN	NaN	189.609	290.462	189.609	1.5319	#DIV/0!
Q8C310	>sp|Q8C310|ROBO4_MOUSE Roundabout homolog 4 OS=Mus musculus OX=10090 GN=Robo4 PE=1 SV=2	181.054	331.775	NaN	83.6647	NaN	NaN	NaN	130.218	198.831	130.218	1.52692	#DIV/0!
Q9CY64	>sp|Q9CY64|BIEA_MOUSE Biliverdin reductase A OS=Mus musculus OX=10090 GN=Blvra PE=1 SV=1	1961.62	3106.96	1848.85	2315.23	1381.54	1465.72	1066.79	2161.28	2308.16	1518.83	1.5197	0.0744531
P55292	>sp|P55292|DSC2_MOUSE Desmocollin-2 OS=Mus musculus OX=10090 GN=Dsc2 PE=1 SV=1	NaN	1511.93	1571	1366.25	NaN	915.826	1571.15	460.086	1483.06	982.352	1.5097	0.201742
O70172	>sp|O70172|PI42A_MOUSE Phosphatidylinositol 5-phosphate 4-kinase type-2 alpha OS=Mus musculus OX=10090 GN=Pip4k2a PE=1 SV=1	NaN	NaN	NaN	171.086	NaN	NaN	NaN	113.436	171.086	113.436	1.50822	#DIV/0!
Q9JM83	>sp|Q9JM83|CALM4_MOUSE Calmodulin-4 OS=Mus musculus OX=10090 GN=Calm4 PE=2 SV=2	122.406	1941.72	NaN	570.236	401.52	572.978	1041.68	313.124	878.121	582.325	1.50796	0.577313
P0C0S6;Q3THW5	>sp|P0C0S6|H2AZ_MOUSE Histone H2A.Z OS=Mus musculus OX=10090 GN=H2az1 PE=1 SV=2;>sp|Q3THW5|H2AV_MOUSE Histone H2A.V OS=Mus musculus OX=10090 GN=H2az2 PE=1 SV=3	1522.51	1185.86	2669.82	1692.12	431.334	497.184	901.498	2871.57	1767.58	1175.4	1.50381	0.402308
Q91Y47	>sp|Q91Y47|FA11_MOUSE Coagulation factor XI OS=Mus musculus OX=10090 GN=F11 PE=2 SV=2	6153.11	6651.09	8158.27	5531.23	5949	4368.89	5702.08	1629.95	6623.43	4412.48	1.50107	0.100035
Q6GQT1	>sp|Q6GQT1|A2MG_MOUSE Alpha-2-macroglobulin-P OS=Mus musculus OX=10090 GN=A2m PE=2 SV=2	561494	7.68226e+06	2.78673e+06	7.11359e+06	2697785	2444797	5.66618e+06	1303815	4.53602e+06	3.02815e+06	1.49795	0.469427
P14602	>sp|P14602|HSPB1_MOUSE Heat shock protein beta-1 OS=Mus musculus OX=10090 GN=Hspb1 PE=1 SV=3	2361.43	5827.78	3904.2	2582.72	3228.22	791.955	3972.72	1808.33	3669.03	2450.3	1.49738	0.297355
P18242	>sp|P18242|CATD_MOUSE Cathepsin D OS=Mus musculus OX=10090 GN=Ctsd PE=1 SV=1	2695.48	2657.83	2621.57	1811.47	1955.68	1857.72	1912.95	811.626	2446.59	1634.5	1.49684	0.0580304
A0A571BEV3	>tr|A0A571BEV3|A0A571BEV3_MOUSE Glutamate-rich 6B OS=Mus musculus OX=10090 GN=Erich6b PE=4 SV=1	4396.65	2423.09	3251.62	NaN	1771.65	1703.34	4173.18	1323.66	3357.12	2242.96	1.49674	0.273869
Q61233	>sp|Q61233|PLSL_MOUSE Plastin-2 OS=Mus musculus OX=10090 GN=Lcp1 PE=1 SV=4	9070.23	14681.5	12957.3	11863.7	7839.43	7163.06	9028.45	8447.18	12143.2	8119.53	1.49555	0.017778
Q1ERP8	>sp|Q1ERP8|CLM9_MOUSE CMRF35-like molecule 9 OS=Mus musculus OX=10090 GN=Cd300lg PE=1 SV=1	1624.83	1332.7	1259.44	948.541	NaN	NaN	1183.11	544.936	1291.38	864.023	1.49461	0.208928
P10810	>sp|P10810|CD14_MOUSE Monocyte differentiation antigen CD14 OS=Mus musculus OX=10090 GN=Cd14 PE=1 SV=1	1786.9	1920.4	1815.34	1954.75	2671.28	565.733	1051.24	716.747	1869.35	1251.25	1.49398	0.250317
A2AAE1	>sp|A2AAE1|K1109_MOUSE Transmembrane protein KIAA1109 OS=Mus musculus OX=10090 GN=Kiaa1109 PE=1 SV=4	NaN	NaN	1295.81	NaN	875.644	NaN	1174.85	554.596	1295.81	868.364	1.49224	#DIV/0!
Q9JM14	>sp|Q9JM14|NT5C_MOUSE 5'(3')-deoxyribonucleotidase, cytosolic type OS=Mus musculus OX=10090 GN=Nt5c PE=1 SV=1	670.935	1097.51	246.385	587.852	264.542	NaN	313.925	735.336	650.671	437.934	1.48577	0.419328
P03977	>sp|P03977|KV3A4_MOUSE Ig kappa chain V-III region 50S10.1 OS=Mus musculus OX=10090 PE=1 SV=1	14878.4	17652.7	NaN	19284	NaN	NaN	13268.3	10134.2	17271.7	11701.2	1.47605	0.0710879
P26618	>sp|P26618|PGFRA_MOUSE Platelet-derived growth factor receptor alpha OS=Mus musculus OX=10090 GN=Pdgfra PE=1 SV=3	2132.7	1985.55	1882.05	1343.33	1636.08	1194.28	1264.47	881.1	1835.91	1243.98	1.47583	0.043139
P51885	>sp|P51885|LUM_MOUSE Lumican OS=Mus musculus OX=10090 GN=Lum PE=1 SV=2	331382	387469	381587	338580	297873	266620	262643	149488	359754	244156	1.47346	0.0174909
O89103	>sp|O89103|C1QR1_MOUSE Complement component C1q receptor OS=Mus musculus OX=10090 GN=Cd93 PE=1 SV=1	7449.72	5533.66	6296.85	4591.38	3906.17	4546.08	4622.82	3132.9	5967.9	4051.99	1.47283	0.0332784
Q8BHC0	>sp|Q8BHC0|LYVE1_MOUSE Lymphatic vessel endothelial hyaluronic acid receptor 1 OS=Mus musculus OX=10090 GN=Lyve1 PE=1 SV=1	10781.5	13193.3	10717.8	9733.76	6770.23	11317	8149.98	4015.74	11106.6	7563.24	1.4685	0.0804092
Q9QUN9	>sp|Q9QUN9|DKK3_MOUSE Dickkopf-related protein 3 OS=Mus musculus OX=10090 GN=Dkk3 PE=2 SV=1	2827.38	3667.83	3098.27	2713.5	2348.23	2324.42	2263.33	1473.65	3076.75	2102.41	1.46344	0.0173474
Q99PT1	>sp|Q99PT1|GDIR1_MOUSE Rho GDP-dissociation inhibitor 1 OS=Mus musculus OX=10090 GN=Arhgdia PE=1 SV=3	4226.41	6863.53	4904.76	5327.71	2992.5	3151.73	3236.93	5219.3	5330.6	3650.11	1.46039	0.0710527
P34884	>sp|P34884|MIF_MOUSE Macrophage migration inhibitory factor OS=Mus musculus OX=10090 GN=Mif PE=1 SV=2	3133.14	5327.87	4179.6	4174.53	1484.35	3816.22	3197.67	3059.2	4203.79	2889.36	1.45492	0.0969927
A0A075B674	>tr|A0A075B674|A0A075B674_MOUSE Immunoglobulin heavy variable 1-78 OS=Mus musculus OX=10090 GN=Ighv1-78 PE=1 SV=1	5755.51	9807.67	13104.7	11766	6513.28	2101.6	13274.2	5951.35	10108.5	6960.11	1.45234	0.306997
P20060	>sp|P20060|HEXB_MOUSE Beta-hexosaminidase subunit beta OS=Mus musculus OX=10090 GN=Hexb PE=1 SV=2	NaN	1027.88	1979.7	NaN	1479.15	1184.73	696.119	795.232	1503.79	1038.81	1.44761	0.307602
O70475	>sp|O70475|UGDH_MOUSE UDP-glucose 6-dehydrogenase OS=Mus musculus OX=10090 GN=Ugdh PE=1 SV=1	NaN	1040.37	256.328	837.589	NaN	NaN	NaN	491.744	711.428	491.744	1.44674	#DIV/0!
Q99MQ4	>sp|Q99MQ4|ASPN_MOUSE Asporin OS=Mus musculus OX=10090 GN=Aspn PE=1 SV=1	1674.34	2011.43	2294.61	1281.16	1764.57	929.11	1670.04	679.884	1815.38	1260.9	1.43975	0.160831
Q91V80	>sp|Q91V80|APOF_MOUSE Apolipoprotein F OS=Mus musculus OX=10090 GN=Apof PE=2 SV=2	2905.31	1860.36	1127.78	1236.91	1562.73	1775.03	1105.81	513.243	1782.59	1239.2	1.43849	0.313603
Q3UWW6	>sp|Q3UWW6|GA2L3_MOUSE GAS2-like protein 3 OS=Mus musculus OX=10090 GN=Gas2l3 PE=1 SV=1	5697.71	2388.33	1748.48	NaN	NaN	NaN	1641.57	2929.43	3278.17	2285.5	1.43434	0.590107
Cont_P02662	>sp|Cont_P02662|CASA1_BOVIN Alpha-S1-casein OS=Bos taurus OX=9913 GN=CSN1S1 PE=1 SV=2	2047.07	1949.33	2332.33	4937.35	1523.19	1543.49	2098.65	2730.03	2816.52	1973.84	1.42692	0.313801
P15535	>sp|P15535|B4GT1_MOUSE Beta-1,4-galactosyltransferase 1 OS=Mus musculus OX=10090 GN=B4galt1 PE=1 SV=1	4824.2	NaN	4399.29	3093.46	3281.78	3098.97	2520.87	2617.01	4105.65	2879.66	1.42574	0.0534096
P58389	>sp|P58389|PTPA_MOUSE Serine/threonine-protein phosphatase 2A activator OS=Mus musculus OX=10090 GN=Ptpa PE=1 SV=1	NaN	1815.25	NaN	3442.57	NaN	2112.3	1372.8	2086.06	2628.91	1857.05	1.41563	0.340237
P97873	>sp|P97873|LOXL1_MOUSE Lysyl oxidase homolog 1 OS=Mus musculus OX=10090 GN=Loxl1 PE=2 SV=3	7127.04	10065.5	7500.62	6635.79	6199.42	4647.88	8597.68	2780.05	7832.25	5556.26	1.40963	0.167497
Q9CQV8	>sp|Q9CQV8|1433B_MOUSE 14-3-3 protein beta/alpha OS=Mus musculus OX=10090 GN=Ywhab PE=1 SV=3	1832.43	2422.98	2268.28	1761.09	533.447	NaN	185.348	3704.5	2071.2	1474.43	1.40474	0.559908
P10493	>sp|P10493|NID1_MOUSE Nidogen-1 OS=Mus musculus OX=10090 GN=Nid1 PE=1 SV=2	849.286	723.239	826.487	739.554	443.546	410.493	947.209	433.056	784.641	558.576	1.40472	0.141185
Q9CQI6	>sp|Q9CQI6|COTL1_MOUSE Coactosin-like protein OS=Mus musculus OX=10090 GN=Cotl1 PE=1 SV=3	2584.53	3664.21	2310.04	4331.83	765.946	1850.22	1193.81	5382.56	3222.65	2298.13	1.40229	0.453141
Q80YX1	>sp|Q80YX1|TENA_MOUSE Tenascin OS=Mus musculus OX=10090 GN=Tnc PE=1 SV=1	4385.34	5409.76	3812.63	3587.7	2900.56	3380.76	4155.42	1830.28	4298.86	3066.76	1.40176	0.0999878
Cont_Q3ZBD7	>sp|Cont_Q3ZBD7|G6PI_BOVIN Glucose-6-phosphate isomerase OS=Bos taurus OX=9913 GN=GPI PE=2 SV=4	1965.87	4443.55	2583.84	4675.16	867.775	2270.28	2356.03	4289.59	3417.11	2445.92	1.39706	0.35684
P61939	>sp|P61939|THBG_MOUSE Thyroxine-binding globulin OS=Mus musculus OX=10090 GN=Serpina7 PE=2 SV=1	9093.2	5757.64	7458.53	8141.4	7513.56	4673.64	5030.67	4649.36	7612.69	5466.81	1.39253	0.0719294
P19157	>sp|P19157|GSTP1_MOUSE Glutathione S-transferase P 1 OS=Mus musculus OX=10090 GN=Gstp1 PE=1 SV=2	4535.59	4950.96	4607.63	6114.56	2443.72	3680.26	3402.5	4990.56	5052.18	3629.26	1.39207	0.0679051
P09813	>sp|P09813|APOA2_MOUSE Apolipoprotein A-II OS=Mus musculus OX=10090 GN=Apoa2 PE=1 SV=2	2828472	1.01835e+06	1126108	635677	897710	1.28487e+06	1321260	529730	1.40215e+06	1.00839e+06	1.39048	0.478638
O08553	>sp|O08553|DPYL2_MOUSE Dihydropyrimidinase-related protein 2 OS=Mus musculus OX=10090 GN=Dpysl2 PE=1 SV=2	1530.53	2439.23	2253.99	1658.34	1267.05	591.6	1171.22	2649.64	1970.52	1419.88	1.38781	0.303552
Q91WT8	>sp|Q91WT8|RBM47_MOUSE RNA-binding protein 47 OS=Mus musculus OX=10090 GN=Rbm47 PE=1 SV=1	NaN	3962.47	3365.46	NaN	NaN	3197.94	3294	1434.08	3663.96	2642.01	1.38681	0.297038
P15116	>sp|P15116|CADH2_MOUSE Cadherin-2 OS=Mus musculus OX=10090 GN=Cdh2 PE=1 SV=2	492.301	1139.21	1087.92	666.894	1018.65	581.769	553.121	289.302	846.583	610.711	1.38622	0.322859
Q64735	>sp|Q64735|CR1L_MOUSE Complement component receptor 1-like protein OS=Mus musculus OX=10090 GN=Cr1l PE=1 SV=1	NaN	NaN	818.347	NaN	NaN	777.275	NaN	405.859	818.347	591.567	1.38336	#DIV/0!
O55111	>sp|O55111|DSG2_MOUSE Desmoglein-2 OS=Mus musculus OX=10090 GN=Dsg2 PE=1 SV=3	2829.71	2960.64	2995.41	2757.75	2874.24	1715.97	2625.42	1133.64	2885.88	2087.32	1.38258	0.0977885
P58044	>sp|P58044|IDI1_MOUSE Isopentenyl-diphosphate Delta-isomerase 1 OS=Mus musculus OX=10090 GN=Idi1 PE=1 SV=1	431.468	924.948	767.425	423.209	NaN	NaN	754.386	167.257	636.763	460.822	1.3818	0.535551
P53657	>sp|P53657|KPYR_MOUSE Pyruvate kinase PKLR OS=Mus musculus OX=10090 GN=Pklr PE=1 SV=1	25997.2	21532.7	27950	20216.7	13470.2	32843.7	16121.2	6908.5	23924.2	17335.9	1.38003	0.300372
A0A075B5R2	>tr|A0A075B5R2|A0A075B5R2_MOUSE Immunoglobulin heavy variable 7-3 (Fragment) OS=Mus musculus OX=10090 GN=Ighv7-3 PE=4 SV=2	17964.9	20711.3	12276.5	30986.7	22935.1	11922.6	13168.4	11423.3	20484.9	14862.4	1.3783	0.282765
P30412	>sp|P30412|PPIC_MOUSE Peptidyl-prolyl cis-trans isomerase C OS=Mus musculus OX=10090 GN=Ppic PE=1 SV=1	7793.05	7586.72	9164.43	4805.47	6806.21	5425.03	6433.6	2918.81	7337.42	5395.91	1.35981	0.175913
P39061	>sp|P39061|COIA1_MOUSE Collagen alpha-1(XVIII) chain OS=Mus musculus OX=10090 GN=Col18a1 PE=1 SV=4	2192.56	1264.75	901.225	1028.06	1498.18	602.363	1369.18	495.323	1346.65	991.262	1.35852	0.396561
Q9Z0M6	>sp|Q9Z0M6|AGRE5_MOUSE Adhesion G protein-coupled receptor E5 OS=Mus musculus OX=10090 GN=Adgre5 PE=1 SV=2	2075.77	3177.94	3350.1	1266.82	1987.5	2288.21	2426.49	566.875	2467.66	1817.27	1.35789	0.355395
Q5M9N4	>sp|Q5M9N4|PIGH_MOUSE Phosphatidylinositol N-acetylglucosaminyltransferase subunit H OS=Mus musculus OX=10090 GN=Pigh PE=2 SV=1	NaN	NaN	NaN	2747.04	1948.9	NaN	NaN	2100.13	2747.04	2024.52	1.35689	#DIV/0!
Q61830	>sp|Q61830|MRC1_MOUSE Macrophage mannose receptor 1 OS=Mus musculus OX=10090 GN=Mrc1 PE=1 SV=2	NaN	815.27	507.5	NaN	NaN	NaN	NaN	487.516	661.385	487.516	1.35664	#DIV/0!
Q9CQ60	>sp|Q9CQ60|6PGL_MOUSE 6-phosphogluconolactonase OS=Mus musculus OX=10090 GN=Pgls PE=1 SV=1	2662.63	2779.79	1547.66	3154.61	1265.36	1606.05	2583.62	2047.09	2536.17	1875.53	1.35224	0.190932
Q8VEK3	>sp|Q8VEK3|HNRPU_MOUSE Heterogeneous nuclear ribonucleoprotein U OS=Mus musculus OX=10090 GN=Hnrnpu PE=1 SV=1	1460.35	NaN	1085.79	NaN	NaN	NaN	NaN	945.888	1273.07	945.888	1.34589	#DIV/0!
Q8BM88	>sp|Q8BM88|CATO_MOUSE Cathepsin O OS=Mus musculus OX=10090 GN=Ctso PE=2 SV=1	2116.33	1766.49	1827.89	1235.68	1260.48	1361.87	1744.99	811.619	1736.6	1294.74	1.34127	0.147173
Q61477	>sp|Q61477|NBL1_MOUSE Neuroblastoma suppressor of tumorigenicity 1 OS=Mus musculus OX=10090 GN=Nbl1 PE=1 SV=2	3173.56	3973.9	4820.79	4000	3220.51	2825	3906.01	1962.63	3992.06	2978.54	1.34028	0.10276
Q5DTT8	>sp|Q5DTT8|PNMA5_MOUSE Paraneoplastic antigen-like protein 5 OS=Mus musculus OX=10090 GN=Pnma5 PE=1 SV=2	NaN	NaN	2509.6	NaN	2258.29	NaN	2445.72	919.331	2509.6	1874.45	1.33885	#DIV/0!
O35129	>sp|O35129|PHB2_MOUSE Prohibitin-2 OS=Mus musculus OX=10090 GN=Phb2 PE=1 SV=1	NaN	NaN	2876.68	NaN	NaN	NaN	NaN	2151.32	2876.68	2151.32	1.33717	#DIV/0!
Q9WV32	>sp|Q9WV32|ARC1B_MOUSE Actin-related protein 2/3 complex subunit 1B OS=Mus musculus OX=10090 GN=Arpc1b PE=1 SV=4	1179.54	1249.01	747.91	849.468	352.598	425.271	385.908	1848.14	1006.48	752.978	1.33667	0.535059
Q6PHS9	>sp|Q6PHS9|CA2D2_MOUSE Voltage-dependent calcium channel subunit alpha-2/delta-2 OS=Mus musculus OX=10090 GN=Cacna2d2 PE=1 SV=1	114115	NaN	60950.3	41981.8	NaN	NaN	70487	37818.5	72349.1	54152.7	1.33602	0.591809
P33434	>sp|P33434|MMP2_MOUSE 72 kDa type IV collagenase OS=Mus musculus OX=10090 GN=Mmp2 PE=1 SV=1	3737.99	4389.33	4631.96	3317.08	3262.49	3542.24	3273.6	1975.14	4019.09	3013.37	1.33375	0.0728222
Q9WVH9	>sp|Q9WVH9|FBLN5_MOUSE Fibulin-5 OS=Mus musculus OX=10090 GN=Fbln5 PE=1 SV=1	7026.8	5161.89	5712.77	4336.94	5136.92	4222.52	5210.97	2127.96	5559.6	4174.59	1.33177	0.180388
Q9D819	>sp|Q9D819|IPYR_MOUSE Inorganic pyrophosphatase OS=Mus musculus OX=10090 GN=Ppa1 PE=1 SV=1	1145.62	2229.72	2182.52	1856.01	985.216	478.263	1081.65	3033.78	1853.47	1394.73	1.32891	0.484103
P70296	>sp|P70296|PEBP1_MOUSE Phosphatidylethanolamine-binding protein 1 OS=Mus musculus OX=10090 GN=Pebp1 PE=1 SV=3	1125.76	1877.42	1180.88	1732.24	852.718	1070.38	1315.15	1218.3	1479.08	1114.13	1.32756	0.141531
O35350	>sp|O35350|CAN1_MOUSE Calpain-1 catalytic subunit OS=Mus musculus OX=10090 GN=Capn1 PE=1 SV=1	1513.88	1331.3	2686.91	1783.16	629.621	796.618	1354.08	2738.31	1828.81	1379.66	1.32555	0.457116
Q6DFX2	>sp|Q6DFX2|ANTR2_MOUSE Anthrax toxin receptor 2 OS=Mus musculus OX=10090 GN=Antxr2 PE=1 SV=1	1751.86	1695.66	2253.73	1553.73	1883.16	1255.42	1663.9	690.344	1813.74	1373.2	1.32081	0.196544
Q99LM2	>sp|Q99LM2|CK5P3_MOUSE CDK5 regulatory subunit-associated protein 3 OS=Mus musculus OX=10090 GN=Cdk5rap3 PE=1 SV=1	203.882	NaN	NaN	NaN	NaN	154.412	NaN	NaN	203.882	154.412	1.32038	#DIV/0!
Cont_Q3SWW8	>sp|Cont_Q3SWW8|TSP4_BOVIN Thrombospondin-4 OS=Bos taurus OX=9913 GN=THBS4 PE=2 SV=1	14570.3	23078.8	19518.4	14530.4	15507.4	11831.9	19574.5	7436.18	17924.5	13587.5	1.31919	0.239374
E9PV38	>tr|E9PV38|E9PV38_MOUSE Carboxylic ester hydrolase OS=Mus musculus OX=10090 GN=Ces2g PE=1 SV=1	1149.28	830.172	724.087	181.355	337.175	905.943	NaN	398.532	721.224	547.217	1.31799	0.564172
Cont_P02668	>sp|Cont_P02668|CASK_BOVIN Kappa-casein OS=Bos taurus OX=9913 GN=CSN3 PE=1 SV=1	NaN	252.291	NaN	605.662	NaN	NaN	198.985	452.255	428.977	325.62	1.31741	0.681324
Q64737	>sp|Q64737|PUR2_MOUSE Trifunctional purine biosynthetic protein adenosine-3 OS=Mus musculus OX=10090 GN=Gart PE=1 SV=3	192.076	369.459	171.988	613.536	NaN	212.263	NaN	299.102	336.765	255.682	1.31712	0.630333
P55284	>sp|P55284|CADH5_MOUSE Cadherin-5 OS=Mus musculus OX=10090 GN=Cdh5 PE=1 SV=2	10241.3	9378.65	9649.12	7941.86	8557.72	7230.13	8705.99	3808.9	9302.73	7075.68	1.31475	0.122277
P10639	>sp|P10639|THIO_MOUSE Thioredoxin OS=Mus musculus OX=10090 GN=Txn PE=1 SV=3	9186.8	16722.6	9408.66	14667.3	9646.45	8601.64	11410.2	8517.7	12496.3	9544.01	1.30934	0.192326
Q80W65	>sp|Q80W65|PCSK9_MOUSE Proprotein convertase subtilisin/kexin type 9 OS=Mus musculus OX=10090 GN=Pcsk9 PE=1 SV=2	765.218	1870.93	636.875	1156.13	891.898	1334.81	937.229	229.293	1107.29	848.306	1.30529	0.498721
Q00993	>sp|Q00993|UFO_MOUSE Tyrosine-protein kinase receptor UFO OS=Mus musculus OX=10090 GN=Axl PE=1 SV=2	767.301	NaN	NaN	NaN	588.062	NaN	NaN	NaN	767.301	588.062	1.3048	#DIV/0!
P39654	>sp|P39654|LOX15_MOUSE Polyunsaturated fatty acid lipoxygenase ALOX15 OS=Mus musculus OX=10090 GN=Alox15 PE=1 SV=4	168.108	NaN	NaN	190.884	NaN	NaN	NaN	137.602	179.496	137.602	1.30446	#DIV/0!
Q5XPI3	>sp|Q5XPI3|RN123_MOUSE E3 ubiquitin-protein ligase RNF123 OS=Mus musculus OX=10090 GN=Rnf123 PE=1 SV=1	NaN	NaN	NaN	529.694	NaN	NaN	406.216	NaN	529.694	406.216	1.30397	#DIV/0!
P09405	>sp|P09405|NUCL_MOUSE Nucleolin OS=Mus musculus OX=10090 GN=Ncl PE=1 SV=2	1320.65	1911.1	1871.43	1225.97	353.599	NaN	NaN	2078.47	1582.29	1216.04	1.30119	0.570178
P40142	>sp|P40142|TKT_MOUSE Transketolase OS=Mus musculus OX=10090 GN=Tkt PE=1 SV=1	5600.36	7981.61	6315.18	8423.67	3381.24	4122.04	4389.9	9882.39	7080.21	5443.89	1.30058	0.356441
P06745	>sp|P06745|G6PI_MOUSE Glucose-6-phosphate isomerase OS=Mus musculus OX=10090 GN=Gpi PE=1 SV=4	2653.04	5941.64	4374.61	4634.27	2134.37	2783.52	3846.57	4794.96	4400.89	3389.85	1.29825	0.301719
Q9QZZ6	>sp|Q9QZZ6|DERM_MOUSE Dermatopontin OS=Mus musculus OX=10090 GN=Dpt PE=1 SV=1	3014.69	3372.73	3084.88	2169.08	2875.59	NaN	2388.16	1490.7	2910.35	2251.48	1.29263	0.209113
P27931	>sp|P27931|IL1R2_MOUSE Interleukin-1 receptor type 2 OS=Mus musculus OX=10090 GN=Il1r2 PE=1 SV=1	7293.78	4004.88	4118.33	3054.16	4330.28	4178.85	3912.38	1881.31	4617.78	3575.7	1.29143	0.374265
Q9R1E6	>sp|Q9R1E6|ENPP2_MOUSE Ectonucleotide pyrophosphatase/phosphodiesterase family member 2 OS=Mus musculus OX=10090 GN=Enpp2 PE=1 SV=3	3042.88	2369.87	1550.87	2143.98	1664.85	1735.3	2374.83	1289.85	2276.9	1766.21	1.28915	0.229433
Q01768	>sp|Q01768|NDKB_MOUSE Nucleoside diphosphate kinase B OS=Mus musculus OX=10090 GN=Nme2 PE=1 SV=1	13982.5	20748.8	18545.7	23053	9045.99	10439.1	12038.6	27823.7	19082.5	14836.9	1.28615	0.408638
Q8K426	>sp|Q8K426|RETNG_MOUSE Resistin-like gamma OS=Mus musculus OX=10090 GN=Retnlg PE=1 SV=1	NaN	3736.92	1474.38	1672.37	NaN	1164.15	2407.79	NaN	2294.56	1785.97	1.28477	0.659125
P28474	>sp|P28474|ADHX_MOUSE Alcohol dehydrogenase class-3 OS=Mus musculus OX=10090 GN=Adh5 PE=1 SV=3	2424.53	3612.16	2819.2	2803.34	1945.66	2120.85	3082.69	1981.77	2914.81	2282.74	1.27689	0.136034
Q91X72	>sp|Q91X72|HEMO_MOUSE Hemopexin OS=Mus musculus OX=10090 GN=Hpx PE=1 SV=2	8848456	6.91014e+06	6.22842e+06	5.65288e+06	6.59146e+06	5727199	6.20766e+06	3.15457e+06	6.90998e+06	5.42022e+06	1.27485	0.202629
Q60648	>sp|Q60648|SAP3_MOUSE Ganglioside GM2 activator OS=Mus musculus OX=10090 GN=Gm2a PE=1 SV=2	656.688	561.517	1409.79	729.373	1038.98	326.888	757.732	516.172	839.342	659.942	1.27184	0.495211
P08905	>sp|P08905|LYZ2_MOUSE Lysozyme C-2 OS=Mus musculus OX=10090 GN=Lyz2 PE=1 SV=2	9707.44	14374.1	11815	10636.9	7930.12	7251.24	10194.3	11379.8	11633.4	9188.86	1.26603	0.130567
P28654	>sp|P28654|PGS2_MOUSE Decorin OS=Mus musculus OX=10090 GN=Dcn PE=1 SV=1	982.255	2859.45	2271.4	2981.01	2526.71	1203.47	1438.12	2023.3	2273.53	1797.9	1.26455	0.417094
Q9Z1T2	>sp|Q9Z1T2|TSP4_MOUSE Thrombospondin-4 OS=Mus musculus OX=10090 GN=Thbs4 PE=1 SV=1	5158.4	8295.73	6181.51	4643.85	4673.51	5821.09	6171.13	2539.94	6069.87	4801.42	1.26418	0.312398
O88200	>sp|O88200|CLC11_MOUSE C-type lectin domain family 11 member A OS=Mus musculus OX=10090 GN=Clec11a PE=1 SV=1	8185	5336.85	5050.97	3744.09	5310.02	3835.17	5268.56	3256.01	5579.23	4417.44	1.263	0.318708
Q7TN83	>sp|Q7TN83|SYT16_MOUSE Synaptotagmin-16 OS=Mus musculus OX=10090 GN=Syt16 PE=1 SV=1	1677.18	1039.02	989.982	727.109	913.513	997.335	880.723	738.369	1108.32	882.485	1.25591	0.320758
A0A668KLU9	>tr|A0A668KLU9|A0A668KLU9_MOUSE Complement factor H-related 2 OS=Mus musculus OX=10090 GN=Cfhr2 PE=1 SV=1	201224	151789	179778	127208	154136	150217	150975	71581.3	165000	131727	1.25258	0.244072
P61961	>sp|P61961|UFM1_MOUSE Ubiquitin-fold modifier 1 OS=Mus musculus OX=10090 GN=Ufm1 PE=1 SV=1	1768.46	1986.54	1640.34	1708.89	1156.14	398.49	1004.79	3147.75	1776.06	1426.79	1.24479	0.582445
P97797	>sp|P97797|SHPS1_MOUSE Tyrosine-protein phosphatase non-receptor type substrate 1 OS=Mus musculus OX=10090 GN=Sirpa PE=1 SV=2	1630.44	NaN	1550.12	1187.84	NaN	1549.83	1251.53	714.939	1456.13	1172.1	1.24233	0.3672
Q62009	>sp|Q62009|POSTN_MOUSE Periostin OS=Mus musculus OX=10090 GN=Postn PE=1 SV=2	19725.4	25953	29631	21515.6	24306.3	15738.7	24334.2	13669.2	24206.3	19512.1	1.24057	0.238561
P05017	>sp|P05017|IGF1_MOUSE Insulin-like growth factor I OS=Mus musculus OX=10090 GN=Igf1 PE=1 SV=2	NaN	10604.6	10900.1	NaN	12354.7	7102.35	NaN	6551.41	10752.3	8669.48	1.24025	0.447647
Q9JJK2	>sp|Q9JJK2|LANC2_MOUSE LanC-like protein 2 OS=Mus musculus OX=10090 GN=Lancl2 PE=1 SV=1	NaN	NaN	NaN	586.704	NaN	NaN	NaN	473.099	586.704	473.099	1.24013	#DIV/0!
Q6GU68	>sp|Q6GU68|ISLR_MOUSE Immunoglobulin superfamily containing leucine-rich repeat protein OS=Mus musculus OX=10090 GN=Islr PE=1 SV=1	3209.31	3419.99	3603.26	2537.56	3184.55	2901.15	3206.99	1019.1	3192.53	2577.95	1.2384	0.325143
P05201	>sp|P05201|AATC_MOUSE Aspartate aminotransferase, cytoplasmic OS=Mus musculus OX=10090 GN=Got1 PE=1 SV=3	2169.6	2295.21	2628.02	2530.79	1980.3	1961.49	1622.4	2212.87	2405.91	1944.26	1.23744	0.0284089
O55135	>sp|O55135|IF6_MOUSE Eukaryotic translation initiation factor 6 OS=Mus musculus OX=10090 GN=Eif6 PE=1 SV=2	2374.31	3377.79	2889.02	NaN	NaN	NaN	2279.36	2379.48	2880.37	2329.42	1.23652	0.238953
Cont_P02081	>sp|Cont_P02081|HBBF_BOVIN Hemoglobin fetal subunit beta OS=Bos taurus OX=9913 PE=1 SV=1	10491.4	10436.4	12568.9	19312.9	NaN	13183.8	10019.5	8860.83	13202.4	10688	1.23525	0.395404
P24527	>sp|P24527|LKHA4_MOUSE Leukotriene A-4 hydrolase OS=Mus musculus OX=10090 GN=Lta4h PE=1 SV=4	1774.04	2134.88	1424.63	2572.23	1192.73	1770.5	1646.49	1812.53	1976.45	1605.56	1.231	0.239366
Q9CYK2	>sp|Q9CYK2|QPCT_MOUSE Glutaminyl-peptide cyclotransferase OS=Mus musculus OX=10090 GN=Qpct PE=1 SV=2	1578.45	2305.81	2884.5	2037.3	1561.81	2037.79	2351.72	1207.94	2201.52	1789.82	1.23002	0.310762
Q8R146	>sp|Q8R146|APEH_MOUSE Acylamino-acid-releasing enzyme OS=Mus musculus OX=10090 GN=Apeh PE=1 SV=3	1338.33	810.768	1475.74	1775.79	NaN	1375.31	779.71	1150.45	1350.16	1101.82	1.22539	0.414748
Q80UR4	>tr|Q80UR4|Q80UR4_MOUSE Mast cell protease-11 OS=Mus musculus OX=10090 GN=Prss34 PE=1 SV=1	834.514	396.465	NaN	1138.52	NaN	NaN	520.587	768.542	789.834	644.565	1.22538	0.654084
Q9WVK4	>sp|Q9WVK4|EHD1_MOUSE EH domain-containing protein 1 OS=Mus musculus OX=10090 GN=Ehd1 PE=1 SV=1	2322.04	1376.79	1896.16	1202.61	NaN	1009.4	576.541	2578.64	1699.4	1388.19	1.22418	0.621166
Q61598	>sp|Q61598|GDIB_MOUSE Rab GDP dissociation inhibitor beta OS=Mus musculus OX=10090 GN=Gdi2 PE=1 SV=1	6041.04	8827.62	6644	8666.19	3650.69	4212.94	4457.33	12381	7544.71	6175.48	1.22172	0.555208
P10853;P10854;Q64475;Q64478;Q64525;Q6ZWY9;Q8CGP1;Q8CGP2	>sp|P10853|H2B1F_MOUSE Histone H2B type 1-F/J/L OS=Mus musculus OX=10090 GN=H2bc15 PE=1 SV=2;>sp|P10854|H2B1M_MOUSE Histone H2B type 1-M OS=Mus musculus OX=10090 GN=H2bc14 PE=1 SV=2;>sp|Q64475|H2B1B_MOUSE Histone H2B type 1-B OS=Mus musculus OX=10090 GN=H2bc3 PE=1 SV=3;>sp|Q64478|H2B1H_MOUSE Histone H2B type 1-H OS=Mus musculus OX=10090 GN=H2bc9 PE=1 SV=3;>sp|Q64525|H2B2B_MOUSE Histone H2B type 2…	7298.37	5470.16	4608.82	6316.65	1471.48	3227.23	2751.66	11975.9	5923.5	4856.55	1.21969	0.680853
P43274	>sp|P43274|H14_MOUSE Histone H1.4 OS=Mus musculus OX=10090 GN=H1-4 PE=1 SV=2	NaN	1092.58	NaN	NaN	NaN	NaN	488.686	1303.37	1092.58	896.029	1.21936	#DIV/0!
F8VQ07	>tr|F8VQ07|F8VQ07_MOUSE Albumin superfamily member 1 OS=Mus musculus OX=10090 GN=Albfm1 PE=1 SV=2	15722.9	12094.1	12983.5	11020.7	10582.5	10553.1	14030.6	7334.16	12955.3	10625.1	1.21931	0.218945
Q8BJY1	>sp|Q8BJY1|PSMD5_MOUSE 26S proteasome non-ATPase regulatory subunit 5 OS=Mus musculus OX=10090 GN=Psmd5 PE=1 SV=4	365.883	908.342	834.487	1130.83	776.001	558.868	835.443	487.48	809.887	664.448	1.21889	0.453117
Q9CQW3	>sp|Q9CQW3|PROZ_MOUSE Vitamin K-dependent protein Z OS=Mus musculus OX=10090 GN=Proz PE=1 SV=1	7893.67	4931.7	6438.55	NaN	7278.49	5912.77	5831.75	2055.1	6421.31	5269.53	1.21857	0.479399
Q63844	>sp|Q63844|MK03_MOUSE Mitogen-activated protein kinase 3 OS=Mus musculus OX=10090 GN=Mapk3 PE=1 SV=5	NaN	NaN	1.20999	NaN	NaN	NaN	NaN	1	1.20999	1	1.20999	#DIV/0!
Q61207	>sp|Q61207|SAP_MOUSE Prosaposin OS=Mus musculus OX=10090 GN=Psap PE=1 SV=2	11245.8	8562.57	12904	7225.07	10007.3	8051.88	10499.2	4497.82	9984.35	8264.07	1.20816	0.393366
Q9ES89	>sp|Q9ES89|EXTL2_MOUSE Exostosin-like 2 OS=Mus musculus OX=10090 GN=Extl2 PE=1 SV=1	5226.28	4103.55	3057.22	2986.9	4044.57	NaN	4598.08	904.852	3843.49	3182.5	1.20769	0.589233
P01901	>sp|P01901|HA1B_MOUSE H-2 class I histocompatibility antigen, K-B alpha chain OS=Mus musculus OX=10090 GN=H2-K1 PE=1 SV=1	NaN	NaN	NaN	21.0197	NaN	NaN	NaN	17.456	21.0197	17.456	1.20415	#DIV/0!
Q9CY02	>sp|Q9CY02|AHSP_MOUSE Alpha-hemoglobin-stabilizing protein OS=Mus musculus OX=10090 GN=Ahsp PE=1 SV=1	1249.47	NaN	NaN	3393.93	611.803	NaN	2052.38	3130.01	2321.7	1931.4	1.20208	0.772712
Q69ZF7	>sp|Q69ZF7|CNNM4_MOUSE Metal transporter CNNM4 OS=Mus musculus OX=10090 GN=Cnnm4 PE=1 SV=2	NaN	1032.16	1898.09	2606.75	NaN	NaN	2201.87	884.833	1845.67	1543.35	1.19588	0.719394
Q9JKF1	>sp|Q9JKF1|IQGA1_MOUSE Ras GTPase-activating-like protein IQGAP1 OS=Mus musculus OX=10090 GN=Iqgap1 PE=1 SV=2	1190.14	2504.59	1462.98	1279.68	NaN	366.203	607.172	3066.03	1609.35	1346.47	1.19523	0.75759
P55065	>sp|P55065|PLTP_MOUSE Phospholipid transfer protein OS=Mus musculus OX=10090 GN=Pltp PE=1 SV=1	78292.8	72902.8	67527.5	56305.5	74482	58099.1	62941.8	34764.5	68757.2	57571.8	1.19428	0.286995
P70428	>sp|P70428|EXT2_MOUSE Exostosin-2 OS=Mus musculus OX=10090 GN=Ext2 PE=1 SV=2	402.757	429.138	767.182	367.148	483.423	800.385	300.917	62.6192	491.556	411.836	1.19357	0.675211
Q99L47	>sp|Q99L47|F10A1_MOUSE Hsc70-interacting protein OS=Mus musculus OX=10090 GN=St13 PE=1 SV=1	1473.98	1765.96	2325.08	1829.23	947.006	918.332	1232.82	3108.59	1848.56	1551.69	1.19132	0.610558
Q02596	>sp|Q02596|GLCM1_MOUSE Glycosylation-dependent cell adhesion molecule 1 OS=Mus musculus OX=10090 GN=Glycam1 PE=1 SV=1	942.408	24469.5	30234	15923.2	18774	17198.1	15966.7	8141.91	17892.3	15020.2	1.19122	0.687185
Q9CQR2	>sp|Q9CQR2|RS21_MOUSE 40S ribosomal protein S21 OS=Mus musculus OX=10090 GN=Rps21 PE=1 SV=1	1959.42	2491.96	NaN	2124.7	NaN	1483.12	1734.84	2304.56	2192.03	1840.84	1.19078	0.291825
Q3UZZ4	>sp|Q3UZZ4|OLFM4_MOUSE Olfactomedin-4 OS=Mus musculus OX=10090 GN=Olfm4 PE=2 SV=1	5060.21	2855.81	NaN	NaN	4137.48	NaN	3799.56	2035.69	3958.01	3324.24	1.19065	0.627323
Q9R0G6	>sp|Q9R0G6|COMP_MOUSE Cartilage oligomeric matrix protein OS=Mus musculus OX=10090 GN=Comp PE=1 SV=2	1080.6	1608.83	1379.58	870.97	1575.82	1011.97	935.685	628.179	1235	1037.91	1.18988	0.470314
Q8CFG8	>sp|Q8CFG8|CS1B_MOUSE Complement C1s-B subcomponent OS=Mus musculus OX=10090 GN=C1sb PE=2 SV=1	6845.31	6606.1	6122.91	5044.62	5995.71	5662.81	5835.94	3197.94	6154.73	5173.1	1.18976	0.251167
P55264	>sp|P55264|ADK_MOUSE Adenosine kinase OS=Mus musculus OX=10090 GN=Adk PE=1 SV=2	1243.93	3274.77	2512.2	2357.71	982.05	4058.29	993.249	1861.25	2347.15	1973.71	1.18921	0.671143
P01897	>sp|P01897|HA1L_MOUSE H-2 class I histocompatibility antigen, L-D alpha chain OS=Mus musculus OX=10090 GN=H2-L PE=1 SV=2	10889.7	6753.22	6565.68	3294.7	7461.57	5020.13	7602.95	3050.44	6875.81	5783.77	1.18881	0.585944
Q11136	>sp|Q11136|PEPD_MOUSE Xaa-Pro dipeptidase OS=Mus musculus OX=10090 GN=Pepd PE=1 SV=3	5955.85	6916.74	7446.16	5890.17	5890.19	6035.72	5978.09	4159.57	6552.23	5515.89	1.18788	0.129984
Q9Z2L6	>sp|Q9Z2L6|MINP1_MOUSE Multiple inositol polyphosphate phosphatase 1 OS=Mus musculus OX=10090 GN=Minpp1 PE=1 SV=3	4826.55	4696.04	5742.14	3404.53	4066.3	3778.76	5200.36	2701.33	4667.32	3936.69	1.1856	0.339106
P01639	>sp|P01639|KV5A7_MOUSE Immunoglobulin kappa chain variable 9-120 OS=Mus musculus OX=10090 GN=Igkv9-120 PE=1 SV=1	7129.92	14640.5	16683.2	31417.9	19199.4	14372.1	16740.3	8674.25	17467.9	14746.5	1.18454	0.641869
Q9WUU7	>sp|Q9WUU7|CATZ_MOUSE Cathepsin Z OS=Mus musculus OX=10090 GN=Ctsz PE=1 SV=1	3053.57	3567.38	3706.87	2477.89	3698.58	2463	3137.82	1518.58	3201.43	2704.5	1.18374	0.39772
P06909	>sp|P06909|CFAH_MOUSE Complement factor H OS=Mus musculus OX=10090 GN=Cfh PE=1 SV=2	870863	725905	743640	643241	807522	647712	698087	372159	745912	631370	1.18142	0.312444
G3X9D6	>tr|G3X9D6|G3X9D6_MOUSE Apolipoprotein N OS=Mus musculus OX=10090 GN=Apon PE=1 SV=1	8767.24	2995.22	5596.77	2020.5	5300.1	2985.11	7282.8	852.981	4844.93	4105.25	1.18018	0.731293
P29351	>sp|P29351|PTN6_MOUSE Tyrosine-protein phosphatase non-receptor type 6 OS=Mus musculus OX=10090 GN=Ptpn6 PE=1 SV=2	NaN	681.895	306.07	375.257	NaN	NaN	NaN	385.048	454.408	385.048	1.18013	#DIV/0!
P13597	>sp|P13597|ICAM1_MOUSE Intercellular adhesion molecule 1 OS=Mus musculus OX=10090 GN=Icam1 PE=1 SV=1	7191.39	7089.25	7050.76	4644.07	6878.1	6104.03	6021.17	3045.76	6493.87	5512.27	1.17808	0.384276
Q4VBE8	>sp|Q4VBE8|WDR18_MOUSE WD repeat-containing protein 18 OS=Mus musculus OX=10090 GN=Wdr18 PE=1 SV=1	NaN	NaN	356.124	702.171	NaN	NaN	NaN	449.322	529.148	449.322	1.17766	#DIV/0!
P26040	>sp|P26040|EZRI_MOUSE Ezrin OS=Mus musculus OX=10090 GN=Ezr PE=1 SV=3	NaN	805.294	1584.07	659.333	NaN	455.144	156.971	1977.95	1016.23	863.354	1.17708	0.820961
G5E8Q8	>sp|G5E8Q8|AGRF5_MOUSE Adhesion G protein-coupled receptor F5 OS=Mus musculus OX=10090 GN=Adgrf5 PE=1 SV=1	3144.59	2606.24	3358.78	2215.79	3114.87	2043.37	3346.95	1124.25	2831.35	2407.36	1.17612	0.488753
Q93092	>sp|Q93092|TALDO_MOUSE Transaldolase OS=Mus musculus OX=10090 GN=Taldo1 PE=1 SV=2	1735.97	2610.35	2877.65	3344.27	1026.03	1486.05	896.49	5581.77	2642.06	2247.58	1.17551	0.747171
A0A075B5N9	>tr|A0A075B5N9|A0A075B5N9_MOUSE Immunoglobulin kappa variable 3-7 OS=Mus musculus OX=10090 GN=Igkv3-7 PE=4 SV=7	13863.3	19877.4	14572	16132.9	13072.1	13092.4	5530.16	23223.1	16111.4	13729.4	1.17349	0.560915
P08607	>sp|P08607|C4BPA_MOUSE C4b-binding protein OS=Mus musculus OX=10090 GN=C4bpa PE=1 SV=3	173636	123928	121820	103566	137690	138815	117280	52541.5	130738	111582	1.17168	0.476661
P09581	>sp|P09581|CSF1R_MOUSE Macrophage colony-stimulating factor 1 receptor OS=Mus musculus OX=10090 GN=Csf1r PE=1 SV=3	19323.7	25253	25842.9	18395.9	24953.5	21057.1	20501.9	9492.98	22203.9	19001.3	1.16854	0.437086
Q3SXB8	>sp|Q3SXB8|COL11_MOUSE Collectin-11 OS=Mus musculus OX=10090 GN=Colec11 PE=2 SV=2	6411.05	6077.28	6051.55	4496.78	NaN	6684.97	NaN	3173.09	5759.17	4929.03	1.16842	0.543831
Q9R118	>sp|Q9R118|HTRA1_MOUSE Serine protease HTRA1 OS=Mus musculus OX=10090 GN=Htra1 PE=1 SV=2	213.982	NaN	190.388	260.203	173.557	206.164	NaN	189.219	221.524	189.647	1.16809	0.230563
P33587	>sp|P33587|PROC_MOUSE Vitamin K-dependent protein C OS=Mus musculus OX=10090 GN=Proc PE=1 SV=2	25341.2	13789	12722	11381.6	17134.4	15712.3	14241.4	7065.44	15808.5	13538.4	1.16768	0.583322
Q9DD06	>sp|Q9DD06|RARR2_MOUSE Retinoic acid receptor responder protein 2 OS=Mus musculus OX=10090 GN=Rarres2 PE=1 SV=1	1009.92	897.411	733.033	577.854	564.181	495.718	1249.59	451.326	804.555	690.203	1.16568	0.606296
Q06890	>sp|Q06890|CLUS_MOUSE Clusterin OS=Mus musculus OX=10090 GN=Clu PE=1 SV=1	426488	214627	242049	209561	278158	244886	280765	134014	273181	234456	1.16517	0.555518
P57776	>sp|P57776|EF1D_MOUSE Elongation factor 1-delta OS=Mus musculus OX=10090 GN=Eef1d PE=1 SV=3	600.098	690.531	754.551	567.501	NaN	407.017	224.947	1049.85	653.17	560.605	1.16512	0.685189
O88456	>sp|O88456|CPNS1_MOUSE Calpain small subunit 1 OS=Mus musculus OX=10090 GN=Capns1 PE=1 SV=2	1828.5	1156.61	1730.96	1214.84	933.871	688.825	702.708	2769.38	1482.73	1273.7	1.16412	0.707293
Q8CG16	>sp|Q8CG16|C1RA_MOUSE Complement C1r-A subcomponent OS=Mus musculus OX=10090 GN=C1ra PE=1 SV=1	48291.5	41129.8	38748.8	34669.6	38332.3	35977	42607.8	23214.3	40709.9	35032.8	1.16205	0.304467
Q07456	>sp|Q07456|AMBP_MOUSE Protein AMBP OS=Mus musculus OX=10090 GN=Ambp PE=1 SV=2	412510	246017	260113	245729	316963	256508	285089	147773	291092	251583	1.15704	0.497779
Q9CPV4	>sp|Q9CPV4|GLOD4_MOUSE Glyoxalase domain-containing protein 4 OS=Mus musculus OX=10090 GN=Glod4 PE=1 SV=1	1156.57	1522.5	691.729	1274.51	420.636	564.327	881.766	2150.19	1161.33	1004.23	1.15643	0.727818
P47878	>sp|P47878|IBP3_MOUSE Insulin-like growth factor-binding protein 3 OS=Mus musculus OX=10090 GN=Igfbp3 PE=2 SV=2	6522.89	5785.9	7015.32	3401.6	5255.75	5518.38	4772.5	4106.09	5681.43	4913.18	1.15636	0.405482
A0A075B5N5;A0A0B4J1J3	>tr|A0A075B5N5|A0A075B5N5_MOUSE Immunoglobulin kappa variable 8-26 (Fragment) OS=Mus musculus OX=10090 GN=Igkv8-26 PE=4 SV=7;>tr|A0A0B4J1J3|A0A0B4J1J3_MOUSE Immunoglobulin kappa variable 8-18 (Fragment) OS=Mus musculus OX=10090 GN=Igkv8-18 PE=4 SV=1	NaN	2191.43	1131.47	1026.71	NaN	558.981	1948.75	NaN	1449.87	1253.86	1.15632	0.799423
P31532	>sp|P31532|SAA4_MOUSE Serum amyloid A-4 protein OS=Mus musculus OX=10090 GN=Saa4 PE=1 SV=2	102249	43348.4	67547.7	40681.1	75503.6	55228.9	62095.5	26891.8	63456.6	54929.9	1.15523	0.644722
P16858;S4R1W1	>sp|P16858|G3P_MOUSE Glyceraldehyde-3-phosphate dehydrogenase OS=Mus musculus OX=10090 GN=Gapdh PE=1 SV=2;>tr|S4R1W1|S4R1W1_MOUSE Glyceraldehyde-3-phosphate dehydrogenase OS=Mus musculus OX=10090 GN=Gm3839 PE=1 SV=1	16653.9	17594	19391.8	27459.7	9454.34	12168.4	15395.1	33323.2	20274.8	17585.3	1.15295	0.665596
Q8R180	>sp|Q8R180|ERO1A_MOUSE ERO1-like protein alpha OS=Mus musculus OX=10090 GN=Ero1a PE=1 SV=2	NaN	NaN	1864.39	NaN	NaN	NaN	NaN	1617.19	1864.39	1617.19	1.15286	#DIV/0!
A0A075B5L1	>tr|A0A075B5L1|A0A075B5L1_MOUSE Immunoglobulin kappa variable 10-94 (Fragment) OS=Mus musculus OX=10090 GN=Igkv10-94 PE=4 SV=7	10939.4	5081.82	14522.3	13833.2	10630.7	6256.61	14608.8	7095.87	11094.2	9648	1.14989	0.632591
P06684	>sp|P06684|CO5_MOUSE Complement C5 OS=Mus musculus OX=10090 GN=C5 PE=1 SV=2	626190	281016	303509	223245	395214	335257	334171	182843	358490	311871	1.14948	0.66218
P11404	>sp|P11404|FABPH_MOUSE Fatty acid-binding protein, heart OS=Mus musculus OX=10090 GN=Fabp3 PE=1 SV=5	247.832	NaN	147.075	NaN	NaN	251.986	182.841	81.1201	197.453	171.982	1.1481	0.754215
P30275	>sp|P30275|KCRU_MOUSE Creatine kinase U-type, mitochondrial OS=Mus musculus OX=10090 GN=Ckmt1 PE=1 SV=1	NaN	NaN	11151.3	NaN	NaN	NaN	NaN	9713.25	11151.3	9713.25	1.14805	#DIV/0!
O08689	>sp|O08689|GDF8_MOUSE Growth/differentiation factor 8 OS=Mus musculus OX=10090 GN=Mstn PE=1 SV=1	2072.45	2045.9	2193.58	2099.81	2599.23	2141.1	1857.5	729.144	2102.94	1831.74	1.14805	0.522381
O55134	>sp|O55134|PCD12_MOUSE Protocadherin-12 OS=Mus musculus OX=10090 GN=Pcdh12 PE=1 SV=2	1019.38	959.406	1253.13	765.585	332.736	797.47	1282.3	1070.89	999.375	870.85	1.14759	0.593811
P97298	>sp|P97298|PEDF_MOUSE Pigment epithelium-derived factor OS=Mus musculus OX=10090 GN=Serpinf1 PE=1 SV=2	98934.6	74526.1	83772	60232.9	87347	71676.6	77215.6	40422.2	79366.4	69165.3	1.14749	0.461603
Q921M7	>sp|Q921M7|CYRIB_MOUSE CYFIP-related Rac1 interactor B OS=Mus musculus OX=10090 GN=Cyrib PE=1 SV=1	448.1	1370.45	889.583	1135.35	NaN	422.17	NaN	1253.32	960.872	837.747	1.14697	0.768071
O54962	>sp|O54962|BAF_MOUSE Barrier-to-autointegration factor OS=Mus musculus OX=10090 GN=Banf1 PE=1 SV=1	1011.79	1239.96	987.062	1213.34	374.952	1060.63	1213.04	1234.57	1113.04	970.799	1.14652	0.528818
Q9JM76	>sp|Q9JM76|ARPC3_MOUSE Actin-related protein 2/3 complex subunit 3 OS=Mus musculus OX=10090 GN=Arpc3 PE=1 SV=3	4453.64	3581.69	3014.39	4045.22	1448.44	2335.7	603.414	8787.87	3773.73	3293.86	1.14569	0.808113
P35700	>sp|P35700|PRDX1_MOUSE Peroxiredoxin-1 OS=Mus musculus OX=10090 GN=Prdx1 PE=1 SV=1	12074.6	11833.4	13578.2	22145.5	8673.41	7558.34	8064.13	27829.4	14907.9	13031.3	1.14401	0.745
Q8R0Z6	>sp|Q8R0Z6|ANGL6_MOUSE Angiopoietin-related protein 6 OS=Mus musculus OX=10090 GN=Angptl6 PE=2 SV=1	2522.84	2130.29	2594.68	1853.86	2126.48	2077.37	2660.06	1106.86	2275.42	1992.69	1.14188	0.47042
A0A075B5M8	>tr|A0A075B5M8|A0A075B5M8_MOUSE Immunoglobulin kappa chain variable 12-38 OS=Mus musculus OX=10090 GN=Igkv12-38 PE=4 SV=7	544.489	1019.96	NaN	NaN	NaN	850.437	519.367	687.475	782.226	685.76	1.14067	0.685333
P01633	>sp|P01633|KV5A1_MOUSE Immunoglobulin kappa chain variable 6-17 OS=Mus musculus OX=10090 GN=Igkv6-17 PE=1 SV=1	47482	72549.3	395798	76132.1	124577	117292	180438	97836	147990	130036	1.13807	0.839184
A0A075B5M7	>tr|A0A075B5M7|A0A075B5M7_MOUSE Immunoglobulin kappa variable 5-39 OS=Mus musculus OX=10090 GN=Igkv5-39 PE=1 SV=7	49138.9	217814	89482.6	62709.3	106612	96920.3	125896	38926.1	104786	92088.5	1.13788	0.777197
P97798	>sp|P97798|NEO1_MOUSE Neogenin OS=Mus musculus OX=10090 GN=Neo1 PE=1 SV=1	NaN	1220.35	1118.12	1109.15	880.925	1182	967.892	NaN	1149.21	1010.27	1.13753	0.222583
P62627	>sp|P62627|DLRB1_MOUSE Dynein light chain roadblock-type 1 OS=Mus musculus OX=10090 GN=Dynlrb1 PE=1 SV=3	NaN	NaN	NaN	596.665	NaN	NaN	NaN	524.94	596.665	524.94	1.13664	#DIV/0!
Q8R016	>sp|Q8R016|BLMH_MOUSE Bleomycin hydrolase OS=Mus musculus OX=10090 GN=Blmh PE=1 SV=1	1114.52	1444.1	1358.6	1259.89	973.851	1481.89	951.332	1158.33	1294.28	1141.35	1.13399	0.321528
P06797	>sp|P06797|CATL1_MOUSE Procathepsin L OS=Mus musculus OX=10090 GN=Ctsl PE=1 SV=2	2316.15	2271.81	2157.38	1597.14	2086.93	1933.28	2374.28	962.406	2085.62	1839.22	1.13397	0.505994
A0A075B5T4	>tr|A0A075B5T4|A0A075B5T4_MOUSE Immunoglobulin heavy variable 1-4 (Fragment) OS=Mus musculus OX=10090 GN=Ighv1-4 PE=4 SV=1	1936.58	7073.34	2743.93	11259.6	6550.78	5270.41	4605.05	3884.09	5753.35	5077.58	1.13309	0.771846
Q8VCR7	>sp|Q8VCR7|ABHEB_MOUSE Protein ABHD14B OS=Mus musculus OX=10090 GN=Abhd14b PE=1 SV=1	1752.08	2410.18	1676.73	1962.4	NaN	NaN	2435.28	1011.74	1950.35	1723.51	1.13161	0.674227
Q9DC11	>sp|Q9DC11|PXDC2_MOUSE Plexin domain-containing protein 2 OS=Mus musculus OX=10090 GN=Plxdc2 PE=1 SV=1	4118.86	2007.24	3436.98	1729.48	3677.04	3046.93	1102.65	2155.63	2823.14	2495.56	1.13126	0.696282
P28665	>sp|P28665|MUG1_MOUSE Murinoglobulin-1 OS=Mus musculus OX=10090 GN=Mug1 PE=1 SV=3	7.44597e+06	3.50589e+06	3.73466e+06	2.97035e+06	5.22914e+06	4.2961e+06	4006495	2.07857e+06	4.41422e+06	3.90258e+06	1.1311	0.689172
C0HKE1;C0HKE2;C0HKE3;C0HKE4;C0HKE5;C0HKE6;C0HKE7;C0HKE8;C0HKE9;Q64523;Q6GSS7;Q8BFU2;Q8CGP4;Q8CGP5;Q8CGP6;Q8CGP7;Q8R1M2	>sp|C0HKE1|H2A1B_MOUSE Histone H2A type 1-B OS=Mus musculus OX=10090 GN=H2ac4 PE=1 SV=1;>sp|C0HKE2|H2A1C_MOUSE Histone H2A type 1-C OS=Mus musculus OX=10090 GN=H2ac6 PE=1 SV=1;>sp|C0HKE3|H2A1D_MOUSE Histone H2A type 1-D OS=Mus musculus OX=10090 GN=H2ac7 PE=1 SV=1;>sp|C0HKE4|H2A1E_MOUSE Histone H2A type 1-E OS=Mus musculus OX=10090 GN=H2ac8 PE=1 SV=1;>sp|C0HKE5|H2A1G_MOUSE Histone H2A type 1-G OS=…	68332	46406.1	52178.2	51388	23422.8	32597.6	35953	101360	54576.1	48333.4	1.12916	0.747222
P15864;P43277	>sp|P15864|H12_MOUSE Histone H1.2 OS=Mus musculus OX=10090 GN=H1-2 PE=1 SV=2;>sp|P43277|H13_MOUSE Histone H1.3 OS=Mus musculus OX=10090 GN=H1-3 PE=1 SV=2	6472.85	4155.99	2528.45	6215.52	2829.63	3386.64	2966.39	7974.29	4843.2	4289.24	1.12915	0.732207
Q9QUK9;Q9R0T7	>tr|Q9QUK9|Q9QUK9_MOUSE TESP4 OS=Mus musculus OX=10090 GN=Try5 PE=1 SV=1;>tr|Q9R0T7|Q9R0T7_MOUSE Pancreatic trypsin OS=Mus musculus OX=10090 GN=Try4 PE=1 SV=1	3843.22	2681.84	2208.05	1876.44	2418.85	NaN	NaN	2281.82	2652.39	2350.34	1.12851	0.664579
Q08761	>sp|Q08761|PROS_MOUSE Vitamin K-dependent protein S OS=Mus musculus OX=10090 GN=Pros1 PE=2 SV=1	16381.3	14285.4	17421.3	13110.8	16125.6	12537.5	15779.9	9813.54	15299.7	13564.1	1.12795	0.367558
P07759	>sp|P07759|SPA3K_MOUSE Serine protease inhibitor A3K OS=Mus musculus OX=10090 GN=Serpina3k PE=1 SV=2	12630948	5.72058e+06	5.03796e+06	4509854	7201290	7.31203e+06	6.5549e+06	3.71671e+06	6.97483e+06	6.19623e+06	1.12566	0.721053
P97429	>sp|P97429|ANXA4_MOUSE Annexin A4 OS=Mus musculus OX=10090 GN=Anxa4 PE=1 SV=4	NaN	NaN	4651.21	NaN	NaN	NaN	NaN	4137.44	4651.21	4137.44	1.12418	#DIV/0!
Q99JY0	>sp|Q99JY0|ECHB_MOUSE Trifunctional enzyme subunit beta, mitochondrial OS=Mus musculus OX=10090 GN=Hadhb PE=1 SV=1	749.828	NaN	2255.87	NaN	NaN	1098.92	NaN	1577.37	1502.85	1338.14	1.12309	0.854172
P99027	>sp|P99027|RLA2_MOUSE 60S acidic ribosomal protein P2 OS=Mus musculus OX=10090 GN=Rplp2 PE=1 SV=3	620.868	1633.5	874.655	1240.71	360.081	368.442	951.367	2216.96	1092.43	974.212	1.12135	0.817148
Q8CF98	>sp|Q8CF98|COL10_MOUSE Collectin-10 OS=Mus musculus OX=10090 GN=Colec10 PE=2 SV=1	3130.27	3598.59	3469.05	2337.58	3549.12	3300.28	2869.15	1465.33	3133.87	2795.97	1.12085	0.557818
P09803	>sp|P09803|CADH1_MOUSE Cadherin-1 OS=Mus musculus OX=10090 GN=Cdh1 PE=1 SV=1	3711.32	3390.98	4442.46	2439.75	2744.33	3467.27	4251.25	2014.69	3496.13	3119.38	1.12078	0.574392
Q9ET66	>sp|Q9ET66|PI16_MOUSE Peptidase inhibitor 16 OS=Mus musculus OX=10090 GN=Pi16 PE=1 SV=2	27006.4	59383.8	52612.3	54148.1	53351.3	40276.9	50445.7	28422.7	48287.6	43124.2	1.11974	0.594211
P17563	>sp|P17563|SBP1_MOUSE Methanethiol oxidase OS=Mus musculus OX=10090 GN=Selenbp1 PE=1 SV=2	2394.44	5303.5	4702.54	7177.4	4915.4	5056.75	4547.2	2984.15	4894.47	4375.88	1.11851	0.652511
O08692	>sp|O08692|NGP_MOUSE Neutrophilic granule protein OS=Mus musculus OX=10090 GN=Ngp PE=1 SV=1	NaN	3692.8	764.867	3836.14	951.751	1279.21	3260.45	4401.92	2764.61	2473.33	1.11776	0.829274
Q8BK64	>sp|Q8BK64|AHSA1_MOUSE Activator of 90 kDa heat shock protein ATPase homolog 1 OS=Mus musculus OX=10090 GN=Ahsa1 PE=1 SV=2	NaN	605.066	NaN	218.363	NaN	NaN	164.475	574.303	411.715	369.389	1.11458	0.894364
P26043	>sp|P26043|RADI_MOUSE Radixin OS=Mus musculus OX=10090 GN=Rdx PE=1 SV=3	9465.1	11839.6	9828.9	10012.3	2688.01	4395.61	6088.26	23765.3	10286.5	9234.29	1.11394	0.837796
P01663	>sp|P01663|KV3AB_MOUSE Ig kappa chain V-III region PC 4050 OS=Mus musculus OX=10090 PE=1 SV=1	10315.8	11162.8	12483.9	15338.5	12939.6	11959.5	11326.4	8062.21	12325.2	11071.9	1.1132	0.442475
Q8K274	>sp|Q8K274|KT3K_MOUSE Ketosamine-3-kinase OS=Mus musculus OX=10090 GN=Fn3krp PE=1 SV=2	425.549	339.479	NaN	1195.82	NaN	958.902	539.619	264.602	653.616	587.708	1.11214	0.855286
Q8CG14	>sp|Q8CG14|CS1A_MOUSE Complement C1s-A subcomponent OS=Mus musculus OX=10090 GN=C1sa PE=2 SV=2	106878	82550.5	83310.7	65480.4	102797	64845.4	92336.9	44380.8	84554.9	76090	1.11125	0.610297
Q8BGQ7	>sp|Q8BGQ7|SYAC_MOUSE Alanine--tRNA ligase, cytoplasmic OS=Mus musculus OX=10090 GN=Aars1 PE=1 SV=1	NaN	1001.86	294.508	541.085	NaN	136.525	NaN	966.315	612.484	551.42	1.11074	0.890779
P70389	>sp|P70389|ALS_MOUSE Insulin-like growth factor-binding protein complex acid labile subunit OS=Mus musculus OX=10090 GN=Igfals PE=1 SV=1	145195	130342	172757	116515	157876	129947	146106	75143.4	141202	127268	1.10949	0.548081
P01887	>sp|P01887|B2MG_MOUSE Beta-2-microglobulin OS=Mus musculus OX=10090 GN=B2m PE=1 SV=2	629406	261422	270237	234918	421408	338335	351669	147333	348996	314686	1.10903	0.766932
P07361	>sp|P07361|A1AG2_MOUSE Alpha-1-acid glycoprotein 2 OS=Mus musculus OX=10090 GN=Orm2 PE=1 SV=1	13119.6	32936.8	28921.9	21521.3	17987.7	21079.8	31137.4	16815.3	24124.9	21755	1.10893	0.67855
P21180	>sp|P21180|CO2_MOUSE Complement C2 OS=Mus musculus OX=10090 GN=C2 PE=1 SV=2	21907.8	9337.24	11792.2	8931.61	15754.2	12339.8	12219.6	6660.72	12992.2	11743.6	1.10633	0.738743
Q61599	>sp|Q61599|GDIR2_MOUSE Rho GDP-dissociation inhibitor 2 OS=Mus musculus OX=10090 GN=Arhgdib PE=1 SV=3	4873.76	7226.75	5399.98	7423.27	2222.95	4636.82	3389.24	12294.4	6230.94	5635.86	1.10559	0.809534
P04186	>sp|P04186|CFAB_MOUSE Complement factor B OS=Mus musculus OX=10090 GN=Cfb PE=1 SV=2	364332	281194	296302	258842	342998	267115	309215	166927	300167	271564	1.10533	0.543522
Q9JM99	>sp|Q9JM99|PRG4_MOUSE Proteoglycan 4 OS=Mus musculus OX=10090 GN=Prg4 PE=1 SV=2	1722.6	2562.08	3172.78	1318.86	3468.72	1263.81	2356.73	856.945	2194.08	1986.55	1.10447	0.782744
Q9CWJ9	>sp|Q9CWJ9|PUR9_MOUSE Bifunctional purine biosynthesis protein ATIC OS=Mus musculus OX=10090 GN=Atic PE=1 SV=2	3746.16	3816.93	2560.08	5065.84	2999.38	4268.28	2987.3	3566.2	3797.25	3455.29	1.09897	0.586136
A0A075B5Y4	>tr|A0A075B5Y4|A0A075B5Y4_MOUSE Immunoglobulin heavy variable 1-81 (Fragment) OS=Mus musculus OX=10090 GN=Ighv1-81 PE=4 SV=1	4786.1	7880.89	4116.96	9122.51	8849.51	6780.15	4500.32	3449.74	6476.62	5894.93	1.09868	0.74444
Q61490	>sp|Q61490|CD166_MOUSE CD166 antigen OS=Mus musculus OX=10090 GN=Alcam PE=1 SV=3	NaN	NaN	1107.31	NaN	1011.19	NaN	NaN	NaN	1107.31	1011.19	1.09506	#DIV/0!
P70663	>sp|P70663|SPRL1_MOUSE SPARC-like protein 1 OS=Mus musculus OX=10090 GN=Sparcl1 PE=1 SV=3	7793.31	9570.13	7527.37	7629.94	7261.71	7725.4	9895.49	4823.36	8130.19	7426.49	1.09476	0.562083
Q9JK39	>sp|Q9JK39|BTNLA_MOUSE Butyrophilin-like protein 10 OS=Mus musculus OX=10090 GN=Btnl10 PE=1 SV=2	NaN	466.888	657.295	NaN	362.507	549.071	698.586	445.362	562.092	513.882	1.09382	0.715745
P62965	>sp|P62965|RABP1_MOUSE Cellular retinoic acid-binding protein 1 OS=Mus musculus OX=10090 GN=Crabp1 PE=1 SV=2	225.161	649.902	636.902	476.303	338.56	463.364	561.404	NaN	497.067	454.443	1.09379	0.754139
P09036	>sp|P09036|ISK1_MOUSE Serine protease inhibitor Kazal-type 1 OS=Mus musculus OX=10090 GN=Spink1 PE=1 SV=1	3253.59	5818.8	4095.92	3470.03	4732.75	4275.06	3296.78	2923.23	4159.59	3806.96	1.09263	0.640373
Q61805	>sp|Q61805|LBP_MOUSE Lipopolysaccharide-binding protein OS=Mus musculus OX=10090 GN=Lbp PE=1 SV=2	12939.1	14593.1	16044.8	10226.4	15451.8	12362.3	12212	9226.43	13450.9	12313.1	1.0924	0.546636
P29533	>sp|P29533|VCAM1_MOUSE Vascular cell adhesion protein 1 OS=Mus musculus OX=10090 GN=Vcam1 PE=1 SV=1	8883.3	8776.07	8445.55	6610.38	8834.54	8251.23	8934.16	3968.23	8178.83	7497.04	1.09094	0.618596
A0A5F8MPH8	>tr|A0A5F8MPH8|A0A5F8MPH8_MOUSE Tenascin XB OS=Mus musculus OX=10090 GN=Tnxb PE=1 SV=1	1018.9	1557.81	1683.38	940.306	1311.59	1362.6	1360.55	739.197	1300.1	1193.48	1.08933	0.674081
Q921V5	>sp|Q921V5|MGAT2_MOUSE Alpha-1,6-mannosyl-glycoprotein 2-beta-N-acetylglucosaminyltransferase OS=Mus musculus OX=10090 GN=Mgat2 PE=1 SV=1	1809.77	NaN	1352.71	NaN	1286.26	NaN	1989.69	1079.57	1581.24	1451.84	1.08913	0.764357
Q9CR86	>sp|Q9CR86|CHSP1_MOUSE Calcium-regulated heat stable protein 1 OS=Mus musculus OX=10090 GN=Carhsp1 PE=1 SV=1	NaN	803.995	NaN	2943.71	NaN	2036.15	947.375	2178.55	1873.85	1720.69	1.08901	0.881209
Q9JHJ8	>sp|Q9JHJ8|ICOSL_MOUSE ICOS ligand OS=Mus musculus OX=10090 GN=Icoslg PE=1 SV=1	3356.71	3945.85	4149.93	2891.92	3690.56	3747	3625.05	2112.88	3586.1	3293.87	1.08872	0.570607
P34022	>sp|P34022|RANG_MOUSE Ran-specific GTPase-activating protein OS=Mus musculus OX=10090 GN=Ranbp1 PE=1 SV=2	793.792	2077.61	1077.91	2556.22	1046.07	2301.13	1005.27	1643.93	1626.38	1499.1	1.08491	0.812821
P63028	>sp|P63028|TCTP_MOUSE Translationally-controlled tumor protein OS=Mus musculus OX=10090 GN=Tpt1 PE=1 SV=1	3995.42	6170.71	3064.11	6974.11	2342.97	5129.45	2768.2	8383.92	5051.09	4656.13	1.08482	0.819809
P97464	>sp|P97464|EXT1_MOUSE Exostosin-1 OS=Mus musculus OX=10090 GN=Ext1 PE=1 SV=1	263.337	2059.46	716.357	1403.76	NaN	NaN	NaN	1024.09	1110.73	1024.09	1.0846	#DIV/0!
Q02105	>sp|Q02105|C1QC_MOUSE Complement C1q subcomponent subunit C OS=Mus musculus OX=10090 GN=C1qc PE=1 SV=2	3968.73	4285.78	3866.93	3533.62	5034.27	4114.48	3503.07	1799.17	3913.76	3612.75	1.08332	0.681733
P97290	>sp|P97290|IC1_MOUSE Plasma protease C1 inhibitor OS=Mus musculus OX=10090 GN=Serping1 PE=1 SV=3	675664	574736	627713	512237	682095	550631	660836	313146	597588	551677	1.08322	0.633991
Q8BND5	>sp|Q8BND5|QSOX1_MOUSE Sulfhydryl oxidase 1 OS=Mus musculus OX=10090 GN=Qsox1 PE=1 SV=1	346316	271079	287855	240693	318311	279205	303107	160080	286486	265176	1.08036	0.631972
Q9Z2W0	>sp|Q9Z2W0|DNPEP_MOUSE Aspartyl aminopeptidase OS=Mus musculus OX=10090 GN=Dnpep PE=1 SV=2	1413.71	1668.49	1780.04	2390.88	1988.84	1642.13	2371.17	715.167	1813.28	1679.33	1.07977	0.755186
A0A075B5S9	>tr|A0A075B5S9|A0A075B5S9_MOUSE Immunoglobulin heavy variable 9-4 OS=Mus musculus OX=10090 GN=Ighv9-4 PE=4 SV=1	NaN	3282.31	NaN	NaN	362.756	9233.8	1963.66	608.362	3282.31	3042.14	1.07895	#DIV/0!
O70370	>sp|O70370|CATS_MOUSE Cathepsin S OS=Mus musculus OX=10090 GN=Ctss PE=1 SV=2	6328.77	4642.11	5174.09	4882.6	7219.34	NaN	5152.13	2268.52	5256.89	4880	1.07723	0.780224
P02468	>sp|P02468|LAMC1_MOUSE Laminin subunit gamma-1 OS=Mus musculus OX=10090 GN=Lamc1 PE=1 SV=2	NaN	NaN	NaN	665.462	525.656	NaN	710.775	NaN	665.462	618.216	1.07642	#DIV/0!
P97321	>sp|P97321|SEPR_MOUSE Prolyl endopeptidase FAP OS=Mus musculus OX=10090 GN=Fap PE=1 SV=1	5954.25	8876.75	9282.95	6464.21	10306.6	8265.22	7203.2	2644.12	7644.54	7104.8	1.07597	0.777366
Q9CYZ2	>sp|Q9CYZ2|TPD54_MOUSE Tumor protein D54 OS=Mus musculus OX=10090 GN=Tpd52l2 PE=1 SV=1	NaN	NaN	NaN	420.576	NaN	NaN	NaN	391.01	420.576	391.01	1.07561	#DIV/0!
Q07079	>sp|Q07079|IBP5_MOUSE Insulin-like growth factor-binding protein 5 OS=Mus musculus OX=10090 GN=Igfbp5 PE=1 SV=1	1147.09	1219.32	2364.94	1943.31	2160.99	1117.69	2253.69	682.551	1668.67	1553.73	1.07397	0.821152
Q8HWB2	>tr|Q8HWB2|Q8HWB2_MOUSE Histocompatibility 2, Q region locus 4 OS=Mus musculus OX=10090 GN=H2-Q4 PE=1 SV=1	9244.96	10069.3	10305.6	8644.61	10455.1	9240.41	10551.2	5401.42	9566.14	8912.04	1.0734	0.624042
Q9DCD0	>sp|Q9DCD0|6PGD_MOUSE 6-phosphogluconate dehydrogenase, decarboxylating OS=Mus musculus OX=10090 GN=Pgd PE=1 SV=3	2474.53	3178.57	2472.94	2867.84	1632.14	1568.89	1813.37	5262.51	2748.47	2569.23	1.06977	0.851214
P01029	>sp|P01029|CO4B_MOUSE Complement C4-B OS=Mus musculus OX=10090 GN=C4b PE=1 SV=3	365544	255702	288780	255375	357889	301342	267865	162877	291350	272493	1.0692	0.710899
Q91XL1	>tr|Q91XL1|Q91XL1_MOUSE Leucine-rich HEV glycoprotein OS=Mus musculus OX=10090 GN=Lrg1 PE=1 SV=1	96615.4	58927.4	51913.2	47278	75209	64590.1	66011.1	32651.8	63683.5	59615.5	1.06824	0.789591
P15379	>sp|P15379|CD44_MOUSE CD44 antigen OS=Mus musculus OX=10090 GN=Cd44 PE=1 SV=3	10835.5	11925.4	11934.5	10025.2	13257.1	11159.4	10585	6912.67	11180.2	10478.5	1.06696	0.633889
Cont_P19013	>sp|Cont_P19013|K2C4_HUMAN Keratin, type II cytoskeletal 4 OS=Homo sapiens OX=9606 GN=KRT4 PE=1 SV=5	548.227	726.873	4666.88	4714.79	NaN	270.084	NaN	4729.05	2664.19	2499.57	1.06586	0.944554
P00329	>sp|P00329|ADH1_MOUSE Alcohol dehydrogenase 1 OS=Mus musculus OX=10090 GN=Adh1 PE=1 SV=2	2351.83	4602.24	3930.71	2166.29	3413.24	3536.34	4054.89	1264.35	3262.77	3067.21	1.06376	0.827311
Cont_P08730;P08730	>sp|Cont_P08730|K1C13_MOUSE Keratin, type I cytoskeletal 13 OS=Mus musculus OX=10090 GN=Krt13 PE=1 SV=2;>sp|P08730|K1C13_MOUSE Keratin, type I cytoskeletal 13 OS=Mus musculus OX=10090 GN=Krt13 PE=1 SV=2	NaN	NaN	NaN	966.067	NaN	908.197	NaN	NaN	966.067	908.197	1.06372	#DIV/0!
Q9CZT5	>sp|Q9CZT5|VASN_MOUSE Vasorin OS=Mus musculus OX=10090 GN=Vasn PE=2 SV=2	3968.89	3072.07	3120.67	2905.71	3524.47	3703.97	3130.48	1949.62	3266.83	3077.14	1.06165	0.694979
O55023	>sp|O55023|IMPA1_MOUSE Inositol monophosphatase 1 OS=Mus musculus OX=10090 GN=Impa1 PE=1 SV=1	2732.84	2502.28	1860.61	2497.28	1848.79	2161.21	2210.01	2828.16	2398.25	2262.04	1.06021	0.641277
P84228	>sp|P84228|H32_MOUSE Histone H3.2 OS=Mus musculus OX=10090 GN=H3c15 PE=1 SV=2	2897.19	2406.53	6673.25	3136.76	1378.49	1730.33	962.171	10261.9	3778.43	3583.22	1.05448	0.93874
P11835;P26011	>sp|P11835|ITB2_MOUSE Integrin beta-2 OS=Mus musculus OX=10090 GN=Itgb2 PE=1 SV=2;>sp|P26011|ITB7_MOUSE Integrin beta-7 OS=Mus musculus OX=10090 GN=Itgb7 PE=1 SV=2	NaN	988.942	NaN	479.934	NaN	NaN	NaN	696.832	734.438	696.832	1.05397	#DIV/0!
O08529	>sp|O08529|CAN2_MOUSE Calpain-2 catalytic subunit OS=Mus musculus OX=10090 GN=Capn2 PE=1 SV=4	2615.31	2690.45	1099.81	2113.59	1455.49	1695.52	862.561	4083.26	2129.79	2024.21	1.05216	0.899002
P43025	>sp|P43025|TETN_MOUSE Tetranectin OS=Mus musculus OX=10090 GN=Clec3b PE=1 SV=2	13038.7	17498.6	18074.2	15469.7	18134.1	16636.6	18049.2	8109.86	16020.3	15232.4	1.05172	0.776752
Q9CR00	>sp|Q9CR00|PSMD9_MOUSE 26S proteasome non-ATPase regulatory subunit 9 OS=Mus musculus OX=10090 GN=Psmd9 PE=1 SV=1	NaN	1008.77	436.873	1877.01	709.065	1348.52	977.964	1177.07	1107.55	1053.15	1.05165	0.893482
Q05909	>sp|Q05909|PTPRG_MOUSE Receptor-type tyrosine-protein phosphatase gamma OS=Mus musculus OX=10090 GN=Ptprg PE=1 SV=1	5787.06	4753.98	4431.11	3594.21	5941.63	4299.01	4910.67	2506.83	4641.59	4414.54	1.05143	0.798621
P07356	>sp|P07356|ANXA2_MOUSE Annexin A2 OS=Mus musculus OX=10090 GN=Anxa2 PE=1 SV=2	1522.04	952.304	28233.1	7776.93	789.449	428.166	439.786	34963.2	9621.11	9155.14	1.0509	0.966736
P16056	>sp|P16056|MET_MOUSE Hepatocyte growth factor receptor OS=Mus musculus OX=10090 GN=Met PE=1 SV=1	1121.55	907.938	711.301	396.417	509.174	721.48	1011.45	NaN	784.301	747.369	1.04942	0.872822
Q8BH00	>sp|Q8BH00|AL8A1_MOUSE 2-aminomuconic semialdehyde dehydrogenase OS=Mus musculus OX=10090 GN=Aldh8a1 PE=1 SV=1	13264	8877.09	10767.2	7387.39	NaN	NaN	12582.5	6639.45	10073.9	9610.98	1.04817	0.868963
E9Q0B5	>tr|E9Q0B5|E9Q0B5_MOUSE Fc fragment of IgG-binding protein OS=Mus musculus OX=10090 GN=Fcgbp PE=1 SV=1	6853.67	9314.02	8067.53	8294.24	10872.4	8412.58	8813.18	2986.92	8132.36	7771.28	1.04646	0.844012
A0A075B5T2	>tr|A0A075B5T2|A0A075B5T2_MOUSE Immunoglobulin heavy variable 6-3 (Fragment) OS=Mus musculus OX=10090 GN=Ighv6-3 PE=4 SV=7	8293.12	35071.1	19310.4	15106	21915.4	20832.6	19525	12194.7	19445.2	18616.9	1.04449	0.896291
Q64739	>sp|Q64739|COBA2_MOUSE Collagen alpha-2(XI) chain OS=Mus musculus OX=10090 GN=Col11a2 PE=2 SV=3	2049.15	2839.68	2453.78	1766.97	2935.73	2358.1	2320.32	1120.62	2277.39	2183.69	1.04291	0.841124
Q8BK48	>sp|Q8BK48|EST2E_MOUSE Pyrethroid hydrolase Ces2e OS=Mus musculus OX=10090 GN=Ces2e PE=1 SV=1	12580	5737	5630.93	4797.93	9241.39	7233.75	8203.32	2980.56	7186.46	6914.76	1.03929	0.908731
Q9QUH0	>sp|Q9QUH0|GLRX1_MOUSE Glutaredoxin-1 OS=Mus musculus OX=10090 GN=Glrx PE=1 SV=3	NaN	350.58	NaN	355.203	NaN	NaN	NaN	339.669	352.891	339.669	1.03893	#DIV/0!
P17742	>sp|P17742|PPIA_MOUSE Peptidyl-prolyl cis-trans isomerase A OS=Mus musculus OX=10090 GN=Ppia PE=1 SV=2	40226.3	56214.2	44247.5	53463.8	23969.6	32094.4	35807.1	95087.7	48538	46739.7	1.03847	0.917931
A0A0B4J1N0	>tr|A0A0B4J1N0|A0A0B4J1N0_MOUSE Immunoglobulin heavy variable 1-76 OS=Mus musculus OX=10090 GN=Ighv1-76 PE=1 SV=1	2109.37	4727.02	9039.77	10013.2	4693.28	3354.78	9908.67	6981.26	6472.35	6234.5	1.03815	0.922483
Q9R100	>sp|Q9R100|CAD17_MOUSE Cadherin-17 OS=Mus musculus OX=10090 GN=Cdh17 PE=1 SV=1	922.78	767.452	1139.34	596.317	437.327	1305.28	1042.2	528.016	856.473	828.205	1.03413	0.909106
P08249	>sp|P08249|MDHM_MOUSE Malate dehydrogenase, mitochondrial OS=Mus musculus OX=10090 GN=Mdh2 PE=1 SV=3	1375.64	858.511	5200.83	1313.2	NaN	1160.54	588.583	4596.61	2187.05	2115.24	1.03394	0.965729
O54782	>sp|O54782|MA2B2_MOUSE Epididymis-specific alpha-mannosidase OS=Mus musculus OX=10090 GN=Man2b2 PE=1 SV=2	602.243	1016.71	703.138	539.284	NaN	NaN	685.701	698.474	715.343	692.087	1.0336	0.890792
Q62179	>sp|Q62179|SEM4B_MOUSE Semaphorin-4B OS=Mus musculus OX=10090 GN=Sema4b PE=1 SV=2	NaN	460.36	220.647	309.501	320.152	NaN	NaN	NaN	330.169	320.152	1.03129	#DIV/0!
Q9R0P3	>sp|Q9R0P3|ESTD_MOUSE S-formylglutathione hydrolase OS=Mus musculus OX=10090 GN=Esd PE=1 SV=1	3394.83	4428.56	3339.93	5253.52	2100.17	3722.11	3099.33	7019.86	4104.21	3985.37	1.02982	0.921695
P03953	>sp|P03953|CFAD_MOUSE Complement factor D OS=Mus musculus OX=10090 GN=Cfd PE=1 SV=1	160307	247387	206388	184140	174792	241613	233032	126753	199556	194048	1.02838	0.871587
P82198	>sp|P82198|BGH3_MOUSE Transforming growth factor-beta-induced protein ig-h3 OS=Mus musculus OX=10090 GN=Tgfbi PE=1 SV=1	8465.22	12376	15483.4	8041.62	12863.1	10932.9	12221.2	7133.29	11091.6	10787.6	1.02817	0.893538
P21460	>sp|P21460|CYTC_MOUSE Cystatin-C OS=Mus musculus OX=10090 GN=Cst3 PE=1 SV=2	9068.48	10169.5	9256.06	9317.74	11697.4	6335.19	10410.1	8341.74	9452.95	9196.12	1.02793	0.838003
P14115	>sp|P14115|RL27A_MOUSE 60S ribosomal protein L27a OS=Mus musculus OX=10090 GN=Rpl27a PE=1 SV=5	NaN	NaN	NaN	1766.05	NaN	NaN	1718.43	NaN	1766.05	1718.43	1.02771	#DIV/0!
Cont_Q5XKE5	>sp|Cont_Q5XKE5|K2C79_HUMAN Keratin, type II cytoskeletal 79 OS=Homo sapiens OX=9606 GN=KRT79 PE=1 SV=2	164685	48830.7	55434.2	45324.3	118797	47703.8	30482.1	109157	78568.5	76534.9	1.02657	0.95705
Q9D7Q1	>sp|Q9D7Q1|CHIT1_MOUSE Chitotriosidase-1 OS=Mus musculus OX=10090 GN=Chit1 PE=1 SV=2	1861.62	2292.9	2425.01	2135.9	2267.55	2227.74	2334.57	1663.39	2178.86	2123.31	1.02616	0.787057
Q99LS3	>sp|Q99LS3|SERB_MOUSE Phosphoserine phosphatase OS=Mus musculus OX=10090 GN=Psph PE=1 SV=1	NaN	NaN	285.067	430.049	NaN	NaN	NaN	348.462	357.558	348.462	1.0261	#DIV/0!
A0A0B4J1H6	>tr|A0A0B4J1H6|A0A0B4J1H6_MOUSE Immunoglobulin kappa chain variable 2-137 (Fragment) OS=Mus musculus OX=10090 GN=Igkv2-137 PE=4 SV=1	24535.9	14765.8	33391	15936.2	24430.1	30501	18239.3	13252.1	22157.2	21605.6	1.02553	0.926389
Q9QUR6	>sp|Q9QUR6|PPCE_MOUSE Prolyl endopeptidase OS=Mus musculus OX=10090 GN=Prep PE=1 SV=1	NaN	3836.73	2099.77	3264.23	NaN	NaN	NaN	2998.98	3066.91	2998.98	1.02265	#DIV/0!
P50247	>sp|P50247|SAHH_MOUSE Adenosylhomocysteinase OS=Mus musculus OX=10090 GN=Ahcy PE=1 SV=3	2447.88	4323.64	3813.76	7239.67	2295.67	3824.2	3260.52	8057.21	4456.24	4359.4	1.02221	0.954379
P97372	>sp|P97372|PSME2_MOUSE Proteasome activator complex subunit 2 OS=Mus musculus OX=10090 GN=Psme2 PE=1 SV=4	NaN	1071.9	NaN	1193.63	NaN	674.76	913.146	1736.67	1132.76	1108.19	1.02217	0.956794
O88968	>sp|O88968|TCO2_MOUSE Transcobalamin-2 OS=Mus musculus OX=10090 GN=Tcn2 PE=1 SV=1	47613.7	36627.4	42869.4	29011.9	47704.9	38264.2	42439	24357	39030.6	38191.3	1.02198	0.900249
Q8R2Y2	>sp|Q8R2Y2|MUC18_MOUSE Cell surface glycoprotein MUC18 OS=Mus musculus OX=10090 GN=Mcam PE=1 SV=1	1676.97	1938.13	1854.06	1487.61	2196.6	1761.66	1931.82	930.007	1739.19	1705.02	1.02004	0.910393
P70697	>sp|P70697|DCUP_MOUSE Uroporphyrinogen decarboxylase OS=Mus musculus OX=10090 GN=Urod PE=1 SV=2	NaN	468.064	206.186	712.721	NaN	595.74	NaN	310.757	462.324	453.248	1.02002	0.969216
P97807	>sp|P97807|FUMH_MOUSE Fumarate hydratase, mitochondrial OS=Mus musculus OX=10090 GN=Fh PE=1 SV=3	1363.43	990.945	2448.81	1530.68	1314.91	1741.32	1686	1475.83	1583.47	1554.52	1.01863	0.931895
Cont_P00366;P26443	>sp|Cont_P00366|DHE3_BOVIN Glutamate dehydrogenase 1, mitochondrial OS=Bos taurus OX=9913 GN=GLUD1 PE=1 SV=2;>sp|P26443|DHE3_MOUSE Glutamate dehydrogenase 1, mitochondrial OS=Mus musculus OX=10090 GN=Glud1 PE=1 SV=1	652.071	348.889	616.02	307.834	NaN	NaN	NaN	473.331	481.204	473.331	1.01663	#DIV/0!
Q60668	>sp|Q60668|HNRPD_MOUSE Heterogeneous nuclear ribonucleoprotein D0 OS=Mus musculus OX=10090 GN=Hnrnpd PE=1 SV=2	741.247	NaN	NaN	570.983	84.3263	446.798	NaN	1406.3	656.115	645.807	1.01596	0.985232
Q9JMH6	>sp|Q9JMH6|TRXR1_MOUSE Thioredoxin reductase 1, cytoplasmic OS=Mus musculus OX=10090 GN=Txnrd1 PE=1 SV=3	NaN	562.152	NaN	NaN	NaN	NaN	250.799	858.487	562.152	554.643	1.01354	#DIV/0!
P35330	>sp|P35330|ICAM2_MOUSE Intercellular adhesion molecule 2 OS=Mus musculus OX=10090 GN=Icam2 PE=1 SV=1	3078.25	1478.54	5025.96	2905.68	3539	2998.98	3900.26	1886.28	3122.11	3081.13	1.0133	0.963153
P14152	>sp|P14152|MDHC_MOUSE Malate dehydrogenase, cytoplasmic OS=Mus musculus OX=10090 GN=Mdh1 PE=1 SV=3	5794.15	9317.26	6883.78	6870.03	5067.07	6261.28	6088.98	11086.3	7216.31	7125.9	1.01269	0.955059
Q08481	>sp|Q08481|PECA1_MOUSE Platelet endothelial cell adhesion molecule OS=Mus musculus OX=10090 GN=Pecam1 PE=1 SV=1	1231.02	1978.98	1278.24	1022.57	1582.51	1466.73	1291.03	1103.73	1377.7	1361	1.01227	0.945139
Q9DAR7	>sp|Q9DAR7|DCPS_MOUSE m7GpppX diphosphatase OS=Mus musculus OX=10090 GN=Dcps PE=1 SV=1	430.432	966.997	1061.45	869.653	959.294	NaN	737.8	769.547	832.132	822.214	1.01206	0.956977
P51910	>sp|P51910|APOD_MOUSE Apolipoprotein D OS=Mus musculus OX=10090 GN=Apod PE=1 SV=1	252987	202455	226780	172233	240550	237728	243499	122915	213614	211173	1.01156	0.945276
P12246	>sp|P12246|SAMP_MOUSE Serum amyloid P-component OS=Mus musculus OX=10090 GN=Apcs PE=1 SV=2	16644.3	40047.8	41885.8	30246.8	43075	32748.6	34094.6	17479.4	32206.2	31849.4	1.0112	0.965226
O35516	>sp|O35516|NOTC2_MOUSE Neurogenic locus notch homolog protein 2 OS=Mus musculus OX=10090 GN=Notch2 PE=1 SV=2	319.18	254.739	183.585	NaN	370.088	129.951	NaN	NaN	252.502	250.02	1.00993	0.982252
P17182	>sp|P17182|ENOA_MOUSE Alpha-enolase OS=Mus musculus OX=10090 GN=Eno1 PE=1 SV=3	7768.06	11859.4	11444.7	14362.9	3817.46	7856.92	7867.06	25557.7	11358.8	11274.8	1.00745	0.98725
P41317	>sp|P41317|MBL2_MOUSE Mannose-binding protein C OS=Mus musculus OX=10090 GN=Mbl2 PE=1 SV=2	183068	228882	282331	186379	290635	235272	245137	103229	220165	218568	1.00731	0.973715
Q3UM45	>sp|Q3UM45|PP1R7_MOUSE Protein phosphatase 1 regulatory subunit 7 OS=Mus musculus OX=10090 GN=Ppp1r7 PE=1 SV=2	425.935	811.404	661.994	885.017	NaN	619.006	505.832	950.505	696.088	691.781	1.00623	0.980041
E9Q414	>sp|E9Q414|APOB_MOUSE Apolipoprotein B-100 OS=Mus musculus OX=10090 GN=Apob PE=1 SV=1	232224	200855	171260	162179	205835	201578	231636	123051	191629	190525	1.00579	0.970154
O88569	>sp|O88569|ROA2_MOUSE Heterogeneous nuclear ribonucleoproteins A2/B1 OS=Mus musculus OX=10090 GN=Hnrnpa2b1 PE=1 SV=2	807.826	989.509	1422.97	813.122	577.942	NaN	160.322	2271.58	1008.36	1003.28	1.00506	0.9932
P01878	>sp|P01878|IGHA_MOUSE Ig alpha chain C region OS=Mus musculus OX=10090 PE=1 SV=1	112137	81101.9	101159	64783.2	97484.7	95794.3	108373	55843.5	89795.4	89373.9	1.00472	0.979328
A0A075B5S5	>tr|A0A075B5S5|A0A075B5S5_MOUSE Immunoglobulin heavy variable 7-4 OS=Mus musculus OX=10090 GN=Ighv7-4 PE=4 SV=1	227.173	1957.98	3476.07	1037.92	1356.25	1191.49	1834.49	2286.33	1674.79	1667.14	1.00459	0.992084
P20152	>sp|P20152|VIME_MOUSE Vimentin OS=Mus musculus OX=10090 GN=Vim PE=1 SV=3	3408.13	5732.82	3694.13	4617.81	2235.56	2721.66	2512.82	9915.85	4363.22	4346.47	1.00385	0.993363
Q9Z0K8	>sp|Q9Z0K8|VNN1_MOUSE Pantetheinase OS=Mus musculus OX=10090 GN=Vnn1 PE=1 SV=3	NaN	1322.5	1161.54	874.122	1690.52	1257.82	932.592	586.28	1119.39	1116.8	1.00231	0.993448
Q8K0D2	>sp|Q8K0D2|HABP2_MOUSE Hyaluronan-binding protein 2 OS=Mus musculus OX=10090 GN=Habp2 PE=1 SV=2	35307.5	24049.6	24851.5	15707.2	31921.3	27282.9	27981	12546.3	24979	24932.9	1.00185	0.993967
P50544	>sp|P50544|ACADV_MOUSE Very long-chain specific acyl-CoA dehydrogenase, mitochondrial OS=Mus musculus OX=10090 GN=Acadvl PE=1 SV=3	NaN	NaN	2950.81	NaN	NaN	NaN	NaN	2945.69	2950.81	2945.69	1.00174	#DIV/0!
Q8K1B9	>sp|Q8K1B9|GLT18_MOUSE Polypeptide N-acetylgalactosaminyltransferase 18 OS=Mus musculus OX=10090 GN=Galnt18 PE=2 SV=1	36482.1	NaN	NaN	31569.5	NaN	NaN	NaN	34081.4	34025.8	34081.4	0.998368	#DIV/0!
Q8VI78	>sp|Q8VI78|PLA1A_MOUSE Phospholipase A1 member A OS=Mus musculus OX=10090 GN=Pla1a PE=2 SV=3	599.28	551.366	487.991	236.377	NaN	446.441	780.793	181.552	468.753	469.595	0.998207	0.99632
Q9JHH6	>sp|Q9JHH6|CBPB2_MOUSE Carboxypeptidase B2 OS=Mus musculus OX=10090 GN=Cpb2 PE=1 SV=1	238536	139278	158107	121359	219062	182753	161707	94987.1	164320	164627	0.998132	0.993587
P29788	>sp|P29788|VTNC_MOUSE Vitronectin OS=Mus musculus OX=10090 GN=Vtn PE=1 SV=2	505271	353814	355145	313061	480963	378360	423926	247225	381823	382618	0.997921	0.990677
Q61035	>sp|Q61035|HARS1_MOUSE Histidine--tRNA ligase, cytoplasmic OS=Mus musculus OX=10090 GN=Hars1 PE=1 SV=2	1622.84	1066.83	973.55	3948.84	241.333	659.174	833.127	5894.81	1903.02	1907.11	0.997852	0.997918
Q9D154	>sp|Q9D154|ILEUA_MOUSE Leukocyte elastase inhibitor A OS=Mus musculus OX=10090 GN=Serpinb1a PE=1 SV=1	4983.31	7185.59	4460.45	6272.11	2873.48	5796.72	4592.74	9692.51	5725.36	5738.86	0.997648	0.993437
Q99J08	>sp|Q99J08|S14L2_MOUSE SEC14-like protein 2 OS=Mus musculus OX=10090 GN=Sec14l2 PE=1 SV=1	226.748	NaN	NaN	441.841	225.902	NaN	231.73	548.171	334.295	335.268	0.997097	0.995504
Q00612	>sp|Q00612|G6PD1_MOUSE Glucose-6-phosphate 1-dehydrogenase X OS=Mus musculus OX=10090 GN=G6pdx PE=1 SV=3	935.771	1551.97	906.671	1586.16	507.349	852.414	846.172	2796.28	1245.14	1250.55	0.995674	0.992527
O70138	>sp|O70138|MMP8_MOUSE Neutrophil collagenase OS=Mus musculus OX=10090 GN=Mmp8 PE=2 SV=2	657.638	445.02	NaN	NaN	NaN	NaN	NaN	554.011	551.329	554.011	0.995158	#DIV/0!
Q8BG05	>sp|Q8BG05|ROA3_MOUSE Heterogeneous nuclear ribonucleoprotein A3 OS=Mus musculus OX=10090 GN=Hnrnpa3 PE=1 SV=1	1564.76	2013.63	1864.39	1526.34	NaN	541.726	NaN	2962.07	1742.28	1751.9	0.994511	0.990535
P17897	>sp|P17897|LYZ1_MOUSE Lysozyme C-1 OS=Mus musculus OX=10090 GN=Lyz1 PE=1 SV=1	4035.25	2422.08	5416.85	2252.72	1969.86	NaN	1891.55	6802.33	3531.72	3554.58	0.993569	0.989289
P16294	>sp|P16294|FA9_MOUSE Coagulation factor IX OS=Mus musculus OX=10090 GN=F9 PE=2 SV=3	11271.2	6017.64	8731.28	6815.76	10844.7	9956.6	8091.06	4169.03	8208.98	8265.34	0.993181	0.977137
Q61406	>tr|Q61406|Q61406_MOUSE Complement factor H-related 1 OS=Mus musculus OX=10090 GN=Cfhr1 PE=1 SV=1	11891	7178.29	7829.73	5516.79	12029.1	6777.25	8964.97	4888.65	8103.95	8164.99	0.992524	0.977158
Q91Y97	>sp|Q91Y97|ALDOB_MOUSE Fructose-bisphosphate aldolase B OS=Mus musculus OX=10090 GN=Aldob PE=1 SV=3	3359.31	2890.17	3071.55	2501.83	3324.27	4078.4	2740.34	1770.39	2955.72	2978.35	0.992401	0.966633
P09470	>sp|P09470|ACE_MOUSE Angiotensin-converting enzyme OS=Mus musculus OX=10090 GN=Ace PE=1 SV=3	17278.2	11653.5	13702.3	9852.23	16601.2	14481.9	14770.8	7057.4	13121.6	13227.8	0.991967	0.969243
Q4KML4	>sp|Q4KML4|ABRAL_MOUSE Costars family protein ABRACL OS=Mus musculus OX=10090 GN=Abracl PE=1 SV=1	4122.33	3349.56	1459.12	6030.39	1696.04	2577.88	2844.44	7967.46	3740.35	3771.45	0.991753	0.98605
Q00623	>sp|Q00623|APOA1_MOUSE Apolipoprotein A-I OS=Mus musculus OX=10090 GN=Apoa1 PE=1 SV=2	35291604	24137494	24097084	23480422	33192572	29648640	28211706	16905266	26751651	26989546	0.991186	0.959822
Q8CIT9	>sp|Q8CIT9|SBSN_MOUSE Suprabasin OS=Mus musculus OX=10090 GN=Sbsn PE=2 SV=1	NaN	176.622	164.391	128.718	NaN	NaN	158.018	NaN	156.577	158.018	0.990881	#DIV/0!
O08709	>sp|O08709|PRDX6_MOUSE Peroxiredoxin-6 OS=Mus musculus OX=10090 GN=Prdx6 PE=1 SV=3	15541.4	20102.5	15201.2	23511.5	12194.8	18732.7	18145.9	26038	18589.1	18777.9	0.989948	0.958278
P29699	>sp|P29699|FETUA_MOUSE Alpha-2-HS-glycoprotein OS=Mus musculus OX=10090 GN=Ahsg PE=1 SV=1	394644	462530	460454	445679	540441	486321	484440	271016	440827	445554	0.989389	0.941393
Q9ES30	>sp|Q9ES30|C1QT3_MOUSE Complement C1q tumor necrosis factor-related protein 3 OS=Mus musculus OX=10090 GN=C1qtnf3 PE=2 SV=1	8569.73	15227.9	16355.9	13679.2	15471.2	15670.8	16369.4	6902.33	13458.2	13603.5	0.989321	0.960664
P47879	>sp|P47879|IBP4_MOUSE Insulin-like growth factor-binding protein 4 OS=Mus musculus OX=10090 GN=Igfbp4 PE=1 SV=2	3901.89	4116.72	4258.54	4276.74	4444.16	5059.89	4189.89	3094.02	4138.47	4196.99	0.986057	0.893639
P62806	>sp|P62806|H4_MOUSE Histone H4 OS=Mus musculus OX=10090 GN=H4f16 PE=1 SV=2	37109.9	22231.4	62403.6	26311.4	12777.2	12245.8	16109	109022	37014.1	37538.4	0.986032	0.984258
O70570	>sp|O70570|PIGR_MOUSE Polymeric immunoglobulin receptor OS=Mus musculus OX=10090 GN=Pigr PE=1 SV=1	5337.15	4929.19	7143.8	3993.31	7455.7	5885.63	5420.96	2949.87	5350.86	5428.04	0.985782	0.948395
Q3THS6	>sp|Q3THS6|METK2_MOUSE S-adenosylmethionine synthase isoform type-2 OS=Mus musculus OX=10090 GN=Mat2a PE=1 SV=2	NaN	1931.63	435.279	1317.85	NaN	NaN	NaN	1246.5	1228.25	1246.5	0.985357	#DIV/0!
A0A0B4J1J5	>tr|A0A0B4J1J5|A0A0B4J1J5_MOUSE Immunoglobulin heavy variable V9-3 (Fragment) OS=Mus musculus OX=10090 GN=Ighv9-3 PE=1 SV=1	776.029	2942.73	2434.78	1884.53	2712.43	2154.93	1389.07	1913.67	2009.52	2042.52	0.983841	0.953212
A2AS37	>tr|A2AS37|A2AS37_MOUSE Expressed sequence AI182371 OS=Mus musculus OX=10090 GN=AI182371 PE=1 SV=2	34604.3	24462.5	29705	19968.1	30435.6	29824.4	31810.2	18488.8	27185	27639.8	0.983546	0.921429
Q9Z0M9	>sp|Q9Z0M9|I18BP_MOUSE Interleukin-18-binding protein OS=Mus musculus OX=10090 GN=Il18bp PE=1 SV=2	3098.37	4917.86	4928.15	3299.79	5344.06	NaN	5062.05	1996.21	4061.04	4134.11	0.982327	0.948401
P98064	>sp|P98064|MASP1_MOUSE Mannan-binding lectin serine protease 1 OS=Mus musculus OX=10090 GN=Masp1 PE=1 SV=2	71691.2	59009.4	71076	48429.3	84361.6	68512.8	68049.9	34066.5	62551.5	63747.7	0.981234	0.923558
O09061	>sp|O09061|PSB1_MOUSE Proteasome subunit beta type-1 OS=Mus musculus OX=10090 GN=Psmb1 PE=1 SV=1	5471.3	2121.28	3826.31	1739.85	3723.11	2833.71	3262.89	3590.8	3289.68	3352.63	0.981226	0.945284
Q9DBJ1	>sp|Q9DBJ1|PGAM1_MOUSE Phosphoglycerate mutase 1 OS=Mus musculus OX=10090 GN=Pgam1 PE=1 SV=3	2404.7	2991.74	3409.78	3713.73	668.158	873.669	1764.05	9467.81	3129.99	3193.42	0.980136	0.977143
A0A0A6YXW6	>tr|A0A0A6YXW6|A0A0A6YXW6_MOUSE Immunoglobulin heavy constant alpha (Fragment) OS=Mus musculus OX=10090 GN=Igha PE=1 SV=1	418608	445039	580259	313920	448855	486386	596336	262130	439456	448427	0.979996	0.922603
P39039	>sp|P39039|MBL1_MOUSE Mannose-binding protein A OS=Mus musculus OX=10090 GN=Mbl1 PE=1 SV=1	104038	65230.3	73573.2	49405.1	86985.3	81198.3	94553.4	35580	73061.6	74579.2	0.97965	0.933922
P84751	>sp|P84751|HVM63_MOUSE Ig heavy chain Mem5 (Fragment) OS=Mus musculus OX=10090 PE=1 SV=1	NaN	NaN	NaN	859.035	NaN	NaN	1556.39	198.118	859.035	877.254	0.979231	#DIV/0!
Cont_Q2UVX4	>sp|Cont_Q2UVX4|CO3_BOVIN Complement C3 OS=Bos taurus OX=9913 GN=C3 PE=1 SV=2	NaN	3254.67	NaN	NaN	NaN	NaN	NaN	3327.14	3254.67	3327.14	0.978218	#DIV/0!
B2RUP2	>sp|B2RUP2|UN13D_MOUSE Protein unc-13 homolog D OS=Mus musculus OX=10090 GN=Unc13d PE=1 SV=2	100183	93541.1	93083.5	71491.5	102587	97987.5	100787	65011	89574.9	91593.2	0.977965	0.858944
P01869	>sp|P01869|IGH1M_MOUSE Ig gamma-1 chain C region, membrane-bound form OS=Mus musculus OX=10090 GN=Ighg1 PE=1 SV=2	972587	1121424	1.53525e+06	1284108	1.87219e+06	1.2134e+06	1.17821e+06	762479	1.22834e+06	1.25657e+06	0.977536	0.916783
Q9Z1R3	>sp|Q9Z1R3|APOM_MOUSE Apolipoprotein M OS=Mus musculus OX=10090 GN=Apom PE=1 SV=1	276695	175544	181070	165976	238264	228721	253118	99502	199821	204901	0.975206	0.911616
A0A075B5V6	>tr|A0A075B5V6|A0A075B5V6_MOUSE Immunoglobulin heavy variable V1-42 OS=Mus musculus OX=10090 GN=Ighv1-42 PE=1 SV=1	121140	216703	330173	165557	230072	229072	278515	119853	208393	214378	0.972084	0.918623
A0A075B5Q4	>tr|A0A075B5Q4|A0A075B5Q4_MOUSE Immunoglobulin heavy variable 5-12 (Fragment) OS=Mus musculus OX=10090 GN=Ighv5-12 PE=4 SV=1	21152.3	26288.5	26605.7	44186.8	51353.2	26395	25102.9	18798.6	29558.3	30412.4	0.971915	0.92554
P07758	>sp|P07758|A1AT1_MOUSE Alpha-1-antitrypsin 1-1 OS=Mus musculus OX=10090 GN=Serpina1a PE=1 SV=4	29586368	17121418	17151584	13423435	25078582	21697310	20097510	12698930	1.93207e+07	19893083	0.971227	0.900606
Q9CS72	>sp|Q9CS72|FLIP1_MOUSE Filamin-A-interacting protein 1 OS=Mus musculus OX=10090 GN=Filip1 PE=1 SV=2	NaN	7688.9	8980.71	NaN	NaN	NaN	NaN	8596.29	8334.81	8596.29	0.969582	#DIV/0!
P28063	>sp|P28063|PSB8_MOUSE Proteasome subunit beta type-8 OS=Mus musculus OX=10090 GN=Psmb8 PE=1 SV=2	2922.23	3421.57	4043.22	3233.51	4565.17	4702.27	3292.94	1519.24	3405.13	3519.9	0.967394	0.887179
Q9WVJ2	>sp|Q9WVJ2|PSD13_MOUSE 26S proteasome non-ATPase regulatory subunit 13 OS=Mus musculus OX=10090 GN=Psmd13 PE=1 SV=1	NaN	864.313	655.749	803.583	NaN	652.384	506.846	1245.6	774.548	801.609	0.966242	0.913607
O08807	>sp|O08807|PRDX4_MOUSE Peroxiredoxin-4 OS=Mus musculus OX=10090 GN=Prdx4 PE=1 SV=1	NaN	NaN	NaN	573.455	NaN	450.186	NaN	738.447	573.455	594.316	0.964898	#DIV/0!
Q8R1I1	>sp|Q8R1I1|QCR9_MOUSE Cytochrome b-c1 complex subunit 9 OS=Mus musculus OX=10090 GN=Uqcr10 PE=1 SV=1	NaN	NaN	1259	NaN	NaN	NaN	NaN	1306.7	1259	1306.7	0.963498	#DIV/0!
P14106	>sp|P14106|C1QB_MOUSE Complement C1q subcomponent subunit B OS=Mus musculus OX=10090 GN=C1qb PE=1 SV=2	79500.2	79644.9	92178.7	67169.2	99668.6	82966.7	103078	45130	79623.2	82710.8	0.96267	0.835337
Q9JJH1	>sp|Q9JJH1|RNAS4_MOUSE Ribonuclease 4 OS=Mus musculus OX=10090 GN=Rnase4 PE=1 SV=1	11529.8	10494.6	10183.6	9586.97	14913.2	8160.16	14120.2	6271.33	10448.7	10866.2	0.96158	0.854894
Q8BKC5	>sp|Q8BKC5|IPO5_MOUSE Importin-5 OS=Mus musculus OX=10090 GN=Ipo5 PE=1 SV=3	709.537	939.519	196.293	565.723	NaN	302.755	415.988	1164.01	602.768	627.583	0.960459	0.93551
P01898	>sp|P01898|HA10_MOUSE H-2 class I histocompatibility antigen, Q10 alpha chain OS=Mus musculus OX=10090 GN=H2-Q10 PE=1 SV=3	882949	521113	570042	459004	762923	632566	728866	412293	608277	634162	0.959182	0.840288
P30681	>sp|P30681|HMGB2_MOUSE High mobility group protein B2 OS=Mus musculus OX=10090 GN=Hmgb2 PE=1 SV=3	NaN	661.305	NaN	804.329	NaN	NaN	NaN	764.857	732.817	764.857	0.95811	#DIV/0!
Q5FWK3	>sp|Q5FWK3|RHG01_MOUSE Rho GTPase-activating protein 1 OS=Mus musculus OX=10090 GN=Arhgap1 PE=1 SV=1	1692.6	831.863	1919.96	1985.58	NaN	755.831	709.744	3568.2	1607.5	1677.93	0.958029	0.937271
O88947	>sp|O88947|FA10_MOUSE Coagulation factor X OS=Mus musculus OX=10090 GN=F10 PE=1 SV=1	210332	157503	182500	133509	207513	195105	199936	111370	170961	178481	0.957866	0.796644
Q8K0R6	>sp|Q8K0R6|GLTD2_MOUSE Glycolipid transfer protein domain-containing protein 2 OS=Mus musculus OX=10090 GN=Gltpd2 PE=1 SV=1	1427.86	1218.71	1376.37	1089.53	1658.13	692.455	1657.77	NaN	1278.12	1336.12	0.956591	0.84637
P25785	>sp|P25785|TIMP2_MOUSE Metalloproteinase inhibitor 2 OS=Mus musculus OX=10090 GN=Timp2 PE=1 SV=2	741.308	908.013	588.706	892.071	810.443	684.769	476.561	1301.45	782.525	818.307	0.956273	0.857142
Q9Z1Q5	>sp|Q9Z1Q5|CLIC1_MOUSE Chloride intracellular channel protein 1 OS=Mus musculus OX=10090 GN=Clic1 PE=1 SV=3	5089.76	8586.62	5904.36	8403.74	3368.47	3508.85	3934.01	18455	6996.12	7316.59	0.956199	0.935838
Cont_P12799	>sp|Cont_P12799|FIBG_BOVIN Fibrinogen gamma-B chain OS=Bos taurus OX=9913 GN=FGG PE=1 SV=1	1.02673e+06	779389	983310	694190	1.06256e+06	929193	1.11336e+06	538248	870904	910840	0.956155	0.802397
Q9R098	>sp|Q9R098|HGFA_MOUSE Hepatocyte growth factor activator OS=Mus musculus OX=10090 GN=Hgfac PE=1 SV=1	96918.6	111134	120926	87721.1	141613	118958	106352	68892.6	104175	108954	0.956137	0.78695
Q6ZPJ3	>sp|Q6ZPJ3|UBE2O_MOUSE (E3-independent) E2 ubiquitin-conjugating enzyme UBE2O OS=Mus musculus OX=10090 GN=Ube2o PE=1 SV=3	98.0605	1023.86	88.1178	591.919	157.191	518.644	317.543	892.469	450.488	471.462	0.955514	0.941644
Q8CHP8	>sp|Q8CHP8|PGP_MOUSE Glycerol-3-phosphate phosphatase OS=Mus musculus OX=10090 GN=Pgp PE=1 SV=1	866.944	1684.42	1703.68	2434.96	1380.51	2218.13	1807.13	1605.39	1672.5	1752.79	0.954192	0.833817
P11352	>sp|P11352|GPX1_MOUSE Glutathione peroxidase 1 OS=Mus musculus OX=10090 GN=Gpx1 PE=1 SV=2	25611.1	26022.3	18383.1	38591.9	26842.4	35280.3	31457.7	20247.4	27152.1	28456.9	0.954147	0.813711
Q8VBV7	>sp|Q8VBV7|CSN8_MOUSE COP9 signalosome complex subunit 8 OS=Mus musculus OX=10090 GN=Cops8 PE=1 SV=1	NaN	NaN	648.741	NaN	NaN	NaN	NaN	679.989	648.741	679.989	0.954046	#DIV/0!
Q9CQF9	>sp|Q9CQF9|PCYOX_MOUSE Prenylcysteine oxidase OS=Mus musculus OX=10090 GN=Pcyox1 PE=1 SV=1	5290.87	5596.69	4504.94	4284.43	5917.29	6019.8	5914.44	2828.5	4919.23	5170.01	0.951494	0.775638
A0A075B5L4	>tr|A0A075B5L4|A0A075B5L4_MOUSE Immunoglobulin kappa chain variable 12-89 OS=Mus musculus OX=10090 GN=Igkv12-89 PE=4 SV=7	9152.26	8991.6	9319.82	6638.22	13748	7544.05	9378.17	5236.12	8525.47	8976.6	0.949745	0.821135
Q9R0P5	>sp|Q9R0P5|DEST_MOUSE Destrin OS=Mus musculus OX=10090 GN=Dstn PE=1 SV=3	3184.04	6048.98	4019.63	3749.51	1414.71	2562.36	3409.85	10531.7	4250.54	4479.65	0.948856	0.918645
P08071	>sp|P08071|TRFL_MOUSE Lactotransferrin OS=Mus musculus OX=10090 GN=Ltf PE=1 SV=4	4949.8	5299.98	3259.56	5078.47	4290.68	3606.44	5188.86	6506.28	4646.95	4898.06	0.948733	0.759
P62737	>sp|P62737|ACTA_MOUSE Actin, aortic smooth muscle OS=Mus musculus OX=10090 GN=Acta2 PE=1 SV=1	1628.98	1329.85	1510.88	1538.25	1930.61	1997.02	1438.44	967.409	1501.99	1583.37	0.948604	0.754147
O54819	>sp|O54819|TFPI1_MOUSE Tissue factor pathway inhibitor OS=Mus musculus OX=10090 GN=Tfpi PE=2 SV=1	21295.8	17188.7	21305.1	14463.8	26499	25997.3	16712.1	9092.76	18563.4	19575.3	0.948306	0.828828
Q9JLJ2	>sp|Q9JLJ2|AL9A1_MOUSE 4-trimethylaminobutyraldehyde dehydrogenase OS=Mus musculus OX=10090 GN=Aldh9a1 PE=1 SV=1	930.581	1199.36	997.466	1450.57	885.498	1311.96	503.542	2127.41	1144.49	1207.1	0.948134	0.870317
Q9QZE7	>sp|Q9QZE7|TSNAX_MOUSE Translin-associated protein X OS=Mus musculus OX=10090 GN=Tsnax PE=1 SV=1	NaN	541.545	NaN	290.973	NaN	NaN	NaN	439.19	416.259	439.19	0.947788	#DIV/0!
P34928	>sp|P34928|APOC1_MOUSE Apolipoprotein C-I OS=Mus musculus OX=10090 GN=Apoc1 PE=1 SV=1	1227987	553332	565571	430061	1.16818e+06	669354	726820	367907	694238	733066	0.947033	0.879072
Q9CX56	>sp|Q9CX56|PSMD8_MOUSE 26S proteasome non-ATPase regulatory subunit 8 OS=Mus musculus OX=10090 GN=Psmd8 PE=1 SV=2	430.693	298.673	NaN	636.188	NaN	NaN	443.119	518.22	455.185	480.669	0.946981	0.856923
E9Q8B5	>tr|E9Q8B5|E9Q8B5_MOUSE Complement factor H-related 4 OS=Mus musculus OX=10090 GN=Cfhr4 PE=1 SV=1	93619.5	39249.4	38509.7	30831.4	66301.9	56529	58961.4	31968	50552.5	53440.1	0.945966	0.865108
Q61206	>sp|Q61206|PA1B2_MOUSE Platelet-activating factor acetylhydrolase IB subunit alpha2 OS=Mus musculus OX=10090 GN=Pafah1b2 PE=1 SV=2	1017.56	1544.55	1192.1	1159.07	NaN	664.98	925.727	2307.6	1228.32	1299.44	0.94527	0.879693
P17751	>sp|P17751|TPIS_MOUSE Triosephosphate isomerase OS=Mus musculus OX=10090 GN=Tpi1 PE=1 SV=5	640.077	1048.24	1556.64	1239.19	560.667	421.885	555.452	3207.63	1121.04	1186.41	0.944902	0.928759
P01654	>sp|P01654|KV3A1_MOUSE Ig kappa chain V-III region PC 2880/PC 1229 OS=Mus musculus OX=10090 PE=1 SV=1	18925.9	44143.4	58397.1	16652	43433.2	39195.6	39110.7	24561.1	34529.6	36575.2	0.944072	0.857526
P68037	>sp|P68037|UB2L3_MOUSE Ubiquitin-conjugating enzyme E2 L3 OS=Mus musculus OX=10090 GN=Ube2l3 PE=1 SV=1	NaN	3157.17	1922.66	2140.6	NaN	644.737	2084.01	4931.97	2406.81	2553.57	0.942527	0.916568
Q3UDE2	>sp|Q3UDE2|TTL12_MOUSE Tubulin--tyrosine ligase-like protein 12 OS=Mus musculus OX=10090 GN=Ttll12 PE=1 SV=1	386.401	457.209	NaN	618.291	NaN	378.459	696.988	476.316	487.3	517.254	0.94209	0.809835
P09542	>sp|P09542|MYL3_MOUSE Myosin light chain 3 OS=Mus musculus OX=10090 GN=Myl3 PE=1 SV=4	4794.75	2834.47	3323.88	3101.48	4293.17	4818.48	4025.99	1786.59	3513.65	3731.06	0.94173	0.794847
Q8CC86	>sp|Q8CC86|PNCB_MOUSE Nicotinate phosphoribosyltransferase OS=Mus musculus OX=10090 GN=Naprt PE=1 SV=1	NaN	861.046	659.148	1462.34	1762.43	584.551	594.037	1285.3	994.178	1056.58	0.940939	0.880614
Q6ZQ38	>sp|Q6ZQ38|CAND1_MOUSE Cullin-associated NEDD8-dissociated protein 1 OS=Mus musculus OX=10090 GN=Cand1 PE=1 SV=2	1250.48	1158.66	1018.49	1271.74	988.406	814.59	666.491	2537.11	1174.84	1251.65	0.938637	0.866364
O88958	>sp|O88958|GNPI1_MOUSE Glucosamine-6-phosphate isomerase 1 OS=Mus musculus OX=10090 GN=Gnpda1 PE=1 SV=3	619.212	NaN	NaN	638.893	NaN	649.702	919.077	445.624	629.052	671.468	0.936832	0.826202
Q6ZPI0	>sp|Q6ZPI0|JADE1_MOUSE Protein Jade-1 OS=Mus musculus OX=10090 GN=Jade1 PE=1 SV=2	983.133	NaN	NaN	NaN	NaN	NaN	1212.23	887.458	983.133	1049.85	0.936454	#DIV/0!
B2RX12	>sp|B2RX12|MRP3_MOUSE ATP-binding cassette sub-family C member 3 OS=Mus musculus OX=10090 GN=Abcc3 PE=1 SV=2	51267.2	40258.7	49409	32982	58594.1	53912.8	50178.9	23070.3	43479.2	46439	0.936265	0.754407
Q91VW3	>sp|Q91VW3|SH3L3_MOUSE SH3 domain-binding glutamic acid-rich-like protein 3 OS=Mus musculus OX=10090 GN=Sh3bgrl3 PE=1 SV=1	6816.05	8205.57	11106.2	9362.49	4027.25	7452.04	7040.65	19490.2	8872.59	9502.54	0.933707	0.864404
Q08879	>sp|Q08879|FBLN1_MOUSE Fibulin-1 OS=Mus musculus OX=10090 GN=Fbln1 PE=1 SV=2	44028	39464.4	43862.4	35813.9	50817.1	47804.2	49394.9	26886.7	40792.2	43725.7	0.932911	0.641136
Q9R0E2	>sp|Q9R0E2|PLOD1_MOUSE Procollagen-lysine,2-oxoglutarate 5-dioxygenase 1 OS=Mus musculus OX=10090 GN=Plod1 PE=1 SV=1	1163.35	694.918	21.1649	NaN	843.905	853.562	317.893	NaN	626.477	671.786	0.932554	0.909841
Q6ZPR6	>sp|Q6ZPR6|IBTK_MOUSE Inhibitor of Bruton tyrosine kinase OS=Mus musculus OX=10090 GN=Ibtk PE=1 SV=3	3520.28	2631.99	3739.12	2964.93	4053.29	NaN	4035.74	2254.13	3214.08	3447.72	0.932235	0.704879
Q9CZN8	>sp|Q9CZN8|GATA_MOUSE Glutamyl-tRNA(Gln) amidotransferase subunit A, mitochondrial OS=Mus musculus OX=10090 GN=Qrsl1 PE=1 SV=1	7894.96	4396.03	4956.82	4103.96	6881.49	NaN	6659.26	3657.22	5337.94	5732.66	0.931146	0.781455
A0A075B677	>tr|A0A075B677|A0A075B677_MOUSE Immunoglobulin kappa variable 4-53 OS=Mus musculus OX=10090 GN=Igkv4-53 PE=1 SV=1	9420.38	26902.8	11630.1	12857.2	23948.6	11514.8	19404.9	10477.3	15202.6	16336.4	0.930598	0.831819
P70375	>sp|P70375|FA7_MOUSE Coagulation factor VII OS=Mus musculus OX=10090 GN=F7 PE=1 SV=1	3646.67	3912.68	5265.73	2786.72	6396.48	3450.79	5131.17	1800.73	3902.95	4194.79	0.930427	0.803928
Q9CZY3;Q9D2M8	>sp|Q9CZY3|UB2V1_MOUSE Ubiquitin-conjugating enzyme E2 variant 1 OS=Mus musculus OX=10090 GN=Ube2v1 PE=1 SV=1;>sp|Q9D2M8|UB2V2_MOUSE Ubiquitin-conjugating enzyme E2 variant 2 OS=Mus musculus OX=10090 GN=Ube2v2 PE=1 SV=4	1121.25	2785.38	1849.23	2484.8	507.374	1845.48	1269.06	5237.24	2060.16	2214.79	0.930185	0.893514
Q8VHG0	>sp|Q8VHG0|FMO4_MOUSE Dimethylaniline monooxygenase [N-oxide-forming] 4 OS=Mus musculus OX=10090 GN=Fmo4 PE=1 SV=3	NaN	NaN	NaN	803.312	865.304	NaN	NaN	NaN	803.312	865.304	0.928358	#DIV/0!
P62748	>sp|P62748|HPCL1_MOUSE Hippocalcin-like protein 1 OS=Mus musculus OX=10090 GN=Hpcal1 PE=1 SV=2	NaN	588.135	NaN	536.199	NaN	365.851	246.424	1205.74	562.167	606.005	0.927661	0.917635
P01642	>sp|P01642|KV5A9_MOUSE Ig kappa chain V-V region L7 (Fragment) OS=Mus musculus OX=10090 GN=Gm10881 PE=1 SV=1	51938.8	69587.8	61744	95531.3	87555.4	66072.3	81257.8	66218.1	69700.5	75275.9	0.925933	0.624111
Q9WVJ3	>sp|Q9WVJ3|CBPQ_MOUSE Carboxypeptidase Q OS=Mus musculus OX=10090 GN=Cpq PE=1 SV=1	33737	48004.5	37725.5	28824.6	46370.3	45287.6	46998.9	21656.3	37072.9	40078.3	0.925012	0.697858
Q8BHN3	>sp|Q8BHN3|GANAB_MOUSE Neutral alpha-glucosidase AB OS=Mus musculus OX=10090 GN=Ganab PE=1 SV=1	2589.31	2776.16	1707.38	2179.49	2139.38	3203.74	1979.43	2680.97	2313.09	2500.88	0.924909	0.625907
P48036	>sp|P48036|ANXA5_MOUSE Annexin A5 OS=Mus musculus OX=10090 GN=Anxa5 PE=1 SV=1	2840.18	2005.61	7619.12	2459.94	1320.8	2504.59	2924.08	9409.66	3731.21	4039.78	0.923618	0.895048
O89020	>sp|O89020|AFAM_MOUSE Afamin OS=Mus musculus OX=10090 GN=Afm PE=1 SV=2	277666	342024	426156	289361	417736	395405	402221	230311	333802	361418	0.923589	0.636215
P10605	>sp|P10605|CATB_MOUSE Cathepsin B OS=Mus musculus OX=10090 GN=Ctsb PE=1 SV=2	21636.9	19674.6	20546.5	16509.4	24733.4	22543.9	23643.9	13939.3	19591.8	21215.1	0.923485	0.569919
P10518	>sp|P10518|HEM2_MOUSE Delta-aminolevulinic acid dehydratase OS=Mus musculus OX=10090 GN=Alad PE=1 SV=1	590.72	551.041	NaN	944.101	NaN	774.653	453.912	1032.56	695.287	753.709	0.922488	0.793561
A0A075B5R7	>tr|A0A075B5R7|A0A075B5R7_MOUSE Immunoglobulin heavy variable 14-2 (Fragment) OS=Mus musculus OX=10090 GN=Ighv14-2 PE=4 SV=1	58013.7	85435.3	80666.3	79886.6	95007	78870.1	95996.7	59757.5	76000.5	82407.8	0.922248	0.563432
P48962	>sp|P48962|ADT1_MOUSE ADP/ATP translocase 1 OS=Mus musculus OX=10090 GN=Slc25a4 PE=1 SV=4	3713.41	3020.03	5481.8	2651.41	3103.71	4223.22	3853.41	4966.49	3716.66	4036.71	0.920716	0.679764
O09159	>sp|O09159|MA2B1_MOUSE Lysosomal alpha-mannosidase OS=Mus musculus OX=10090 GN=Man2b1 PE=1 SV=4	9809.94	6379.87	7410.38	5460.51	9300.94	8788.15	9673.86	3837.72	7265.18	7900.17	0.919623	0.714727
Q99LX0	>sp|Q99LX0|PARK7_MOUSE Parkinson disease protein 7 homolog OS=Mus musculus OX=10090 GN=Park7 PE=1 SV=1	1806.17	1859.13	1865.28	2266.21	1562.08	2859.21	1504.27	2553.05	1949.2	2119.65	0.919582	0.653135
P28798	>sp|P28798|GRN_MOUSE Progranulin OS=Mus musculus OX=10090 GN=Grn PE=1 SV=2	835.76	962.559	1035.61	466.115	959.125	1125.57	891.012	613.885	825.01	897.398	0.919336	0.677042
Q8K1I3	>sp|Q8K1I3|SPP24_MOUSE Secreted phosphoprotein 24 OS=Mus musculus OX=10090 GN=Spp2 PE=1 SV=2	24872.7	21540.4	22783.8	10859.5	33677	18326.5	21823.4	13278	20014.1	21776.2	0.91908	0.752965
E9PV24	>sp|E9PV24|FIBA_MOUSE Fibrinogen alpha chain OS=Mus musculus OX=10090 GN=Fga PE=1 SV=1	4362196	3.98694e+06	4.14737e+06	3.45507e+06	5.50042e+06	4.28708e+06	5.00652e+06	2615545	3.98789e+06	4.35239e+06	0.916254	0.600342
Q9WU63	>sp|Q9WU63|HEBP2_MOUSE Heme-binding protein 2 OS=Mus musculus OX=10090 GN=Hebp2 PE=1 SV=1	NaN	NaN	636.5	NaN	NaN	NaN	NaN	694.749	636.5	694.749	0.916158	#DIV/0!
Q61704	>sp|Q61704|ITIH3_MOUSE Inter-alpha-trypsin inhibitor heavy chain H3 OS=Mus musculus OX=10090 GN=Itih3 PE=1 SV=3	193125	166813	151288	136255	203307	215239	187035	103914	161870	177374	0.912593	0.598984
Q8K0E8	>sp|Q8K0E8|FIBB_MOUSE Fibrinogen beta chain OS=Mus musculus OX=10090 GN=Fgb PE=1 SV=1	3.6704e+06	2798587	2.95186e+06	2.60247e+06	4.09204e+06	3319287	3.61107e+06	2.15291e+06	3.00583e+06	3.29383e+06	0.912565	0.565326
P61089	>sp|P61089|UBE2N_MOUSE Ubiquitin-conjugating enzyme E2 N OS=Mus musculus OX=10090 GN=Ube2n PE=1 SV=1	3587.81	4549.32	2729.24	5407.96	2937.89	2192.99	2041.97	10693.8	4068.58	4466.67	0.910876	0.860128
A0A075B5M4	>tr|A0A075B5M4|A0A075B5M4_MOUSE Immunoglobulin kappa variable 4-57-1 (Fragment) OS=Mus musculus OX=10090 GN=Igkv4-57-1 PE=4 SV=1	2059.35	15613.7	5362.57	6195.24	10022.8	5427.8	12454.3	4191.31	7307.71	8024.05	0.910726	0.844393
Q2QI47	>sp|Q2QI47|USH2A_MOUSE Usherin OS=Mus musculus OX=10090 GN=Ush2A PE=1 SV=2	NaN	NaN	NaN	445.057	NaN	NaN	NaN	488.787	445.057	488.787	0.910533	#DIV/0!
A6X935	>sp|A6X935|ITIH4_MOUSE Inter alpha-trypsin inhibitor, heavy chain 4 OS=Mus musculus OX=10090 GN=Itih4 PE=1 SV=2	624178	685107	817635	624602	955868	775604	841529	449290	687880	755572	0.91041	0.586533
Q6S5C2	>sp|Q6S5C2|GNPTG_MOUSE N-acetylglucosamine-1-phosphotransferase subunit gamma OS=Mus musculus OX=10090 GN=Gnptg PE=1 SV=1	1421.93	1910.93	1782.39	974.358	1417.72	1792.91	2445.97	1041.3	1522.4	1674.48	0.909181	0.692007
Q60590	>sp|Q60590|A1AG1_MOUSE Alpha-1-acid glycoprotein 1 OS=Mus musculus OX=10090 GN=Orm1 PE=1 SV=1	71809.1	31539.6	34573.4	31133.7	47301.6	42076	53318.7	43554.3	42263.9	46562.7	0.907678	0.68786
P35917	>sp|P35917|VGFR3_MOUSE Vascular endothelial growth factor receptor 3 OS=Mus musculus OX=10090 GN=Flt4 PE=1 SV=1	7287.42	6767.68	6731.45	5057.61	9038.18	6482.58	8663.27	4289.08	6461.04	7118.28	0.907669	0.603876
P27656	>sp|P27656|LIPC_MOUSE Hepatic triacylglycerol lipase OS=Mus musculus OX=10090 GN=Lipc PE=2 SV=2	5070.49	4789.19	5707.33	3985.17	7675.32	4134.77	6600.48	3135.98	4888.04	5386.64	0.907439	0.66998
Q6GQT9	>sp|Q6GQT9|NOMO1_MOUSE Nodal modulator 1 OS=Mus musculus OX=10090 GN=Nomo1 PE=1 SV=1	4538.9	NaN	3011.81	3414.36	NaN	5139.7	NaN	2921.29	3655.02	4030.5	0.906842	0.736169
P63101	>sp|P63101|1433Z_MOUSE 14-3-3 protein zeta/delta OS=Mus musculus OX=10090 GN=Ywhaz PE=1 SV=1	6075.04	6191.45	4091.28	6672.07	2492.23	6720.87	3896.81	12386.9	5757.46	6374.21	0.903243	0.794229
Q8CDN6	>sp|Q8CDN6|TXNL1_MOUSE Thioredoxin-like protein 1 OS=Mus musculus OX=10090 GN=Txnl1 PE=1 SV=3	5097.1	3930.65	8343.18	6747.92	2066.21	9475.89	2439.22	12725.7	6029.71	6676.77	0.903088	0.82556
Q02053	>sp|Q02053|UBA1_MOUSE Ubiquitin-like modifier-activating enzyme 1 OS=Mus musculus OX=10090 GN=Uba1 PE=1 SV=1	1659.66	2361.4	1794.76	2224.98	844.746	1764.85	1529.56	4769.4	2010.2	2227.14	0.902593	0.814665
Q9CPY7	>sp|Q9CPY7|AMPL_MOUSE Cytosol aminopeptidase OS=Mus musculus OX=10090 GN=Lap3 PE=1 SV=3	4718.05	7192.7	6899.92	6266.31	7913.82	7463.9	6873.79	5540.33	6269.24	6947.96	0.902314	0.403386
P54822	>sp|P54822|PUR8_MOUSE Adenylosuccinate lyase OS=Mus musculus OX=10090 GN=Adsl PE=1 SV=2	691.466	978.08	304.262	1099.76	768.085	1297.97	756.316	586.445	768.391	852.204	0.901651	0.733178
P49183	>sp|P49183|DNAS1_MOUSE Deoxyribonuclease-1 OS=Mus musculus OX=10090 GN=Dnase1 PE=1 SV=2	1158.37	911.914	780.725	707.012	NaN	988.372	NaN	NaN	889.506	988.372	0.899971	#DIV/0!
A0A075B5N3	>tr|A0A075B5N3|A0A075B5N3_MOUSE Immunoglobulin kappa variable 8-28 OS=Mus musculus OX=10090 GN=Igkv8-28 PE=1 SV=7	57904.5	21185	27907.3	20590.2	35329.4	39638.6	55068.3	11799.5	31896.7	35458.9	0.89954	0.786437
Q61702	>sp|Q61702|ITIH1_MOUSE Inter-alpha-trypsin inhibitor heavy chain H1 OS=Mus musculus OX=10090 GN=Itih1 PE=1 SV=2	326673	235127	257842	217855	343367	306653	322964	180460	259374	288361	0.899476	0.532863
Q792Z1	>tr|Q792Z1|Q792Z1_MOUSE Trypsin 10 OS=Mus musculus OX=10090 GN=Try10 PE=1 SV=1	10551.2	12168.3	12136.9	7682.95	11395.4	13182.3	15906	6861.18	10634.8	11836.2	0.898501	0.600288
Q62348	>sp|Q62348|TSN_MOUSE Translin OS=Mus musculus OX=10090 GN=Tsn PE=1 SV=1	NaN	213.924	255.218	406.655	NaN	NaN	NaN	325.506	291.932	325.506	0.896858	#DIV/0!
Q8VCM7	>sp|Q8VCM7|FIBG_MOUSE Fibrinogen gamma chain OS=Mus musculus OX=10090 GN=Fgg PE=1 SV=1	6908635	5.64308e+06	6.00754e+06	5259272	8598191	6358619	7632593	3.9744e+06	5.95463e+06	6.64095e+06	0.896654	0.541506
Q9CPW4	>sp|Q9CPW4|ARPC5_MOUSE Actin-related protein 2/3 complex subunit 5 OS=Mus musculus OX=10090 GN=Arpc5 PE=1 SV=3	8441.1	9857.58	10338.2	10926.8	4118.51	8006.81	6421.39	25607.8	9890.91	11038.6	0.896028	0.824353
E9Q1L0	>tr|E9Q1L0|E9Q1L0_MOUSE Vomeronasal 2, receptor 80 OS=Mus musculus OX=10090 GN=Vmn2r80 PE=4 SV=1	13205	10199	11201.4	11318.9	13269.7	NaN	16999.5	8179.51	11481.1	12816.2	0.895823	0.580967
A0A075B5V9	>tr|A0A075B5V9|A0A075B5V9_MOUSE Immunoglobulin heavy variable 1-49 OS=Mus musculus OX=10090 GN=Ighv1-49 PE=4 SV=1	NaN	NaN	1244.77	1978.43	2905.68	555.994	1938.56	NaN	1611.6	1800.08	0.895297	0.851064
P01665;P01666	>sp|P01665|KV3AD_MOUSE Ig kappa chain V-III region PC 7043 OS=Mus musculus OX=10090 PE=1 SV=1;>sp|P01666|KV3AE_MOUSE Ig kappa chain V-III region PC 7183 OS=Mus musculus OX=10090 PE=1 SV=1	5047.25	13044.1	12934	3195.45	16612.3	8895.67	5750.12	7039.43	8555.19	9574.38	0.893551	0.783815
P62897	>sp|P62897|CYC_MOUSE Cytochrome c, somatic OS=Mus musculus OX=10090 GN=Cycs PE=1 SV=2	1772.83	1675.12	4048.18	1781.44	3044.88	NaN	1670.58	3080.68	2319.39	2598.71	0.892516	0.736561
Q8BWP8	>sp|Q8BWP8|B4GA1_MOUSE Beta-1,4-glucuronyltransferase 1 OS=Mus musculus OX=10090 GN=B4gat1 PE=1 SV=1	NaN	276.862	700.386	456.534	734.502	391.018	690.913	329.239	477.927	536.418	0.89096	0.728535
P15105	>sp|P15105|GLNA_MOUSE Glutamine synthetase OS=Mus musculus OX=10090 GN=Glul PE=1 SV=6	NaN	248.148	NaN	NaN	NaN	NaN	NaN	278.577	248.148	278.577	0.890772	#DIV/0!
Q921I1	>sp|Q921I1|TRFE_MOUSE Serotransferrin OS=Mus musculus OX=10090 GN=Tf PE=1 SV=1	16206867	16303694	16239427	13732864	21197300	18811484	19145294	11059929	15620713	1.75535e+07	0.889892	0.435772
Q8C255	>sp|Q8C255|DPEP2_MOUSE Dipeptidase 2 OS=Mus musculus OX=10090 GN=Dpep2 PE=1 SV=1	8053.43	9428.88	13896.4	7815.47	14953.7	9955.34	12664.2	6524.72	9798.53	11024.5	0.888796	0.613018
P51855	>sp|P51855|GSHB_MOUSE Glutathione synthetase OS=Mus musculus OX=10090 GN=Gss PE=1 SV=1	788.836	954.994	1515.46	1147.98	908.747	543.023	442.332	3069.39	1101.82	1240.87	0.887937	0.834465
Cont_P02769	>sp|Cont_P02769|ALBU_BOVIN Albumin OS=Bos taurus OX=9913 GN=ALB PE=1 SV=4	74019776	50210952	57090312	54046172	80543856	70281288	67183072	47068244	58841803	66269115	0.887922	0.428902
O55234	>sp|O55234|PSB5_MOUSE Proteasome subunit beta type-5 OS=Mus musculus OX=10090 GN=Psmb5 PE=1 SV=3	1980.19	2137.49	2182.86	1805.73	2736.82	2988.58	1096.21	2309.99	2026.57	2282.9	0.887715	0.571342
P21614	>sp|P21614|VTDB_MOUSE Vitamin D-binding protein OS=Mus musculus OX=10090 GN=Gc PE=1 SV=2	1.79319e+06	1451401	1.56079e+06	1.30388e+06	2.1514e+06	1.85351e+06	1.86616e+06	1.01296e+06	1.52732e+06	1.72101e+06	0.887456	0.494822
P01027	>sp|P01027|CO3_MOUSE Complement C3 OS=Mus musculus OX=10090 GN=C3 PE=1 SV=3	5.35139e+06	6.92063e+06	7.66235e+06	6.10847e+06	9059319	7711808	8.13482e+06	4.45547e+06	6.51071e+06	7.34035e+06	0.886975	0.486725
P11247	>sp|P11247|PERM_MOUSE Myeloperoxidase OS=Mus musculus OX=10090 GN=Mpo PE=1 SV=2	454.668	NaN	NaN	551.988	NaN	NaN	428.29	706.966	503.328	567.628	0.886721	0.70559
Q61129	>sp|Q61129|CFAI_MOUSE Complement factor I OS=Mus musculus OX=10090 GN=Cfi PE=1 SV=3	284645	296964	309505	228701	351964	361336	363032	187703	279954	316009	0.885905	0.466626
P98086	>sp|P98086|C1QA_MOUSE Complement C1q subcomponent subunit A OS=Mus musculus OX=10090 GN=C1qa PE=1 SV=2	18499.2	15136.2	16523.9	14913.2	22200.3	19046.2	19990.7	12294.2	16268.1	18382.9	0.884963	0.391042
Q9CPU0	>sp|Q9CPU0|LGUL_MOUSE Lactoylglutathione lyase OS=Mus musculus OX=10090 GN=Glo1 PE=1 SV=3	2432.02	3341.42	2752.21	4654.4	3493.2	4228.01	4267.83	2915.96	3295.01	3726.25	0.884271	0.490794
Q8R121	>sp|Q8R121|ZPI_MOUSE Protein Z-dependent protease inhibitor OS=Mus musculus OX=10090 GN=Serpina10 PE=1 SV=1	132986	101263	117346	78057.3	149140	134650	139896	63777.1	107413	121866	0.881405	0.550183
Q9D8B3	>sp|Q9D8B3|CHM4B_MOUSE Charged multivesicular body protein 4b OS=Mus musculus OX=10090 GN=Chmp4b PE=1 SV=2	887.711	944.829	939.814	755.439	1079.23	1441.9	779.737	707.16	881.948	1002.01	0.880183	0.513655
O08677	>sp|O08677|KNG1_MOUSE Kininogen-1 OS=Mus musculus OX=10090 GN=Kng1 PE=1 SV=1	2.08266e+06	1922988	1.98593e+06	1628754	2.82559e+06	2.21746e+06	2240951	1.37468e+06	1.90508e+06	2.16467e+06	0.880079	0.440231
P18181	>sp|P18181|CD48_MOUSE CD48 antigen OS=Mus musculus OX=10090 GN=Cd48 PE=1 SV=1	NaN	159.815	281.918	NaN	NaN	NaN	316.223	185.98	220.866	251.102	0.879589	0.767079
J3QK03	>tr|J3QK03|J3QK03_MOUSE Immunoglobulin heavy variable V6-5 OS=Mus musculus OX=10090 GN=Ighv6-5 PE=4 SV=1	NaN	NaN	1844	NaN	3523.98	2536.05	1983.07	353.85	1844	2099.24	0.878412	#DIV/0!
A0A075B5Y1;P01750	>tr|A0A075B5Y1|A0A075B5Y1_MOUSE Immunoglobulin heavy variable V1-74 OS=Mus musculus OX=10090 GN=Ighv1-74 PE=4 SV=1;>sp|P01750|HVM06_MOUSE Ig heavy chain V region 102 OS=Mus musculus OX=10090 PE=1 SV=1	1171.41	2664.52	1711.54	1858.31	2201.77	NaN	2227.13	1895.05	1851.45	2107.98	0.878302	0.525332
O70468	>sp|O70468|MYPC3_MOUSE Myosin-binding protein C, cardiac-type OS=Mus musculus OX=10090 GN=Mybpc3 PE=1 SV=1	234.995	159.064	NaN	206.944	277.801	NaN	178.512	NaN	200.334	228.156	0.878058	0.593876
P11680	>sp|P11680|PROP_MOUSE Properdin OS=Mus musculus OX=10090 GN=Cfp PE=1 SV=2	84612.7	111337	105171	103882	122253	119998	133593	85746.6	101251	115398	0.877407	0.276851
P35505	>sp|P35505|FAAA_MOUSE Fumarylacetoacetase OS=Mus musculus OX=10090 GN=Fah PE=1 SV=2	1604.91	604.224	802.513	881.004	1239.91	1660.41	684.557	852.86	973.163	1109.43	0.87717	0.673862
P11276	>sp|P11276|FINC_MOUSE Fibronectin OS=Mus musculus OX=10090 GN=Fn1 PE=1 SV=4	682505	678479	808809	624052	1.03434e+06	788039	885143	478801	698461	796581	0.876823	0.458073
Q3USJ8	>sp|Q3USJ8|FCSD2_MOUSE F-BAR and double SH3 domains protein 2 OS=Mus musculus OX=10090 GN=Fchsd2 PE=1 SV=2	953.715	NaN	NaN	NaN	957.151	NaN	NaN	1221.17	953.715	1089.16	0.875642	#DIV/0!
P28666	>sp|P28666|MUG2_MOUSE Murinoglobulin-2 OS=Mus musculus OX=10090 GN=Mug2 PE=1 SV=2	1565.47	2180.93	2192.39	2543.06	3635.01	2746.52	2003.72	1305.22	2120.46	2422.61	0.875279	0.595797
Q9CQI3	>sp|Q9CQI3|GMFB_MOUSE Glia maturation factor beta OS=Mus musculus OX=10090 GN=Gmfb PE=1 SV=3	727.418	751.086	352.07	446.541	NaN	419.166	812.613	720.834	569.279	650.871	0.874641	0.620387
Q00519	>sp|Q00519|XDH_MOUSE Xanthine dehydrogenase/oxidase OS=Mus musculus OX=10090 GN=Xdh PE=1 SV=5	3368.58	4751.15	4655.66	3271.98	6227.72	4648.69	4974.15	2510.46	4011.84	4590.25	0.873992	0.5308
Q91Z83	>sp|Q91Z83|MYH7_MOUSE Myosin-7 OS=Mus musculus OX=10090 GN=Myh7 PE=2 SV=1	1299.38	1320.07	1431.29	1134.95	1851.54	1509.65	1597.47	977.974	1296.42	1484.16	0.873507	0.369512
Q60963	>sp|Q60963|PAFA_MOUSE Platelet-activating factor acetylhydrolase OS=Mus musculus OX=10090 GN=Pla2g7 PE=1 SV=2	15560.5	10943.9	8014.25	7167.29	16384.8	15840.4	9834.13	5780.53	10421.5	11960	0.871364	0.644416
Q61703	>sp|Q61703|ITIH2_MOUSE Inter-alpha-trypsin inhibitor heavy chain H2 OS=Mus musculus OX=10090 GN=Itih2 PE=1 SV=1	353732	317190	337889	312149	499493	403497	395988	217646	330240	379156	0.870988	0.442792
Q9R0Y5	>sp|Q9R0Y5|KAD1_MOUSE Adenylate kinase isoenzyme 1 OS=Mus musculus OX=10090 GN=Ak1 PE=1 SV=1	56.4479	151.365	380.103	188.299	NaN	NaN	NaN	222.884	194.054	222.884	0.870648	#DIV/0!
P26262	>sp|P26262|KLKB1_MOUSE Plasma kallikrein OS=Mus musculus OX=10090 GN=Klkb1 PE=1 SV=2	331683	212422	246288	187276	357185	288692	312303	165928	244417	281027	0.869728	0.50491
Q9D8C9	>tr|Q9D8C9|Q9D8C9_MOUSE Purine nucleoside phosphorylase OS=Mus musculus OX=10090 GN=Pnp2 PE=1 SV=1	3138.41	3448.05	2960.68	5189.2	3896.57	4707	4244.97	4153.01	3684.09	4250.39	0.866765	0.333824
Cont_P00761	>sp|Cont_P00761|TRYP_PIG Trypsin OS=Sus scrofa OX=9823 PE=1 SV=1	1.39636e+06	1.13847e+06	1.34145e+06	864293	1.29758e+06	1.59595e+06	1.79242e+06	787010	1.18514e+06	1.36824e+06	0.866182	0.491201
Q8VCS0	>sp|Q8VCS0|PGRP2_MOUSE N-acetylmuramoyl-L-alanine amidase OS=Mus musculus OX=10090 GN=Pglyrp2 PE=1 SV=1	155899	112241	116776	82338.5	164329	155954	144651	75205.5	116814	135035	0.865063	0.499122
Q61838	>sp|Q61838|PZP_MOUSE Pregnancy zone protein OS=Mus musculus OX=10090 GN=Pzp PE=1 SV=3	23988808	16958896	19051440	15513779	26308244	22553906	24720030	13813625	1.88782e+07	2.1849e+07	0.864034	0.408794
A0A075B663;P01723;P01726;P01727;P01728;P01729	>tr|A0A075B663|A0A075B663_MOUSE Immunoglobulin lambda variable 1 (Fragment) OS=Mus musculus OX=10090 GN=Iglv1 PE=4 SV=1;>sp|P01723|LV1A_MOUSE Ig lambda-1 chain V region OS=Mus musculus OX=10090 PE=1 SV=2;>sp|P01726|LV1D_MOUSE Ig lambda-1 chain V region H2020 OS=Mus musculus OX=10090 PE=1 SV=1;>sp|P01727|LV1E_MOUSE Ig lambda-1 chain V region S43 OS=Mus musculus OX=10090 PE=1 SV=1;>sp|P01728|LV2A_M…	175397	NaN	300912	246215	NaN	364962	NaN	192779	240841	278871	0.863631	0.665033
P67778	>sp|P67778|PHB1_MOUSE Prohibitin 1 OS=Mus musculus OX=10090 GN=Phb1 PE=1 SV=1	NaN	NaN	8697.96	365.924	NaN	NaN	NaN	5257.21	4531.94	5257.21	0.862042	#DIV/0!
P16301	>sp|P16301|LCAT_MOUSE Phosphatidylcholine-sterol acyltransferase OS=Mus musculus OX=10090 GN=Lcat PE=1 SV=2	84759.7	68229.6	75228.7	53451.7	101753	87570.1	92173.3	45617.7	70417.4	81778.5	0.861076	0.449676
P49182	>sp|P49182|HEP2_MOUSE Heparin cofactor 2 OS=Mus musculus OX=10090 GN=Serpind1 PE=1 SV=1	151067	109002	136851	92933	174913	148398	162637	83115.1	122463	142266	0.860806	0.446549
Q9R111	>sp|Q9R111|GUAD_MOUSE Guanine deaminase OS=Mus musculus OX=10090 GN=Gda PE=1 SV=1	7004.71	7783.51	7186.07	10287.7	10350.4	11300.1	9426.49	6413.94	8065.51	9372.73	0.860529	0.354152
Q9QXC1	>sp|Q9QXC1|FETUB_MOUSE Fetuin-B OS=Mus musculus OX=10090 GN=Fetub PE=1 SV=1	859004	715720	823604	662456	1.14151e+06	899966	962832	563586	765196	891972	0.857869	0.364471
Cont_P04264	>sp|Cont_P04264|K2C1_HUMAN Keratin, type II cytoskeletal 1 OS=Homo sapiens OX=9606 GN=KRT1 PE=1 SV=6	957756	570247	654341	9500110	893448	572102	391540	11768686	2.92061e+06	3.40644e+06	0.857379	0.895602
P62196	>sp|P62196|PRS8_MOUSE 26S proteasome regulatory subunit 8 OS=Mus musculus OX=10090 GN=Psmc5 PE=1 SV=1	1258.27	1319.31	2205.01	1510.66	269.296	691.752	1047.81	5336.2	1573.32	1836.26	0.856803	0.833454
P61079;P62838	>sp|P61079|UB2D3_MOUSE Ubiquitin-conjugating enzyme E2 D3 OS=Mus musculus OX=10090 GN=Ube2d3 PE=1 SV=1;>sp|P62838|UB2D2_MOUSE Ubiquitin-conjugating enzyme E2 D2 OS=Mus musculus OX=10090 GN=Ube2d2 PE=1 SV=1	2773.85	1846.94	1494.7	2232.36	1354.55	1580.35	1341.35	5467.75	2086.96	2436	0.856718	0.750547
Q8R242	>sp|Q8R242|DIAC_MOUSE Di-N-acetylchitobiase OS=Mus musculus OX=10090 GN=Ctbs PE=1 SV=2	1863.21	2424.48	2450.94	1511.47	2147.48	2470.73	3080.08	1945.16	2062.52	2410.86	0.855512	0.341171
P08228	>sp|P08228|SODC_MOUSE Superoxide dismutase [Cu-Zn] OS=Mus musculus OX=10090 GN=Sod1 PE=1 SV=2	19041.7	20189	18987.5	29361.7	23912.7	29188.2	25458.2	23852.4	21895	25602.9	0.855177	0.233571
A0A0B4J1I1	>tr|A0A0B4J1I1|A0A0B4J1I1_MOUSE Immunoglobulin kappa variable 16-104 (Fragment) OS=Mus musculus OX=10090 GN=Igkv16-104 PE=4 SV=1	3860.48	12010.7	7240	7008.9	9675.85	14790	5216.17	5615.01	7530.01	8824.26	0.85333	0.659283
O35744	>sp|O35744|CHIL3_MOUSE Chitinase-like protein 3 OS=Mus musculus OX=10090 GN=Chil3 PE=1 SV=2	2884.47	2836.1	1313.81	3487.88	1466.24	2526.53	2101.82	6241.38	2630.56	3083.99	0.852973	0.711813
O09172	>sp|O09172|GSH0_MOUSE Glutamate--cysteine ligase regulatory subunit OS=Mus musculus OX=10090 GN=Gclm PE=1 SV=1	NaN	NaN	878.452	1834.7	1716.4	1881.76	1157.82	1607.77	1356.57	1590.94	0.852687	0.564725
A2AEN9	>tr|A2AEN9|A2AEN9_MOUSE Predicted gene 5938 OS=Mus musculus OX=10090 GN=Gm5938 PE=1 SV=1	1440.5	NaN	NaN	NaN	NaN	2594.82	NaN	788.522	1440.5	1691.67	0.851528	#DIV/0!
P48787	>sp|P48787|TNNI3_MOUSE Troponin I, cardiac muscle OS=Mus musculus OX=10090 GN=Tnni3 PE=1 SV=2	266.924	260.505	111.885	256.555	263.207	NaN	NaN	NaN	223.967	263.207	0.850915	#DIV/0!
Cont_Q8N1N4	>sp|Cont_Q8N1N4|K2C78_HUMAN Keratin, type II cytoskeletal 78 OS=Homo sapiens OX=9606 GN=KRT78 PE=1 SV=2	3816.75	2102.39	3482.75	23098.3	3212.28	1414.02	1496.34	32104.5	8125.06	9556.78	0.850188	0.879348
Q9Z0L8	>sp|Q9Z0L8|GGH_MOUSE Gamma-glutamyl hydrolase OS=Mus musculus OX=10090 GN=Ggh PE=1 SV=2	NaN	7703.73	8745.94	6624.3	10057	10214.8	10929.4	5042.77	7691.32	9060.98	0.84884	0.452157
Q9CZ30	>sp|Q9CZ30|OLA1_MOUSE Obg-like ATPase 1 OS=Mus musculus OX=10090 GN=Ola1 PE=1 SV=1	958.085	1188.8	1371.36	1085.12	592.967	1181.91	522.717	3128.96	1150.84	1356.64	0.848303	0.749374
O35640	>sp|O35640|ANXA8_MOUSE Annexin A8 OS=Mus musculus OX=10090 GN=Anxa8 PE=1 SV=2	1614.34	3355.67	2656.43	1571.87	326.397	NaN	888.934	6918.04	2299.58	2711.12	0.848202	0.831664
P16015	>sp|P16015|CAH3_MOUSE Carbonic anhydrase 3 OS=Mus musculus OX=10090 GN=Ca3 PE=1 SV=3	NaN	366.065	NaN	NaN	432.389	NaN	NaN	NaN	366.065	432.389	0.846611	#DIV/0!
P26928	>sp|P26928|HGFL_MOUSE Hepatocyte growth factor-like protein OS=Mus musculus OX=10090 GN=Mst1 PE=2 SV=2	24532	23162.9	24553	16216	31295.5	27828.1	28608.4	16788.3	22116	26130.1	0.846379	0.328083
A0A0B4J1H7	>tr|A0A0B4J1H7|A0A0B4J1H7_MOUSE Immunoglobulin kappa variable 1-135 (Fragment) OS=Mus musculus OX=10090 GN=Igkv1-135 PE=4 SV=1	84163.8	104602	87279.2	66565	163368	86015.8	102380	53039.5	85652.4	101201	0.846361	0.547509
A0A0B4J1J4	>tr|A0A0B4J1J4|A0A0B4J1J4_MOUSE Immunoglobulin heavy variable V9-2 (Fragment) OS=Mus musculus OX=10090 GN=Ighv9-2 PE=4 SV=1	21505.6	28998.5	22753.7	21162.8	28249.5	43703.4	18868.4	20755.6	23605.1	27894.2	0.846238	0.49706
B1AXH1	>sp|B1AXH1|NHSL2_MOUSE NHS-like protein 2 OS=Mus musculus OX=10090 GN=Nhsl2 PE=1 SV=2	NaN	NaN	975.7	1504.96	NaN	NaN	2370.62	561.771	1240.33	1466.2	0.84595	0.832899
P11672	>sp|P11672|NGAL_MOUSE Neutrophil gelatinase-associated lipocalin OS=Mus musculus OX=10090 GN=Lcn2 PE=1 SV=1	548.73	654.276	364.803	732.977	NaN	443.098	371.897	1226.65	575.196	680.548	0.845195	0.688311
A0A0B4J1J7	>tr|A0A0B4J1J7|A0A0B4J1J7_MOUSE Immunoglobulin heavy variable 1-82 OS=Mus musculus OX=10090 GN=Ighv1-82 PE=1 SV=1	56703.2	89526	162379	77499.1	154068	139986	111934	51127.9	96527	114279	0.844659	0.60316
P23492	>sp|P23492|PNPH_MOUSE Purine nucleoside phosphorylase OS=Mus musculus OX=10090 GN=Pnp PE=1 SV=2	3193.13	3242.01	3268.58	7442.78	4536.94	6633.69	5812.76	3316.82	4286.63	5075.05	0.844647	0.560339
P62900	>sp|P62900|RL31_MOUSE 60S ribosomal protein L31 OS=Mus musculus OX=10090 GN=Rpl31 PE=1 SV=1	1818.34	1684.87	2345.41	NaN	NaN	NaN	NaN	2310.76	1949.54	2310.76	0.843678	#DIV/0!
Q9JJN5	>sp|Q9JJN5|CBPN_MOUSE Carboxypeptidase N catalytic chain OS=Mus musculus OX=10090 GN=Cpn1 PE=1 SV=1	231708	174134	176889	160258	293439	245322	217349	124717	185747	220207	0.843512	0.409027
O35945	>sp|O35945|AL1A7_MOUSE Aldehyde dehydrogenase, cytosolic 1 OS=Mus musculus OX=10090 GN=Aldh1a7 PE=1 SV=1	NaN	569.17	701.039	951.677	NaN	1104.35	811.448	718.681	740.629	878.159	0.843388	0.442505
Q91WP6	>sp|Q91WP6|SPA3N_MOUSE Serine protease inhibitor A3N OS=Mus musculus OX=10090 GN=Serpina3n PE=1 SV=1	107704	92926.3	106939	79047.1	147365	130361	116746	64167.4	96654.2	114660	0.842963	0.384447
P26339	>sp|P26339|CMGA_MOUSE Chromogranin-A OS=Mus musculus OX=10090 GN=Chga PE=1 SV=1	NaN	831.497	998.023	664.351	1037.05	1031.36	1010.35	866.152	831.29	986.228	0.842899	0.159202
P11859	>sp|P11859|ANGT_MOUSE Angiotensinogen OS=Mus musculus OX=10090 GN=Agt PE=1 SV=1	195358	130623	170827	131181	240007	191502	207995	106043	156997	186387	0.842319	0.40369
Q9CQ52	>sp|Q9CQ52|CEL3B_MOUSE Chymotrypsin-like elastase family member 3B OS=Mus musculus OX=10090 GN=Cela3b PE=1 SV=1	NaN	555.348	NaN	NaN	898.154	NaN	422.005	NaN	555.348	660.079	0.841335	#DIV/0!
Q01339	>sp|Q01339|APOH_MOUSE Beta-2-glycoprotein 1 OS=Mus musculus OX=10090 GN=Apoh PE=1 SV=1	1.94391e+06	1.77972e+06	1.83969e+06	1.44906e+06	2490476	2.28454e+06	2.32246e+06	1.23755e+06	1.75309e+06	2.08376e+06	0.841314	0.319839
Q7TQI3	>sp|Q7TQI3|OTUB1_MOUSE Ubiquitin thioesterase OTUB1 OS=Mus musculus OX=10090 GN=Otub1 PE=1 SV=2	1090.47	1442.84	2263.37	2018.78	NaN	587.562	257.413	5240.83	1703.86	2028.6	0.839921	0.823642
Cont_P80109	>sp|Cont_P80109|PHLD_BOVIN Phosphatidylinositol-glycan-specific phospholipase D OS=Bos taurus OX=9913 GN=GPLD1 PE=1 SV=1	24462	20677.9	20068.4	9401.54	24086.6	28190.3	23917.5	12636	18652.5	22207.6	0.839914	0.473392
P51667;Q62082	>sp|P51667|MLRV_MOUSE Myosin regulatory light chain 2, ventricular/cardiac muscle isoform OS=Mus musculus OX=10090 GN=Myl2 PE=1 SV=3;>sp|Q62082|MYL10_MOUSE Myosin regulatory light chain 10 OS=Mus musculus OX=10090 GN=Myl10 PE=2 SV=1	1571.45	NaN	NaN	1046.23	NaN	1735.31	1594.99	1347.99	1308.84	1559.43	0.839305	0.380468
P21765	>sp|P21765|GPX5_MOUSE Epididymal secretory glutathione peroxidase OS=Mus musculus OX=10090 GN=Gpx5 PE=2 SV=3	414251	312465	328333	172707	501904	432929	366194	162262	306939	365822	0.839038	0.531598
Q9CR35	>sp|Q9CR35|CTRB1_MOUSE Chymotrypsinogen B OS=Mus musculus OX=10090 GN=Ctrb1 PE=1 SV=1	2131.02	1782.67	1039.84	1154.34	1519.25	3412.56	1389.85	961.031	1526.96	1820.67	0.838681	0.64321
A0A0A6YW67;P0CG49;P0CG50;P62983;P62984	>tr|A0A0A6YW67|A0A0A6YW67_MOUSE Predicted pseudogene 8797 OS=Mus musculus OX=10090 GN=Gm8797 PE=4 SV=1;>sp|P0CG49|UBB_MOUSE Polyubiquitin-B OS=Mus musculus OX=10090 GN=Ubb PE=2 SV=1;>sp|P0CG50|UBC_MOUSE Polyubiquitin-C OS=Mus musculus OX=10090 GN=Ubc PE=1 SV=2;>sp|P62983|RS27A_MOUSE Ubiquitin-40S ribosomal protein S27a OS=Mus musculus OX=10090 GN=Rps27a PE=1 SV=2;>sp|P62984|RL40_MOUSE Ubiquitin-6…	7157.21	10406.1	21017	19852.8	13834.1	9554.47	8475.66	37858.7	14608.3	17430.7	0.838076	0.72703
Q78ZA7	>sp|Q78ZA7|NP1L4_MOUSE Nucleosome assembly protein 1-like 4 OS=Mus musculus OX=10090 GN=Nap1l4 PE=1 SV=1	851.563	493.483	542.211	877.924	NaN	NaN	NaN	826.587	691.295	826.587	0.836325	#DIV/0!
Q91WP0	>sp|Q91WP0|MASP2_MOUSE Mannan-binding lectin serine protease 2 OS=Mus musculus OX=10090 GN=Masp2 PE=1 SV=1	72685.5	56541.4	59064.1	42283	103268	68377	70384.3	33943.7	57643.5	68993.2	0.835496	0.490755
O70435	>sp|O70435|PSA3_MOUSE Proteasome subunit alpha type-3 OS=Mus musculus OX=10090 GN=Psma3 PE=1 SV=3	4127.28	5522.27	8411.86	6009.99	9366.88	8681.42	3773.98	6991.72	6017.85	7203.5	0.835407	0.4688
Q61247	>sp|Q61247|A2AP_MOUSE Alpha-2-antiplasmin OS=Mus musculus OX=10090 GN=Serpinf2 PE=1 SV=1	818271	705349	844431	702112	1.1241e+06	1.00357e+06	974766	577994	767541	920107	0.834187	0.265449
P47791	>sp|P47791|GSHR_MOUSE Glutathione reductase, mitochondrial OS=Mus musculus OX=10090 GN=Gsr PE=1 SV=3	2499.97	2247.13	2065.67	2990.48	3219.9	3831.53	2518.38	2182.34	2450.81	2938.04	0.834166	0.289228
Q61508	>sp|Q61508|ECM1_MOUSE Extracellular matrix protein 1 OS=Mus musculus OX=10090 GN=Ecm1 PE=1 SV=2	110263	121920	127211	104216	169920	134570	161328	89961.8	115903	138945	0.834161	0.264735
Q9DBB9	>sp|Q9DBB9|CPN2_MOUSE Carboxypeptidase N subunit 2 OS=Mus musculus OX=10090 GN=Cpn2 PE=1 SV=2	830543	678226	843363	592874	1.1188e+06	965572	952941	500890	736252	884551	0.832345	0.350515
Q64323	>sp|Q64323|PIGA_MOUSE Phosphatidylinositol N-acetylglucosaminyltransferase subunit A OS=Mus musculus OX=10090 GN=Piga PE=2 SV=1	NaN	71134.6	88975.1	67859.6	129698	117910	59255.9	58411	75989.8	91318.8	0.832137	0.535268
P56395	>sp|P56395|CYB5_MOUSE Cytochrome b5 OS=Mus musculus OX=10090 GN=Cyb5a PE=1 SV=2	NaN	NaN	NaN	677.364	634.059	899.954	724.188	1000.28	677.364	814.621	0.831508	#DIV/0!
Q99MN1	>sp|Q99MN1|SYK_MOUSE Lysine--tRNA ligase OS=Mus musculus OX=10090 GN=Kars1 PE=1 SV=1	NaN	NaN	1772.47	1235.5	977.921	NaN	NaN	2642.08	1503.99	1810	0.830931	0.75976
P28656	>sp|P28656|NP1L1_MOUSE Nucleosome assembly protein 1-like 1 OS=Mus musculus OX=10090 GN=Nap1l1 PE=1 SV=2	483.448	882.954	838.975	1069.18	519.061	991.682	917.905	1514.51	818.64	985.791	0.83044	0.509391
Q9EQH2	>sp|Q9EQH2|ERAP1_MOUSE Endoplasmic reticulum aminopeptidase 1 OS=Mus musculus OX=10090 GN=Erap1 PE=1 SV=2	1718.74	2079.65	2097.54	1572.27	2701.21	2882.58	1766.77	1664.82	1867.05	2253.84	0.828384	0.298597
P45700	>sp|P45700|MA1A1_MOUSE Mannosyl-oligosaccharide 1,2-alpha-mannosidase IA OS=Mus musculus OX=10090 GN=Man1a1 PE=1 SV=1	9174.49	8220.25	9419.24	8360.33	13908	8271.69	13952	6338.79	8793.58	10617.6	0.828208	0.391353
Q91V92	>sp|Q91V92|ACLY_MOUSE ATP-citrate synthase OS=Mus musculus OX=10090 GN=Acly PE=1 SV=1	NaN	694.321	341.189	841.002	NaN	284.938	NaN	1226.48	625.504	755.711	0.827703	0.766029
P62259	>sp|P62259|1433E_MOUSE 14-3-3 protein epsilon OS=Mus musculus OX=10090 GN=Ywhae PE=1 SV=1	4175.57	6618.4	8492.19	5758.78	1969.87	3764.31	3179.41	21377.1	6261.23	7572.67	0.82682	0.789739
P01725	>sp|P01725|LV1C_MOUSE Ig lambda-1 chain V region S178 OS=Mus musculus OX=10090 PE=1 SV=1	NaN	2034.68	1044.68	NaN	NaN	1572.39	NaN	2156.72	1539.68	1864.55	0.825762	0.628883
P48193	>sp|P48193|EPB41_MOUSE Protein 4.1 OS=Mus musculus OX=10090 GN=Epb41 PE=1 SV=2	578.314	NaN	NaN	587.797	NaN	782.613	465.567	874.186	583.056	707.456	0.824159	0.493207
P06151	>sp|P06151|LDHA_MOUSE L-lactate dehydrogenase A chain OS=Mus musculus OX=10090 GN=Ldha PE=1 SV=3	24045.6	30669.4	20849.6	35622.2	16825.2	29974.3	23129.1	64997.9	27796.7	33731.6	0.824054	0.617084
P56480	>sp|P56480|ATPB_MOUSE ATP synthase subunit beta, mitochondrial OS=Mus musculus OX=10090 GN=Atp5f1b PE=1 SV=2	2292.24	1734.84	9286.15	1476.16	2774.42	3297.31	1843.1	10033.3	3697.35	4487.02	0.824009	0.775532
A0A075B5M1	>tr|A0A075B5M1|A0A075B5M1_MOUSE Immunoglobulin kappa variable 4-63 OS=Mus musculus OX=10090 GN=Igkv4-63 PE=1 SV=1	8228.29	31201.9	24161.3	19967.9	37808.9	27461.3	20592.8	15547	20889.9	25352.5	0.823976	0.536606
Q62093	>sp|Q62093|SRSF2_MOUSE Serine/arginine-rich splicing factor 2 OS=Mus musculus OX=10090 GN=Srsf2 PE=1 SV=4	1307.94	2007.84	1872.73	1237.22	NaN	NaN	703.389	3200.35	1606.43	1951.87	0.823022	0.694766
P48758	>sp|P48758|CBR1_MOUSE Carbonyl reductase [NADPH] 1 OS=Mus musculus OX=10090 GN=Cbr1 PE=1 SV=3	1500.87	2917.86	1884.06	3014.52	2406.7	2245.45	2868.74	3808.05	2329.33	2832.23	0.822434	0.366288
P38647	>sp|P38647|GRP75_MOUSE Stress-70 protein, mitochondrial OS=Mus musculus OX=10090 GN=Hspa9 PE=1 SV=3	221.93	NaN	260.054	269.987	126.703	146.52	180.164	768.599	250.657	305.496	0.82049	0.777104
P97494	>sp|P97494|GSH1_MOUSE Glutamate--cysteine ligase catalytic subunit OS=Mus musculus OX=10090 GN=Gclc PE=1 SV=4	564.915	1123.67	767.418	1768.62	974.757	2011.24	1329.07	842.692	1056.16	1289.44	0.819083	0.553393
Q61730	>sp|Q61730|IL1AP_MOUSE Interleukin-1 receptor accessory protein OS=Mus musculus OX=10090 GN=Il1rap PE=1 SV=1	283962	167349	206360	138448	318303	285100	235643	133126	199030	243043	0.818909	0.423374
P52480	>sp|P52480|KPYM_MOUSE Pyruvate kinase PKM OS=Mus musculus OX=10090 GN=Pkm PE=1 SV=4	61820.9	72770.6	64217.2	77046.2	48487	67597.9	56273.1	164718	68963.7	84269	0.818376	0.595828
P59325	>sp|P59325|IF5_MOUSE Eukaryotic translation initiation factor 5 OS=Mus musculus OX=10090 GN=Eif5 PE=1 SV=1	646.328	670.219	242.951	849.874	261.37	680.911	768.795	1235.3	602.343	736.595	0.81774	0.592058
P19221	>sp|P19221|THRB_MOUSE Prothrombin OS=Mus musculus OX=10090 GN=F2 PE=1 SV=1	665541	578483	623460	480870	942401	775355	744640	409779	587088	718044	0.817622	0.311028
P18337	>sp|P18337|LYAM1_MOUSE L-selectin OS=Mus musculus OX=10090 GN=Sell PE=1 SV=1	1593.8	1808.96	1850.68	1855.31	2629.5	1544.82	2920.75	1625.74	1777.19	2180.2	0.81515	0.29889
P16406	>sp|P16406|AMPE_MOUSE Glutamyl aminopeptidase OS=Mus musculus OX=10090 GN=Enpep PE=1 SV=1	493.145	789.912	804.878	293.93	1079.63	505.761	806.582	532.387	595.466	731.09	0.814491	0.48589
Q61316	>sp|Q61316|HSP74_MOUSE Heat shock 70 kDa protein 4 OS=Mus musculus OX=10090 GN=Hspa4 PE=1 SV=1	2869.14	3449.25	3004.52	4001.63	2589.39	3718.78	3237.4	6845.81	3331.13	4097.84	0.812899	0.46319
A0A075B5R0	>tr|A0A075B5R0|A0A075B5R0_MOUSE Immunoglobulin heavy variable 5-16 OS=Mus musculus OX=10090 GN=Ighv5-16 PE=1 SV=1	7330.98	4753.62	3342.18	3054.1	10222.1	8181.56	2309.84	2046.58	4620.22	5690.03	0.811985	0.656792
Q9ESB3	>sp|Q9ESB3|HRG_MOUSE Histidine-rich glycoprotein OS=Mus musculus OX=10090 GN=Hrg PE=1 SV=2	890715	776934	984986	636103	1.38824e+06	1.16008e+06	958957	548299	822184	1.01389e+06	0.810917	0.360001
P46412	>sp|P46412|GPX3_MOUSE Glutathione peroxidase 3 OS=Mus musculus OX=10090 GN=Gpx3 PE=1 SV=2	260033	263245	254371	182834	373366	330781	330612	150030	240121	296198	0.810678	0.333438
Q8VCT3	>sp|Q8VCT3|AMPB_MOUSE Aminopeptidase B OS=Mus musculus OX=10090 GN=Rnpep PE=1 SV=2	NaN	532.672	521.966	NaN	506.051	NaN	248.948	1196.48	527.319	650.494	0.810644	0.758155
P47754	>sp|P47754|CAZA2_MOUSE F-actin-capping protein subunit alpha-2 OS=Mus musculus OX=10090 GN=Capza2 PE=1 SV=3	4423.66	4326.87	6370.04	10048.9	1759.82	NaN	2688.17	18849.4	6292.37	7765.8	0.810268	0.775942
P10923	>sp|P10923|OSTP_MOUSE Osteopontin OS=Mus musculus OX=10090 GN=Spp1 PE=1 SV=1	630.641	2034.2	1794.98	NaN	1664.55	NaN	2011.33	NaN	1486.61	1837.94	0.808843	0.583999
Q6P069	>sp|Q6P069|SORCN_MOUSE Sorcin OS=Mus musculus OX=10090 GN=Sri PE=1 SV=1	2600.81	1679.34	3089.31	2659.98	1588	3496.81	2365.76	4949.79	2507.36	3100.09	0.808802	0.480656
P70274	>sp|P70274|SEPP1_MOUSE Selenoprotein P OS=Mus musculus OX=10090 GN=Selenop PE=1 SV=3	33456.7	30948.4	34723.1	30716.9	38270.5	45669.4	50692.2	25909.3	32461.2	40135.3	0.808795	0.210383
P22599	>sp|P22599|A1AT2_MOUSE Alpha-1-antitrypsin 1-2 OS=Mus musculus OX=10090 GN=Serpina1b PE=1 SV=2	4907656	3634442	4.00134e+06	3181212	5682836	5.61141e+06	4972944	3.18298e+06	3.93116e+06	4.86254e+06	0.808458	0.224426
Q9WTL7	>sp|Q9WTL7|LYPA2_MOUSE Acyl-protein thioesterase 2 OS=Mus musculus OX=10090 GN=Lypla2 PE=1 SV=1	255.201	543.738	NaN	475.507	NaN	NaN	163.716	889.309	424.815	526.513	0.806847	0.751318
P59999	>sp|P59999|ARPC4_MOUSE Actin-related protein 2/3 complex subunit 4 OS=Mus musculus OX=10090 GN=Arpc4 PE=1 SV=3	8210.49	9677.37	12267.8	9792.74	4872.45	9650.29	7671.16	27353.6	9987.11	12386.9	0.806265	0.657876
Q61559	>sp|Q61559|FCGRN_MOUSE IgG receptor FcRn large subunit p51 OS=Mus musculus OX=10090 GN=Fcgrt PE=1 SV=1	383.343	586.783	225.499	NaN	493.278	851.231	301.784	335.464	398.542	495.439	0.804422	0.598719
P01635	>sp|P01635|KV5A3_MOUSE Immunoglobulin kappa chain variable 12-41 (Fragment) OS=Mus musculus OX=10090 GN=Igkv12-41 PE=1 SV=1	66612.9	110183	57644.7	130670	133998	138666	117792	63771.2	91277.7	113557	0.803805	0.397926
P06728	>sp|P06728|APOA4_MOUSE Apolipoprotein A-IV OS=Mus musculus OX=10090 GN=Apoa4 PE=1 SV=3	705828	644496	563770	619781	998058	775053	903638	477636	633469	788596	0.803287	0.233277
P01636	>sp|P01636|KV5A4_MOUSE Ig kappa chain V-V region MOPC 149 OS=Mus musculus OX=10090 PE=1 SV=1	22959.2	45580	34370.7	52950	66683.7	58871.9	38554.2	30095.3	38965	48551.3	0.802553	0.407779
P01647	>sp|P01647|KV5AE_MOUSE Ig kappa chain V-V region HP 124E1 OS=Mus musculus OX=10090 PE=1 SV=1	101501	102410	251781	182298	189065	352382	129058	125348	159498	198963	0.801644	0.561846
P11499	>sp|P11499|HS90B_MOUSE Heat shock protein HSP 90-beta OS=Mus musculus OX=10090 GN=Hsp90ab1 PE=1 SV=3	4667.59	8682.24	9209.59	6815.96	2465.21	2957.71	3533.96	27689	7343.85	9161.48	0.8016	0.781481
Q99LF1	>sp|Q99LF1|AKIR1_MOUSE Akirin-1 OS=Mus musculus OX=10090 GN=Akirin1 PE=1 SV=1	9351.41	6251.45	7736.95	2892.9	3498.61	10771.5	7598.4	10869.2	6558.18	8184.44	0.801298	0.490675
Q922D8	>sp|Q922D8|C1TC_MOUSE C-1-tetrahydrofolate synthase, cytoplasmic OS=Mus musculus OX=10090 GN=Mthfd1 PE=1 SV=4	983.082	816.541	982.649	1977.48	NaN	1829.36	1357.93	1269.43	1189.94	1485.57	0.800997	0.431986
P10852	>sp|P10852|4F2_MOUSE 4F2 cell-surface antigen heavy chain OS=Mus musculus OX=10090 GN=Slc3a2 PE=1 SV=1	4253.82	3343.04	3376.11	2370.94	4371.66	6568.92	3480.99	2243.89	3335.98	4166.36	0.800692	0.433627
A0A075B5N2;A0A140T8P2	>tr|A0A075B5N2|A0A075B5N2_MOUSE Immunoglobulin kappa chain variable 6-29 OS=Mus musculus OX=10090 GN=Igkv6-29 PE=4 SV=7;>tr|A0A140T8P2|A0A140T8P2_MOUSE Immunoglobulin kappa variable 6-20 (Fragment) OS=Mus musculus OX=10090 GN=Igkv6-20 PE=4 SV=2	44593.4	15190.4	9689.94	5085.06	53493.5	13800	12997.2	12828	18639.7	23279.7	0.800686	0.741665
Q99K51	>sp|Q99K51|PLST_MOUSE Plastin-3 OS=Mus musculus OX=10090 GN=Pls3 PE=1 SV=3	9227.57	28352.3	14994.6	9848.26	4934.03	4694.51	6113.03	62272.1	15605.7	19503.4	0.800151	0.802837
P04117	>sp|P04117|FABP4_MOUSE Fatty acid-binding protein, adipocyte OS=Mus musculus OX=10090 GN=Fabp4 PE=1 SV=3	11803.1	14395.1	16047.2	11219	29579	10332	19556.6	7523.24	13366.1	16747.7	0.798085	0.533165
Q9R0N0	>sp|Q9R0N0|GALK1_MOUSE Galactokinase OS=Mus musculus OX=10090 GN=Galk1 PE=1 SV=2	776.948	826.836	969.571	729.524	NaN	715.645	891.677	1504.31	825.72	1037.21	0.796096	0.358413
P20918	>sp|P20918|PLMN_MOUSE Plasminogen OS=Mus musculus OX=10090 GN=Plg PE=1 SV=3	1.56821e+06	1.36436e+06	1.55568e+06	1133010	2300143	1.88099e+06	1.88599e+06	1.01307e+06	1.40532e+06	1.77005e+06	0.793942	0.254293
P28843	>sp|P28843|DPP4_MOUSE Dipeptidyl peptidase 4 OS=Mus musculus OX=10090 GN=Dpp4 PE=1 SV=3	2231.86	1968.59	2079.2	1686	3288.06	2449.68	2948.29	1353.89	1991.41	2509.98	0.793399	0.280729
A0A075B5Q9	>tr|A0A075B5Q9|A0A075B5Q9_MOUSE Immunoglobulin heavy variable 5-15 OS=Mus musculus OX=10090 GN=Ighv5-15 PE=4 SV=1	12068.9	5297.53	5117.9	3914.38	8342.31	7042.9	12971.5	4938.47	6599.68	8323.79	0.792869	0.518109
O70362	>sp|O70362|PHLD_MOUSE Phosphatidylinositol-glycan-specific phospholipase D OS=Mus musculus OX=10090 GN=Gpld1 PE=1 SV=1	429789	345531	420449	266112	621917	503402	481490	242798	365470	462402	0.790373	0.313411
Q6S9I3	>tr|Q6S9I3|Q6S9I3_MOUSE HMW kininogen-II OS=Mus musculus OX=10090 GN=Kng2 PE=1 SV=1	1787578	1.78093e+06	1.9334e+06	1.71875e+06	2.92829e+06	2.30369e+06	2.34465e+06	1.55966e+06	1.80516e+06	2.28407e+06	0.790327	0.142847
Q9DB20	>sp|Q9DB20|ATPO_MOUSE ATP synthase subunit O, mitochondrial OS=Mus musculus OX=10090 GN=Atp5po PE=1 SV=1	NaN	NaN	758.867	NaN	NaN	NaN	NaN	960.493	758.867	960.493	0.790081	#DIV/0!
P97371	>sp|P97371|PSME1_MOUSE Proteasome activator complex subunit 1 OS=Mus musculus OX=10090 GN=Psme1 PE=1 SV=2	2382.35	2684.84	3370.89	3837.02	2214.71	2961.49	2828.34	7537.17	3068.78	3885.43	0.789817	0.544411
Q9DBD0	>sp|Q9DBD0|ICA_MOUSE Inhibitor of carbonic anhydrase OS=Mus musculus OX=10090 GN=Ica PE=1 SV=1	563857	456050	490935	390642	767474	648030	638709	353595	475371	601952	0.789716	0.230855
O89053	>sp|O89053|COR1A_MOUSE Coronin-1A OS=Mus musculus OX=10090 GN=Coro1a PE=1 SV=5	4777.45	5273.47	3015.18	6624.16	1945.9	5138.37	3168.82	14697.2	4922.57	6237.57	0.78918	0.675489
P97399	>sp|P97399|DSPP_MOUSE Dentin sialophosphoprotein OS=Mus musculus OX=10090 GN=Dspp PE=1 SV=2	1551.44	1285.84	460.151	960.759	2046.18	1708.77	NaN	293.346	1064.55	1349.43	0.788883	0.612827
Q91ZX7	>sp|Q91ZX7|LRP1_MOUSE Prolow-density lipoprotein receptor-related protein 1 OS=Mus musculus OX=10090 GN=Lrp1 PE=1 SV=1	2370.22	1814.12	1834.58	1574.61	3255.88	2170.97	2911.43	1310.93	1898.38	2412.3	0.78696	0.309351
Q9WTX5	>sp|Q9WTX5|SKP1_MOUSE S-phase kinase-associated protein 1 OS=Mus musculus OX=10090 GN=Skp1 PE=1 SV=3	NaN	NaN	615.633	836.516	NaN	331.067	258.661	2178.31	726.074	922.678	0.786921	0.824949
P05202	>sp|P05202|AATM_MOUSE Aspartate aminotransferase, mitochondrial OS=Mus musculus OX=10090 GN=Got2 PE=1 SV=1	1230.66	1410.97	1225.84	1367.17	NaN	1364.51	1455.54	2173.59	1308.66	1664.55	0.786196	0.168668
Q91X17	>sp|Q91X17|UROM_MOUSE Uromodulin OS=Mus musculus OX=10090 GN=Umod PE=1 SV=1	3850.16	4231.6	3937.19	2897.24	6419.48	5441.99	4895.9	2219.48	3729.05	4744.21	0.78602	0.323521
P70168	>sp|P70168|IMB1_MOUSE Importin subunit beta-1 OS=Mus musculus OX=10090 GN=Kpnb1 PE=1 SV=2	580.67	809.528	461.054	822.332	429.44	552.556	175.935	2246.85	668.396	851.196	0.785244	0.716466
P32261	>sp|P32261|ANT3_MOUSE Antithrombin-III OS=Mus musculus OX=10090 GN=Serpinc1 PE=1 SV=1	2.62144e+06	1958859	2.14681e+06	1.74938e+06	3.53819e+06	2.8284e+06	2896349	1548165	2.11912e+06	2.70278e+06	0.784054	0.248206
Q9R1P3	>sp|Q9R1P3|PSB2_MOUSE Proteasome subunit beta type-2 OS=Mus musculus OX=10090 GN=Psmb2 PE=1 SV=1	10280.8	11918.5	19429.9	10526.4	19584.6	16777.9	14849.3	15345.7	13038.9	16639.4	0.783616	0.18551
P32921	>sp|P32921|SYWC_MOUSE Tryptophan--tRNA ligase, cytoplasmic OS=Mus musculus OX=10090 GN=Wars1 PE=1 SV=2	266.519	203.587	NaN	320.89	180.191	298.477	210.478	657.881	263.665	336.757	0.782956	0.606633
O88998	>sp|O88998|NOE1_MOUSE Noelin OS=Mus musculus OX=10090 GN=Olfm1 PE=1 SV=1	5244.23	5714.35	7449.87	7535.83	10975.1	NaN	11053	2847.53	6486.07	8291.87	0.78222	0.482568
P01631	>sp|P01631|KV2A7_MOUSE Ig kappa chain V-II region 26-10 OS=Mus musculus OX=10090 PE=1 SV=1	275873	287226	331151	295873	542184	450508	328689	201504	297531	380721	0.781492	0.309726
A0A140T8P9;P01638	>tr|A0A140T8P9|A0A140T8P9_MOUSE Immunoglobulin kappa variable 14-111 (Fragment) OS=Mus musculus OX=10090 GN=Igkv14-111 PE=4 SV=2;>sp|P01638|KV5A6_MOUSE Ig kappa chain V-V region L6 (Fragment) OS=Mus musculus OX=10090 PE=4 SV=1	8319.83	17974.1	13610.5	6430.51	17482.1	20639	14870.3	6301.57	11583.7	14823.2	0.781457	0.453002
P09411	>sp|P09411|PGK1_MOUSE Phosphoglycerate kinase 1 OS=Mus musculus OX=10090 GN=Pgk1 PE=1 SV=4	5330.1	7688.28	6233.33	7395	3187.53	4800.04	3798.44	22349.5	6661.68	8533.88	0.780616	0.701124
Q9D6F9	>sp|Q9D6F9|TBB4A_MOUSE Tubulin beta-4A chain OS=Mus musculus OX=10090 GN=Tubb4a PE=1 SV=3	4912.56	NaN	858.577	823.557	NaN	846.759	NaN	4785.61	2198.23	2816.19	0.780571	0.804425
P58771	>sp|P58771|TPM1_MOUSE Tropomyosin alpha-1 chain OS=Mus musculus OX=10090 GN=Tpm1 PE=1 SV=1	4949.22	5866.93	6260.36	4629.46	6444.95	7266.92	7054.92	7094.84	5426.49	6965.41	0.779063	0.0107693
P01837	>sp|P01837|IGKC_MOUSE Immunoglobulin kappa constant OS=Mus musculus OX=10090 GN=Igkc PE=1 SV=2	46368.4	61579.6	53984.9	59985.8	90724.2	73504.4	69405.8	51341.9	55479.7	71244.1	0.778727	0.123008
P14847	>sp|P14847|CRP_MOUSE C-reactive protein OS=Mus musculus OX=10090 GN=Crp PE=1 SV=2	28290	26031	33285.3	21751.1	45351.2	38073.8	34582	22577.6	27339.3	35146.2	0.777876	0.19295
Q8CFX1	>sp|Q8CFX1|G6PE_MOUSE GDH/6PGL endoplasmic bifunctional protein OS=Mus musculus OX=10090 GN=H6pd PE=1 SV=2	3534.93	3490.37	2853.53	1830.85	5288.08	3645.18	4298.63	1824.88	2927.42	3764.19	0.777702	0.352563
Q05020	>sp|Q05020|APOC2_MOUSE Apolipoprotein C-II OS=Mus musculus OX=10090 GN=Apoc2 PE=2 SV=1	134244	35801.3	135249	89921.6	176396	89716.5	168545	73976.8	98803.8	127159	0.777012	0.453137
Q9CQU0	>sp|Q9CQU0|TXD12_MOUSE Thioredoxin domain-containing protein 12 OS=Mus musculus OX=10090 GN=Txndc12 PE=1 SV=1	NaN	NaN	1189.88	NaN	NaN	NaN	NaN	1533.02	1189.88	1533.02	0.776167	#DIV/0!
Q9R182	>sp|Q9R182|ANGL3_MOUSE Angiopoietin-related protein 3 OS=Mus musculus OX=10090 GN=Angptl3 PE=1 SV=1	1298.31	825.263	1444.14	1123.42	1920.69	1612.88	1745.13	772.833	1172.78	1512.88	0.775196	0.28127
Q07797	>sp|Q07797|LG3BP_MOUSE Galectin-3-binding protein OS=Mus musculus OX=10090 GN=Lgals3bp PE=1 SV=1	917.774	421.803	720.375	390.627	325.535	859.298	474.194	1503.09	612.645	790.53	0.77498	0.563995
P07724	>sp|P07724|ALBU_MOUSE Albumin OS=Mus musculus OX=10090 GN=Alb PE=1 SV=3	165480160	176415888	190109680	188908496	243739040	257991872	260391216	170139632	180228556	233065440	0.773296	0.0537524
Q9QUI0	>sp|Q9QUI0|RHOA_MOUSE Transforming protein RhoA OS=Mus musculus OX=10090 GN=Rhoa PE=1 SV=1	1795.93	2173.73	1703.39	2358.74	1011.94	1515.03	1269.34	6616.46	2007.95	2603.19	0.77134	0.674849
Q61268	>sp|Q61268|APOC4_MOUSE Apolipoprotein C-IV OS=Mus musculus OX=10090 GN=Apoc4 PE=1 SV=1	158081	116532	151809	114404	270263	155905	195818	79280.2	135206	175316	0.771214	0.370559
P56959;Q8BQ46	>sp|P56959|FUS_MOUSE RNA-binding protein FUS OS=Mus musculus OX=10090 GN=Fus PE=1 SV=1;>tr|Q8BQ46|Q8BQ46_MOUSE TAF15 RNA polymerase II, TATA box binding protein (TBP)-associated factor OS=Mus musculus OX=10090 GN=Taf15 PE=1 SV=1	NaN	1202.89	1402.23	618.179	NaN	NaN	NaN	1395.85	1074.43	1395.85	0.769735	#DIV/0!
Q80YC5	>sp|Q80YC5|FA12_MOUSE Coagulation factor XII OS=Mus musculus OX=10090 GN=F12 PE=1 SV=2	95552.9	75299.2	73658.7	71496.1	130088	112722	98666.6	69070.7	79001.7	102637	0.769722	0.14362
Q60805	>sp|Q60805|MERTK_MOUSE Tyrosine-protein kinase Mer OS=Mus musculus OX=10090 GN=Mertk PE=1 SV=1	NaN	1540.77	1444.23	840.605	1520.92	2387.31	1584.19	1138.05	1275.2	1657.62	0.769298	0.337411
P01592	>sp|P01592|IGJ_MOUSE Immunoglobulin J chain OS=Mus musculus OX=10090 GN=Jchain PE=1 SV=4	28653.3	36557.8	41404.7	21424.6	45841.9	42947.5	58383.9	19325.2	32010.1	41624.6	0.769018	0.339364
Q8BH61	>sp|Q8BH61|F13A_MOUSE Coagulation factor XIII A chain OS=Mus musculus OX=10090 GN=F13a1 PE=1 SV=3	99806.8	102091	117397	105428	164498	151148	156386	80262.1	106181	138074	0.769015	0.159325
P29621	>sp|P29621|SPA3C_MOUSE Serine protease inhibitor A3C OS=Mus musculus OX=10090 GN=Serpina3c PE=2 SV=1	18381.3	14497	13723.7	13444.6	23633.8	21766.3	21962	10759.2	15011.7	19530.3	0.768634	0.203639
Q9Z2M7	>sp|Q9Z2M7|PMM2_MOUSE Phosphomannomutase 2 OS=Mus musculus OX=10090 GN=Pmm2 PE=1 SV=1	NaN	NaN	464.439	1018.31	728.761	NaN	691.529	1474.59	741.374	964.96	0.768295	0.605374
A0A075B5M3	>tr|A0A075B5M3|A0A075B5M3_MOUSE Immunoglobulin kappa variable 4-58 OS=Mus musculus OX=10090 GN=Igkv4-58 PE=1 SV=1	13698.3	57822.5	38246.2	41291.3	44225	70076.3	67005.9	15395.2	37764.6	49175.6	0.767953	0.491646
P68254	>sp|P68254|1433T_MOUSE 14-3-3 protein theta OS=Mus musculus OX=10090 GN=Ywhaq PE=1 SV=1	983.96	1864.5	2830.52	1342.46	468.68	553.661	751.887	7372.54	1755.36	2286.69	0.767641	0.770807
Q9ET01	>sp|Q9ET01|PYGL_MOUSE Glycogen phosphorylase, liver form OS=Mus musculus OX=10090 GN=Pygl PE=1 SV=4	NaN	581.164	NaN	377.143	NaN	NaN	202.324	1046.45	479.153	624.389	0.767395	0.769839
P54071	>sp|P54071|IDHP_MOUSE Isocitrate dehydrogenase [NADP], mitochondrial OS=Mus musculus OX=10090 GN=Idh2 PE=1 SV=3	3972.71	3615.64	5292	3081.3	3968.63	3160.67	3952.6	9729.82	3990.41	5202.93	0.766955	0.475129
Q00724	>sp|Q00724|RET4_MOUSE Retinol-binding protein 4 OS=Mus musculus OX=10090 GN=Rbp4 PE=1 SV=2	279603	164808	173890	188190	288572	283712	318763	161569	201623	263154	0.766179	0.208333
Q8VHN7	>sp|Q8VHN7|AGRV1_MOUSE Adhesion G-protein coupled receptor V1 OS=Mus musculus OX=10090 GN=Adgrv1 PE=1 SV=1	29397.1	NaN	21160.2	134182	35579.3	21009	13110.2	252145	61579.9	80460.8	0.76534	0.809881
Q9QXB9	>sp|Q9QXB9|DRG2_MOUSE Developmentally-regulated GTP-binding protein 2 OS=Mus musculus OX=10090 GN=Drg2 PE=1 SV=1	NaN	NaN	NaN	327.162	NaN	NaN	NaN	428.626	327.162	428.626	0.763281	#DIV/0!
P13634	>sp|P13634|CAH1_MOUSE Carbonic anhydrase 1 OS=Mus musculus OX=10090 GN=Ca1 PE=1 SV=4	8637.81	4270.76	4867.29	16172.8	10782.7	14888.9	10345.5	8467.27	8487.16	11121.1	0.763158	0.421574
Q64726	>sp|Q64726|ZA2G_MOUSE Zinc-alpha-2-glycoprotein OS=Mus musculus OX=10090 GN=Azgp1 PE=1 SV=2	347357	257756	271142	206975	429422	382304	404263	204145	270808	355034	0.762766	0.202393
A0A0B4J1I4	>tr|A0A0B4J1I4|A0A0B4J1I4_MOUSE Immunoglobulin kappa chain variable 4-72 (Fragment) OS=Mus musculus OX=10090 GN=Igkv4-72 PE=4 SV=1	3233.56	2141.63	3228.03	2963.82	3038.61	5262.06	1694.12	5178.78	2891.76	3793.39	0.762315	0.358091
Q9D0I9	>sp|Q9D0I9|SYRC_MOUSE Arginine--tRNA ligase, cytoplasmic OS=Mus musculus OX=10090 GN=Rars1 PE=1 SV=2	NaN	403.666	NaN	1639.33	NaN	NaN	NaN	1340.74	1021.5	1340.74	0.761893	#DIV/0!
A0A075B5X7	>tr|A0A075B5X7|A0A075B5X7_MOUSE Immunoglobulin heavy variable 1-69 OS=Mus musculus OX=10090 GN=Ighv1-69 PE=4 SV=1	3366.9	7592.53	4777.24	8338.92	9747.21	6612.15	10571	4758.36	6018.9	7922.18	0.759753	0.328893
P59383	>sp|P59383|LRRN4_MOUSE Leucine-rich repeat neuronal protein 4 OS=Mus musculus OX=10090 GN=Lrrn4 PE=1 SV=2	1851.33	1307.1	488.439	1054.93	2067.36	1799.95	1285.78	1047.44	1175.45	1550.13	0.75829	0.346244
A0A075B5J9;A0A075B5K3	>tr|A0A075B5J9|A0A075B5J9_MOUSE Immunoglobulin kappa variable 17-127 OS=Mus musculus OX=10090 GN=Igkv17-127 PE=4 SV=7;>tr|A0A075B5K3|A0A075B5K3_MOUSE Immunoglobulin kappa variable 17-121 OS=Mus musculus OX=10090 GN=Igkv17-121 PE=4 SV=7	7167.61	15730.8	19520	12292	21096.7	NaN	19280.2	13791.7	13677.6	18056.2	0.757501	0.279097
P47757	>sp|P47757|CAPZB_MOUSE F-actin-capping protein subunit beta OS=Mus musculus OX=10090 GN=Capzb PE=1 SV=3	708.76	1545.34	1062.88	3292.73	1186.29	585.451	737.318	6224.47	1652.43	2183.38	0.75682	0.730226
P01629	>sp|P01629|KV2A4_MOUSE Ig kappa chain V-II region 2S1.3 OS=Mus musculus OX=10090 PE=1 SV=1	4953.72	5305.78	5080	1951.46	8102.09	9015.13	2676.43	3059.2	4322.74	5713.21	0.756621	0.477449
A0A0G2JE99;P01843	>tr|A0A0G2JE99|A0A0G2JE99_MOUSE Immunoglobulin lambda constant 1 (Fragment) OS=Mus musculus OX=10090 GN=Iglc1 PE=4 SV=1;>sp|P01843|LAC1_MOUSE Ig lambda-1 chain C region OS=Mus musculus OX=10090 PE=1 SV=1	4143.51	11108	14006.9	16576.4	14406.6	14709.4	19007.9	12499.8	11458.7	15156	0.756054	0.265815
Q8K4E0	>sp|Q8K4E0|ALMS1_MOUSE Alstrom syndrome protein 1 homolog OS=Mus musculus OX=10090 GN=Alms1 PE=1 SV=2	2251.98	1839.94	2611.88	1657.9	2540.06	3356.45	2913.93	2255.86	2090.42	2766.57	0.7556	0.079127
Q07968	>sp|Q07968|F13B_MOUSE Coagulation factor XIII B chain OS=Mus musculus OX=10090 GN=F13b PE=1 SV=2	114287	112989	121725	97253.7	180796	155068	176128	79495.6	111564	147872	0.754462	0.181487
Q8CIZ8	>sp|Q8CIZ8|VWF_MOUSE von Willebrand factor OS=Mus musculus OX=10090 GN=Vwf PE=1 SV=2	15228.9	13605.3	16235.4	15176.3	16111.5	19161.1	21463.5	23124.4	15061.5	19965.1	0.754389	0.022859
Q8CGK3	>sp|Q8CGK3|LONM_MOUSE Lon protease homolog, mitochondrial OS=Mus musculus OX=10090 GN=Lonp1 PE=1 SV=2	69741.9	81128	81946.2	75762	125583	114993	107405	61064.7	77144.5	102261	0.754386	0.134091
P61982	>sp|P61982|1433G_MOUSE 14-3-3 protein gamma OS=Mus musculus OX=10090 GN=Ywhag PE=1 SV=2	529.987	961.833	1102.03	713.059	NaN	266.956	208.042	2814.33	826.727	1096.44	0.754008	0.728471
E9Q8Z1	>tr|E9Q8Z1|E9Q8Z1_MOUSE Predicted gene 6583 OS=Mus musculus OX=10090 GN=Gm6583 PE=4 SV=1	4014.09	5018.79	5004.94	4533.25	7350.73	7021.68	6295.19	4019.31	4642.77	6171.73	0.752264	0.100201
P08113	>sp|P08113|ENPL_MOUSE Endoplasmin OS=Mus musculus OX=10090 GN=Hsp90b1 PE=1 SV=2	4180.04	4103.38	6736.46	3757.58	1706.34	4231.82	3481.25	15642.5	4694.37	6265.49	0.749242	0.645309
P11627	>sp|P11627|L1CAM_MOUSE Neural cell adhesion molecule L1 OS=Mus musculus OX=10090 GN=L1cam PE=1 SV=1	583.884	374.144	399.865	686.071	825.593	615.2	1023.66	269.845	510.991	683.575	0.747527	0.368828
O70165	>sp|O70165|FCN1_MOUSE Ficolin-1 OS=Mus musculus OX=10090 GN=Fcn1 PE=1 SV=1	78955.1	67495.3	71717.7	52185.5	114599	107775	95332.5	44251.2	67588.4	90489.5	0.74692	0.224043
Q9QUM9	>sp|Q9QUM9|PSA6_MOUSE Proteasome subunit alpha type-6 OS=Mus musculus OX=10090 GN=Psma6 PE=1 SV=1	4604.91	5175.81	9378.99	6999.03	8906.26	9059.98	7804.47	9292.55	6539.69	8765.82	0.746044	0.0951549
Q3U0B3	>sp|Q3U0B3|DHR11_MOUSE Dehydrogenase/reductase SDR family member 11 OS=Mus musculus OX=10090 GN=Dhrs11 PE=1 SV=1	1883.43	1660.57	2397.55	2720.77	2977.34	1587.41	4049.18	3001.12	2165.58	2903.76	0.745786	0.235154
P16125	>sp|P16125|LDHB_MOUSE L-lactate dehydrogenase B chain OS=Mus musculus OX=10090 GN=Ldhb PE=1 SV=2	1545.29	2032.73	2486.97	1911.91	2797.36	2338.86	2597.08	2969.05	1994.23	2675.59	0.745342	0.0281701
A0A140T8M3	>tr|A0A140T8M3|A0A140T8M3_MOUSE Immunoglobulin kappa chain variable 8-30 (Fragment) OS=Mus musculus OX=10090 GN=Igkv8-30 PE=4 SV=2	1067.55	2005.85	2194.8	3388.7	4755.22	2069.33	3071.22	1720.63	2164.23	2904.1	0.745232	0.407386
Q9DBK7	>tr|Q9DBK7|Q9DBK7_MOUSE E1 ubiquitin-activating enzyme OS=Mus musculus OX=10090 GN=Uba7 PE=1 SV=1	NaN	290.021	NaN	377.234	NaN	210.48	NaN	685.719	333.628	448.099	0.74454	0.682309
P05064	>sp|P05064|ALDOA_MOUSE Fructose-bisphosphate aldolase A OS=Mus musculus OX=10090 GN=Aldoa PE=1 SV=2	4106.25	4752.99	5273.97	5135.56	2553.07	5016.75	4522.96	13818.2	4817.19	6477.74	0.743653	0.534011
Q9CZ04	>sp|Q9CZ04|CSN7A_MOUSE COP9 signalosome complex subunit 7a OS=Mus musculus OX=10090 GN=Cops7a PE=1 SV=2	251.889	NaN	NaN	NaN	NaN	NaN	NaN	339.058	251.889	339.058	0.74291	#DIV/0!
P52430	>sp|P52430|PON1_MOUSE Serum paraoxonase/arylesterase 1 OS=Mus musculus OX=10090 GN=Pon1 PE=1 SV=2	11201.8	10915.6	14353.9	11202.2	21520.3	17207.9	15324.9	10166	11918.4	16054.8	0.742356	0.147678
Q9R1P0	>sp|Q9R1P0|PSA4_MOUSE Proteasome subunit alpha type-4 OS=Mus musculus OX=10090 GN=Psma4 PE=1 SV=1	7165.64	7348.84	10699.6	7796.6	11517.9	12171	9381.5	11534.1	8252.67	11151.1	0.740076	0.0302212
Q61468	>sp|Q61468|MSLN_MOUSE Mesothelin OS=Mus musculus OX=10090 GN=Msln PE=1 SV=1	2187.7	NaN	1723.93	803.535	1732.03	2132.72	2508.2	NaN	1571.72	2124.32	0.739872	0.299885
A2AEP0;A2BHD2	>sp|A2AEP0|OBP1B_MOUSE Odorant-binding protein 1b OS=Mus musculus OX=10090 GN=Obp1b PE=1 SV=1;>tr|A2BHD2|A2BHD2_MOUSE Predicted gene 14743 OS=Mus musculus OX=10090 GN=Gm14743 PE=3 SV=1	2382.57	727.172	701.242	1212.28	817.505	1480.76	1057.69	3433.7	1255.82	1697.41	0.739842	0.558555
O09164	>sp|O09164|SODE_MOUSE Extracellular superoxide dismutase [Cu-Zn] OS=Mus musculus OX=10090 GN=Sod3 PE=1 SV=1	10964.8	8149.97	7069.7	7953.74	16998.5	11949.9	9922.62	7320.83	8534.56	11548	0.739052	0.222721
P56399	>sp|P56399|UBP5_MOUSE Ubiquitin carboxyl-terminal hydrolase 5 OS=Mus musculus OX=10090 GN=Usp5 PE=1 SV=1	1430.29	1864.95	1247.15	2047.31	886.36	1362.82	1526.19	5142.42	1647.43	2229.45	0.73894	0.58097
Cont_Q3SX14	>sp|Cont_Q3SX14|GELS_BOVIN Gelsolin OS=Bos taurus OX=9913 GN=GSN PE=2 SV=1	554412	733975	771124	676902	1.15904e+06	929871	1.00862e+06	605889	684104	925856	0.738887	0.103486
Q9R1P4	>sp|Q9R1P4|PSA1_MOUSE Proteasome subunit alpha type-1 OS=Mus musculus OX=10090 GN=Psma1 PE=1 SV=1	7785.2	8475.17	13021.6	9366.01	13753	13660.4	11655.1	13507	9662	13143.9	0.735094	0.0334633
Q60864	>sp|Q60864|STIP1_MOUSE Stress-induced-phosphoprotein 1 OS=Mus musculus OX=10090 GN=Stip1 PE=1 SV=1	1197.18	1016.11	290.346	980.451	698.012	1038.67	752.004	2258.38	871.022	1186.77	0.733945	0.476406
P51859	>sp|P51859|HDGF_MOUSE Hepatoma-derived growth factor OS=Mus musculus OX=10090 GN=Hdgf PE=1 SV=2	528.942	570.624	755.12	469.965	NaN	NaN	NaN	793.179	581.163	793.179	0.732701	#DIV/0!
Q06770	>sp|Q06770|CBG_MOUSE Corticosteroid-binding globulin OS=Mus musculus OX=10090 GN=Serpina6 PE=1 SV=1	128728	281024	370073	265653	444309	360055	402805	220570	261369	356935	0.732261	0.218934
Q99KI0	>sp|Q99KI0|ACON_MOUSE Aconitate hydratase, mitochondrial OS=Mus musculus OX=10090 GN=Aco2 PE=1 SV=1	1047.41	NaN	1561.48	884.707	2360.96	903.476	1547.96	1551.75	1164.53	1591.04	0.731932	0.326456
Q9JMA1	>sp|Q9JMA1|UBP14_MOUSE Ubiquitin carboxyl-terminal hydrolase 14 OS=Mus musculus OX=10090 GN=Usp14 PE=1 SV=3	726.581	891.511	943.898	1211.81	542.574	994.02	1328.03	2298.15	943.45	1290.69	0.730964	0.402729
F6Y113	>tr|F6Y113|F6Y113_MOUSE Beta-galactosidase OS=Mus musculus OX=10090 GN=Gm1110 PE=3 SV=1	5236.66	NaN	NaN	NaN	NaN	NaN	9153.25	5183.64	5236.66	7168.44	0.730516	#DIV/0!
Q921M3	>sp|Q921M3|SF3B3_MOUSE Splicing factor 3B subunit 3 OS=Mus musculus OX=10090 GN=Sf3b3 PE=1 SV=1	29953.7	18582.4	NaN	17838.3	NaN	34309.9	36782.6	19835.1	22124.8	30309.2	0.729971	0.281521
Q8R422	>sp|Q8R422|CD109_MOUSE CD109 antigen OS=Mus musculus OX=10090 GN=Cd109 PE=1 SV=1	536.641	490.199	632.049	234.228	NaN	NaN	548.661	750.143	473.279	649.402	0.728793	0.281515
Q61147	>sp|Q61147|CERU_MOUSE Ceruloplasmin OS=Mus musculus OX=10090 GN=Cp PE=1 SV=2	793714	757073	781330	681216	1.35322e+06	1169600	1.0667e+06	563269	753333	1.0382e+06	0.725617	0.146604
P01867	>sp|P01867|IGG2B_MOUSE Immunoglobulin heavy constant gamma 2B OS=Mus musculus OX=10090 GN=Ighg2b PE=1 SV=3	252985	664379	649728	548970	829012	934626	742449	412971	529015	729765	0.724912	0.222989
Q8BPB5	>sp|Q8BPB5|FBLN3_MOUSE EGF-containing fibulin-like extracellular matrix protein 1 OS=Mus musculus OX=10090 GN=Efemp1 PE=1 SV=1	22165.5	24523.9	32446.2	20155.6	40138.1	38653.9	43115.2	15209.7	24822.8	34279.2	0.724135	0.223431
P17047	>sp|P17047|LAMP2_MOUSE Lysosome-associated membrane glycoprotein 2 OS=Mus musculus OX=10090 GN=Lamp2 PE=1 SV=2	8253.18	6620.2	8258.63	5807.96	13060.6	11821.3	8643.55	6445.59	7234.99	9992.75	0.724024	0.140446
Q8C0V1	>sp|Q8C0V1|TERB1_MOUSE Telomere repeats-binding bouquet formation protein 1 OS=Mus musculus OX=10090 GN=Terb1 PE=1 SV=2	95.5535	NaN	197.234	189.674	220.328	231.387	283.32	154.936	160.82	222.493	0.722811	0.197446
O09049	>sp|O09049|REG3G_MOUSE Regenerating islet-derived protein 3-gamma OS=Mus musculus OX=10090 GN=Reg3g PE=1 SV=1	1893.15	3496.59	2747.91	3047.78	2265.92	3100.24	5271.6	4848.31	2796.36	3871.52	0.722289	0.221596
Q6P8K8	>sp|Q6P8K8|CBPA4_MOUSE Carboxypeptidase A4 OS=Mus musculus OX=10090 GN=Cpa4 PE=2 SV=2	NaN	NaN	5335.09	1185.17	NaN	NaN	NaN	4514.98	3260.13	4514.98	0.722069	#DIV/0!
Q8BP47	>sp|Q8BP47|SYNC_MOUSE Asparagine--tRNA ligase, cytoplasmic OS=Mus musculus OX=10090 GN=NARS1 PE=1 SV=2	NaN	937.918	NaN	668.463	NaN	NaN	NaN	1112.71	803.19	1112.71	0.721833	#DIV/0!
P97449	>sp|P97449|AMPN_MOUSE Aminopeptidase N OS=Mus musculus OX=10090 GN=Anpep PE=1 SV=4	2161.01	2891.19	3501.81	2316.54	5157.71	4142.66	3669.99	2154.88	2717.64	3781.31	0.718702	0.176846
P61205;P84078;Q8BSL7	>sp|P61205|ARF3_MOUSE ADP-ribosylation factor 3 OS=Mus musculus OX=10090 GN=Arf3 PE=2 SV=2;>sp|P84078|ARF1_MOUSE ADP-ribosylation factor 1 OS=Mus musculus OX=10090 GN=Arf1 PE=1 SV=2;>sp|Q8BSL7|ARF2_MOUSE ADP-ribosylation factor 2 OS=Mus musculus OX=10090 GN=Arf2 PE=1 SV=2	2917.8	4399.74	4902.67	3694.14	2020.68	2196.55	2902.21	15054.8	3978.59	5543.56	0.717695	0.642711
A0A0A6YXA5	>tr|A0A0A6YXA5|A0A0A6YXA5_MOUSE Immunoglobulin heavy variable 1-15 (Fragment) OS=Mus musculus OX=10090 GN=Ighv1-15 PE=4 SV=1	58383.2	107991	93956.5	74728.9	123337	122318	118745	102983	83764.9	116846	0.716885	0.0314911
Q60932	>sp|Q60932|VDAC1_MOUSE Voltage-dependent anion-selective channel protein 1 OS=Mus musculus OX=10090 GN=Vdac1 PE=1 SV=3	901.138	NaN	8359.12	863.847	NaN	NaN	NaN	4712.65	3374.7	4712.65	0.716095	#DIV/0!
Q9R1P1	>sp|Q9R1P1|PSB3_MOUSE Proteasome subunit beta type-3 OS=Mus musculus OX=10090 GN=Psmb3 PE=1 SV=1	4520.1	4946.12	7171.62	5067.26	9607.87	7682.7	7113.61	5915.51	5426.27	7579.92	0.715875	0.0686062
P62827	>sp|P62827|RAN_MOUSE GTP-binding nuclear protein Ran OS=Mus musculus OX=10090 GN=Ran PE=1 SV=3	4349.1	2643.02	4852.01	8798.39	5062.28	5455.12	6569.66	11765.8	5160.63	7213.22	0.71544	0.349769
P99026	>sp|P99026|PSB4_MOUSE Proteasome subunit beta type-4 OS=Mus musculus OX=10090 GN=Psmb4 PE=1 SV=1	3627.48	3781.36	5097.59	3955.1	7683.86	5325.67	4872.43	5134.76	4115.39	5754.18	0.7152	0.0661177
Q9Z2U0	>sp|Q9Z2U0|PSA7_MOUSE Proteasome subunit alpha type-7 OS=Mus musculus OX=10090 GN=Psma7 PE=1 SV=1	3225.52	3613.09	7105.36	3572.39	4795.77	7370.35	5226.65	7151.37	4379.09	6136.03	0.713668	0.16927
Q8BMJ3	>sp|Q8BMJ3|IF1AX_MOUSE Eukaryotic translation initiation factor 1A, X-chromosomal OS=Mus musculus OX=10090 GN=Eif1ax PE=2 SV=3	307.433	NaN	NaN	516.37	NaN	NaN	NaN	577.265	411.902	577.265	0.713541	#DIV/0!
Q9CPN9	>tr|Q9CPN9|Q9CPN9_MOUSE RIKEN cDNA 2210010C04 gene OS=Mus musculus OX=10090 GN=2210010C04Rik PE=1 SV=1	534.469	690.817	487.228	NaN	645.568	1024.51	276.083	1259.06	570.838	801.305	0.712385	0.417017
Q60930	>sp|Q60930|VDAC2_MOUSE Voltage-dependent anion-selective channel protein 2 OS=Mus musculus OX=10090 GN=Vdac2 PE=1 SV=2	1208.69	1025.65	7311.13	1759.07	466.251	NaN	1269.41	10172.9	2826.14	3969.52	0.71196	0.731622
Cont_Q5KR48;P58774	>sp|Cont_Q5KR48|TPM2_BOVIN Tropomyosin beta chain OS=Bos taurus OX=9913 GN=TPM2 PE=2 SV=1;>sp|P58774|TPM2_MOUSE Tropomyosin beta chain OS=Mus musculus OX=10090 GN=Tpm2 PE=1 SV=1	897.449	895.409	1524.38	1431.86	394.575	1741.19	986.422	3569.13	1187.28	1672.83	0.709741	0.519549
Q8BW96;Q91YS8	>sp|Q8BW96|KCC1D_MOUSE Calcium/calmodulin-dependent protein kinase type 1D OS=Mus musculus OX=10090 GN=Camk1d PE=1 SV=2;>sp|Q91YS8|KCC1A_MOUSE Calcium/calmodulin-dependent protein kinase type 1 OS=Mus musculus OX=10090 GN=Camk1 PE=1 SV=1	NaN	206.557	NaN	NaN	NaN	NaN	NaN	291.567	206.557	291.567	0.70844	#DIV/0!
Q62351	>sp|Q62351|TFR1_MOUSE Transferrin receptor protein 1 OS=Mus musculus OX=10090 GN=Tfrc PE=1 SV=1	20911	22465.8	23557.7	13471.7	34736.9	33410.5	28536.9	16911.2	20101.5	28398.9	0.707828	0.124587
O70250	>sp|O70250|PGAM2_MOUSE Phosphoglycerate mutase 2 OS=Mus musculus OX=10090 GN=Pgam2 PE=1 SV=3	1206.68	3201.45	2799.26	2525.67	468.709	1652.36	704.952	10936.5	2433.26	3440.63	0.707214	0.70631
P50516	>sp|P50516|VATA_MOUSE V-type proton ATPase catalytic subunit A OS=Mus musculus OX=10090 GN=Atp6v1a PE=1 SV=2	1028.33	1019.29	1734.33	768.487	640.876	177.044	485.61	5133	1137.61	1609.13	0.706971	0.707201
P62715;P63330	>sp|P62715|PP2AB_MOUSE Serine/threonine-protein phosphatase 2A catalytic subunit beta isoform OS=Mus musculus OX=10090 GN=Ppp2cb PE=1 SV=1;>sp|P63330|PP2AA_MOUSE Serine/threonine-protein phosphatase 2A catalytic subunit alpha isoform OS=Mus musculus OX=10090 GN=Ppp2ca PE=1 SV=1	1563.63	2655.86	2815.6	3029.85	1078.64	1247.52	1586.42	10330.5	2516.23	3560.77	0.706654	0.663328
P24369	>sp|P24369|PPIB_MOUSE Peptidyl-prolyl cis-trans isomerase B OS=Mus musculus OX=10090 GN=Ppib PE=1 SV=2	3749.52	2665.75	2359.62	3811.67	1600.24	3087.07	2179.57	10947.5	3146.64	4453.6	0.706538	0.577106
P13595	>sp|P13595|NCAM1_MOUSE Neural cell adhesion molecule 1 OS=Mus musculus OX=10090 GN=Ncam1 PE=1 SV=3	5734.45	6852.83	8544.84	6370.14	12184.4	11400.5	10196.5	5181.23	6875.56	9740.64	0.705864	0.139958
Q62469	>sp|Q62469|ITA2_MOUSE Integrin alpha-2 OS=Mus musculus OX=10090 GN=Itga2 PE=1 SV=2	2144.49	824.14	1165.21	962.011	1561.81	2004.95	1223.83	2434.61	1273.96	1806.3	0.705287	0.229701
P47739	>sp|P47739|AL3A1_MOUSE Aldehyde dehydrogenase, dimeric NADP-preferring OS=Mus musculus OX=10090 GN=Aldh3a1 PE=1 SV=2	224.416	1228.96	1800.07	1255.2	1422.64	NaN	2201.5	1173.93	1127.16	1599.36	0.70476	0.358355
A0A075B6A7	>tr|A0A075B6A7|A0A075B6A7_MOUSE Immunoglobulin heavy variable 2-6 (Fragment) OS=Mus musculus OX=10090 GN=Ighv2-6 PE=4 SV=1	398.28	526.088	1094.42	2445.7	2760.85	1082.41	1513.67	979.132	1116.12	1584.02	0.704615	0.480204
Q62148	>sp|Q62148|AL1A2_MOUSE Retinal dehydrogenase 2 OS=Mus musculus OX=10090 GN=Aldh1a2 PE=1 SV=2	NaN	202.979	469.821	NaN	NaN	343.813	197.775	891.768	336.4	477.785	0.704082	0.659579
Q05144	>sp|Q05144|RAC2_MOUSE Ras-related C3 botulinum toxin substrate 2 OS=Mus musculus OX=10090 GN=Rac2 PE=1 SV=1	8839.63	11614.7	5501.9	10244.2	5222.97	11124.4	6624.51	28528.4	9050.09	12875.1	0.702915	0.514656
Q8C165	>sp|Q8C165|P20D1_MOUSE N-fatty-acyl-amino acid synthase/hydrolase PM20D1 OS=Mus musculus OX=10090 GN=Pm20d1 PE=1 SV=1	653.423	1017.83	958.629	773.257	1385.86	1512.69	1014.7	950.668	850.786	1215.98	0.699671	0.0642164
G3UXL2;Q9D7G0	>tr|G3UXL2|G3UXL2_MOUSE Ribose-phosphate diphosphokinase OS=Mus musculus OX=10090 GN=Prps1l3 PE=3 SV=1;>sp|Q9D7G0|PRPS1_MOUSE Ribose-phosphate pyrophosphokinase 1 OS=Mus musculus OX=10090 GN=Prps1 PE=1 SV=4	NaN	NaN	NaN	573.188	NaN	NaN	NaN	819.451	573.188	819.451	0.699477	#DIV/0!
P00688	>sp|P00688|AMYP_MOUSE Pancreatic alpha-amylase OS=Mus musculus OX=10090 GN=Amy2 PE=1 SV=2	9915.23	6745.75	7158.96	5410.85	13246.7	10951.8	10969.9	6797.74	7307.7	10491.5	0.696533	0.100819
Q9Z2U1	>sp|Q9Z2U1|PSA5_MOUSE Proteasome subunit alpha type-5 OS=Mus musculus OX=10090 GN=Psma5 PE=1 SV=1	5474.91	6195.53	10436	8170.23	12382.7	11396.2	9606.11	10210.9	7569.16	10899	0.694483	0.039814
Q9DCN2	>sp|Q9DCN2|NB5R3_MOUSE NADH-cytochrome b5 reductase 3 OS=Mus musculus OX=10090 GN=Cyb5r3 PE=1 SV=3	1514.07	NaN	1491.93	1893.87	1330.84	1976.82	1124.5	4975.56	1633.29	2351.93	0.694447	0.528807
A0A075B5L7	>tr|A0A075B5L7|A0A075B5L7_MOUSE Immunoglobulin kappa variable 4-80 (Fragment) OS=Mus musculus OX=10090 GN=Igkv4-80 PE=4 SV=2	6199.76	1574.44	3875.32	1792.08	NaN	3472.62	4570.4	6501.71	3360.4	4848.24	0.693117	0.359781
P18760	>sp|P18760|COF1_MOUSE Cofilin-1 OS=Mus musculus OX=10090 GN=Cfl1 PE=1 SV=3	10237.6	10157.3	6896.94	11674.7	3305.75	10039.2	6962.74	35927.7	9741.61	14058.8	0.692917	0.585148
Q8CIF4	>sp|Q8CIF4|BTD_MOUSE Biotinidase OS=Mus musculus OX=10090 GN=Btd PE=1 SV=2	11353.8	15090.4	18567.5	12245	24301.7	22839	23833.5	11670.5	14314.2	20661.2	0.692806	0.113154
O88342	>sp|O88342|WDR1_MOUSE WD repeat-containing protein 1 OS=Mus musculus OX=10090 GN=Wdr1 PE=1 SV=3	6385.66	5799.77	4744.62	8163.09	3356.83	6511.78	5345.85	21024.1	6273.28	9059.63	0.692444	0.522476
P24270	>sp|P24270|CATA_MOUSE Catalase OS=Mus musculus OX=10090 GN=Cat PE=1 SV=4	4002.67	3531.01	5453.21	9255.1	8304.87	10528.4	8570.24	4757.31	5560.5	8040.21	0.691586	0.210406
P27773	>sp|P27773|PDIA3_MOUSE Protein disulfide-isomerase A3 OS=Mus musculus OX=10090 GN=Pdia3 PE=1 SV=2	5535.74	4594.78	4534.18	5955.26	1600.63	5755.8	3489.66	18969.8	5154.99	7453.97	0.691577	0.581482
P63242	>sp|P63242|IF5A1_MOUSE Eukaryotic translation initiation factor 5A-1 OS=Mus musculus OX=10090 GN=Eif5a PE=1 SV=2	1478.28	1438.51	883.823	1815.96	964.701	1251.7	1335.71	4625.33	1404.14	2044.36	0.686837	0.496779
P07309	>sp|P07309|TTHY_MOUSE Transthyretin OS=Mus musculus OX=10090 GN=Ttr PE=1 SV=1	2.33926e+06	2.83488e+06	2406158	2483881	4227133	4.15739e+06	4.11676e+06	2181905	2.51604e+06	3.6708e+06	0.685422	0.0637527
A2ANY6	>tr|A2ANY6|A2ANY6_MOUSE Midasin OS=Mus musculus OX=10090 GN=Mdn1 PE=1 SV=1	NaN	NaN	855.631	287.843	NaN	NaN	NaN	834.635	571.737	834.635	0.685014	#DIV/0!
Q00897	>sp|Q00897|A1AT4_MOUSE Alpha-1-antitrypsin 1-4 OS=Mus musculus OX=10090 GN=Serpina1d PE=1 SV=1	5.41059e+06	4.26509e+06	4.81689e+06	4.1383e+06	8839147	7.52754e+06	6.85663e+06	4016599	4.65772e+06	6.80998e+06	0.683955	0.0883373
P70195	>sp|P70195|PSB7_MOUSE Proteasome subunit beta type-7 OS=Mus musculus OX=10090 GN=Psmb7 PE=1 SV=1	2004.55	2371.95	798.194	2344.94	2355.78	3219.16	2622.14	2801.28	1879.91	2749.59	0.683706	0.0793664
P15327	>sp|P15327|PMGE_MOUSE Bisphosphoglycerate mutase OS=Mus musculus OX=10090 GN=Bpgm PE=1 SV=2	2575.96	1819.26	2404.54	6634.98	5487.42	5696.23	4983.77	3498.81	3358.68	4916.56	0.683137	0.245422
O54984	>sp|O54984|GET3_MOUSE ATPase GET3 OS=Mus musculus OX=10090 GN=Get3 PE=1 SV=2	890.432	NaN	3735.98	1071.99	NaN	NaN	371.77	5232.61	1899.47	2802.19	0.677851	0.704872
P13020	>sp|P13020|GELS_MOUSE Gelsolin OS=Mus musculus OX=10090 GN=Gsn PE=1 SV=3	647504	764281	820706	743818	1.38057e+06	1.10829e+06	1.23177e+06	671913	744077	1.09813e+06	0.677583	0.0647129
P46471	>sp|P46471|PRS7_MOUSE 26S proteasome regulatory subunit 7 OS=Mus musculus OX=10090 GN=Psmc2 PE=1 SV=5	359.324	655.096	646.089	657.546	NaN	640.571	372.814	1554.73	579.514	856.04	0.676971	0.415638
P17225	>sp|P17225|PTBP1_MOUSE Polypyrimidine tract-binding protein 1 OS=Mus musculus OX=10090 GN=Ptbp1 PE=1 SV=2	NaN	871.184	116.087	585.446	NaN	NaN	NaN	775.025	524.239	775.025	0.676416	#DIV/0!
A0A140T8N7	>tr|A0A140T8N7|A0A140T8N7_MOUSE Immunoglobulin kappa chain variable 6-25 (Fragment) OS=Mus musculus OX=10090 GN=Igkv6-25 PE=4 SV=2	11368.7	16505.1	52485.7	15286	34973.8	NaN	41335.9	30007.2	23911.4	35438.9	0.67472	0.368655
P49722	>sp|P49722|PSA2_MOUSE Proteasome subunit alpha type-2 OS=Mus musculus OX=10090 GN=Psma2 PE=1 SV=3	1933.59	2346.98	3366.02	2887.86	4940.81	3474.8	2857.24	4343.72	2633.61	3904.14	0.674569	0.0626724
Q923D2	>sp|Q923D2|BLVRB_MOUSE Flavin reductase (NADPH) OS=Mus musculus OX=10090 GN=Blvrb PE=1 SV=3	17819.4	13279.1	10446.6	45190.6	37356.4	36105.9	36785.1	18715.3	21683.9	32240.7	0.672564	0.293451
P70269	>sp|P70269|CATE_MOUSE Cathepsin E OS=Mus musculus OX=10090 GN=Ctse PE=1 SV=2	11856	10409.8	10576.3	8017.17	18592.8	NaN	17201.5	9801.42	10214.8	15198.6	0.672089	0.0998059
P24547	>sp|P24547|IMDH2_MOUSE Inosine-5'-monophosphate dehydrogenase 2 OS=Mus musculus OX=10090 GN=Impdh2 PE=1 SV=2	995.126	1074.5	1738.11	1065.02	NaN	767.873	NaN	2868.35	1218.19	1818.11	0.670029	0.436223
Q99JW2	>sp|Q99JW2|ACY1_MOUSE Aminoacylase-1 OS=Mus musculus OX=10090 GN=Acy1 PE=1 SV=1	312.705	NaN	NaN	831.882	1133.34	700.934	1005.24	577.419	572.294	854.233	0.66995	0.323927
Q9CYR6	>sp|Q9CYR6|AGM1_MOUSE Phosphoacetylglucosamine mutase OS=Mus musculus OX=10090 GN=Pgm3 PE=1 SV=1	NaN	703.122	NaN	NaN	NaN	NaN	NaN	1049.85	703.122	1049.85	0.669733	#DIV/0!
P61087	>sp|P61087|UBE2K_MOUSE Ubiquitin-conjugating enzyme E2 K OS=Mus musculus OX=10090 GN=Ube2k PE=1 SV=3	1224.5	1746.02	1399.97	1325.2	NaN	NaN	557.435	3704.35	1423.92	2130.89	0.668227	0.509924
Q9CQQ7	>sp|Q9CQQ7|AT5F1_MOUSE ATP synthase F(0) complex subunit B1, mitochondrial OS=Mus musculus OX=10090 GN=Atp5pb PE=1 SV=1	NaN	NaN	2339.61	NaN	NaN	NaN	NaN	3502.23	2339.61	3502.23	0.668034	#DIV/0!
P01942	>sp|P01942|HBA_MOUSE Hemoglobin subunit alpha OS=Mus musculus OX=10090 GN=Hba PE=1 SV=2	6.84102e+06	4582915	5.54207e+06	15034329	14123919	15594751	11748831	6441703	8.00008e+06	11977301	0.667937	0.249751
Q9CZ44	>sp|Q9CZ44|NSF1C_MOUSE NSFL1 cofactor p47 OS=Mus musculus OX=10090 GN=Nsfl1c PE=1 SV=1	NaN	396.418	1443.42	NaN	NaN	303.516	1116.91	2716.3	919.919	1378.91	0.667137	0.675883
A8DUK4	>tr|A8DUK4|A8DUK4_MOUSE Beta-globin OS=Mus musculus OX=10090 GN=Hbb-bs PE=1 SV=1	7961058	5.67091e+06	6.5276e+06	13671116	15077597	16057590	13491362	6161523	8.45767e+06	12697018	0.666115	0.190841
A0A075B5K0	>tr|A0A075B5K0|A0A075B5K0_MOUSE Immunoglobulin kappa variable 14-126 (Fragment) OS=Mus musculus OX=10090 GN=Igkv14-126 PE=4 SV=7	1204.46	1426.83	3593.97	302.753	1573.63	6472.19	733.426	1061.31	1632	2460.14	0.663378	0.605114
P23953	>sp|P23953|EST1C_MOUSE Carboxylesterase 1C OS=Mus musculus OX=10090 GN=Ces1c PE=1 SV=4	2.87569e+06	4.21721e+06	4618763	3551446	7553323	6.19566e+06	6044190	3.22965e+06	3815777	5.75571e+06	0.662955	0.0964889
Q02357	>sp|Q02357|ANK1_MOUSE Ankyrin-1 OS=Mus musculus OX=10090 GN=Ank1 PE=1 SV=2	283.619	NaN	NaN	624.064	317.356	881.994	1131.35	411.63	453.842	685.583	0.661979	0.493637
P33622	>sp|P33622|APOC3_MOUSE Apolipoprotein C-III OS=Mus musculus OX=10090 GN=Apoc3 PE=1 SV=2	224179	163597	182590	151548	395453	272495	290021	136146	180478	273528	0.659816	0.145028
Q76MZ3	>sp|Q76MZ3|2AAA_MOUSE Serine/threonine-protein phosphatase 2A 65 kDa regulatory subunit A alpha isoform OS=Mus musculus OX=10090 GN=Ppp2r1a PE=1 SV=3	1078.65	1801.47	1464.12	1890.55	570.71	904.163	1095.12	6915	1558.7	2371.25	0.657332	0.614354
P97315	>sp|P97315|CSRP1_MOUSE Cysteine and glycine-rich protein 1 OS=Mus musculus OX=10090 GN=Csrp1 PE=1 SV=3	1902.46	1984.61	631.503	1512.84	NaN	635.831	1474.43	4780.81	1507.85	2297.02	0.656438	0.51259
Cont_P13646	>sp|Cont_P13646|K1C13_HUMAN Keratin, type I cytoskeletal 13 OS=Homo sapiens OX=9606 GN=KRT13 PE=1 SV=4	21719	19079.1	52320.4	30396.6	11631.8	10823	8214.81	157643	30878.8	47078	0.655906	0.681845
Q9D8W5	>sp|Q9D8W5|PSD12_MOUSE 26S proteasome non-ATPase regulatory subunit 12 OS=Mus musculus OX=10090 GN=Psmd12 PE=1 SV=4	348.162	999.078	NaN	1007.84	NaN	811.239	735.051	2045.13	785.028	1197.14	0.655752	0.436749
Q6IQY5	>sp|Q6IQY5|CEP70_MOUSE Centrosomal protein of 70 kDa OS=Mus musculus OX=10090 GN=Cep70 PE=2 SV=1	NaN	NaN	NaN	759.582	1711.98	NaN	NaN	607.862	759.582	1159.92	0.654858	#DIV/0!
Q3V0K9	>sp|Q3V0K9|PLSI_MOUSE Plastin-1 OS=Mus musculus OX=10090 GN=Pls1 PE=1 SV=1	1123.38	NaN	NaN	822.723	NaN	1178.59	733.226	2550.42	973.051	1487.41	0.65419	0.523769
Q99KB8	>sp|Q99KB8|GLO2_MOUSE Hydroxyacylglutathione hydrolase, mitochondrial OS=Mus musculus OX=10090 GN=Hagh PE=1 SV=2	895.402	265.809	540.897	1320.56	1069.95	NaN	1432.77	963.247	755.667	1155.32	0.654074	0.233473
P20029	>sp|P20029|BIP_MOUSE Endoplasmic reticulum chaperone BiP OS=Mus musculus OX=10090 GN=Hspa5 PE=1 SV=3	8303.72	5914.12	7101.38	7762.2	5147.7	8010.49	5580.14	25785.8	7270.35	11131	0.65316	0.465262
P29595	>sp|P29595|NEDD8_MOUSE NEDD8 OS=Mus musculus OX=10090 GN=Nedd8 PE=1 SV=2	NaN	1258.82	NaN	2013.44	NaN	NaN	NaN	2505.46	1636.13	2505.46	0.653025	#DIV/0!
Q9JHI0	>sp|Q9JHI0|MMP19_MOUSE Matrix metalloproteinase-19 OS=Mus musculus OX=10090 GN=Mmp19 PE=2 SV=1	NaN	458.3	NaN	NaN	NaN	851.647	NaN	553.299	458.3	702.473	0.65241	#DIV/0!
Q03265	>sp|Q03265|ATPA_MOUSE ATP synthase subunit alpha, mitochondrial OS=Mus musculus OX=10090 GN=Atp5f1a PE=1 SV=1	6074.35	4052.39	16063.5	4531.71	3874.8	7720.91	5700.84	29806.7	7680.5	11775.8	0.652226	0.56281
Q9WUM3	>sp|Q9WUM3|COR1B_MOUSE Coronin-1B OS=Mus musculus OX=10090 GN=Coro1b PE=1 SV=1	NaN	761.097	NaN	1344.75	NaN	663.782	625.007	3555.91	1052.92	1614.9	0.652005	0.688478
P42932	>sp|P42932|TCPQ_MOUSE T-complex protein 1 subunit theta OS=Mus musculus OX=10090 GN=Cct8 PE=1 SV=3	1534.34	1186.86	1084.15	1433.11	396.166	1591.77	794.321	5254	1309.61	2009.06	0.651853	0.553483
Q03734	>sp|Q03734|SPA3M_MOUSE Serine protease inhibitor A3M OS=Mus musculus OX=10090 GN=Serpina3m PE=1 SV=2	102096	140656	156366	131030	281516	204823	218800	108375	132537	203379	0.651677	0.108276
A0A0A6YXQ0	>tr|A0A0A6YXQ0|A0A0A6YXQ0_MOUSE Immunoglobulin heavy variable 8-8 (Fragment) OS=Mus musculus OX=10090 GN=Ighv8-8 PE=4 SV=1	6475.06	5591.76	10572.8	5446.66	22502.5	4706.81	12238.3	3653.42	7021.57	10775.3	0.651638	0.437609
P35278	>sp|P35278|RAB5C_MOUSE Ras-related protein Rab-5C OS=Mus musculus OX=10090 GN=Rab5c PE=1 SV=2	250.253	331.15	183.768	NaN	NaN	NaN	NaN	391.43	255.057	391.43	0.651603	#DIV/0!
Q9JKR6	>sp|Q9JKR6|HYOU1_MOUSE Hypoxia up-regulated protein 1 OS=Mus musculus OX=10090 GN=Hyou1 PE=1 SV=1	258.212	NaN	97.7932	71.8284	150.845	NaN	NaN	287.011	142.611	218.928	0.651407	0.462149
P14211	>sp|P14211|CALR_MOUSE Calreticulin OS=Mus musculus OX=10090 GN=Calr PE=1 SV=1	5081.98	4309.65	4575.53	5646.26	2633.81	6707.07	4725.13	16211.2	4903.35	7569.3	0.647795	0.410269
O35326;Q3TWW8;Q8VE97	>sp|O35326|SRSF5_MOUSE Serine/arginine-rich splicing factor 5 OS=Mus musculus OX=10090 GN=Srsf5 PE=1 SV=2;>sp|Q3TWW8|SRSF6_MOUSE Serine/arginine-rich splicing factor 6 OS=Mus musculus OX=10090 GN=Srsf6 PE=1 SV=1;>sp|Q8VE97|SRSF4_MOUSE Serine/arginine-rich splicing factor 4 OS=Mus musculus OX=10090 GN=Srsf4 PE=2 SV=1	NaN	NaN	2031.98	NaN	NaN	NaN	NaN	3136.9	2031.98	3136.9	0.647767	#DIV/0!
A0A140T8M4	>tr|A0A140T8M4|A0A140T8M4_MOUSE Immunoglobulin kappa variable 8-19 OS=Mus musculus OX=10090 GN=Igkv8-19 PE=1 SV=2	1053.19	NaN	2305.35	1497.34	NaN	3735.93	2331.28	1445.21	1618.63	2504.14	0.646381	0.309247
P63276	>sp|P63276|RS17_MOUSE 40S ribosomal protein S17 OS=Mus musculus OX=10090 GN=Rps17 PE=1 SV=2	525.487	687.275	570.199	735.694	NaN	NaN	299.22	1651.11	629.664	975.164	0.6457	0.457367
Q61171	>sp|Q61171|PRDX2_MOUSE Peroxiredoxin-2 OS=Mus musculus OX=10090 GN=Prdx2 PE=1 SV=3	56034.7	38339.6	52991	101496	97842.9	100200	105773	81995.7	62215.4	96453.1	0.645033	0.057096
Q9D358	>sp|Q9D358|PPAC_MOUSE Low molecular weight phosphotyrosine protein phosphatase OS=Mus musculus OX=10090 GN=Acp1 PE=1 SV=3	1678.07	NaN	859.844	NaN	2418.68	NaN	2034.89	1448.72	1268.95	1967.43	0.644981	0.237732
Q922B2	>sp|Q922B2|SYDC_MOUSE Aspartate--tRNA ligase, cytoplasmic OS=Mus musculus OX=10090 GN=Dars1 PE=1 SV=2	1668.97	2406.89	1720.87	2488.9	2062.17	2759.41	2242.39	5782.78	2071.41	3211.69	0.644959	0.250541
Q91ZJ5	>sp|Q91ZJ5|UGPA_MOUSE UTP--glucose-1-phosphate uridylyltransferase OS=Mus musculus OX=10090 GN=Ugp2 PE=1 SV=3	NaN	710.61	NaN	NaN	NaN	NaN	NaN	1103.52	710.61	1103.52	0.643947	#DIV/0!
Q64514	>sp|Q64514|TPP2_MOUSE Tripeptidyl-peptidase 2 OS=Mus musculus OX=10090 GN=Tpp2 PE=1 SV=3	NaN	498.075	144.987	769.609	764.916	NaN	NaN	697.663	470.89	731.289	0.643918	0.348304
P12815	>sp|P12815|PDCD6_MOUSE Programmed cell death protein 6 OS=Mus musculus OX=10090 GN=Pdcd6 PE=1 SV=2	989.572	1440.01	4299.66	2009.15	1460.56	NaN	NaN	5343.18	2184.6	3401.87	0.642177	0.494599
Q6P5F9	>sp|Q6P5F9|XPO1_MOUSE Exportin-1 OS=Mus musculus OX=10090 GN=Xpo1 PE=1 SV=1	NaN	NaN	NaN	281.2	NaN	NaN	NaN	438.538	281.2	438.538	0.641222	#DIV/0!
Q9QXS1	>sp|Q9QXS1|PLEC_MOUSE Plectin OS=Mus musculus OX=10090 GN=Plec PE=1 SV=3	3310.1	1656.9	14118.6	21628	2825.3	1064.23	1005.28	58604.8	10178.4	15874.9	0.641163	0.717346
Q9WUB3	>sp|Q9WUB3|PYGM_MOUSE Glycogen phosphorylase, muscle form OS=Mus musculus OX=10090 GN=Pygm PE=1 SV=3	2535.11	2419.84	1769.95	2261.85	1018.84	2786.57	1789.99	8430.73	2246.69	3506.53	0.640714	0.483963
C3VPR6	>sp|C3VPR6|NLRC5_MOUSE Protein NLRC5 OS=Mus musculus OX=10090 GN=Nlrc5 PE=1 SV=2	2434.42	1034.63	1052.84	1293.56	2569.62	3002.45	2460.55	1044.12	1453.86	2269.19	0.640699	0.181281
Cont_P02584	>sp|Cont_P02584|PROF1_BOVIN Profilin-1 OS=Bos taurus OX=9913 GN=PFN1 PE=1 SV=2	17316.8	19694.1	18385.9	30009.3	8913.86	25448.3	16997	82080.3	21351.6	33359.8	0.640038	0.502657
Q8C1A5	>sp|Q8C1A5|THOP1_MOUSE Thimet oligopeptidase OS=Mus musculus OX=10090 GN=Thop1 PE=1 SV=1	398.682	496.905	NaN	527.482	NaN	NaN	NaN	741.533	474.356	741.533	0.639697	#DIV/0!
P11152	>sp|P11152|LIPL_MOUSE Lipoprotein lipase OS=Mus musculus OX=10090 GN=Lpl PE=1 SV=3	1773.66	635.497	1041.01	571.728	1989.75	1588.72	1481.79	1241.38	1005.47	1575.41	0.63823	0.122649
Q9R0Q6	>sp|Q9R0Q6|ARC1A_MOUSE Actin-related protein 2/3 complex subunit 1A OS=Mus musculus OX=10090 GN=Arpc1a PE=1 SV=1	NaN	NaN	NaN	1075.96	NaN	1155.58	550.691	3363.52	1075.96	1689.93	0.636686	#DIV/0!
O88685	>sp|O88685|PRS6A_MOUSE 26S proteasome regulatory subunit 6A OS=Mus musculus OX=10090 GN=Psmc3 PE=1 SV=2	891.75	851.57	1142.22	619.542	322.267	436.676	555.091	4191.47	876.271	1376.38	0.63665	0.615892
P54726	>sp|P54726|RD23A_MOUSE UV excision repair protein RAD23 homolog A OS=Mus musculus OX=10090 GN=Rad23a PE=1 SV=2	NaN	NaN	NaN	393.308	635.764	599.895	NaN	NaN	393.308	617.83	0.636597	#DIV/0!
Q02819	>sp|Q02819|NUCB1_MOUSE Nucleobindin-1 OS=Mus musculus OX=10090 GN=Nucb1 PE=1 SV=2	877.89	2405.43	1731.34	1102.85	2323.45	1699.24	2503.02	3108.81	1529.38	2408.63	0.634957	0.0982109
Q56A04	>sp|Q56A04|EME2_MOUSE Probable crossover junction endonuclease EME2 OS=Mus musculus OX=10090 GN=Eme2 PE=2 SV=2	8922.97	5167.87	6743.71	13421.9	16046.2	17268.7	15202.5	5486.53	8564.12	13501	0.634333	0.179008
P21107	>sp|P21107|TPM3_MOUSE Tropomyosin alpha-3 chain OS=Mus musculus OX=10090 GN=Tpm3 PE=1 SV=3	5681.62	7569.62	10372	12651.2	2696.34	9153.42	5536.43	39827.1	9068.61	14303.3	0.634021	0.571357
A0A075B5T5	>tr|A0A075B5T5|A0A075B5T5_MOUSE Immunoglobulin heavy variable V1-5 OS=Mus musculus OX=10090 GN=Ighv1-5 PE=4 SV=1	3128.66	4224.06	9654.32	3057.07	7421.36	3750.35	15021.9	5653.5	5016.03	7961.78	0.630014	0.352925
A0A0B4J1J6	>tr|A0A0B4J1J6|A0A0B4J1J6_MOUSE Immunoglobulin heavy variable 10-1 (Fragment) OS=Mus musculus OX=10090 GN=Ighv10-1 PE=4 SV=1	8802.75	12589.4	14642.1	7541.53	17782.9	27292.3	10248.1	14248.2	10893.9	17392.9	0.626345	0.155004
Q9R1Z7	>sp|Q9R1Z7|PTPS_MOUSE 6-pyruvoyl tetrahydrobiopterin synthase OS=Mus musculus OX=10090 GN=Pts PE=1 SV=2	NaN	NaN	NaN	368.59	NaN	NaN	NaN	589.679	368.59	589.679	0.62507	#DIV/0!
Q9Z126	>sp|Q9Z126|PLF4_MOUSE Platelet factor 4 OS=Mus musculus OX=10090 GN=Pf4 PE=1 SV=1	49278.3	36815.1	32667.4	78839.9	20558.2	70447.5	29355.2	197269	49400.2	79407.4	0.622111	0.502528
P09103	>sp|P09103|PDIA1_MOUSE Protein disulfide-isomerase OS=Mus musculus OX=10090 GN=P4hb PE=1 SV=2	4763.7	4996.85	6014.07	4747.88	2365.66	3223.55	2762.39	24654	5130.62	8251.41	0.621787	0.5896
Q07235	>sp|Q07235|GDN_MOUSE Glia-derived nexin OS=Mus musculus OX=10090 GN=Serpine2 PE=1 SV=2	940.393	1240.07	786.305	2037.07	366.526	1667.51	468.637	5571.73	1250.96	2018.6	0.619716	0.562295
P00920	>sp|P00920|CAH2_MOUSE Carbonic anhydrase 2 OS=Mus musculus OX=10090 GN=Ca2 PE=1 SV=4	24534.6	28451.1	30725.6	52988.6	62765.6	70330.5	59340.7	28564.7	34175	55250.4	0.618548	0.1088
O35955	>sp|O35955|PSB10_MOUSE Proteasome subunit beta type-10 OS=Mus musculus OX=10090 GN=Psmb10 PE=1 SV=1	1289.4	2607.34	2303.23	1535.32	4109.9	3665.99	3221.68	1525.69	1933.82	3130.81	0.617674	0.112925
E9QPZ2;P11477;P28309;P28310;P50704;P50705;P50706;P50707;P50708;P50709;P50711;P50712;P50713;P50714;Q5G865;Q5G866;Q64016	>tr|E9QPZ2|E9QPZ2_MOUSE Defensin, alpha, 30 OS=Mus musculus OX=10090 GN=Defa30 PE=1 SV=1;>sp|P11477|DEFA1_MOUSE Alpha-defensin 1 OS=Mus musculus OX=10090 GN=Defa1 PE=1 SV=2;>sp|P28309|DEFA2_MOUSE Alpha-defensin 2 OS=Mus musculus OX=10090 GN=Defa2 PE=1 SV=2;>sp|P28310|DEFA3_MOUSE Alpha-defensin 3 OS=Mus musculus OX=10090 GN=Defa3 PE=1 SV=2;>sp|P50704|DEFA6_MOUSE Alpha-defensin 6/12 OS=Mus musculus…	2790.96	914.634	554.251	672.603	1971.78	2533.15	1485.67	NaN	1233.11	1996.87	0.617523	0.306249
P19096	>sp|P19096|FAS_MOUSE Fatty acid synthase OS=Mus musculus OX=10090 GN=Fasn PE=1 SV=2	872.446	1130.85	1239.19	606.366	444.878	609.236	682.887	4525.46	962.213	1565.61	0.614591	0.567557
A0A140T8M5	>tr|A0A140T8M5|A0A140T8M5_MOUSE Immunoglobulin kappa variable 6-15 (Fragment) OS=Mus musculus OX=10090 GN=Igkv6-15 PE=1 SV=2	43778.4	93314.6	78903.8	64957.3	113708	173439	88313.3	82147.2	70238.5	114402	0.613964	0.107444
P01660	>sp|P01660|KV3A8_MOUSE Ig kappa chain V-III region PC 3741/TEPC 111 OS=Mus musculus OX=10090 PE=1 SV=1	23795.9	40441.6	36014.2	16468.5	NaN	47457.5	54251.4	40964.8	29180.1	47557.9	0.613569	0.05255
P21981	>sp|P21981|TGM2_MOUSE Protein-glutamine gamma-glutamyltransferase 2 OS=Mus musculus OX=10090 GN=Tgm2 PE=1 SV=4	1060.93	1114.43	811.555	1279.23	2714.9	1188.63	2061.97	1000.34	1066.54	1741.46	0.61244	0.150882
Cont_Q2HJ86;P68369	>sp|Cont_Q2HJ86|TBA1D_BOVIN Tubulin alpha-1D chain OS=Bos taurus OX=9913 GN=TUBA1D PE=1 SV=1;>sp|P68369|TBA1A_MOUSE Tubulin alpha-1A chain OS=Mus musculus OX=10090 GN=Tuba1a PE=1 SV=1	5309.19	7000.28	6377.69	8346.24	1908.88	4835.48	3891.57	33513.3	6758.35	11037.3	0.612318	0.591125
P28271	>sp|P28271|ACOHC_MOUSE Cytoplasmic aconitate hydratase OS=Mus musculus OX=10090 GN=Aco1 PE=1 SV=3	507.5	412.937	429.35	429.987	NaN	NaN	NaN	728.443	444.943	728.443	0.610814	#DIV/0!
P24549	>sp|P24549|AL1A1_MOUSE Aldehyde dehydrogenase 1A1 OS=Mus musculus OX=10090 GN=Aldh1a1 PE=1 SV=5	1633.17	1192.79	856.456	2480.29	2772.84	4178.39	1569.15	1574.25	1540.68	2523.66	0.610494	0.216963
P03976	>sp|P03976|KV2A5_MOUSE Ig kappa chain V-II region 17S29.1 OS=Mus musculus OX=10090 PE=1 SV=1	23010.9	82574.3	35827.6	32716.6	98042.2	83823.9	70702.5	33436.8	43532.3	71501.4	0.608832	0.195621
Q99LD8	>sp|Q99LD8|DDAH2_MOUSE N(G),N(G)-dimethylarginine dimethylaminohydrolase 2 OS=Mus musculus OX=10090 GN=Ddah2 PE=1 SV=1	NaN	NaN	NaN	1473.5	NaN	NaN	NaN	2421.72	1473.5	2421.72	0.608449	#DIV/0!
P35441	>sp|P35441|TSP1_MOUSE Thrombospondin-1 OS=Mus musculus OX=10090 GN=Thbs1 PE=1 SV=1	27309.5	19680.1	17671.1	38923.6	11682	39318.1	17681.5	101570	25896.1	42563	0.608417	0.459679
Q922D4	>sp|Q922D4|PP6R3_MOUSE Serine/threonine-protein phosphatase 6 regulatory subunit 3 OS=Mus musculus OX=10090 GN=Ppp6r3 PE=1 SV=1	NaN	NaN	NaN	373.182	NaN	NaN	NaN	613.761	373.182	613.761	0.608026	#DIV/0!
P23506	>sp|P23506|PIMT_MOUSE Protein-L-isoaspartate(D-aspartate) O-methyltransferase OS=Mus musculus OX=10090 GN=Pcmt1 PE=1 SV=3	NaN	NaN	NaN	319.918	NaN	NaN	NaN	526.46	319.918	526.46	0.607679	#DIV/0!
Q8BGB7	>sp|Q8BGB7|ENOPH_MOUSE Enolase-phosphatase E1 OS=Mus musculus OX=10090 GN=Enoph1 PE=1 SV=1	NaN	366.583	NaN	NaN	NaN	NaN	NaN	603.282	366.583	603.282	0.607647	#DIV/0!
Q91XF0	>sp|Q91XF0|PNPO_MOUSE Pyridoxine-5'-phosphate oxidase OS=Mus musculus OX=10090 GN=Pnpo PE=1 SV=1	NaN	NaN	NaN	1047.67	NaN	NaN	NaN	1725.55	1047.67	1725.55	0.607151	#DIV/0!
A0A140T8M0	>tr|A0A140T8M0|A0A140T8M0_MOUSE Immunoglobulin kappa variable 1-117 (Fragment) OS=Mus musculus OX=10090 GN=Igkv1-117 PE=4 SV=2	NaN	1027.75	NaN	2184.81	4190.49	1264.5	2158.71	2969.76	1606.28	2645.86	0.607092	0.356127
Q9QWK4	>sp|Q9QWK4|CD5L_MOUSE CD5 antigen-like OS=Mus musculus OX=10090 GN=Cd5l PE=1 SV=3	23514.6	37825.5	38317.9	22606.1	71811.6	46284.6	60719.6	23026.1	30566	50460.5	0.605742	0.131325
A0A140T8M1;P01646	>tr|A0A140T8M1|A0A140T8M1_MOUSE Immunoglobulin kappa variable 10-96 (Fragment) OS=Mus musculus OX=10090 GN=Igkv10-96 PE=4 SV=2;>sp|P01646|KV5AD_MOUSE Ig kappa chain V-V region HP 123E6 OS=Mus musculus OX=10090 PE=1 SV=1	68050	136698	205551	175463	224153	430243	171275	142191	146441	241966	0.605213	0.229806
P10107	>sp|P10107|ANXA1_MOUSE Annexin A1 OS=Mus musculus OX=10090 GN=Anxa1 PE=1 SV=2	2063.77	3108.22	7375.67	2395.19	834.727	1004.95	1190.25	21691.2	3735.71	6180.28	0.604456	0.661799
Q61792	>sp|Q61792|LASP1_MOUSE LIM and SH3 domain protein 1 OS=Mus musculus OX=10090 GN=Lasp1 PE=1 SV=1	NaN	360.657	106.41	324.908	NaN	357.035	NaN	517.695	263.992	437.365	0.603596	0.24051
P58252	>sp|P58252|EF2_MOUSE Elongation factor 2 OS=Mus musculus OX=10090 GN=Eef2 PE=1 SV=2	8544.99	12396.5	9772.11	14384.9	3254.99	3558.76	5787.69	62122.3	11274.6	18680.9	0.603536	0.628922
P07743	>sp|P07743|BPIA2_MOUSE BPI fold-containing family A member 2 OS=Mus musculus OX=10090 GN=Bpifa2 PE=1 SV=1	1999.84	1440.3	3079.08	2212.92	6886.47	NaN	3328.98	675.196	2183.03	3630.22	0.601351	0.395683
P39876	>sp|P39876|TIMP3_MOUSE Metalloproteinase inhibitor 3 OS=Mus musculus OX=10090 GN=Timp3 PE=1 SV=1	1634.55	1369.08	1568.39	2125.08	577.627	2137.92	807.61	7620.85	1674.28	2786	0.60096	0.526922
Q8CAA7	>sp|Q8CAA7|PGM2L_MOUSE Glucose 1,6-bisphosphate synthase OS=Mus musculus OX=10090 GN=Pgm2l1 PE=1 SV=1	NaN	229.294	NaN	531.413	NaN	NaN	NaN	633.148	380.353	633.148	0.600734	#DIV/0!
P0C027;P0C028;Q8R2U6;Q9JI46	>sp|P0C027|NUD10_MOUSE Diphosphoinositol polyphosphate phosphohydrolase 3-alpha OS=Mus musculus OX=10090 GN=Nudt10 PE=1 SV=1;>sp|P0C028|NUD11_MOUSE Diphosphoinositol polyphosphate phosphohydrolase 3-beta OS=Mus musculus OX=10090 GN=Nudt11 PE=1 SV=1;>sp|Q8R2U6|NUDT4_MOUSE Diphosphoinositol polyphosphate phosphohydrolase 2 OS=Mus musculus OX=10090 GN=Nudt4 PE=1 SV=1;>sp|Q9JI46|NUDT3_MOUSE Diphospho…	NaN	NaN	NaN	478.949	NaN	NaN	NaN	797.516	478.949	797.516	0.600551	#DIV/0!
Cont_P68138;P68134	>sp|Cont_P68138|ACTS_BOVIN Actin, alpha skeletal muscle OS=Bos taurus OX=9913 GN=ACTA1 PE=1 SV=1;>sp|P68134|ACTS_MOUSE Actin, alpha skeletal muscle OS=Mus musculus OX=10090 GN=Acta1 PE=1 SV=1	311717	329911	331158	471653	189765	455749	299650	1.46082e+06	361110	601497	0.600351	0.444728
A0A075B5V5	>tr|A0A075B5V5|A0A075B5V5_MOUSE Immunoglobulin heavy variable 1-39 (Fragment) OS=Mus musculus OX=10090 GN=Ighv1-39 PE=4 SV=1	3500.81	8370.15	11614.5	4186.81	7232.42	14559.8	11837.2	12522.8	6918.07	11538.1	0.599587	0.108297
Q61553	>sp|Q61553|FSCN1_MOUSE Fascin OS=Mus musculus OX=10090 GN=Fscn1 PE=1 SV=4	1008.27	866.107	2380.43	1539.32	774.663	NaN	NaN	4062.65	1448.53	2418.66	0.5989	0.439165
P39054	>sp|P39054|DYN2_MOUSE Dynamin-2 OS=Mus musculus OX=10090 GN=Dnm2 PE=1 SV=2	1144.94	1943.76	1686.84	1700.93	NaN	1103.54	952.584	6065.98	1619.12	2707.37	0.598041	0.477934
Cont_P60712;P60710;P63260	>sp|Cont_P60712|ACTB_BOVIN Actin, cytoplasmic 1 OS=Bos taurus OX=9913 GN=ACTB PE=1 SV=1;>sp|P60710|ACTB_MOUSE Actin, cytoplasmic 1 OS=Mus musculus OX=10090 GN=Actb PE=1 SV=1;>sp|P63260|ACTG_MOUSE Actin, cytoplasmic 2 OS=Mus musculus OX=10090 GN=Actg1 PE=1 SV=1	164315	158146	171908	221081	106589	234905	159545	696462	178862	299375	0.597452	0.408734
A0A075B5K9	>tr|A0A075B5K9|A0A075B5K9_MOUSE Immunoglobulin kappa variable 12-98 OS=Mus musculus OX=10090 GN=Igkv12-98 PE=4 SV=7	4811.21	2477.27	3663.66	3801.84	5449.25	3564.18	8750.72	6941.81	3688.5	6176.49	0.597183	0.083685
P01844	>sp|P01844|LAC2_MOUSE Ig lambda-2 chain C region OS=Mus musculus OX=10090 GN=Iglc2 PE=1 SV=1	3394.99	7328.45	4787.16	3205.93	8095.03	8357.4	9244.79	5718.52	4679.13	7853.93	0.595769	0.0397273
Q99JY9	>sp|Q99JY9|ARP3_MOUSE Actin-related protein 3 OS=Mus musculus OX=10090 GN=Actr3 PE=1 SV=3	1771.91	2494.9	1814.75	2526.26	937.295	1922.94	1237.06	10447.4	2151.95	3636.17	0.591819	0.540753
Q9EQI5	>tr|Q9EQI5|Q9EQI5_MOUSE Chemokine subfamily B Cys-X-Cys OS=Mus musculus OX=10090 GN=Ppbp PE=1 SV=1	96163.5	66779.8	55914.8	119772	38955.8	134403	58276.3	341379	84657.6	143254	0.590963	0.438795
Cont_P68103	>sp|Cont_P68103|EF1A1_BOVIN Elongation factor 1-alpha 1 OS=Bos taurus OX=9913 GN=EEF1A1 PE=1 SV=1	69038.6	106608	80264.8	109098	34628.3	33846	63290	488446	91252.3	155053	0.588525	0.588875
D3Z5G7	>tr|D3Z5G7|D3Z5G7_MOUSE Carboxylic ester hydrolase OS=Mus musculus OX=10090 GN=Ces1b PE=1 SV=1	17961.7	21287.7	23133.4	15476.8	43222.8	36946.8	30804.1	21338.3	19464.9	33078	0.588455	0.033656
Q60692	>sp|Q60692|PSB6_MOUSE Proteasome subunit beta type-6 OS=Mus musculus OX=10090 GN=Psmb6 PE=1 SV=3	3798.65	3260.56	NaN	2613.66	6560.52	6057.23	5701.25	3600.15	3224.29	5479.79	0.588397	0.0405572
Q91XA9	>sp|Q91XA9|CHIA_MOUSE Acidic mammalian chitinase OS=Mus musculus OX=10090 GN=Chia PE=1 SV=2	NaN	NaN	367.175	418.78	930.488	407.037	NaN	NaN	392.978	668.762	0.587619	0.404381
P97351	>sp|P97351|RS3A_MOUSE 40S ribosomal protein S3a OS=Mus musculus OX=10090 GN=Rps3a PE=1 SV=3	1101.46	1179	498.29	1714.49	382.665	368.302	308.664	6589.98	1123.31	1912.4	0.587381	0.635056
Q9D0M3	>sp|Q9D0M3|CY1_MOUSE Cytochrome c1, heme protein, mitochondrial OS=Mus musculus OX=10090 GN=Cyc1 PE=1 SV=1	NaN	NaN	294.222	NaN	NaN	NaN	NaN	501.363	294.222	501.363	0.586844	#DIV/0!
P06801	>sp|P06801|MAOX_MOUSE NADP-dependent malic enzyme OS=Mus musculus OX=10090 GN=Me1 PE=1 SV=2	997.979	1290.93	2041.04	1073.94	2366.33	1756.09	2205.38	2897.44	1350.97	2306.31	0.585773	0.0291314
Q9WVA4	>sp|Q9WVA4|TAGL2_MOUSE Transgelin-2 OS=Mus musculus OX=10090 GN=Tagln2 PE=1 SV=4	1999.33	2658.94	2337.42	3788.93	656.972	3432.05	2199.9	12131	2696.16	4604.98	0.585487	0.490732
P09055	>sp|P09055|ITB1_MOUSE Integrin beta-1 OS=Mus musculus OX=10090 GN=Itgb1 PE=1 SV=1	4426.01	3054.02	4911.98	4081.27	5966.03	6017.92	7430.47	8736.71	4118.32	7037.78	0.585172	0.00898175
Q03311	>sp|Q03311|CHLE_MOUSE Cholinesterase OS=Mus musculus OX=10090 GN=Bche PE=1 SV=2	11948.1	18548.7	19380.7	13440	32829.3	31594.2	29122.7	14739.4	15829.4	27071.4	0.584727	0.0491405
Q99K85	>sp|Q99K85|SERC_MOUSE Phosphoserine aminotransferase OS=Mus musculus OX=10090 GN=Psat1 PE=1 SV=1	NaN	250.822	NaN	180.283	NaN	NaN	NaN	369.632	215.553	369.632	0.583154	#DIV/0!
Q60974	>sp|Q60974|NCOR1_MOUSE Nuclear receptor corepressor 1 OS=Mus musculus OX=10090 GN=Ncor1 PE=1 SV=1	1944.73	2828.49	2075.3	NaN	4821.18	NaN	3479.7	3473.35	2282.84	3924.74	0.581655	0.0354916
A0A075B5Q2	>tr|A0A075B5Q2|A0A075B5Q2_MOUSE Immunoglobulin heavy variable 5-9 (Fragment) OS=Mus musculus OX=10090 GN=Ighv5-9 PE=4 SV=1	13983.4	26519.6	12358.3	5952.79	37452.4	21111.6	18338.9	24396.8	14703.5	25324.9	0.580595	0.128776
P00687	>sp|P00687|AMY1_MOUSE Alpha-amylase 1 OS=Mus musculus OX=10090 GN=Amy1 PE=1 SV=2	9466.7	10786.1	9951.4	8602.56	25428.1	18797.1	14311.5	8339.98	9701.68	16719.2	0.580273	0.101867
Q8BHL8	>sp|Q8BHL8|PSMF1_MOUSE Proteasome inhibitor PI31 subunit OS=Mus musculus OX=10090 GN=Psmf1 PE=1 SV=1	NaN	NaN	NaN	428.893	NaN	NaN	740.418	NaN	428.893	740.418	0.579258	#DIV/0!
Q60972;Q60973	>sp|Q60972|RBBP4_MOUSE Histone-binding protein RBBP4 OS=Mus musculus OX=10090 GN=Rbbp4 PE=1 SV=5;>sp|Q60973|RBBP7_MOUSE Histone-binding protein RBBP7 OS=Mus musculus OX=10090 GN=Rbbp7 PE=1 SV=1	NaN	463.17	1011.67	NaN	NaN	NaN	NaN	1273.93	737.419	1273.93	0.578855	#DIV/0!
Q8R050	>sp|Q8R050|ERF3A_MOUSE Eukaryotic peptide chain release factor GTP-binding subunit ERF3A OS=Mus musculus OX=10090 GN=Gspt1 PE=1 SV=2	140.367	284.234	213.794	502.366	NaN	NaN	NaN	493.723	285.19	493.723	0.577632	#DIV/0!
P61290	>sp|P61290|PSME3_MOUSE Proteasome activator complex subunit 3 OS=Mus musculus OX=10090 GN=Psme3 PE=1 SV=1	282.071	NaN	1497.04	538.875	274.801	NaN	NaN	2403.37	772.66	1339.09	0.577005	0.583895
Q9CQM9	>sp|Q9CQM9|GLRX3_MOUSE Glutaredoxin-3 OS=Mus musculus OX=10090 GN=Glrx3 PE=1 SV=1	NaN	1137.04	NaN	NaN	NaN	NaN	NaN	1971.25	1137.04	1971.25	0.576811	#DIV/0!
P62869	>sp|P62869|ELOB_MOUSE Elongin-B OS=Mus musculus OX=10090 GN=Elob PE=1 SV=1	914.885	NaN	1732.39	1676.48	NaN	1030.89	NaN	3994.55	1441.25	2512.72	0.573583	0.422271
Cont_P13647	>sp|Cont_P13647|K2C5_HUMAN Keratin, type II cytoskeletal 5 OS=Homo sapiens OX=9606 GN=KRT5 PE=1 SV=3	98248	51417.9	370877	725042	73598.5	46864	31846.9	2019488	311396	542949	0.573528	0.669385
Q8QZZ8	>sp|Q8QZZ8|RAB38_MOUSE Ras-related protein Rab-38 OS=Mus musculus OX=10090 GN=Rab38 PE=1 SV=1	NaN	NaN	495.027	NaN	NaN	NaN	NaN	863.509	495.027	863.509	0.573273	#DIV/0!
Q9CU65	>sp|Q9CU65|ZMYM2_MOUSE Zinc finger MYM-type protein 2 OS=Mus musculus OX=10090 GN=Zmym2 PE=1 SV=3	8783.45	7708.87	3684.84	NaN	15656.1	15130	11319.8	4873.61	6725.72	11744.9	0.572652	0.179245
P20108	>sp|P20108|PRDX3_MOUSE Thioredoxin-dependent peroxide reductase, mitochondrial OS=Mus musculus OX=10090 GN=Prdx3 PE=1 SV=1	1639.6	1073.46	NaN	1167.5	NaN	1711.29	2045.13	3031.68	1293.52	2262.7	0.571672	0.0889736
Q6P8J7	>sp|Q6P8J7|KCRS_MOUSE Creatine kinase S-type, mitochondrial OS=Mus musculus OX=10090 GN=Ckmt2 PE=1 SV=1	482.769	386.112	411.75	192.271	1068.18	NaN	NaN	224.391	368.226	646.286	0.569756	0.368591
P12382	>sp|P12382|PFKAL_MOUSE ATP-dependent 6-phosphofructokinase, liver type OS=Mus musculus OX=10090 GN=Pfkl PE=1 SV=4	732.534	1055.58	449.342	658.373	578.14	NaN	NaN	1968.5	723.958	1273.32	0.568559	0.303442
Q9CQW1	>sp|Q9CQW1|YKT6_MOUSE Synaptobrevin homolog YKT6 OS=Mus musculus OX=10090 GN=Ykt6 PE=1 SV=1	NaN	547.249	297.121	429.718	NaN	NaN	NaN	747.898	424.696	747.898	0.567853	#DIV/0!
A0A571BF69	>tr|A0A571BF69|A0A571BF69_MOUSE Maltase-glucoamylase OS=Mus musculus OX=10090 GN=Mgam PE=1 SV=1	117237	122012	155307	103251	276337	249654	236481	114307	124452	219195	0.567769	0.0452456
A0A140T8N3	>tr|A0A140T8N3|A0A140T8N3_MOUSE Immunoglobulin kappa chain variable 13-84 (Fragment) OS=Mus musculus OX=10090 GN=Igkv13-84 PE=4 SV=2	1588.2	7745.5	6562.37	4777.27	13872.5	11850.9	6867.99	3964.29	5168.34	9138.9	0.565531	0.182413
A0A075B5K2	>tr|A0A075B5K2|A0A075B5K2_MOUSE Immunoglobulin kappa chain variable 9-124 OS=Mus musculus OX=10090 GN=Igkv9-124 PE=1 SV=7	11382.7	48157.4	20669	17274.5	41767.3	83094.6	33499.2	14480.4	24370.9	43210.4	0.564006	0.300001
Q9CQD1	>sp|Q9CQD1|RAB5A_MOUSE Ras-related protein Rab-5A OS=Mus musculus OX=10090 GN=Rab5a PE=1 SV=1	577.103	2016.33	3795.71	2713.85	760.615	778.036	972.581	13650	2275.75	4040.31	0.563261	0.609289
P49222	>sp|P49222|EPB42_MOUSE Protein 4.2 OS=Mus musculus OX=10090 GN=Epb42 PE=1 SV=3	NaN	NaN	NaN	303.612	433.484	NaN	NaN	645.336	303.612	539.41	0.56286	#DIV/0!
P01627	>sp|P01627|KV2A2_MOUSE Immunoglobulin kappa variable 2-112 OS=Mus musculus OX=10090 GN=Igkv2-112 PE=4 SV=1	356.508	5304.63	2753.81	1729.32	7246.91	6080.42	2459.3	2284.25	2536.07	4517.72	0.561359	0.272074
P01872	>sp|P01872|IGHM_MOUSE Immunoglobulin heavy constant mu OS=Mus musculus OX=10090 GN=Ighm PE=1 SV=2	444558	641713	752225	402551	1.26326e+06	956774	1.28045e+06	518663	560262	1.00479e+06	0.557593	0.0643127
Q8R1F1	>sp|Q8R1F1|NIBA2_MOUSE Protein Niban 2 OS=Mus musculus OX=10090 GN=Niban2 PE=1 SV=2	1528.43	3674.35	5163.26	NaN	NaN	NaN	5675.04	6719.84	3455.35	6197.44	0.557544	0.148326
Q9JIF0	>sp|Q9JIF0|ANM1_MOUSE Protein arginine N-methyltransferase 1 OS=Mus musculus OX=10090 GN=Prmt1 PE=1 SV=1	NaN	NaN	636.66	291.467	NaN	NaN	NaN	832.445	464.063	832.445	0.55747	#DIV/0!
Q8BYY9	>sp|Q8BYY9|SPA3B_MOUSE Serine protease inhibitor A3B OS=Mus musculus OX=10090 GN=Serpina3b PE=2 SV=1	340.511	743.583	NaN	337.263	NaN	NaN	NaN	850.554	473.786	850.554	0.557032	#DIV/0!
P29341	>sp|P29341|PABP1_MOUSE Polyadenylate-binding protein 1 OS=Mus musculus OX=10090 GN=Pabpc1 PE=1 SV=2	1667.57	2035.38	3866.5	2345.98	405.095	1735.14	1338.46	14346.8	2478.86	4456.36	0.556251	0.575823
P62908	>sp|P62908|RS3_MOUSE 40S ribosomal protein S3 OS=Mus musculus OX=10090 GN=Rps3 PE=1 SV=1	1691.06	1580.45	2880.76	2134.71	243.566	457.646	778.322	13444.6	2071.75	3731.03	0.555274	0.628224
P62874	>sp|P62874|GBB1_MOUSE Guanine nucleotide-binding protein G(I)/G(S)/G(T) subunit beta-1 OS=Mus musculus OX=10090 GN=Gnb1 PE=1 SV=3	746.569	NaN	370.715	763.195	NaN	773.323	NaN	1507.12	626.826	1140.22	0.549741	0.206565
Q8C7G5	>sp|Q8C7G5|APOA5_MOUSE Apolipoprotein A-V OS=Mus musculus OX=10090 GN=Apoa5 PE=1 SV=1	NaN	91.3657	221.007	261.903	504.381	NaN	192.183	NaN	191.425	348.282	0.549627	0.326128
P18528	>sp|P18528|HVM57_MOUSE Ig heavy chain V region 6.96 OS=Mus musculus OX=10090 PE=4 SV=1	21202.6	23069.6	28590.4	29591.3	48052	62061	47870.1	29279.7	25613.5	46815.7	0.547113	0.0235292
Q6P3D0	>sp|Q6P3D0|NUD16_MOUSE U8 snoRNA-decapping enzyme OS=Mus musculus OX=10090 GN=Nudt16 PE=1 SV=1	NaN	NaN	341.65	NaN	NaN	NaN	NaN	624.939	341.65	624.939	0.546693	#DIV/0!
Q922Q8	>sp|Q922Q8|LRC59_MOUSE Leucine-rich repeat-containing protein 59 OS=Mus musculus OX=10090 GN=Lrrc59 PE=1 SV=1	NaN	2732.74	NaN	2187.48	NaN	NaN	NaN	4514.47	2460.11	4514.47	0.544939	#DIV/0!
P80314	>sp|P80314|TCPB_MOUSE T-complex protein 1 subunit beta OS=Mus musculus OX=10090 GN=Cct2 PE=1 SV=4	623.428	797.599	1286.95	982.289	560.803	856.145	NaN	3664.74	922.567	1693.9	0.544642	0.402892
Q8CI94	>sp|Q8CI94|PYGB_MOUSE Glycogen phosphorylase, brain form OS=Mus musculus OX=10090 GN=Pygb PE=1 SV=3	595.374	660.338	492.684	1028.47	476.639	1102.31	717.108	2813.59	694.218	1277.41	0.543456	0.322252
O88668	>sp|O88668|CREG1_MOUSE Protein CREG1 OS=Mus musculus OX=10090 GN=Creg1 PE=1 SV=1	NaN	403.765	NaN	735.16	773.487	1344.08	NaN	1034.51	569.463	1050.69	0.541989	0.145538
Q64339	>sp|Q64339|ISG15_MOUSE Ubiquitin-like protein ISG15 OS=Mus musculus OX=10090 GN=Isg15 PE=1 SV=4	3903.61	2618.78	4972.45	NaN	8480.44	7514.34	9211.96	3117.47	3831.62	7081.05	0.541108	0.116449
P60766	>sp|P60766|CDC42_MOUSE Cell division control protein 42 homolog OS=Mus musculus OX=10090 GN=Cdc42 PE=1 SV=2	1942.04	3161.35	1504.38	2373.32	1921.78	1865.05	2439.25	10440.5	2245.27	4166.64	0.538869	0.40071
Q8BMK4	>sp|Q8BMK4|CKAP4_MOUSE Cytoskeleton-associated protein 4 OS=Mus musculus OX=10090 GN=Ckap4 PE=1 SV=2	NaN	NaN	1233.42	NaN	NaN	NaN	NaN	2298.44	1233.42	2298.44	0.536633	#DIV/0!
P63038	>sp|P63038|CH60_MOUSE 60 kDa heat shock protein, mitochondrial OS=Mus musculus OX=10090 GN=Hspd1 PE=1 SV=1	1717.28	NaN	953.405	751.728	NaN	NaN	NaN	2127.04	1140.81	2127.04	0.536335	#DIV/0!
F6TQW2	>tr|F6TQW2|F6TQW2_MOUSE Immunoglobulin heavy constant gamma 2C (Fragment) OS=Mus musculus OX=10090 GN=Ighg2c PE=1 SV=2	85745.1	188372	58834	42459	183338	275045	160752	81524.3	93852.6	175165	0.535796	0.165777
Q5Y4Y6;Q9EST1	>sp|Q5Y4Y6|GSDA3_MOUSE Gasdermin-A3 OS=Mus musculus OX=10090 GN=Gsdma3 PE=1 SV=1;>sp|Q9EST1|GSDMA_MOUSE Gasdermin-A OS=Mus musculus OX=10090 GN=Gsdma PE=2 SV=1	NaN	NaN	2018.69	NaN	NaN	NaN	NaN	3769.72	2018.69	3769.72	0.535502	#DIV/0!
P68372	>sp|P68372|TBB4B_MOUSE Tubulin beta-4B chain OS=Mus musculus OX=10090 GN=Tubb4b PE=1 SV=1	10044.4	9917.17	12019	12164.3	4120.7	7089.96	7516.13	63845.9	11036.2	20643.2	0.534618	0.53041
P63280	>sp|P63280|UBC9_MOUSE SUMO-conjugating enzyme UBC9 OS=Mus musculus OX=10090 GN=Ube2i PE=1 SV=1	NaN	NaN	NaN	1382.49	NaN	NaN	NaN	2595.81	1382.49	2595.81	0.532585	#DIV/0!
O70325	>sp|O70325|GPX4_MOUSE Phospholipid hydroperoxide glutathione peroxidase OS=Mus musculus OX=10090 GN=Gpx4 PE=1 SV=4	2210.28	1396.17	1328.69	2256.74	1825.21	3426.01	1784.12	6494.13	1797.97	3382.37	0.531571	0.211778
Cont_P02535;P02535	>sp|Cont_P02535|K1C10_MOUSE Keratin, type I cytoskeletal 10 OS=Mus musculus OX=10090 GN=Krt10 PE=1 SV=3;>sp|P02535|K1C10_MOUSE Keratin, type I cytoskeletal 10 OS=Mus musculus OX=10090 GN=Krt10 PE=1 SV=3	1628.49	900.691	1554.93	390.321	2137.61	1119.41	NaN	3059.94	1118.61	2105.65	0.531241	0.151186
Q9D0R2	>sp|Q9D0R2|SYTC_MOUSE Threonine--tRNA ligase 1, cytoplasmic OS=Mus musculus OX=10090 GN=Tars1 PE=1 SV=2	687.295	1707.87	721.207	565.633	NaN	NaN	NaN	1734.85	920.5	1734.85	0.530594	#DIV/0!
E9Q616	>tr|E9Q616|E9Q616_MOUSE AHNAK nucleoprotein (desmoyokin) OS=Mus musculus OX=10090 GN=Ahnak PE=1 SV=1	469.444	1995.73	2180.66	943.68	406.507	213.647	1369.12	8557.69	1397.38	2636.74	0.529965	0.564283
P04919	>sp|P04919|B3AT_MOUSE Band 3 anion transport protein OS=Mus musculus OX=10090 GN=Slc4a1 PE=1 SV=1	5511.75	3635.78	NaN	7575.64	4242.92	11105.6	17399.8	9336.59	5574.39	10521.2	0.529823	0.1999
P62301	>sp|P62301|RS13_MOUSE 40S ribosomal protein S13 OS=Mus musculus OX=10090 GN=Rps13 PE=1 SV=2	1176.54	1791.08	1757.79	1516.46	NaN	NaN	1045.18	4848.91	1560.46	2947.05	0.529501	0.306535
A0A075B5S2	>tr|A0A075B5S2|A0A075B5S2_MOUSE Immunoglobulin heavy variable 7-1 (Fragment) OS=Mus musculus OX=10090 GN=Ighv7-1 PE=1 SV=2	29274.5	23729	28569.7	31051.4	93519.3	43235.9	51958.1	24252.7	28156.2	53241.5	0.528839	0.138838
Q8BT60	>sp|Q8BT60|CPNE3_MOUSE Copine-3 OS=Mus musculus OX=10090 GN=Cpne3 PE=1 SV=2	531.858	327.579	2112.64	542.198	NaN	NaN	NaN	1662.76	878.568	1662.76	0.528379	#DIV/0!
P60843	>sp|P60843|IF4A1_MOUSE Eukaryotic initiation factor 4A-I OS=Mus musculus OX=10090 GN=Eif4a1 PE=1 SV=1	4194.44	5632.05	5227.57	5489.84	2235.57	3410.98	3428.39	29857.9	5135.97	9733.22	0.527675	0.519551
Q61205	>sp|Q61205|PA1B3_MOUSE Platelet-activating factor acetylhydrolase IB subunit alpha1 OS=Mus musculus OX=10090 GN=Pafah1b3 PE=1 SV=1	452.575	735.487	NaN	605.21	NaN	NaN	NaN	1136.84	597.758	1136.84	0.525804	#DIV/0!
P80317	>sp|P80317|TCPZ_MOUSE T-complex protein 1 subunit zeta OS=Mus musculus OX=10090 GN=Cct6a PE=1 SV=3	579.148	743.753	590.537	984.128	458.893	729.902	610.401	3720.98	724.392	1380.04	0.524905	0.437211
P36552	>sp|P36552|HEM6_MOUSE Oxygen-dependent coproporphyrinogen-III oxidase, mitochondrial OS=Mus musculus OX=10090 GN=Cpox PE=1 SV=2	NaN	NaN	NaN	241.979	NaN	NaN	NaN	462.444	241.979	462.444	0.523262	#DIV/0!
A0A140T8P6	>tr|A0A140T8P6|A0A140T8P6_MOUSE Immunoglobulin kappa variable 12-46 (Fragment) OS=Mus musculus OX=10090 GN=Igkv12-46 PE=1 SV=2	8261.92	23268	25165.9	21112.6	45663.1	37614.6	47992.1	17558	19452.1	37207	0.522808	0.0657167
P61161	>sp|P61161|ARP2_MOUSE Actin-related protein 2 OS=Mus musculus OX=10090 GN=Actr2 PE=1 SV=1	3257.52	4921.78	4491.3	5200.17	2656.17	NaN	2278.28	20778	4467.69	8570.82	0.521267	0.460318
P11983	>sp|P11983|TCPA_MOUSE T-complex protein 1 subunit alpha OS=Mus musculus OX=10090 GN=Tcp1 PE=1 SV=3	1117.69	1429.49	1304.67	1174.65	NaN	490.059	1066.22	5691.1	1256.63	2415.79	0.520172	0.439126
B2RQC6	>sp|B2RQC6|PYR1_MOUSE CAD protein OS=Mus musculus OX=10090 GN=Cad PE=1 SV=1	636.499	586.826	508.411	771.046	NaN	NaN	NaN	1209.08	625.695	1209.08	0.517495	#DIV/0!
Q91X79	>sp|Q91X79|CELA1_MOUSE Chymotrypsin-like elastase family member 1 OS=Mus musculus OX=10090 GN=Cela1 PE=1 SV=1	2138.24	2058.64	1599.56	1065.13	3718.48	4971.11	2824.63	1774.46	1715.39	3322.17	0.516347	0.0676303
A0A140T8N5	>tr|A0A140T8N5|A0A140T8N5_MOUSE Immunoglobulin kappa variable 6-23 (Fragment) OS=Mus musculus OX=10090 GN=Igkv6-23 PE=4 SV=2	100314	82743.7	124674	110470	235806	209938	233664	133592	104550	203250	0.514393	0.0082899
P35492	>sp|P35492|HUTH_MOUSE Histidine ammonia-lyase OS=Mus musculus OX=10090 GN=Hal PE=1 SV=1	905.219	NaN	1016.39	6462.29	1230.7	NaN	NaN	9675.95	2794.63	5453.33	0.512464	0.548022
P02089	>sp|P02089|HBB2_MOUSE Hemoglobin subunit beta-2 OS=Mus musculus OX=10090 GN=Hbb-b2 PE=1 SV=2	47027.7	NaN	NaN	144942	171400	265293	227864	85686.2	95985	187561	0.511754	0.236472
Q8VIJ6	>sp|Q8VIJ6|SFPQ_MOUSE Splicing factor, proline- and glutamine-rich OS=Mus musculus OX=10090 GN=Sfpq PE=1 SV=1	NaN	NaN	NaN	746.375	NaN	NaN	NaN	1465.31	746.375	1465.31	0.509365	#DIV/0!
Q61176	>sp|Q61176|ARGI1_MOUSE Arginase-1 OS=Mus musculus OX=10090 GN=Arg1 PE=1 SV=1	3531.35	1866.91	NaN	NaN	1081.34	2671.92	1184.17	16293	2699.13	5307.6	0.50854	0.662456
P80316	>sp|P80316|TCPE_MOUSE T-complex protein 1 subunit epsilon OS=Mus musculus OX=10090 GN=Cct5 PE=1 SV=1	1431.44	995.696	1224.13	1355.1	NaN	930.047	NaN	4000.45	1251.59	2465.25	0.507694	0.270931
A0A1Y7VJN6;P03987	>tr|A0A1Y7VJN6|A0A1Y7VJN6_MOUSE Immunoglobulin heavy constant gamma 3 (Fragment) OS=Mus musculus OX=10090 GN=Ighg3 PE=4 SV=1;>sp|P03987|IGHG3_MOUSE Ig gamma-3 chain C region OS=Mus musculus OX=10090 PE=1 SV=2	118075	161587	178670	125194	356914	273101	346412	173711	145881	287534	0.507353	0.019328
Q6ZWX6	>sp|Q6ZWX6|IF2A_MOUSE Eukaryotic translation initiation factor 2 subunit 1 OS=Mus musculus OX=10090 GN=Eif2s1 PE=1 SV=3	1326.94	NaN	1056.74	995.976	1511.92	NaN	NaN	2938.75	1126.55	2225.33	0.50624	0.138506
Q91V76	>sp|Q91V76|CK054_MOUSE Ester hydrolase C11orf54 homolog OS=Mus musculus OX=10090 PE=1 SV=1	NaN	429.624	NaN	NaN	NaN	NaN	NaN	851.484	429.624	851.484	0.504559	#DIV/0!
Cont_Q04695	>sp|Cont_Q04695|K1C17_HUMAN Keratin, type I cytoskeletal 17 OS=Homo sapiens OX=9606 GN=KRT17 PE=1 SV=2	2397.21	2748.27	74410.8	19580.7	1710.39	932.113	1781.39	192504	24784.2	49232	0.503417	0.646749
P62192	>sp|P62192|PRS4_MOUSE 26S proteasome regulatory subunit 4 OS=Mus musculus OX=10090 GN=Psmc1 PE=1 SV=1	1748.91	824.027	658.096	1177.43	424.148	NaN	919.089	5240.62	1102.12	2194.62	0.50219	0.442722
Q61166	>sp|Q61166|MARE1_MOUSE Microtubule-associated protein RP/EB family member 1 OS=Mus musculus OX=10090 GN=Mapre1 PE=1 SV=3	627.423	675.973	491.885	804.173	NaN	349.273	556.132	2980.85	649.864	1295.42	0.501664	0.405504
Q3THE2	>sp|Q3THE2|ML12B_MOUSE Myosin regulatory light chain 12B OS=Mus musculus OX=10090 GN=Myl12b PE=1 SV=2	5555.52	5424.29	5795.72	4994.27	2299.78	8180.3	3992.13	28955.1	5442.45	10856.8	0.501293	0.41326
Q6KCD5	>sp|Q6KCD5|NIPBL_MOUSE Nipped-B-like protein OS=Mus musculus OX=10090 GN=Nipbl PE=1 SV=1	NaN	343.918	367.416	NaN	NaN	NaN	709.567	NaN	355.667	709.567	0.501245	#DIV/0!
Q64695	>sp|Q64695|EPCR_MOUSE Endothelial protein C receptor OS=Mus musculus OX=10090 GN=Procr PE=1 SV=3	992.487	1801.18	687.995	522.245	2012.05	NaN	NaN	NaN	1000.98	2012.05	0.497491	#DIV/0!
P41241	>sp|P41241|CSK_MOUSE Tyrosine-protein kinase CSK OS=Mus musculus OX=10090 GN=Csk PE=1 SV=2	NaN	NaN	NaN	285.197	NaN	NaN	NaN	574.512	285.197	574.512	0.496416	#DIV/0!
O35344	>sp|O35344|IMA4_MOUSE Importin subunit alpha-4 OS=Mus musculus OX=10090 GN=Kpna3 PE=1 SV=1	290.089	497.151	366.543	530.623	190.129	434.216	NaN	1922.12	421.102	848.822	0.496102	0.39295
P05208	>sp|P05208|CEL2A_MOUSE Chymotrypsin-like elastase family member 2A OS=Mus musculus OX=10090 GN=Cela2a PE=1 SV=1	4078.95	1763.05	2113.94	2262.28	4733.4	8313.47	4772.06	2836.83	2554.55	5163.94	0.494691	0.0828489
P50396	>sp|P50396|GDIA_MOUSE Rab GDP dissociation inhibitor alpha OS=Mus musculus OX=10090 GN=Gdi1 PE=1 SV=3	973.167	1326.82	1837.61	2135.55	NaN	1916.3	978.517	6644.71	1568.29	3179.84	0.493196	0.331391
P63017	>sp|P63017|HSP7C_MOUSE Heat shock cognate 71 kDa protein OS=Mus musculus OX=10090 GN=Hspa8 PE=1 SV=1	4458.33	5054.58	4412.75	7415.12	3375.36	5496.68	4384.83	30215.8	5335.19	10868.2	0.490901	0.42747
Q68FD5	>sp|Q68FD5|CLH1_MOUSE Clathrin heavy chain 1 OS=Mus musculus OX=10090 GN=Cltc PE=1 SV=3	1703.16	1852.28	1636.71	1384.66	752.546	1028.75	903.694	10766.5	1644.2	3362.87	0.488928	0.512653
P43276	>sp|P43276|H15_MOUSE Histone H1.5 OS=Mus musculus OX=10090 GN=H1-5 PE=1 SV=2	NaN	NaN	2321.38	3569.05	NaN	NaN	1650.48	10505.3	2945.21	6077.88	0.484579	0.556066
P62137	>sp|P62137|PP1A_MOUSE Serine/threonine-protein phosphatase PP1-alpha catalytic subunit OS=Mus musculus OX=10090 GN=Ppp1ca PE=1 SV=1	723.062	773.877	824.712	1017.03	684.402	483.411	562.895	5160.83	834.671	1722.88	0.484461	0.468677
Q8BWY3	>sp|Q8BWY3|ERF1_MOUSE Eukaryotic peptide chain release factor subunit 1 OS=Mus musculus OX=10090 GN=Etf1 PE=1 SV=4	555.224	NaN	664.297	1180.24	NaN	365.394	NaN	2940.82	799.919	1653.11	0.483888	0.452805
Q9QYB1	>sp|Q9QYB1|CLIC4_MOUSE Chloride intracellular channel protein 4 OS=Mus musculus OX=10090 GN=Clic4 PE=1 SV=3	425.457	602.765	547.308	468.365	NaN	NaN	446.059	1668.34	510.973	1057.2	0.483327	0.222907
Q60605	>sp|Q60605|MYL6_MOUSE Myosin light polypeptide 6 OS=Mus musculus OX=10090 GN=Myl6 PE=1 SV=3	16352.1	12967	13763.4	14931.7	6547.4	23835	13696.6	76092.4	14503.5	30042.8	0.482762	0.362534
D3Z298	>tr|D3Z298|D3Z298_MOUSE Carboxylic ester hydrolase OS=Mus musculus OX=10090 GN=Ces1h PE=3 SV=2	1047.28	4073.62	3906.82	2111.45	5621.81	5680.82	10028.3	1773.23	2784.79	5776.05	0.482127	0.154726
E9Q3S4	>sp|E9Q3S4|M3K19_MOUSE Mitogen-activated protein kinase kinase kinase 19 OS=Mus musculus OX=10090 GN=Map3k19 PE=3 SV=1	1050.91	1892.82	1893.53	1534	NaN	1386.82	1212.9	7323.37	1592.81	3307.7	0.481547	0.358585
P01758	>sp|P01758|HVM14_MOUSE Ig heavy chain V region 108A OS=Mus musculus OX=10090 GN=Igh-VJ558 PE=4 SV=1	1537.7	3880.88	4635.8	2755.45	8341.26	10343.6	4973.76	2954.59	3202.46	6653.31	0.481333	0.102169
P40124	>sp|P40124|CAP1_MOUSE Adenylyl cyclase-associated protein 1 OS=Mus musculus OX=10090 GN=Cap1 PE=1 SV=4	2637.63	2794.68	1986.86	3808.41	1576.29	4768.37	2110.34	14872.7	2806.89	5831.94	0.481297	0.369172
Q8CG03	>sp|Q8CG03|PDE5A_MOUSE cGMP-specific 3',5'-cyclic phosphodiesterase OS=Mus musculus OX=10090 GN=Pde5a PE=1 SV=2	494.307	83.3283	NaN	447.003	NaN	767.781	536.995	828.845	341.546	711.207	0.480234	0.0785549
P05132	>sp|P05132|KAPCA_MOUSE cAMP-dependent protein kinase catalytic subunit alpha OS=Mus musculus OX=10090 GN=Prkaca PE=1 SV=3	NaN	644.486	229.616	893.456	228.873	608.798	615.922	3485.52	589.186	1234.78	0.477159	0.509167
P46638	>sp|P46638|RB11B_MOUSE Ras-related protein Rab-11B OS=Mus musculus OX=10090 GN=Rab11b PE=1 SV=3	2672.02	2752.51	7135.36	4003.86	2096.55	3567.24	2272.81	26954.6	4140.94	8722.81	0.474725	0.486102
P14131	>sp|P14131|RS16_MOUSE 40S ribosomal protein S16 OS=Mus musculus OX=10090 GN=Rps16 PE=1 SV=4	1857.84	2176.81	2011.79	1629.82	226.288	928.153	997.429	14025.5	1919.07	4044.35	0.474505	0.547324
Q91W90	>sp|Q91W90|TXND5_MOUSE Thioredoxin domain-containing protein 5 OS=Mus musculus OX=10090 GN=Txndc5 PE=1 SV=2	NaN	172.554	325.849	NaN	NaN	NaN	NaN	525.591	249.201	525.591	0.474136	#DIV/0!
O08742	>sp|O08742|GPV_MOUSE Platelet glycoprotein V OS=Mus musculus OX=10090 GN=Gp5 PE=1 SV=1	3105.72	752.166	575.144	1813.3	1855.32	3286.49	1162.25	6875.71	1561.58	3294.94	0.473933	0.261907
Q9ERD7	>sp|Q9ERD7|TBB3_MOUSE Tubulin beta-3 chain OS=Mus musculus OX=10090 GN=Tubb3 PE=1 SV=1	627.778	1280.26	1549.73	945.41	NaN	NaN	400.507	4264.42	1100.8	2332.46	0.471946	0.370042
A0A075B5W6	>tr|A0A075B5W6|A0A075B5W6_MOUSE Immunoglobulin heavy variable 1-55 (Fragment) OS=Mus musculus OX=10090 GN=Ighv1-55 PE=1 SV=1	13452	16359.1	16586	14428	28564.6	33979.3	43520.9	23178.8	15206.3	32310.9	0.470623	0.00813807
Q9CQ89	>sp|Q9CQ89|CUTA_MOUSE Protein CutA OS=Mus musculus OX=10090 GN=Cuta PE=1 SV=3	NaN	123.927	182.147	86.1752	NaN	NaN	NaN	277.996	130.75	277.996	0.470331	#DIV/0!
A0A1Y7VKY1;F6YVP7;P62270	>tr|A0A1Y7VKY1|A0A1Y7VKY1_MOUSE 40S ribosomal protein S18 OS=Mus musculus OX=10090 GN=Rps18-ps5 PE=3 SV=1;>tr|F6YVP7|F6YVP7_MOUSE 40S ribosomal protein S18 OS=Mus musculus OX=10090 GN=Rps18-ps6 PE=3 SV=2;>sp|P62270|RS18_MOUSE 40S ribosomal protein S18 OS=Mus musculus OX=10090 GN=Rps18 PE=1 SV=3	1227.24	1386.11	2001.07	1460.27	NaN	334.296	417.353	8970.3	1518.67	3240.65	0.468632	0.506062
Q9Z1N5	>sp|Q9Z1N5|DX39B_MOUSE Spliceosome RNA helicase Ddx39b OS=Mus musculus OX=10090 GN=Ddx39b PE=1 SV=1	1202.65	1530.92	1507.79	1025.75	NaN	NaN	457.116	5227.5	1316.78	2842.31	0.463278	0.358611
P27048;P63163	>sp|P27048|RSMB_MOUSE Small nuclear ribonucleoprotein-associated protein B OS=Mus musculus OX=10090 GN=Snrpb PE=1 SV=1;>sp|P63163|RSMN_MOUSE Small nuclear ribonucleoprotein-associated protein N OS=Mus musculus OX=10090 GN=Snrpn PE=1 SV=1	624.028	NaN	2242.24	724.844	NaN	NaN	NaN	2589.34	1197.04	2589.34	0.462295	#DIV/0!
A0A075B5W5	>tr|A0A075B5W5|A0A075B5W5_MOUSE Immunoglobulin heavy variable V1-54 (Fragment) OS=Mus musculus OX=10090 GN=Ighv1-54 PE=4 SV=1	NaN	1108.03	NaN	NaN	3000.69	2291.8	1216.35	3104.36	1108.03	2403.3	0.461045	#DIV/0!
Q8VCI0	>sp|Q8VCI0|PLBL1_MOUSE Phospholipase B-like 1 OS=Mus musculus OX=10090 GN=Plbd1 PE=1 SV=1	NaN	NaN	407.782	1295.34	NaN	NaN	NaN	1865.33	851.56	1865.33	0.456521	#DIV/0!
Q3U1J4	>sp|Q3U1J4|DDB1_MOUSE DNA damage-binding protein 1 OS=Mus musculus OX=10090 GN=Ddb1 PE=1 SV=2	541.355	887.084	1059.48	1040.16	NaN	NaN	NaN	1936.08	882.019	1936.08	0.455569	#DIV/0!
Q91YE6	>sp|Q91YE6|IPO9_MOUSE Importin-9 OS=Mus musculus OX=10090 GN=Ipo9 PE=1 SV=3	NaN	117.396	NaN	131.848	NaN	NaN	NaN	274.02	124.622	274.02	0.454791	#DIV/0!
A0A075B5Q6	>tr|A0A075B5Q6|A0A075B5Q6_MOUSE Immunoglobulin heavy variable 5-9-1 OS=Mus musculus OX=10090 GN=Ighv5-9-1 PE=1 SV=1	3076.49	5232.39	6399.05	5832.17	15688.4	16522.3	6762.83	6554.16	5135.03	11381.9	0.451157	0.0692135
Q7TPC1	>sp|Q7TPC1|CDSN_MOUSE Corneodesmosin OS=Mus musculus OX=10090 GN=Cdsn PE=2 SV=2	6735.25	3173.5	6290.56	82683	NaN	4182.44	NaN	105563	24720.6	54872.8	0.450507	0.517053
O35930	>sp|O35930|GP1BA_MOUSE Platelet glycoprotein Ib alpha chain OS=Mus musculus OX=10090 GN=Gp1ba PE=1 SV=2	10684.6	NaN	8377.96	7718.52	29217	19429.3	17554.6	13296.3	8927.04	19874.3	0.449176	0.0428228
P97855	>sp|P97855|G3BP1_MOUSE Ras GTPase-activating protein-binding protein 1 OS=Mus musculus OX=10090 GN=G3bp1 PE=1 SV=1	NaN	NaN	NaN	1	NaN	NaN	NaN	2.22821	1	2.22821	0.44879	#DIV/0!
P46460	>sp|P46460|NSF_MOUSE Vesicle-fusing ATPase OS=Mus musculus OX=10090 GN=Nsf PE=1 SV=2	589.769	425.064	716.141	850.157	438.82	NaN	1028.03	2849.11	645.283	1438.65	0.448533	0.254389
P70398	>sp|P70398|USP9X_MOUSE Probable ubiquitin carboxyl-terminal hydrolase FAF-X OS=Mus musculus OX=10090 GN=Usp9x PE=1 SV=2	NaN	NaN	532.277	128.152	NaN	NaN	NaN	738.245	330.215	738.245	0.447297	#DIV/0!
Q9WU78	>sp|Q9WU78|PDC6I_MOUSE Programmed cell death 6-interacting protein OS=Mus musculus OX=10090 GN=Pdcd6ip PE=1 SV=3	917.835	774.721	1113.9	1981.43	660.834	823.332	NaN	6551.9	1196.97	2678.69	0.44685	0.410881
Q8BWR2	>sp|Q8BWR2|PITH1_MOUSE PITH domain-containing protein 1 OS=Mus musculus OX=10090 GN=Pithd1 PE=1 SV=1	NaN	NaN	449.172	NaN	NaN	NaN	NaN	1012.96	449.172	1012.96	0.443424	#DIV/0!
P54775	>sp|P54775|PRS6B_MOUSE 26S proteasome regulatory subunit 6B OS=Mus musculus OX=10090 GN=Psmc4 PE=1 SV=2	536.659	NaN	945.525	884.591	NaN	NaN	492.766	3070.21	788.925	1781.49	0.442846	0.383419
Q01853	>sp|Q01853|TERA_MOUSE Transitional endoplasmic reticulum ATPase OS=Mus musculus OX=10090 GN=Vcp PE=1 SV=4	7929.44	6803.14	8997.23	10245.7	7278.66	12077.8	9635.73	47801.1	8493.87	19198.3	0.442427	0.308072
Q9CZX8	>sp|Q9CZX8|RS19_MOUSE 40S ribosomal protein S19 OS=Mus musculus OX=10090 GN=Rps19 PE=1 SV=3	NaN	1161.63	411.958	1123.06	NaN	NaN	NaN	2032.93	898.883	2032.93	0.442161	#DIV/0!
Cont_P35908	>sp|Cont_P35908|K22E_HUMAN Keratin, type II cytoskeletal 2 epidermal OS=Homo sapiens OX=9606 GN=KRT2 PE=1 SV=2	450509	195494	204595	328836	701620	253041	149497	1.56747e+06	294858	667907	0.441467	0.29938
Q8VDM4	>sp|Q8VDM4|PSMD2_MOUSE 26S proteasome non-ATPase regulatory subunit 2 OS=Mus musculus OX=10090 GN=Psmd2 PE=1 SV=1	1960.03	807.377	860.937	779.1	NaN	NaN	NaN	2512.15	1101.86	2512.15	0.438612	#DIV/0!
P68510	>sp|P68510|1433F_MOUSE 14-3-3 protein eta OS=Mus musculus OX=10090 GN=Ywhah PE=1 SV=2	2406.64	2001.42	1511.46	3390.11	1281.36	3971.78	1642.18	14461.4	2327.41	5339.17	0.435912	0.372265
Q9D7X3	>sp|Q9D7X3|DUS3_MOUSE Dual specificity protein phosphatase 3 OS=Mus musculus OX=10090 GN=Dusp3 PE=1 SV=1	234.311	NaN	NaN	NaN	NaN	288.418	NaN	787.069	234.311	537.744	0.435731	#DIV/0!
Q64520	>sp|Q64520|KGUA_MOUSE Guanylate kinase OS=Mus musculus OX=10090 GN=Guk1 PE=1 SV=2	NaN	194.384	NaN	373.686	NaN	NaN	NaN	654.671	284.035	654.671	0.433859	#DIV/0!
Q9DBF1	>sp|Q9DBF1|AL7A1_MOUSE Alpha-aminoadipic semialdehyde dehydrogenase OS=Mus musculus OX=10090 GN=Aldh7a1 PE=1 SV=4	94.044	NaN	NaN	741.949	NaN	NaN	NaN	963.592	417.996	963.592	0.43379	#DIV/0!
Q91UZ5	>sp|Q91UZ5|IMPA2_MOUSE Inositol monophosphatase 2 OS=Mus musculus OX=10090 GN=Impa2 PE=1 SV=1	NaN	238.35	6270.81	1491.64	NaN	NaN	NaN	6165.15	2666.93	6165.15	0.432582	#DIV/0!
Q9EQG7	>sp|Q9EQG7|ENPP5_MOUSE Ectonucleotide pyrophosphatase/phosphodiesterase family member 5 OS=Mus musculus OX=10090 GN=Enpp5 PE=1 SV=3	NaN	610.689	NaN	385.708	NaN	1294.79	1013.91	NaN	498.199	1154.35	0.431584	0.0676592
Q7TPR4	>sp|Q7TPR4|ACTN1_MOUSE Alpha-actinin-1 OS=Mus musculus OX=10090 GN=Actn1 PE=1 SV=1	2552.39	2032.54	2844.62	3501.63	786.953	5352.48	2094.55	17122.8	2732.79	6339.19	0.431095	0.37132
O08795	>sp|O08795|GLU2B_MOUSE Glucosidase 2 subunit beta OS=Mus musculus OX=10090 GN=Prkcsh PE=1 SV=1	541.6	NaN	NaN	331.158	NaN	NaN	NaN	1016.5	436.379	1016.5	0.429297	#DIV/0!
P07901	>sp|P07901|HS90A_MOUSE Heat shock protein HSP 90-alpha OS=Mus musculus OX=10090 GN=Hsp90aa1 PE=1 SV=4	1490.02	1829.6	1774.54	1678.52	877.114	1789.2	1074.69	12050.1	1693.17	3947.78	0.428891	0.437107
A0A075B5R1	>tr|A0A075B5R1|A0A075B5R1_MOUSE Immunoglobulin heavy variable 5-17 (Fragment) OS=Mus musculus OX=10090 GN=Ighv5-17 PE=1 SV=1	4937.63	4588.27	14705.2	23954.9	30249.4	30895.4	21078.9	30529.2	12046.5	28188.2	0.42736	0.0207689
Q9ER05	>tr|Q9ER05|Q9ER05_MOUSE Chymopasin OS=Mus musculus OX=10090 GN=Ctrl PE=1 SV=1	620.051	909.908	329.22	338.212	1255.71	1843.47	1389.8	663.616	549.348	1288.15	0.426463	0.0384002
Q64442	>sp|Q64442|DHSO_MOUSE Sorbitol dehydrogenase OS=Mus musculus OX=10090 GN=Sord PE=1 SV=3	829.531	703.116	739.927	1148.36	985.418	1604.58	681.254	4760.83	855.233	2008.02	0.425909	0.267344
A0A075B5R5	>tr|A0A075B5R5|A0A075B5R5_MOUSE Immunoglobulin heavy variable 4-1 (Fragment) OS=Mus musculus OX=10090 GN=Ighv4-1 PE=1 SV=7	10228.5	29017.7	42941.9	14156.1	104566	47290.1	52739.8	21947	24086.1	56635.6	0.425281	0.135323
O70469	>sp|O70469|DOK2_MOUSE Docking protein 2 OS=Mus musculus OX=10090 GN=Dok2 PE=1 SV=1	NaN	NaN	NaN	267.901	NaN	305.729	NaN	956.378	267.901	631.054	0.42453	#DIV/0!
O88544	>sp|O88544|CSN4_MOUSE COP9 signalosome complex subunit 4 OS=Mus musculus OX=10090 GN=Cops4 PE=1 SV=1	300.252	NaN	NaN	386.754	NaN	NaN	NaN	810.694	343.503	810.694	0.423715	#DIV/0!
Q7TMM9	>sp|Q7TMM9|TBB2A_MOUSE Tubulin beta-2A chain OS=Mus musculus OX=10090 GN=Tubb2a PE=1 SV=1	1704.37	2419.1	2937.91	2538.09	905.299	1384.98	1381.93	19007.8	2399.87	5670.01	0.423256	0.490583
P61979	>sp|P61979|HNRPK_MOUSE Heterogeneous nuclear ribonucleoprotein K OS=Mus musculus OX=10090 GN=Hnrnpk PE=1 SV=1	919.688	1251.81	1185.92	1025.31	NaN	831.479	333.424	6641.67	1095.68	2602.19	0.421061	0.415197
Q8BG32	>sp|Q8BG32|PSD11_MOUSE 26S proteasome non-ATPase regulatory subunit 11 OS=Mus musculus OX=10090 GN=Psmd11 PE=1 SV=3	NaN	316.198	254.048	419.245	NaN	NaN	210.892	1356	329.83	783.444	0.421001	0.370123
Q8VE70	>sp|Q8VE70|PDC10_MOUSE Programmed cell death protein 10 OS=Mus musculus OX=10090 GN=Pdcd10 PE=1 SV=1	NaN	NaN	NaN	508.176	NaN	587.808	NaN	1830.64	508.176	1209.23	0.420249	#DIV/0!
P53810	>sp|P53810|PIPNA_MOUSE Phosphatidylinositol transfer protein alpha isoform OS=Mus musculus OX=10090 GN=Pitpna PE=1 SV=2	NaN	224.519	162.628	402.33	NaN	NaN	501.28	751.247	263.159	626.264	0.420205	0.0700235
Q64727	>sp|Q64727|VINC_MOUSE Vinculin OS=Mus musculus OX=10090 GN=Vcl PE=1 SV=4	11044.4	7847.77	7759.56	13937.7	9002.56	21773	12076.3	53802.3	10147.3	24163.5	0.419945	0.224572
A0A075B5N7	>tr|A0A075B5N7|A0A075B5N7_MOUSE Immunoglobulin kappa variable 6-13 OS=Mus musculus OX=10090 GN=Igkv6-13 PE=1 SV=7	NaN	22778.4	4471.08	25938	134605	20223.2	4988.79	10195.8	17729.2	42503.2	0.417125	0.532211
P57759	>sp|P57759|ERP29_MOUSE Endoplasmic reticulum resident protein 29 OS=Mus musculus OX=10090 GN=Erp29 PE=1 SV=2	679.413	661.798	275.96	711.571	NaN	852.413	NaN	1939.97	582.186	1396.19	0.416981	0.0907135
P60122	>sp|P60122|RUVB1_MOUSE RuvB-like 1 OS=Mus musculus OX=10090 GN=Ruvbl1 PE=1 SV=1	NaN	107.175	NaN	NaN	NaN	NaN	NaN	258.87	107.175	258.87	0.414012	#DIV/0!
Cont_Q9C075	>sp|Cont_Q9C075|K1C23_HUMAN Keratin, type I cytoskeletal 23 OS=Homo sapiens OX=9606 GN=KRT23 PE=1 SV=2	214.594	NaN	540.446	1296.02	NaN	NaN	NaN	1655.92	683.688	1655.92	0.412876	#DIV/0!
P84096	>sp|P84096|RHOG_MOUSE Rho-related GTP-binding protein RhoG OS=Mus musculus OX=10090 GN=Rhog PE=1 SV=1	NaN	NaN	NaN	689.988	NaN	NaN	NaN	1681.73	689.988	1681.73	0.410284	#DIV/0!
Q9CVB6	>sp|Q9CVB6|ARPC2_MOUSE Actin-related protein 2/3 complex subunit 2 OS=Mus musculus OX=10090 GN=Arpc2 PE=1 SV=3	805.544	1023.09	1363.98	1029.95	NaN	762.037	NaN	4396.16	1055.64	2579.1	0.409306	0.247499
P14685	>sp|P14685|PSMD3_MOUSE 26S proteasome non-ATPase regulatory subunit 3 OS=Mus musculus OX=10090 GN=Psmd3 PE=1 SV=3	720.7	NaN	327.519	502.267	NaN	559.392	1259.62	1970.18	516.829	1263.06	0.409187	0.152362
P80315	>sp|P80315|TCPD_MOUSE T-complex protein 1 subunit delta OS=Mus musculus OX=10090 GN=Cct4 PE=1 SV=3	834.7	913.208	NaN	1505.57	NaN	1937.53	NaN	3441.19	1084.49	2689.36	0.403253	0.0822106
A0A0B4J1J2	>tr|A0A0B4J1J2|A0A0B4J1J2_MOUSE Immunoglobulin kappa chain variable 5-43 (Fragment) OS=Mus musculus OX=10090 GN=Igkv5-43 PE=1 SV=1	NaN	1303.53	756.394	2288.1	3238.67	4260.36	4858.76	2041.96	1449.34	3599.94	0.402602	0.0472055
Q01730	>sp|Q01730|RSU1_MOUSE Ras suppressor protein 1 OS=Mus musculus OX=10090 GN=Rsu1 PE=1 SV=3	1826.65	1324.61	908.947	1652.38	1044.54	3707.5	1869.46	7575	1428.15	3549.12	0.402395	0.198305
P57746	>sp|P57746|VATD_MOUSE V-type proton ATPase subunit D OS=Mus musculus OX=10090 GN=Atp6v1d PE=1 SV=1	NaN	NaN	760.245	NaN	NaN	NaN	NaN	1891.65	760.245	1891.65	0.401895	#DIV/0!
Q9D898	>sp|Q9D898|ARP5L_MOUSE Actin-related protein 2/3 complex subunit 5-like protein OS=Mus musculus OX=10090 GN=Arpc5l PE=1 SV=1	NaN	476.058	2960.43	NaN	NaN	NaN	555.366	8037.99	1718.25	4296.68	0.399901	0.580224
Q9QZQ8	>sp|Q9QZQ8|H2AY_MOUSE Core histone macro-H2A.1 OS=Mus musculus OX=10090 GN=Macroh2a1 PE=1 SV=3	1198.46	NaN	5315.27	952.355	NaN	345.986	NaN	12129.5	2488.7	6237.74	0.398974	0.488107
Q99LD4	>sp|Q99LD4|CSN1_MOUSE COP9 signalosome complex subunit 1 OS=Mus musculus OX=10090 GN=Gps1 PE=1 SV=1	NaN	699.053	518.521	422.798	NaN	NaN	NaN	1370.5	546.791	1370.5	0.398972	#DIV/0!
P80318	>sp|P80318|TCPG_MOUSE T-complex protein 1 subunit gamma OS=Mus musculus OX=10090 GN=Cct3 PE=1 SV=1	994.771	1311.08	1312.97	1215.75	NaN	1188.83	970.91	6934.93	1208.64	3031.56	0.398687	0.315884
P18531	>sp|P18531|HVM60_MOUSE Ig heavy chain V region 3-6 OS=Mus musculus OX=10090 GN=Ighv3-6 PE=1 SV=1	1043.79	1557.36	1159.52	1108.75	2339.78	6630.09	2664.62	679.569	1217.35	3078.51	0.395435	0.192064
Q8BMJ2	>sp|Q8BMJ2|SYLC_MOUSE Leucine--tRNA ligase, cytoplasmic OS=Mus musculus OX=10090 GN=Lars1 PE=1 SV=2	NaN	145.617	NaN	223.125	NaN	NaN	NaN	468.436	184.371	468.436	0.393588	#DIV/0!
Q60994	>sp|Q60994|ADIPO_MOUSE Adiponectin OS=Mus musculus OX=10090 GN=Adipoq PE=1 SV=2	75509.6	180452	160903	145870	394378	437076	358097	240982	140684	357633	0.393374	0.0039788
Q08093	>sp|Q08093|CNN2_MOUSE Calponin-2 OS=Mus musculus OX=10090 GN=Cnn2 PE=1 SV=1	734.961	NaN	NaN	713.617	NaN	592.397	255.971	4683.88	724.289	1844.08	0.392764	0.585282
P57780	>sp|P57780|ACTN4_MOUSE Alpha-actinin-4 OS=Mus musculus OX=10090 GN=Actn4 PE=1 SV=1	4218.84	4528.44	8623.22	5644.27	2457.77	8703.12	4258.15	43315.9	5753.69	14683.7	0.391841	0.39212
P01803	>sp|P01803|HVM34_MOUSE Ig heavy chain V region AMPC1 OS=Mus musculus OX=10090 PE=1 SV=1	23169.2	60476.1	22367.9	18262.4	44215.8	248776	10767.9	15823.5	31068.9	79895.9	0.388868	0.429295
Cont_P63103	>sp|Cont_P63103|1433Z_BOVIN 14-3-3 protein zeta/delta OS=Bos taurus OX=9913 GN=YWHAZ PE=1 SV=1	8302.39	10069.6	14072	10745.1	5009.53	10153.5	7706.32	88429.6	10797.3	27824.7	0.388047	0.432972
P63005	>sp|P63005|LIS1_MOUSE Platelet-activating factor acetylhydrolase IB subunit beta OS=Mus musculus OX=10090 GN=Pafah1b1 PE=1 SV=2	213.452	628.663	527.489	837.594	NaN	NaN	379.489	2472.8	551.8	1426.15	0.386916	0.261862
Q9D2G2	>sp|Q9D2G2|ODO2_MOUSE Dihydrolipoyllysine-residue succinyltransferase component of 2-oxoglutarate dehydrogenase complex, mitochondrial OS=Mus musculus OX=10090 GN=Dlst PE=1 SV=1	NaN	804.033	2186.96	987.29	NaN	NaN	NaN	3431.97	1326.09	3431.97	0.386395	#DIV/0!
P14206	>sp|P14206|RSSA_MOUSE 40S ribosomal protein SA OS=Mus musculus OX=10090 GN=Rpsa PE=1 SV=4	1437.21	1757.46	2090.22	3639.79	NaN	720.422	665.605	16062.2	2231.17	5816.07	0.383622	0.444927
A0A0A6YWI9	>tr|A0A0A6YWI9|A0A0A6YWI9_MOUSE Immunoglobulin heavy variable V1-11 (Fragment) OS=Mus musculus OX=10090 GN=Ighv1-11 PE=4 SV=1	NaN	1340.59	2310.74	1925.66	4856.58	2073.79	4763.7	7724.53	1859	4854.65	0.382931	0.0829694
Q80T19	>sp|Q80T19|HEPC2_MOUSE Hepcidin-2 OS=Mus musculus OX=10090 GN=Hamp2 PE=2 SV=1	NaN	507.687	1435.72	468.677	3725.15	1060.02	2212.18	1446.45	804.03	2110.95	0.380885	0.139881
Q9QXY6	>sp|Q9QXY6|EHD3_MOUSE EH domain-containing protein 3 OS=Mus musculus OX=10090 GN=Ehd3 PE=1 SV=2	683.393	621.273	601.436	888.887	NaN	921.899	449.346	4160.16	698.747	1843.8	0.378971	0.294782
A0A140T8N9	>tr|A0A140T8N9|A0A140T8N9_MOUSE Immunoglobulin kappa variable 6-32 (Fragment) OS=Mus musculus OX=10090 GN=Igkv6-32 PE=4 SV=2	21421	80375.8	48404.1	82103.4	155110	320907	104484	33693.9	58076.1	153549	0.378226	0.179137
Q91V41	>sp|Q91V41|RAB14_MOUSE Ras-related protein Rab-14 OS=Mus musculus OX=10090 GN=Rab14 PE=1 SV=3	NaN	891.798	633.357	601.743	NaN	783.279	441.937	4399	708.966	1874.74	0.378168	0.41036
E9Q7X6	>sp|E9Q7X6|HEG1_MOUSE Protein HEG homolog 1 OS=Mus musculus OX=10090 GN=Heg1 PE=1 SV=1	3295.23	2158.68	1533.13	1942.13	5392.77	NaN	6436.65	NaN	2232.29	5914.71	0.377414	0.00478594
P60335	>sp|P60335|PCBP1_MOUSE Poly(rC)-binding protein 1 OS=Mus musculus OX=10090 GN=Pcbp1 PE=1 SV=1	552.352	1137.63	871.846	1040.51	NaN	394.817	351.77	6449.28	900.585	2398.62	0.375459	0.418891
Q9CUN6	>sp|Q9CUN6|SMUF1_MOUSE E3 ubiquitin-protein ligase SMURF1 OS=Mus musculus OX=10090 GN=Smurf1 PE=1 SV=2	NaN	471.191	665.558	761.72	NaN	NaN	NaN	1688.13	632.823	1688.13	0.374866	#DIV/0!
P97352	>sp|P97352|S10AD_MOUSE Protein S100-A13 OS=Mus musculus OX=10090 GN=S100a13 PE=1 SV=1	NaN	1112.95	NaN	NaN	NaN	2428.98	NaN	3511.37	1112.95	2970.18	0.374708	#DIV/0!
Q8VHM5	>tr|Q8VHM5|Q8VHM5_MOUSE Heterogeneous nuclear ribonucleoprotein R OS=Mus musculus OX=10090 GN=Hnrnpr PE=1 SV=1	NaN	311.228	1554.99	NaN	NaN	NaN	NaN	2492.84	933.108	2492.84	0.374316	#DIV/0!
P48024;Q9CXU9	>sp|P48024|EIF1_MOUSE Eukaryotic translation initiation factor 1 OS=Mus musculus OX=10090 GN=Eif1 PE=1 SV=2;>sp|Q9CXU9|EIF1B_MOUSE Eukaryotic translation initiation factor 1b OS=Mus musculus OX=10090 GN=Eif1b PE=1 SV=2	732.28	812.279	1880.92	NaN	NaN	NaN	NaN	3052.8	1141.83	3052.8	0.374026	#DIV/0!
Q9D3H2	>sp|Q9D3H2|OBP1A_MOUSE Odorant-binding protein 1a OS=Mus musculus OX=10090 GN=Obp1a PE=1 SV=2	640.86	NaN	272.177	NaN	NaN	1441.73	NaN	1009.07	456.519	1225.4	0.372547	0.11379
A0A075B5T9	>tr|A0A075B5T9|A0A075B5T9_MOUSE Immunoglobulin heavy variable V1-9 OS=Mus musculus OX=10090 GN=Ighv1-9 PE=4 SV=1	NaN	962.377	561.613	1047.33	NaN	3097.53	2061.08	1769.01	857.106	2309.21	0.371169	0.0278639
P15508	>sp|P15508|SPTB1_MOUSE Spectrin beta chain, erythrocytic OS=Mus musculus OX=10090 GN=Sptb PE=1 SV=4	463.585	194.392	NaN	602.16	NaN	1064.23	1115.7	1216.95	420.046	1132.29	0.370969	0.00508525
[truncated: 303 more rows]
