# Supplementary material for: Haptoglobin is dispensable for haemoglobin uptake by Trypanosoma brucei
Source: Front Immunol. 2024 Jul 18;15:1441131. doi: 10.3389/fimmu.2024.1441131 (PMC11304504; doi:10.3389/fimmu.2024.1441131)
Supplement: Supplementary file 1 [file DataSheet_1.zip › Supplementary Data S2.xlsx]

## Sheet: Black
PG.ProteinGroups	PG.FastaHeaders	1. wt Tbb (PG quantities)	2. wt Tbb	3. wt Tbb	4. Day 0 (PG quantities)	5. Day 0	6. Day 0	Mean 12 DPI Tbb+	Mean Day 0	Fold Change	T test (p value)
A0A075B5T1	>tr|A0A075B5T1|A0A075B5T1_MOUSE Immunoglobulin heavy variable V12-3 (Fragment) OS=Mus musculus OX=10090 GN=Ighv12-3 PE=1 SV=2	16128.3	1541.48	3418.88	NaN	NaN	NaN	7029.56	#DIV/0!	#DIV/0!	#DIV/0!
A0A075B5U0	>tr|A0A075B5U0|A0A075B5U0_MOUSE Immunoglobulin heavy variable V1-12 OS=Mus musculus OX=10090 GN=Ighv1-12 PE=1 SV=1	13088.6	580.156	1230.85	NaN	NaN	NaN	4966.55	#DIV/0!	#DIV/0!	#DIV/0!
A0A075B5U5	>tr|A0A075B5U5|A0A075B5U5_MOUSE Immunoglobulin heavy variable V1-19 OS=Mus musculus OX=10090 GN=Ighv1-19 PE=1 SV=1	2666.78	2337.71	1414.74	NaN	NaN	NaN	2139.74	#DIV/0!	#DIV/0!	#DIV/0!
A0A075B5U6	>tr|A0A075B5U6|A0A075B5U6_MOUSE Immunoglobulin heavy variable V1-20 OS=Mus musculus OX=10090 GN=Ighv1-20 PE=1 SV=1	6378.51	1634.45	2514.51	NaN	NaN	NaN	3509.15	#DIV/0!	#DIV/0!	#DIV/0!
A0A075B5K7	>tr|A0A075B5K7|A0A075B5K7_MOUSE Immunoglobulin kappa chain variable 14-100 OS=Mus musculus OX=10090 GN=Igkv14-100 PE=1 SV=7	NaN	1653.25	1463	NaN	NaN	NaN	1558.13	#DIV/0!	#DIV/0!	#DIV/0!
A0A075B5V9	>tr|A0A075B5V9|A0A075B5V9_MOUSE Immunoglobulin heavy variable 1-49 OS=Mus musculus OX=10090 GN=Ighv1-49 PE=4 SV=1	3335.4	1086.39	556.325	NaN	NaN	NaN	1659.37	#DIV/0!	#DIV/0!	#DIV/0!
A0A075B5W7	>tr|A0A075B5W7|A0A075B5W7_MOUSE Immunoglobulin heavy variable 1-56 OS=Mus musculus OX=10090 GN=Ighv1-56 PE=1 SV=1	1151.24	59.7577	262.581	NaN	NaN	NaN	491.193	#DIV/0!	#DIV/0!	#DIV/0!
A0A075B5L2	>tr|A0A075B5L2|A0A075B5L2_MOUSE Immunoglobulin kappa chain variable 4-91 (Fragment) OS=Mus musculus OX=10090 GN=Igkv4-91 PE=1 SV=2	NaN	74.0721	166.714	NaN	NaN	NaN	120.393	#DIV/0!	#DIV/0!	#DIV/0!
A0A075B5Y3	>tr|A0A075B5Y3|A0A075B5Y3_MOUSE Immunoglobulin heavy variable 1-80 (Fragment) OS=Mus musculus OX=10090 GN=Ighv1-80 PE=1 SV=1	1237.36	394.502	755.957	NaN	NaN	NaN	795.941	#DIV/0!	#DIV/0!	#DIV/0!
A0A075B693	>tr|A0A075B693|A0A075B693_MOUSE Immunoglobulin heavy variable V8-4 OS=Mus musculus OX=10090 GN=Ighv8-4 PE=4 SV=1	3873.11	1714	5972.37	NaN	NaN	NaN	3853.16	#DIV/0!	#DIV/0!	#DIV/0!
A0A0A6YXN8;A0A0A6YYP6;K7N6K7	>tr|A0A0A6YXN8|A0A0A6YXN8_MOUSE Signal-regulatory protein beta 1B OS=Mus musculus OX=10090 GN=Sirpb1b PE=4 SV=1;>tr|A0A0A6YYP6|A0A0A6YYP6_MOUSE Signal-regulatory protein beta 1A OS=Mus musculus OX=10090 GN=Sirpb1a PE=4 SV=1;>tr|K7N6K7|K7N6K7_MOUSE Signal-regulatory protein beta 1C OS=Mus musculus OX=10090 GN=Sirpb1c PE=1 SV=1	1018.92	562.941	277.012	NaN	NaN	NaN	619.623	#DIV/0!	#DIV/0!	#DIV/0!
A0A0B4J1I6	>tr|A0A0B4J1I6|A0A0B4J1I6_MOUSE Immunoglobulin kappa variable 4-69 (Fragment) OS=Mus musculus OX=10090 GN=Igkv4-69 PE=1 SV=1	2363.97	1251.99	6144.22	NaN	NaN	NaN	3253.4	#DIV/0!	#DIV/0!	#DIV/0!
A0A075B5M2	>tr|A0A075B5M2|A0A075B5M2_MOUSE Immunoglobulin kappa chain variable 4-61 OS=Mus musculus OX=10090 GN=Igkv4-61 PE=4 SV=7	NaN	23449.6	32577.8	NaN	NaN	NaN	28013.7	#DIV/0!	#DIV/0!	#DIV/0!
A0A0B4J1J1	>tr|A0A0B4J1J1|A0A0B4J1J1_MOUSE Immunoglobulin kappa chain variable 5-45 (Fragment) OS=Mus musculus OX=10090 GN=Igkv5-45 PE=1 SV=1	5366.11	1791.58	3803.7	NaN	NaN	NaN	3653.8	#DIV/0!	#DIV/0!	#DIV/0!
A0A140T8N1	>tr|A0A140T8N1|A0A140T8N1_MOUSE Immunoglobulin kappa chain variable 1-88 (Fragment) OS=Mus musculus OX=10090 GN=Igkv1-88 PE=1 SV=2	20.8038	42.7209	620.365	NaN	NaN	NaN	227.963	#DIV/0!	#DIV/0!	#DIV/0!
A0A140T8N8	>tr|A0A140T8N8|A0A140T8N8_MOUSE Immunoglobulin kappa variable 9-123 (Fragment) OS=Mus musculus OX=10090 GN=Igkv9-123 PE=1 SV=2	5655.71	2546.31	1996.77	NaN	NaN	NaN	3399.6	#DIV/0!	#DIV/0!	#DIV/0!
O08797	>tr|O08797|O08797_MOUSE SPI6 OS=Mus musculus OX=10090 GN=Serpinb9 PE=1 SV=1	229.394	417.264	463.781	NaN	NaN	NaN	370.147	#DIV/0!	#DIV/0!	#DIV/0!
O09043	>sp|O09043|NAPSA_MOUSE Napsin-A OS=Mus musculus OX=10090 GN=Napsa PE=1 SV=1	8455.74	5939.7	3224.52	NaN	NaN	NaN	5873.32	#DIV/0!	#DIV/0!	#DIV/0!
O09173	>sp|O09173|HGD_MOUSE Homogentisate 1,2-dioxygenase OS=Mus musculus OX=10090 GN=Hgd PE=1 SV=2	1893.56	1237.85	569.359	NaN	NaN	NaN	1233.59	#DIV/0!	#DIV/0!	#DIV/0!
A0A075B5N5	>tr|A0A075B5N5|A0A075B5N5_MOUSE Immunoglobulin kappa variable 8-26 (Fragment) OS=Mus musculus OX=10090 GN=Igkv8-26 PE=4 SV=7	NaN	441.873	1325.06	NaN	NaN	NaN	883.466	#DIV/0!	#DIV/0!	#DIV/0!
A0A075B5N6;A0A0G2JGT0	>tr|A0A075B5N6|A0A075B5N6_MOUSE Immunoglobulin kappa variable 8-16 OS=Mus musculus OX=10090 GN=Igkv8-16 PE=4 SV=7;>tr|A0A0G2JGT0|A0A0G2JGT0_MOUSE Predicted gene 43218 (Fragment) OS=Mus musculus OX=10090 GN=Gm43218 PE=4 SV=4	1058.5	NaN	NaN	NaN	NaN	NaN	1058.5	#DIV/0!	#DIV/0!	#DIV/0!
O35516	>sp|O35516|NOTC2_MOUSE Neurogenic locus notch homolog protein 2 OS=Mus musculus OX=10090 GN=Notch2 PE=1 SV=2	550.055	540.548	301.21	NaN	NaN	NaN	463.938	#DIV/0!	#DIV/0!	#DIV/0!
O35685	>sp|O35685|NUDC_MOUSE Nuclear migration protein nudC OS=Mus musculus OX=10090 GN=Nudc PE=1 SV=1	262.688	354.741	879.981	NaN	NaN	NaN	499.137	#DIV/0!	#DIV/0!	#DIV/0!
O55222	>sp|O55222|ILK_MOUSE Integrin-linked protein kinase OS=Mus musculus OX=10090 GN=Ilk PE=1 SV=2	109.797	1323.52	973.08	NaN	NaN	NaN	802.131	#DIV/0!	#DIV/0!	#DIV/0!
A0A075B5P1	>tr|A0A075B5P1|A0A075B5P1_MOUSE Immunoglobulin kappa variable 3-1 (Fragment) OS=Mus musculus OX=10090 GN=Igkv3-1 PE=1 SV=7	NaN	NaN	391.419	NaN	NaN	NaN	391.419	#DIV/0!	#DIV/0!	#DIV/0!
A0A075B5P7	>tr|A0A075B5P7|A0A075B5P7_MOUSE Immunoglobulin heavy variable 5-2 OS=Mus musculus OX=10090 GN=Ighv5-2 PE=4 SV=1	554.496	NaN	6608.36	NaN	11397.2	1051.81	3581.43	6224.48	0.575378	0.702301
O89017	>sp|O89017|LGMN_MOUSE Legumain OS=Mus musculus OX=10090 GN=Lgmn PE=1 SV=1	440.706	1217.19	45.2822	NaN	NaN	NaN	567.726	#DIV/0!	#DIV/0!	#DIV/0!
O89051	>sp|O89051|ITM2B_MOUSE Integral membrane protein 2B OS=Mus musculus OX=10090 GN=Itm2b PE=1 SV=1	1352.19	829.389	1471.37	NaN	NaN	NaN	1217.65	#DIV/0!	#DIV/0!	#DIV/0!
P01661	>sp|P01661|KV3A9_MOUSE Ig kappa chain V-III region MOPC 63 OS=Mus musculus OX=10090 PE=1 SV=1	603.822	1685.09	1841.66	NaN	NaN	NaN	1376.86	#DIV/0!	#DIV/0!	#DIV/0!
P01662	>sp|P01662|KV3AA_MOUSE Ig kappa chain V-III region ABPC 22/PC 9245 OS=Mus musculus OX=10090 PE=1 SV=1	2285.58	3468.71	1745.28	NaN	NaN	NaN	2499.86	#DIV/0!	#DIV/0!	#DIV/0!
P01741	>sp|P01741|HVM00_MOUSE Ig heavy chain V region OS=Mus musculus OX=10090 PE=1 SV=1	4992.25	3703.35	4258.54	NaN	NaN	NaN	4318.05	#DIV/0!	#DIV/0!	#DIV/0!
P01754;P06328	>sp|P01754|HVM10_MOUSE Ig heavy chain V region 1-62-3 OS=Mus musculus OX=10090 GN=Ighv1-62-3 PE=4 SV=2;>sp|P06328|HVM49_MOUSE Ig heavy chain V region 1-72 OS=Mus musculus OX=10090 GN=Ighv1-72 PE=1 SV=2	1747.84	1052.57	559.332	NaN	NaN	NaN	1119.92	#DIV/0!	#DIV/0!	#DIV/0!
P01901	>sp|P01901|HA1B_MOUSE H-2 class I histocompatibility antigen, K-B alpha chain OS=Mus musculus OX=10090 GN=H2-K1 PE=1 SV=1	3940.47	5134.07	2824.76	NaN	NaN	NaN	3966.43	#DIV/0!	#DIV/0!	#DIV/0!
P01921	>sp|P01921|HB2D_MOUSE H-2 class II histocompatibility antigen, A-D beta chain OS=Mus musculus OX=10090 GN=H2-Ab1 PE=1 SV=1	3564.63	3149.46	1861.93	NaN	NaN	NaN	2858.67	#DIV/0!	#DIV/0!	#DIV/0!
P04247	>sp|P04247|MYG_MOUSE Myoglobin OS=Mus musculus OX=10090 GN=Mb PE=1 SV=3	2840.71	7950.2	4315.9	NaN	NaN	NaN	5035.6	#DIV/0!	#DIV/0!	#DIV/0!
P04441	>sp|P04441|HG2A_MOUSE H-2 class II histocompatibility antigen gamma chain OS=Mus musculus OX=10090 GN=Cd74 PE=1 SV=3	2503.29	3794.05	914.837	NaN	NaN	NaN	2404.06	#DIV/0!	#DIV/0!	#DIV/0!
P04918	>sp|P04918|SAA3_MOUSE Serum amyloid A-3 protein OS=Mus musculus OX=10090 GN=Saa3 PE=1 SV=1	15309.3	22710	13030.7	NaN	NaN	NaN	17016.7	#DIV/0!	#DIV/0!	#DIV/0!
P05533	>sp|P05533|LY6A_MOUSE Lymphocyte antigen 6A-2/6E-1 OS=Mus musculus OX=10090 GN=Ly6a PE=1 SV=1	284.685	691.557	335.733	NaN	NaN	NaN	437.325	#DIV/0!	#DIV/0!	#DIV/0!
P10404	>sp|P10404|ENV1_MOUSE MLV-related proviral Env polyprotein OS=Mus musculus OX=10090 PE=1 SV=3	125.457	453.539	181.187	NaN	NaN	NaN	253.394	#DIV/0!	#DIV/0!	#DIV/0!
P11404	>sp|P11404|FABPH_MOUSE Fatty acid-binding protein, heart OS=Mus musculus OX=10090 GN=Fabp3 PE=1 SV=5	6442.27	17983.7	7117.78	NaN	NaN	NaN	10514.6	#DIV/0!	#DIV/0!	#DIV/0!
P13609	>sp|P13609|SRGN_MOUSE Serglycin OS=Mus musculus OX=10090 GN=Srgn PE=1 SV=1	390.264	711.826	472.563	NaN	NaN	NaN	524.884	#DIV/0!	#DIV/0!	#DIV/0!
P13707	>sp|P13707|GPDA_MOUSE Glycerol-3-phosphate dehydrogenase [NAD(+)], cytoplasmic OS=Mus musculus OX=10090 GN=Gpd1 PE=1 SV=3	327.76	608.498	383.876	NaN	NaN	NaN	440.045	#DIV/0!	#DIV/0!	#DIV/0!
P14431	>sp|P14431|HA19_MOUSE H-2 class I histocompatibility antigen, Q9 alpha chain (Fragment) OS=Mus musculus OX=10090 GN=H2-Q9 PE=3 SV=1	938.725	673.271	530.377	NaN	NaN	NaN	714.124	#DIV/0!	#DIV/0!	#DIV/0!
P21550	>sp|P21550|ENOB_MOUSE Beta-enolase OS=Mus musculus OX=10090 GN=Eno3 PE=1 SV=3	1238.23	2763.69	1344.31	NaN	NaN	NaN	1782.08	#DIV/0!	#DIV/0!	#DIV/0!
P22777	>sp|P22777|PAI1_MOUSE Plasminogen activator inhibitor 1 OS=Mus musculus OX=10090 GN=Serpine1 PE=1 SV=1	293.28	453.209	191.231	NaN	NaN	NaN	312.573	#DIV/0!	#DIV/0!	#DIV/0!
P23927	>sp|P23927|CRYAB_MOUSE Alpha-crystallin B chain OS=Mus musculus OX=10090 GN=Cryab PE=1 SV=2	571.828	763.501	594.423	NaN	NaN	NaN	643.251	#DIV/0!	#DIV/0!	#DIV/0!
P26151	>sp|P26151|FCGR1_MOUSE High affinity immunoglobulin gamma Fc receptor I OS=Mus musculus OX=10090 GN=Fcgr1 PE=1 SV=1	1531.51	941.582	866.542	NaN	NaN	NaN	1113.21	#DIV/0!	#DIV/0!	#DIV/0!
P28293	>sp|P28293|CATG_MOUSE Cathepsin G OS=Mus musculus OX=10090 GN=Ctsg PE=1 SV=2	473.106	937.089	293.914	NaN	NaN	NaN	568.036	#DIV/0!	#DIV/0!	#DIV/0!
P29351	>sp|P29351|PTN6_MOUSE Tyrosine-protein phosphatase non-receptor type 6 OS=Mus musculus OX=10090 GN=Ptpn6 PE=1 SV=2	362.134	455.542	699.77	NaN	NaN	NaN	505.815	#DIV/0!	#DIV/0!	#DIV/0!
P29416	>sp|P29416|HEXA_MOUSE Beta-hexosaminidase subunit alpha OS=Mus musculus OX=10090 GN=Hexa PE=1 SV=2	499.258	441.399	366.913	NaN	NaN	NaN	435.857	#DIV/0!	#DIV/0!	#DIV/0!
P36552	>sp|P36552|HEM6_MOUSE Oxygen-dependent coproporphyrinogen-III oxidase, mitochondrial OS=Mus musculus OX=10090 GN=Cpox PE=1 SV=2	337.951	855.117	552.22	NaN	NaN	NaN	581.763	#DIV/0!	#DIV/0!	#DIV/0!
P41245	>sp|P41245|MMP9_MOUSE Matrix metalloproteinase-9 OS=Mus musculus OX=10090 GN=Mmp9 PE=1 SV=2	490.668	647.184	289.805	NaN	NaN	NaN	475.886	#DIV/0!	#DIV/0!	#DIV/0!
P42225	>sp|P42225|STAT1_MOUSE Signal transducer and activator of transcription 1 OS=Mus musculus OX=10090 GN=Stat1 PE=1 SV=1	873.42	2166.26	2968.18	NaN	NaN	NaN	2002.62	#DIV/0!	#DIV/0!	#DIV/0!
P48759	>sp|P48759|PTX3_MOUSE Pentraxin-related protein PTX3 OS=Mus musculus OX=10090 GN=Ptx3 PE=1 SV=2	1127	2308.56	927.931	NaN	NaN	NaN	1454.49	#DIV/0!	#DIV/0!	#DIV/0!
A0A075B5T6	>tr|A0A075B5T6|A0A075B5T6_MOUSE Immunoglobulin heavy variable V10-3 (Fragment) OS=Mus musculus OX=10090 GN=Ighv10-3 PE=1 SV=1	1606.24	891.259	NaN	NaN	NaN	615.699	1248.75	615.699	2.02818	#DIV/0!
P49429	>sp|P49429|HPPD_MOUSE 4-hydroxyphenylpyruvate dioxygenase OS=Mus musculus OX=10090 GN=Hpd PE=1 SV=3	1619.95	976.309	425.181	NaN	NaN	NaN	1007.15	#DIV/0!	#DIV/0!	#DIV/0!
P51150	>sp|P51150|RAB7A_MOUSE Ras-related protein Rab-7a OS=Mus musculus OX=10090 GN=Rab7a PE=1 SV=2	1160.98	1816.49	1594.33	NaN	NaN	NaN	1523.93	#DIV/0!	#DIV/0!	#DIV/0!
P51670	>sp|P51670|CCL9_MOUSE C-C motif chemokine 9 OS=Mus musculus OX=10090 GN=Ccl9 PE=1 SV=1	1346.61	3578.19	2051.23	NaN	NaN	NaN	2325.34	#DIV/0!	#DIV/0!	#DIV/0!
P52624	>sp|P52624|UPP1_MOUSE Uridine phosphorylase 1 OS=Mus musculus OX=10090 GN=Upp1 PE=1 SV=2	269.309	660.613	1137.18	NaN	NaN	NaN	689.032	#DIV/0!	#DIV/0!	#DIV/0!
P55104	>sp|P55104|INHBC_MOUSE Inhibin beta C chain OS=Mus musculus OX=10090 GN=Inhbc PE=2 SV=2	304.856	369.605	255.658	NaN	NaN	NaN	310.039	#DIV/0!	#DIV/0!	#DIV/0!
P62242	>sp|P62242|RS8_MOUSE Small ribosomal subunit protein eS8 OS=Mus musculus OX=10090 GN=Rps8 PE=1 SV=2	994.733	1024.07	759.835	NaN	NaN	NaN	926.214	#DIV/0!	#DIV/0!	#DIV/0!
P62264	>sp|P62264|RS14_MOUSE Small ribosomal subunit protein uS11 OS=Mus musculus OX=10090 GN=Rps14 PE=1 SV=3	338.111	845.176	368.271	NaN	NaN	NaN	517.186	#DIV/0!	#DIV/0!	#DIV/0!
A0A075B5V3	>tr|A0A075B5V3|A0A075B5V3_MOUSE Immunoglobulin heavy variable 1-36 OS=Mus musculus OX=10090 GN=Ighv1-36 PE=1 SV=1	1043.03	NaN	691.435	NaN	NaN	100.152	867.231	100.152	8.65913	#DIV/0!
P62281	>sp|P62281|RS11_MOUSE Small ribosomal subunit protein uS17 OS=Mus musculus OX=10090 GN=Rps11 PE=1 SV=3	1021.84	1398.67	950.367	NaN	NaN	NaN	1123.63	#DIV/0!	#DIV/0!	#DIV/0!
P62862	>sp|P62862|RS30_MOUSE Ubiquitin-like FUBI-ribosomal protein eS30 fusion protein OS=Mus musculus OX=10090 GN=Fau PE=1 SV=2	693.191	1842.2	988.343	NaN	NaN	NaN	1174.58	#DIV/0!	#DIV/0!	#DIV/0!
P62918	>sp|P62918|RL8_MOUSE Large ribosomal subunit protein uL2 OS=Mus musculus OX=10090 GN=Rpl8 PE=1 SV=2	812.221	1189.45	1327.76	NaN	NaN	NaN	1109.81	#DIV/0!	#DIV/0!	#DIV/0!
P70441	>sp|P70441|NHRF1_MOUSE Na(+)/H(+) exchange regulatory cofactor NHE-RF1 OS=Mus musculus OX=10090 GN=Nherf1 PE=1 SV=3	66.9642	238.196	180.762	NaN	NaN	NaN	161.974	#DIV/0!	#DIV/0!	#DIV/0!
P97425	>sp|P97425|ECP2_MOUSE Eosinophil cationic protein 2 OS=Mus musculus OX=10090 GN=Ear2 PE=2 SV=1	832.7	1018.32	572.581	NaN	NaN	NaN	807.867	#DIV/0!	#DIV/0!	#DIV/0!
Q01514	>sp|Q01514|GBP1_MOUSE Guanylate-binding protein 1 OS=Mus musculus OX=10090 GN=Gbp1 PE=1 SV=1	328.884	962.599	1324.16	NaN	NaN	NaN	871.881	#DIV/0!	#DIV/0!	#DIV/0!
Q3T9E4;Q62293	>sp|Q3T9E4|TGTP2_MOUSE T-cell-specific guanine nucleotide triphosphate-binding protein 2 OS=Mus musculus OX=10090 GN=Tgtp2 PE=1 SV=2;>sp|Q62293|TGTP1_MOUSE T-cell-specific guanine nucleotide triphosphate-binding protein 1 OS=Mus musculus OX=10090 GN=Tgtp1 PE=1 SV=1	113.654	237.721	641.274	NaN	NaN	NaN	330.883	#DIV/0!	#DIV/0!	#DIV/0!
A0A075B5W3	>tr|A0A075B5W3|A0A075B5W3_MOUSE Immunoglobulin heavy variable 1-53 (Fragment) OS=Mus musculus OX=10090 GN=Ighv1-53 PE=1 SV=1	1020.08	NaN	NaN	NaN	NaN	NaN	1020.08	#DIV/0!	#DIV/0!	#DIV/0!
Q3UP87	>sp|Q3UP87|ELNE_MOUSE Neutrophil elastase OS=Mus musculus OX=10090 GN=Elane PE=1 SV=1	1084.2	1454.36	1071	NaN	NaN	NaN	1203.19	#DIV/0!	#DIV/0!	#DIV/0!
Q5BKQ4	>sp|Q5BKQ4|LIPR1_MOUSE Inactive pancreatic lipase-related protein 1 OS=Mus musculus OX=10090 GN=Pnliprp1 PE=1 SV=2	662.034	1610.98	1193.09	NaN	NaN	NaN	1155.37	#DIV/0!	#DIV/0!	#DIV/0!
Q60754	>sp|Q60754|MARCO_MOUSE Macrophage receptor MARCO OS=Mus musculus OX=10090 GN=Marco PE=1 SV=1	5710.87	2168.34	199.527	NaN	NaN	NaN	2692.91	#DIV/0!	#DIV/0!	#DIV/0!
A0A075B5W9	>tr|A0A075B5W9|A0A075B5W9_MOUSE Immunoglobulin heavy variable 1-58 (Fragment) OS=Mus musculus OX=10090 GN=Ighv1-58 PE=1 SV=1	NaN	1	NaN	NaN	NaN	NaN	1	#DIV/0!	#DIV/0!	#DIV/0!
Q61096	>sp|Q61096|PRTN3_MOUSE Myeloblastin OS=Mus musculus OX=10090 GN=Prtn3 PE=1 SV=2	599.022	583.215	674.543	NaN	NaN	NaN	618.926	#DIV/0!	#DIV/0!	#DIV/0!
Q61107	>sp|Q61107|GBP3_MOUSE Guanylate-binding protein 3 OS=Mus musculus OX=10090 GN=Gbp3 PE=1 SV=1	804.76	823.784	926.687	NaN	NaN	NaN	851.744	#DIV/0!	#DIV/0!	#DIV/0!
A0A075B5X3	>tr|A0A075B5X3|A0A075B5X3_MOUSE Immunoglobulin heavy variable 1-64 (Fragment) OS=Mus musculus OX=10090 GN=Ighv1-64 PE=1 SV=1	400.022	434.462	NaN	NaN	NaN	NaN	417.242	#DIV/0!	#DIV/0!	#DIV/0!
Q61362	>sp|Q61362|CH3L1_MOUSE Chitinase-3-like protein 1 OS=Mus musculus OX=10090 GN=Chi3l1 PE=1 SV=3	752.638	2219.66	1045.7	NaN	NaN	NaN	1339.33	#DIV/0!	#DIV/0!	#DIV/0!
Q61635	>tr|Q61635|Q61635_MOUSE GTP-binding protein OS=Mus musculus OX=10090 GN=Ifi47 PE=1 SV=1	454.333	892.644	2071.77	NaN	NaN	NaN	1139.58	#DIV/0!	#DIV/0!	#DIV/0!
A0A075B5X8	>tr|A0A075B5X8|A0A075B5X8_MOUSE Immunoglobulin heavy variable V8-12 OS=Mus musculus OX=10090 GN=Ighv8-12 PE=1 SV=1	NaN	NaN	364.117	NaN	NaN	NaN	364.117	#DIV/0!	#DIV/0!	#DIV/0!
A0A075B5Y0	>tr|A0A075B5Y0|A0A075B5Y0_MOUSE Immunoglobulin heavy variable 8-13 OS=Mus musculus OX=10090 GN=Ighv8-13 PE=4 SV=1	574.042	NaN	NaN	NaN	NaN	746.149	574.042	746.149	0.769339	#DIV/0!
Q61790	>sp|Q61790|LAG3_MOUSE Lymphocyte activation gene 3 protein OS=Mus musculus OX=10090 GN=Lag3 PE=1 SV=1	508.27	1296.47	442.836	NaN	NaN	NaN	749.193	#DIV/0!	#DIV/0!	#DIV/0!
A0A075B5Y2	>tr|A0A075B5Y2|A0A075B5Y2_MOUSE Immunoglobulin heavy variable 1-75 (Fragment) OS=Mus musculus OX=10090 GN=Ighv1-75 PE=1 SV=1	992.171	NaN	NaN	NaN	NaN	330.999	992.171	330.999	2.99751	#DIV/0!
Q62179	>sp|Q62179|SEM4B_MOUSE Semaphorin-4B OS=Mus musculus OX=10090 GN=Sema4b PE=1 SV=2	647.869	378.256	206.821	NaN	NaN	NaN	410.982	#DIV/0!	#DIV/0!	#DIV/0!
Q7TMR0	>sp|Q7TMR0|PCP_MOUSE Lysosomal Pro-X carboxypeptidase OS=Mus musculus OX=10090 GN=Prcp PE=1 SV=2	611.41	542.444	221.706	NaN	NaN	NaN	458.52	#DIV/0!	#DIV/0!	#DIV/0!
A0A075B5Y6	>tr|A0A075B5Y6|A0A075B5Y6_MOUSE Immunoglobulin heavy variable 1-85 (Fragment) OS=Mus musculus OX=10090 GN=Ighv1-85 PE=1 SV=1	14672.1	NaN	NaN	NaN	NaN	NaN	14672.1	#DIV/0!	#DIV/0!	#DIV/0!
Q8BM88	>sp|Q8BM88|CATO_MOUSE Cathepsin O OS=Mus musculus OX=10090 GN=Ctso PE=2 SV=1	2653.1	1411.16	1471.69	NaN	NaN	NaN	1845.31	#DIV/0!	#DIV/0!	#DIV/0!
Q8BVI4	>sp|Q8BVI4|DHPR_MOUSE Dihydropteridine reductase OS=Mus musculus OX=10090 GN=Qdpr PE=1 SV=2	921.183	1571.39	1708.35	NaN	NaN	NaN	1400.31	#DIV/0!	#DIV/0!	#DIV/0!
Q8CG19	>sp|Q8CG19|LTBP1_MOUSE Latent-transforming growth factor beta-binding protein 1 OS=Mus musculus OX=10090 GN=Ltbp1 PE=1 SV=2	550.224	330.472	329.363	NaN	NaN	NaN	403.353	#DIV/0!	#DIV/0!	#DIV/0!
Q8CIE0	>sp|Q8CIE0|SPA11_MOUSE Serpin A11 OS=Mus musculus OX=10090 GN=Serpina11 PE=2 SV=1	217.633	533.564	165.112	NaN	NaN	NaN	305.436	#DIV/0!	#DIV/0!	#DIV/0!
Q8R0Y6	>sp|Q8R0Y6|AL1L1_MOUSE Cytosolic 10-formyltetrahydrofolate dehydrogenase OS=Mus musculus OX=10090 GN=Aldh1l1 PE=1 SV=1	870.878	321.169	181.358	NaN	NaN	NaN	457.802	#DIV/0!	#DIV/0!	#DIV/0!
Q8R2S8	>sp|Q8R2S8|CD177_MOUSE CD177 antigen OS=Mus musculus OX=10090 GN=Cd177 PE=2 SV=1	585.995	467.952	513.493	NaN	NaN	NaN	522.48	#DIV/0!	#DIV/0!	#DIV/0!
A0A075B696	>tr|A0A075B696|A0A075B696_MOUSE Immunoglobulin heavy variable 2-3 (Fragment) OS=Mus musculus OX=10090 GN=Ighv2-3 PE=1 SV=3	3543.03	NaN	NaN	NaN	NaN	NaN	3543.03	#DIV/0!	#DIV/0!	#DIV/0!
Q8VC12	>sp|Q8VC12|HUTU_MOUSE Urocanate hydratase OS=Mus musculus OX=10090 GN=Uroc1 PE=1 SV=2	927.937	702.428	144.574	NaN	NaN	NaN	591.646	#DIV/0!	#DIV/0!	#DIV/0!
Q8VC30	>sp|Q8VC30|TKFC_MOUSE Triokinase/FMN cyclase OS=Mus musculus OX=10090 GN=Tkfc PE=1 SV=1	694.096	335.946	226.42	NaN	NaN	NaN	418.82	#DIV/0!	#DIV/0!	#DIV/0!
Q91X91	>sp|Q91X91|NADC_MOUSE Nicotinate-nucleotide pyrophosphorylase [carboxylating] OS=Mus musculus OX=10090 GN=Qprt PE=1 SV=1	1290.66	743.652	291.531	NaN	NaN	NaN	775.281	#DIV/0!	#DIV/0!	#DIV/0!
Q91Z40	>sp|Q91Z40|GBP7_MOUSE Guanylate-binding protein 7 OS=Mus musculus OX=10090 GN=Gbp7 PE=1 SV=2	564.498	1114.16	1791.49	NaN	NaN	NaN	1156.71	#DIV/0!	#DIV/0!	#DIV/0!
Q91Z53	>sp|Q91Z53|GRHPR_MOUSE Glyoxylate reductase/hydroxypyruvate reductase OS=Mus musculus OX=10090 GN=Grhpr PE=1 SV=1	412.929	332.925	320.452	NaN	NaN	NaN	355.435	#DIV/0!	#DIV/0!	#DIV/0!
Q99K48	>sp|Q99K48|NONO_MOUSE Non-POU domain-containing octamer-binding protein OS=Mus musculus OX=10090 GN=Nono PE=1 SV=3	536.723	577.297	429.267	NaN	NaN	NaN	514.429	#DIV/0!	#DIV/0!	#DIV/0!
A0A0A6YWU3	>tr|A0A0A6YWU3|A0A0A6YWU3_MOUSE Immunoglobulin heavy variable V6-7 (Fragment) OS=Mus musculus OX=10090 GN=Ighv6-7 PE=4 SV=1	NaN	18343.7	613.439	NaN	NaN	NaN	9478.59	#DIV/0!	#DIV/0!	#DIV/0!
Q99KQ4	>sp|Q99KQ4|NAMPT_MOUSE Nicotinamide phosphoribosyltransferase OS=Mus musculus OX=10090 GN=Nampt PE=1 SV=1	324.442	447.593	735.604	NaN	NaN	NaN	502.547	#DIV/0!	#DIV/0!	#DIV/0!
Q99KV1	>sp|Q99KV1|DJB11_MOUSE DnaJ homolog subfamily B member 11 OS=Mus musculus OX=10090 GN=Dnajb11 PE=1 SV=1	252.749	748.693	463.957	NaN	NaN	NaN	488.466	#DIV/0!	#DIV/0!	#DIV/0!
Q9D2K4	>sp|Q9D2K4|IQCH_MOUSE IQ domain-containing protein H OS=Mus musculus OX=10090 GN=Iqch PE=2 SV=3	156.571	79.6014	50.748	NaN	NaN	NaN	95.6402	#DIV/0!	#DIV/0!	#DIV/0!
Q9DBY8	>sp|Q9DBY8|NVL_MOUSE Nuclear valosin-containing protein-like OS=Mus musculus OX=10090 GN=Nvl PE=1 SV=1	1337.97	858.288	1175.31	NaN	NaN	NaN	1123.86	#DIV/0!	#DIV/0!	#DIV/0!
Q9DCW4	>sp|Q9DCW4|ETFB_MOUSE Electron transfer flavoprotein subunit beta OS=Mus musculus OX=10090 GN=Etfb PE=1 SV=3	156.095	798.378	421.838	NaN	NaN	NaN	458.77	#DIV/0!	#DIV/0!	#DIV/0!
Q9JHU9	>sp|Q9JHU9|INO1_MOUSE Inositol-3-phosphate synthase 1 OS=Mus musculus OX=10090 GN=Isyna1 PE=1 SV=1	774.508	557.459	386.685	NaN	NaN	NaN	572.884	#DIV/0!	#DIV/0!	#DIV/0!
Q9JKR6	>sp|Q9JKR6|HYOU1_MOUSE Hypoxia up-regulated protein 1 OS=Mus musculus OX=10090 GN=Hyou1 PE=1 SV=1	504.552	445.17	293.74	NaN	NaN	NaN	414.488	#DIV/0!	#DIV/0!	#DIV/0!
Q9JM14	>sp|Q9JM14|NT5C_MOUSE 5'(3')-deoxyribonucleotidase, cytosolic type OS=Mus musculus OX=10090 GN=Nt5c PE=1 SV=1	315.297	70.1556	760.106	NaN	NaN	NaN	381.853	#DIV/0!	#DIV/0!	#DIV/0!
A0A0B4J1I0	>tr|A0A0B4J1I0|A0A0B4J1I0_MOUSE Immunoglobulin kappa variable 1-110 (Fragment) OS=Mus musculus OX=10090 GN=Igkv1-110 PE=1 SV=5	1	NaN	NaN	NaN	NaN	NaN	1	#DIV/0!	#DIV/0!	#DIV/0!
Q9QZ85	>sp|Q9QZ85|IIGP1_MOUSE Interferon-inducible GTPase 1 OS=Mus musculus OX=10090 GN=Iigp1 PE=1 SV=2	1720.94	1226.89	1062.41	NaN	NaN	NaN	1336.75	#DIV/0!	#DIV/0!	#DIV/0!
A0A0B4J1I3	>tr|A0A0B4J1I3|A0A0B4J1I3_MOUSE Immunoglobulin kappa variable 4-74 (Fragment) OS=Mus musculus OX=10090 GN=Igkv4-74 PE=1 SV=1	1	NaN	NaN	NaN	NaN	NaN	1	#DIV/0!	#DIV/0!	#DIV/0!
Q9QZD9	>sp|Q9QZD9|EIF3I_MOUSE Eukaryotic translation initiation factor 3 subunit I OS=Mus musculus OX=10090 GN=Eif3i PE=1 SV=1	195.161	225.774	246.525	NaN	NaN	NaN	222.487	#DIV/0!	#DIV/0!	#DIV/0!
Q9R0Y5	>sp|Q9R0Y5|KAD1_MOUSE Adenylate kinase isoenzyme 1 OS=Mus musculus OX=10090 GN=Ak1 PE=1 SV=1	2381.19	8112.08	2322.83	NaN	NaN	NaN	4272.03	#DIV/0!	#DIV/0!	#DIV/0!
Q9R118	>sp|Q9R118|HTRA1_MOUSE Serine protease HTRA1 OS=Mus musculus OX=10090 GN=Htra1 PE=1 SV=2	283.078	712.526	242.391	NaN	NaN	NaN	412.665	#DIV/0!	#DIV/0!	#DIV/0!
Q9WUM3	>sp|Q9WUM3|COR1B_MOUSE Coronin-1B OS=Mus musculus OX=10090 GN=Coro1b PE=1 SV=1	207.178	332.539	851.905	NaN	NaN	NaN	463.874	#DIV/0!	#DIV/0!	#DIV/0!
Q9Z0E6	>sp|Q9Z0E6|GBP2_MOUSE Guanylate-binding protein 2 OS=Mus musculus OX=10090 GN=Gbp2 PE=1 SV=1	1053.62	1839.29	1989.23	NaN	NaN	NaN	1627.38	#DIV/0!	#DIV/0!	#DIV/0!
Tb11.v5.0469.1-p1;Tb927.1.2330:mRNA-p1;Tb927.1.2350:mRNA-p1;Tb927.1.2370:mRNA-p1;Tb927.1.2390:mRNA-p1	>Tb11.v5.0469.1-p1 | transcript=Tb11.v5.0469.1 | gene=Tb11.v5.0469 | organism=Trypanosoma_brucei_brucei_TREU927 | gene_product=beta tubulin, putative | transcript_product=beta tubulin, putative | location=Tb927_11_bin_v5.1:1903857-1905185(+) | protein_length=442 | sequence_SO=contig | SO=protein_coding_gene | is_pseudo=false;>Tb927.1.2330:mRNA-p1 | transcript=Tb927.1.2330:mRNA | gene=Tb927.1.2330…	38248.9	47071.2	5668.31	NaN	NaN	NaN	30329.5	#DIV/0!	#DIV/0!	#DIV/0!
Tb11.v5.0531.1-p1;Tb927.10.5620:mRNA-p1	>Tb11.v5.0531.1-p1 | transcript=Tb11.v5.0531.1 | gene=Tb11.v5.0531 | organism=Trypanosoma_brucei_brucei_TREU927 | gene_product=fructose-bisphosphate aldolase, glycosomal, putative | transcript_product=fructose-bisphosphate aldolase, glycosomal, putative | location=Tb927_11_bin_v5.1:2278908-2280026(+) | protein_length=372 | sequence_SO=contig | SO=protein_coding_gene | is_pseudo=false;>Tb927.10.56…	5881.11	9195.67	526.852	NaN	NaN	NaN	5201.21	#DIV/0!	#DIV/0!	#DIV/0!
Tb11.v5.0650.1-p1;Tb927.10.2890:mRNA-p1	>Tb11.v5.0650.1-p1 | transcript=Tb11.v5.0650.1 | gene=Tb11.v5.0650 | organism=Trypanosoma_brucei_brucei_TREU927 | gene_product=enolase, putative | transcript_product=enolase, putative | location=Tb927_11_bin_v5.1:3189523-3190812(+) | protein_length=429 | sequence_SO=contig | SO=protein_coding_gene | is_pseudo=false;>Tb927.10.2890:mRNA-p1 | transcript=Tb927.10.2890:mRNA | gene=Tb927.10.2890 | orga…	1059.68	1657.37	137.08	NaN	NaN	NaN	951.375	#DIV/0!	#DIV/0!	#DIV/0!
Tb11.v5.1035.1-p1;Tb927.11.11330:mRNA-p1	>Tb11.v5.1035.1-p1 | transcript=Tb11.v5.1035.1 | gene=Tb11.v5.1035 | organism=Trypanosoma_brucei_brucei_TREU927 | gene_product=heat shock protein 70 (hsp70), putative | transcript_product=heat shock protein 70 (hsp70), putative | location=Tb927_11_bin_v5.1:5477679-5479748(+) | protein_length=689 | sequence_SO=contig | SO=protein_coding_gene | is_pseudo=false;>Tb927.11.11330:mRNA-p1 | transcript=T…	1244.03	2969.37	372.252	NaN	NaN	NaN	1528.55	#DIV/0!	#DIV/0!	#DIV/0!
Tb11.v5.1046.1-p1;Tb927.10.2090:mRNA-p1;Tb927.10.2100:mRNA-p1;Tb927.10.2110:mRNA-p1	>Tb11.v5.1046.1-p1 | transcript=Tb11.v5.1046.1 | gene=Tb11.v5.1046 | organism=Trypanosoma_brucei_brucei_TREU927 | gene_product=elongation factor 1-alpha, putative | transcript_product=elongation factor 1-alpha, putative | location=Tb927_11_bin_v5.1:5550906-5552255(-) | protein_length=449 | sequence_SO=contig | SO=protein_coding_gene | is_pseudo=false;>Tb927.10.2090:mRNA-p1 | transcript=Tb927.10.2…	1174.45	1650.36	188.652	NaN	NaN	NaN	1004.49	#DIV/0!	#DIV/0!	#DIV/0!
Tb927.10.14140:mRNA-p1	>Tb927.10.14140:mRNA-p1 | transcript=Tb927.10.14140:mRNA | gene=Tb927.10.14140 | organism=Trypanosoma_brucei_brucei_TREU927 | gene_product=pyruvate kinase 1 | transcript_product=pyruvate kinase 1 | location=Tb927_10_v5.1:3434635-3436134(-) | protein_length=499 | sequence_SO=chromosome | SO=protein_coding_gene | is_pseudo=false	2145.03	2571.6	170.298	NaN	NaN	NaN	1628.98	#DIV/0!	#DIV/0!	#DIV/0!
Tb927.10.3660:mRNA-p1	>Tb927.10.3660:mRNA-p1 | transcript=Tb927.10.3660:mRNA | gene=Tb927.10.3660 | organism=Trypanosoma_brucei_brucei_TREU927 | gene_product=aspartate aminotransferase | transcript_product=aspartate aminotransferase | location=Tb927_10_v5.1:952856-954067(-) | protein_length=403 | sequence_SO=chromosome | SO=protein_coding_gene | is_pseudo=false	1045.95	1104.58	136.243	NaN	NaN	NaN	762.258	#DIV/0!	#DIV/0!	#DIV/0!
A0A0B4J1K5	>tr|A0A0B4J1K5|A0A0B4J1K5_MOUSE Immunoglobulin lambda variable 3 (Fragment) OS=Mus musculus OX=10090 GN=Iglv3 PE=1 SV=1	1640.2	NaN	186.376	NaN	NaN	NaN	913.286	#DIV/0!	#DIV/0!	#DIV/0!
Tb927.10.6400:mRNA-p1;Tb927.10.6510:mRNA-p1	>Tb927.10.6400:mRNA-p1 | transcript=Tb927.10.6400:mRNA | gene=Tb927.10.6400 | organism=Trypanosoma_brucei_brucei_TREU927 | gene_product=chaperonin HSP60, mitochondrial precursor | transcript_product=chaperonin HSP60, mitochondrial precursor | location=Tb927_10_v5.1:1617512-1619200(-) | protein_length=562 | sequence_SO=chromosome | SO=protein_coding_gene | is_pseudo=false;>Tb927.10.6510:mRNA-p1 | …	1025.76	1776.74	117.403	NaN	NaN	NaN	973.301	#DIV/0!	#DIV/0!	#DIV/0!
Tb927.10.7930:mRNA-p1	>Tb927.10.7930:mRNA-p1 | transcript=Tb927.10.7930:mRNA | gene=Tb927.10.7930 | organism=Trypanosoma_brucei_brucei_TREU927 | gene_product=2,3-bisphosphoglycerate-independent phosphoglycerate mutase | transcript_product=2,3-bisphosphoglycerate-independent phosphoglycerate mutase | location=Tb927_10_v5.1:1981284-1982939(-) | protein_length=551 | sequence_SO=chromosome | SO=protein_coding_gene | is_ps…	398.914	516.999	107.058	NaN	NaN	NaN	340.99	#DIV/0!	#DIV/0!	#DIV/0!
Tb927.11.880:mRNA-p1	>Tb927.11.880:mRNA-p1 | transcript=Tb927.11.880:mRNA | gene=Tb927.11.880 | organism=Trypanosoma_brucei_brucei_TREU927 | gene_product=cyclophilin a | transcript_product=cyclophilin a | location=Tb927_11_v5.1:224507-225040(+) | protein_length=177 | sequence_SO=chromosome | SO=protein_coding_gene | is_pseudo=false	830.067	1299.43	392.016	NaN	NaN	NaN	840.503	#DIV/0!	#DIV/0!	#DIV/0!
A0A0G2JDV3;Q000W5	>sp|A0A0G2JDV3|GBP6_MOUSE Guanylate-binding protein 6 OS=Mus musculus OX=10090 GN=Gbp6 PE=2 SV=2;>tr|Q000W5|Q000W5_MOUSE Guanylate-binding protein 10 OS=Mus musculus OX=10090 GN=Gbp10 PE=2 SV=1	NaN	1	NaN	NaN	NaN	NaN	1	#DIV/0!	#DIV/0!	#DIV/0!
A0A0G2JDW9	>tr|A0A0G2JDW9|A0A0G2JDW9_MOUSE Immunoglobulin kappa variable 4-62 (Fragment) OS=Mus musculus OX=10090 GN=Igkv4-62 PE=1 SV=1	701.529	NaN	1843.89	NaN	NaN	NaN	1272.71	#DIV/0!	#DIV/0!	#DIV/0!
Tb927.2.4590:mRNA-p1	>Tb927.2.4590:mRNA-p1 | transcript=Tb927.2.4590:mRNA | gene=Tb927.2.4590 | organism=Trypanosoma_brucei_brucei_TREU927 | gene_product=branched-chain amino acid aminotransferase, putative | transcript_product=branched-chain amino acid aminotransferase, putative | location=Tb927_02_v5.1:818321-819424(-) | protein_length=367 | sequence_SO=chromosome | SO=protein_coding_gene | is_pseudo=false	1099.97	1266.73	296.886	NaN	NaN	NaN	887.861	#DIV/0!	#DIV/0!	#DIV/0!
Tb927.4.1300:mRNA-p1	>Tb927.4.1300:mRNA-p1 | transcript=Tb927.4.1300:mRNA | gene=Tb927.4.1300 | organism=Trypanosoma_brucei_brucei_TREU927 | gene_product=Cytoskeleton-associated protein 42 kDa | transcript_product=Cytoskeleton-associated protein 42 kDa | location=Tb927_04_v5.1:341652-342776(-) | protein_length=374 | sequence_SO=chromosome | SO=protein_coding_gene | is_pseudo=false	831.479	1214.03	287.848	NaN	NaN	NaN	777.786	#DIV/0!	#DIV/0!	#DIV/0!
Tb927.4.2740:mRNA-p1	>Tb927.4.2740:mRNA-p1 | transcript=Tb927.4.2740:mRNA | gene=Tb927.4.2740 | organism=Trypanosoma_brucei_brucei_TREU927 | gene_product=p25-alpha, putative | transcript_product=p25-alpha, putative | location=Tb927_04_v5.1:723054-723506(+) | protein_length=150 | sequence_SO=chromosome | SO=protein_coding_gene | is_pseudo=false	848.282	1184.25	425.387	NaN	NaN	NaN	819.305	#DIV/0!	#DIV/0!	#DIV/0!
Tb927.5.1460:mRNA-p1	>Tb927.5.1460:mRNA-p1 | transcript=Tb927.5.1460:mRNA | gene=Tb927.5.1460 | organism=Trypanosoma_brucei_brucei_TREU927 | gene_product=Possible lysine decarboxylase, putative | transcript_product=Possible lysine decarboxylase, putative | location=Tb927_05_v5.1:521597-522577(-) | protein_length=326 | sequence_SO=chromosome | SO=protein_coding_gene | is_pseudo=false	694.96	915.308	145.873	NaN	NaN	NaN	585.38	#DIV/0!	#DIV/0!	#DIV/0!
Tb927.6.4140:mRNA-p1	>Tb927.6.4140:mRNA-p1 | transcript=Tb927.6.4140:mRNA | gene=Tb927.6.4140 | organism=Trypanosoma_brucei_brucei_TREU927 | gene_product=paraflagellar rod component, putative | transcript_product=paraflagellar rod component, putative | location=Tb927_06_v5.1:1194763-1195110(-) | protein_length=115 | sequence_SO=chromosome | SO=protein_coding_gene | is_pseudo=false	769.251	2207.21	94.551	NaN	NaN	NaN	1023.67	#DIV/0!	#DIV/0!	#DIV/0!
Tb927.7.2820:mRNA-p1;Tb927.7.2830:mRNA-p1;Tb927.7.2840:mRNA-p1;Tb927.7.2850:mRNA-p1;Tb927.7.2860:mRNA-p1;Tb927.7.2870:mRNA-p1;Tb927.7.2880:mRNA-p1;Tb927.7.2890:mRNA-p1;Tb927.7.2900:mRNA-p1;Tb927.7.2910:mRNA-p1;Tb927.7.2920:mRNA-p1;Tb927.7.2930:mRNA-p1;Tb927.7.2940:mRNA-p1	>Tb927.7.2820:mRNA-p1 | transcript=Tb927.7.2820:mRNA | gene=Tb927.7.2820 | organism=Trypanosoma_brucei_brucei_TREU927 | gene_product=histone H2A, putative | transcript_product=histone H2A, putative | location=Tb927_07_v5.1:728982-729386(+) | protein_length=134 | sequence_SO=chromosome | SO=protein_coding_gene | is_pseudo=false;>Tb927.7.2830:mRNA-p1 | transcript=Tb927.7.2830:mRNA | gene=Tb927.7.28…	13220.4	25602.5	1867.42	NaN	NaN	NaN	13563.4	#DIV/0!	#DIV/0!	#DIV/0!
Tb927.9.13785:mRNA-p1;Tb927.9.13795:mRNA-p1;Tb927.9.13820:mRNA-p1;Tb927.9.13860:mRNA-p1;Tb927.9.13920:mRNA-p1	>Tb927.9.13785:mRNA-p1 | transcript=Tb927.9.13785:mRNA | gene=Tb927.9.13785 | organism=Trypanosoma_brucei_brucei_TREU927 | gene_product=kinetoplastid membrane protein 11-5 | transcript_product=kinetoplastid membrane protein 11-5 | location=Tb927_09_v5.1:2178515-2178793(-) | protein_length=92 | sequence_SO=chromosome | SO=protein_coding_gene | is_pseudo=false;>Tb927.9.13795:mRNA-p1 | transcript=Tb…	2000.39	3883.64	463.511	NaN	NaN	NaN	2115.85	#DIV/0!	#DIV/0!	#DIV/0!
Tb927.9.15110:mRNA-p1;Tb927.9.15170:mRNA-p1	>Tb927.9.15110:mRNA-p1 | transcript=Tb927.9.15110:mRNA | gene=Tb927.9.15110 | organism=Trypanosoma_brucei_brucei_TREU927 | gene_product=60S ribosomal protein L5, putative | transcript_product=60S ribosomal protein L5, putative | location=Tb927_09_v5.1:2359123-2360049(+) | protein_length=308 | sequence_SO=chromosome | SO=protein_coding_gene | is_pseudo=false;>Tb927.9.15170:mRNA-p1 | transcript=Tb9…	1264.09	1839.01	104.983	NaN	NaN	NaN	1069.36	#DIV/0!	#DIV/0!	#DIV/0!
Tb927.9.6210:mRNA-p1;Tb927.9.6250:mRNA-p1;Tb927.9.6290:mRNA-p1	>Tb927.9.6210:mRNA-p1 | transcript=Tb927.9.6210:mRNA | gene=Tb927.9.6210 | organism=Trypanosoma_brucei_brucei_TREU927 | gene_product=arginine kinase | transcript_product=arginine kinase | location=Tb927_09_v5.1:1027075-1028289(+) | protein_length=404 | sequence_SO=chromosome | SO=protein_coding_gene | is_pseudo=false;>Tb927.9.6250:mRNA-p1 | transcript=Tb927.9.6250:mRNA | gene=Tb927.9.6250 | organ…	1691.33	2176.5	205.969	NaN	NaN	NaN	1357.93	#DIV/0!	#DIV/0!	#DIV/0!
P05367	>sp|P05367|SAA2_MOUSE Serum amyloid A-2 protein OS=Mus musculus OX=10090 GN=Saa2 PE=1 SV=1	1.14008e+06	1.3565e+06	827384	768.421	841.864	753.012	1.10799e+06	787.766	1406.5	0.00196281
A0A140T8N4	>tr|A0A140T8N4|A0A140T8N4_MOUSE Immunoglobulin kappa variable 5-37 (Fragment) OS=Mus musculus OX=10090 GN=Igkv5-37 PE=1 SV=2	5283.95	6403.52	NaN	NaN	NaN	886.493	5843.74	886.493	6.59197	#DIV/0!
Q61646	>sp|Q61646|HPT_MOUSE Haptoglobin OS=Mus musculus OX=10090 GN=Hp PE=1 SV=1	7389347	7154182	4.48638e+06	3124.27	7580.71	9071.93	6.3433e+06	6592.3	962.229	0.00243413
P05366	>sp|P05366|SAA1_MOUSE Serum amyloid A-1 protein OS=Mus musculus OX=10090 GN=Saa1 PE=1 SV=2	2.31014e+06	2.14663e+06	1.26439e+06	13901.9	20321.1	10666.2	1.90705e+06	14963.1	127.451	0.00432484
A0A0B4J1J4	>tr|A0A0B4J1J4|A0A0B4J1J4_MOUSE Immunoglobulin heavy variable V9-2 (Fragment) OS=Mus musculus OX=10090 GN=Ighv9-2 PE=1 SV=1	50567.8	23470.3	18882.3	70.306	NaN	616.279	30973.4	343.292	90.2247	0.0959101
P07361	>sp|P07361|A1AG2_MOUSE Alpha-1-acid glycoprotein 2 OS=Mus musculus OX=10090 GN=Orm2 PE=1 SV=1	1.62278e+06	1.30082e+06	721296	17084	15767.2	14369.3	1214963	15740.2	77.1886	0.0104433
P07310	>sp|P07310|KCRM_MOUSE Creatine kinase M-type OS=Mus musculus OX=10090 GN=Ckm PE=1 SV=1	8593.04	14922.5	11073.1	159.303	NaN	218.988	11529.6	189.145	60.9561	0.0175012
A0A140T8N9	>tr|A0A140T8N9|A0A140T8N9_MOUSE Immunoglobulin kappa variable 6-32 (Fragment) OS=Mus musculus OX=10090 GN=Igkv6-32 PE=1 SV=2	1.93464e+06	1.56761e+06	1.77949e+06	27096.3	30909.9	29846.4	1.76058e+06	29284.2	60.1204	8.34104e-05
A0A075B5Q9	>tr|A0A075B5Q9|A0A075B5Q9_MOUSE Immunoglobulin heavy variable 5-15 OS=Mus musculus OX=10090 GN=Ighv5-15 PE=1 SV=1	32954.1	17064.7	16793.3	184.838	1251.92	242.157	22270.7	559.637	39.7949	0.0154056
A0A075B5T3	>tr|A0A075B5T3|A0A075B5T3_MOUSE Immunoglobulin heavy variable 6-6 (Fragment) OS=Mus musculus OX=10090 GN=Ighv6-6 PE=1 SV=1	2155996	1.11345e+06	857591	25976.4	43682	36580.3	1.37568e+06	35412.9	38.8469	0.0279152
A0A140T8P5	>tr|A0A140T8P5|A0A140T8P5_MOUSE Immunoglobulin kappa chain variable 8-24 (Fragment) OS=Mus musculus OX=10090 GN=Igkv8-24 PE=1 SV=2	369411	266935	NaN	31866.7	56260.4	57552.3	318173	48559.8	6.55219	0.0065198
P18531	>sp|P18531|HVM60_MOUSE Ig heavy chain V region 3-6 OS=Mus musculus OX=10090 GN=Ighv3-6 PE=1 SV=1	6652.1	3171.84	3713.07	212.763	102.135	NaN	4512.34	157.449	28.659	0.052533
A0A075B5M8	>tr|A0A075B5M8|A0A075B5M8_MOUSE Immunoglobulin kappa chain variable 12-38 OS=Mus musculus OX=10090 GN=Igkv12-38 PE=1 SV=7	8624.23	3559.05	3765.4	73.244	202.104	303.539	5316.23	192.962	27.5506	0.0364685
A0A075B5K2	>tr|A0A075B5K2|A0A075B5K2_MOUSE Immunoglobulin kappa chain variable 9-124 OS=Mus musculus OX=10090 GN=Igkv9-124 PE=1 SV=7	190317	124124	99890.9	3637.07	3267.27	8196.94	138111	5033.76	27.4369	0.00795275
P11672	>sp|P11672|NGAL_MOUSE Neutrophil gelatinase-associated lipocalin OS=Mus musculus OX=10090 GN=Lcn2 PE=1 SV=1	8999.14	16840.2	7158.69	NaN	405.185	NaN	10999.3	405.185	27.1465	#DIV/0!
A0A1W2P6U8	>tr|A0A1W2P6U8|A0A1W2P6U8_MOUSE RIKEN cDNA 4932415D10 gene OS=Mus musculus OX=10090 GN=4932415D10Rik PE=1 SV=1	NaN	3005.86	NaN	104.535	NaN	NaN	3005.86	104.535	28.7545	#DIV/0!
A0A075B5J9;A0A075B5K3	>tr|A0A075B5J9|A0A075B5J9_MOUSE Immunoglobulin kappa variable 17-127 OS=Mus musculus OX=10090 GN=Igkv17-127 PE=4 SV=7;>tr|A0A075B5K3|A0A075B5K3_MOUSE Immunoglobulin kappa variable 17-121 OS=Mus musculus OX=10090 GN=Igkv17-121 PE=4 SV=7	422982	264243	295942	13154.4	14773.8	9424.28	327722	12450.8	26.3213	0.00289523
A0A2I3BPR3	>tr|A0A2I3BPR3|A0A2I3BPR3_MOUSE Predicted gene, 49394 OS=Mus musculus OX=10090 GN=Gm49394 PE=4 SV=1	NaN	NaN	NaN	475.805	NaN	NaN	#DIV/0!	475.805	#DIV/0!	#DIV/0!
A0A0B4J1N0	>tr|A0A0B4J1N0|A0A0B4J1N0_MOUSE Immunoglobulin heavy variable 1-76 OS=Mus musculus OX=10090 GN=Ighv1-76 PE=1 SV=1	175912	96006.5	117304	4975.13	NaN	NaN	129741	4975.13	26.0779	#DIV/0!
A0A571BDS5	>tr|A0A571BDS5|A0A571BDS5_MOUSE Maltase-glucoamylase 2, pseudogene OS=Mus musculus OX=10090 GN=Mgam2-ps PE=1 SV=1	NaN	997.778	1342.03	4590.61	NaN	NaN	1169.9	4590.61	0.254848	#DIV/0!
A0A075B5S1	>tr|A0A075B5S1|A0A075B5S1_MOUSE Immunoglobulin heavy variable 9-1 OS=Mus musculus OX=10090 GN=Ighv9-1 PE=1 SV=1	83363.6	71086.8	58868.7	2749.76	2615.47	3041.69	71106.4	2802.31	25.3742	0.000642931
P04945	>sp|P04945|KV6AB_MOUSE Ig kappa chain V-VI region NQ2-6.1 OS=Mus musculus OX=10090 PE=2 SV=1	436952	234255	191963	14064.3	6819.38	15987.1	287723	12290.2	23.4107	0.0219551
Q9QXF8	>sp|Q9QXF8|GNMT_MOUSE Glycine N-methyltransferase OS=Mus musculus OX=10090 GN=Gnmt PE=1 SV=3	1599.11	855.248	219.294	NaN	NaN	39.3086	891.216	39.3086	22.6723	#DIV/0!
A0A8I4SYN6;P02301;P68433;P84228;P84244	>tr|A0A8I4SYN6|A0A8I4SYN6_MOUSE Histone H3 OS=Mus musculus OX=10090 GN=H3f4 PE=3 SV=1;>sp|P02301|H3C_MOUSE Histone H3.3C OS=Mus musculus OX=10090 GN=H3-5 PE=3 SV=3;>sp|P68433|H31_MOUSE Histone H3.1 OS=Mus musculus OX=10090 GN=H3c11 PE=1 SV=2;>sp|P84228|H32_MOUSE Histone H3.2 OS=Mus musculus OX=10090 GN=H3c15 PE=1 SV=2;>sp|P84244|H33_MOUSE Histone H3.3 OS=Mus musculus OX=10090 GN=H3-3b PE=1 SV=2	NaN	1741.74	880.634	NaN	1904.57	NaN	1311.19	1904.57	0.688442	#DIV/0!
A0A075B5R4	>tr|A0A075B5R4|A0A075B5R4_MOUSE Immunoglobulin heavy variable 14-1 (Fragment) OS=Mus musculus OX=10090 GN=Ighv14-1 PE=1 SV=1	805152	398347	382165	17053.5	25378.6	29118.3	528555	23850.2	22.1615	0.0218468
A2A8L5	>sp|A2A8L5|PTPRF_MOUSE Receptor-type tyrosine-protein phosphatase F OS=Mus musculus OX=10090 GN=Ptprf PE=1 SV=1	566.34	592.124	NaN	505.905	134.931	NaN	579.232	320.418	1.80774	0.298522
A2AHC5;A2AHC6;Q3SXD1;Q3SXD2;Q99MX2	>tr|A2AHC5|A2AHC5_MOUSE Ferritin OS=Mus musculus OX=10090 GN=Fthl17b PE=3 SV=1;>tr|A2AHC6|A2AHC6_MOUSE Ferritin OS=Mus musculus OX=10090 GN=Fthl17c PE=3 SV=1;>tr|Q3SXD1|Q3SXD1_MOUSE Ferritin OS=Mus musculus OX=10090 GN=Fthl17d PE=2 SV=1;>tr|Q3SXD2|Q3SXD2_MOUSE Ferritin OS=Mus musculus OX=10090 GN=Fthl17f PE=2 SV=1;>sp|Q99MX2|FH17E_MOUSE Ferritin heavy polypeptide-like 17E OS=Mus musculus OX=10090…	804.206	NaN	1415.54	2000.72	2710.48	4901.8	1109.87	3204.33	0.346366	0.166104
A0A075B5W1	>tr|A0A075B5W1|A0A075B5W1_MOUSE Immunoglobulin heavy variable 1-50 (Fragment) OS=Mus musculus OX=10090 GN=Ighv1-50 PE=4 SV=1	102148	54611.4	64060	2166.5	NaN	4595.89	73606.3	3381.19	21.7693	0.0333529
A0A140T8N3	>tr|A0A140T8N3|A0A140T8N3_MOUSE Immunoglobulin kappa chain variable 13-84 (Fragment) OS=Mus musculus OX=10090 GN=Igkv13-84 PE=1 SV=2	120831	80639.7	59490.5	3876.07	NaN	4323.29	86987	4099.68	21.218	0.0375819
A0A0B4J1J2	>tr|A0A0B4J1J2|A0A0B4J1J2_MOUSE Immunoglobulin kappa chain variable 5-43 (Fragment) OS=Mus musculus OX=10090 GN=Igkv5-43 PE=1 SV=1	17005.1	5806.75	9883.06	564.388	NaN	NaN	10898.3	564.388	19.31	#DIV/0!
A0A0B4J1M0	>tr|A0A0B4J1M0|A0A0B4J1M0_MOUSE Immunoglobulin heavy variable 1-77 OS=Mus musculus OX=10090 GN=Ighv1-77 PE=1 SV=1	16466.8	8728.17	11218.4	722.178	462.965	736.461	12137.8	640.535	18.9495	0.00729679
A4Q9F0	>sp|A4Q9F0|TTLL7_MOUSE Tubulin polyglutamylase TTLL7 OS=Mus musculus OX=10090 GN=Ttll7 PE=1 SV=1	NaN	NaN	NaN	NaN	NaN	NaN	#DIV/0!	#DIV/0!	#DIV/0!	#DIV/0!
A0A0B4J1J5	>tr|A0A0B4J1J5|A0A0B4J1J5_MOUSE Immunoglobulin heavy variable V9-3 (Fragment) OS=Mus musculus OX=10090 GN=Ighv9-3 PE=1 SV=1	23345.4	12354.8	17276	629.4	NaN	1282.99	17658.8	956.197	18.4677	0.0268794
O70370	>sp|O70370|CATS_MOUSE Cathepsin S OS=Mus musculus OX=10090 GN=Ctss PE=1 SV=2	93792.3	116565	86233.3	7472.46	6483.52	2557.2	98863.6	5504.39	17.9608	0.000539634
A9Q7H1	>tr|A9Q7H1|A9Q7H1_MOUSE RIKEN cDNA 9830107B12 gene OS=Mus musculus OX=10090 GN=9830107B12Rik PE=2 SV=1	NaN	27667.5	NaN	NaN	NaN	1550.36	27667.5	1550.36	17.8458	#DIV/0!
B0V2N1	>sp|B0V2N1|PTPRS_MOUSE Receptor-type tyrosine-protein phosphatase S OS=Mus musculus OX=10090 GN=Ptprs PE=1 SV=1	NaN	NaN	NaN	NaN	NaN	NaN	#DIV/0!	#DIV/0!	#DIV/0!	#DIV/0!
A0A075B666	>tr|A0A075B666|A0A075B666_MOUSE Immunoglobulin kappa chain variable 13-85 (Fragment) OS=Mus musculus OX=10090 GN=Igkv13-85 PE=1 SV=5	41223.7	20235.1	16379.8	1225.31	NaN	1954.62	25946.2	1589.96	16.3187	0.0922447
B2RXS4	>sp|B2RXS4|PLXB2_MOUSE Plexin-B2 OS=Mus musculus OX=10090 GN=Plxnb2 PE=1 SV=1	1	NaN	NaN	NaN	NaN	NaN	1	#DIV/0!	#DIV/0!	#DIV/0!
B9EJ54	>tr|B9EJ54|B9EJ54_MOUSE Nucleoporin 205 OS=Mus musculus OX=10090 GN=Nup205 PE=1 SV=1	1436.15	NaN	NaN	16075.2	NaN	NaN	1436.15	16075.2	0.0893398	#DIV/0!
P32848	>sp|P32848|PRVA_MOUSE Parvalbumin alpha OS=Mus musculus OX=10090 GN=Pvalb PE=1 SV=3	1441.87	3498.78	2024.7	98.3358	125.709	202.801	2321.78	142.282	16.3182	0.0236668
F6TQW2	>tr|F6TQW2|F6TQW2_MOUSE Immunoglobulin heavy constant gamma 2C (Fragment) OS=Mus musculus OX=10090 GN=Ighg2c PE=1 SV=2	2.49084e+06	1.59974e+06	1.91783e+06	85259	51409.7	234042	2.00281e+06	123570	16.2078	0.00213834
D3YYY8	>tr|D3YYY8|D3YYY8_MOUSE Rho guanine nucleotide exchange factor (GEF) 26 OS=Mus musculus OX=10090 GN=Arhgef26 PE=1 SV=1	NaN	NaN	NaN	NaN	NaN	NaN	#DIV/0!	#DIV/0!	#DIV/0!	#DIV/0!
P26040	>sp|P26040|EZRI_MOUSE Ezrin OS=Mus musculus OX=10090 GN=Ezr PE=1 SV=3	646.708	1000.17	797.827	NaN	76.0437	26.4877	814.901	51.2657	15.8956	0.0105964
A0A075B5T5	>tr|A0A075B5T5|A0A075B5T5_MOUSE Immunoglobulin heavy variable V1-5 OS=Mus musculus OX=10090 GN=Ighv1-5 PE=1 SV=1	85490.2	47141.1	20330	1213.14	3871.44	5080.33	50987.1	3388.3	15.048	0.0658613
A0A075B5S9	>tr|A0A075B5S9|A0A075B5S9_MOUSE Immunoglobulin heavy variable 9-4 OS=Mus musculus OX=10090 GN=Ighv9-4 PE=1 SV=1	1.11494e+06	871310	644005	37916	44055	97003.4	876751	59658.1	14.6963	0.00399643
D3Z6Q9	>sp|D3Z6Q9|BIN2_MOUSE Bridging integrator 2 OS=Mus musculus OX=10090 GN=Bin2 PE=1 SV=1	NaN	110.251	377.966	NaN	NaN	NaN	244.108	#DIV/0!	#DIV/0!	#DIV/0!
D3Z7H8	>sp|D3Z7H8|CILP2_MOUSE Cartilage intermediate layer protein 2 OS=Mus musculus OX=10090 GN=Cilp2 PE=1 SV=1	NaN	NaN	NaN	NaN	NaN	1070.91	#DIV/0!	1070.91	#DIV/0!	#DIV/0!
A0A0B4J1I4	>tr|A0A0B4J1I4|A0A0B4J1I4_MOUSE Immunoglobulin kappa chain variable 4-72 (Fragment) OS=Mus musculus OX=10090 GN=Igkv4-72 PE=1 SV=1	11681.1	8336.99	12699.6	972.82	648.457	629.323	10905.9	750.2	14.5373	0.00154586
E9PV38	>tr|E9PV38|E9PV38_MOUSE Carboxylic ester hydrolase OS=Mus musculus OX=10090 GN=Ces2g PE=1 SV=1	444.133	285.019	NaN	78.5282	NaN	NaN	364.576	78.5282	4.64261	#DIV/0!
P12246	>sp|P12246|SAMP_MOUSE Serum amyloid P-component OS=Mus musculus OX=10090 GN=Apcs PE=1 SV=2	245643	137070	110899	11084.2	11747.6	12713.5	164537	11848.5	13.8868	0.0208121
E9PVW0	>tr|E9PVW0|E9PVW0_MOUSE Major urinary protein 8 OS=Mus musculus OX=10090 GN=Mup8 PE=3 SV=2	NaN	NaN	NaN	NaN	NaN	NaN	#DIV/0!	#DIV/0!	#DIV/0!	#DIV/0!
Q00898	>sp|Q00898|A1AT5_MOUSE Alpha-1-antitrypsin 1-5 OS=Mus musculus OX=10090 GN=Serpina1e PE=1 SV=1	60932	26723.8	30504.5	1929.58	3102.03	3551.25	39386.8	2860.95	13.767	0.0280441
E9PX79	>tr|E9PX79|E9PX79_MOUSE RING-type E3 ubiquitin transferase OS=Mus musculus OX=10090 GN=Marchf10 PE=1 SV=1	NaN	NaN	NaN	NaN	205.46	619.224	#DIV/0!	412.342	#DIV/0!	#DIV/0!
E9PZP8	>tr|E9PZP8|E9PZP8_MOUSE HECT and RLD domain containing E3 ubiquitin protein ligase family member 1 OS=Mus musculus OX=10090 GN=Herc1 PE=1 SV=1	NaN	2138.94	NaN	NaN	NaN	NaN	2138.94	#DIV/0!	#DIV/0!	#DIV/0!
E9Q0F0	>tr|E9Q0F0|E9Q0F0_MOUSE Keratin 78 OS=Mus musculus OX=10090 GN=Krt78 PE=1 SV=1	802.683	NaN	NaN	NaN	1.03437	1232.52	802.683	616.778	1.30141	#DIV/0!
E9Q281;K7N6V1	>tr|E9Q281|E9Q281_MOUSE Vomeronasal 2, receptor 114 OS=Mus musculus OX=10090 GN=Vmn2r114 PE=4 SV=1;>tr|K7N6V1|K7N6V1_MOUSE Vomeronasal 2, receptor 117 OS=Mus musculus OX=10090 GN=Vmn2r117 PE=4 SV=1	NaN	NaN	NaN	NaN	NaN	NaN	#DIV/0!	#DIV/0!	#DIV/0!	#DIV/0!
A0A1Y7VJN6;P03987	>tr|A0A1Y7VJN6|A0A1Y7VJN6_MOUSE Immunoglobulin heavy constant gamma 3 (Fragment) OS=Mus musculus OX=10090 GN=Ighg3 PE=4 SV=1;>sp|P03987|IGHG3_MOUSE Ig gamma-3 chain C region OS=Mus musculus OX=10090 PE=1 SV=2	7.24005e+06	4.57155e+06	4686677	373747	361989	535125	5.49942e+06	423620	12.982	0.00435081
E9Q557	>sp|E9Q557|DESP_MOUSE Desmoplakin OS=Mus musculus OX=10090 GN=Dsp PE=1 SV=1	NaN	1076.94	NaN	445.303	2247.57	1286.78	1076.94	1326.55	0.811833	#DIV/0!
A0A075B5R7	>tr|A0A075B5R7|A0A075B5R7_MOUSE Immunoglobulin heavy variable 14-2 (Fragment) OS=Mus musculus OX=10090 GN=Ighv14-2 PE=1 SV=1	583470	371532	399269	26145.3	38557.1	44022.1	451424	36241.5	12.456	0.003395
A0A140T8M5	>tr|A0A140T8M5|A0A140T8M5_MOUSE Immunoglobulin kappa variable 6-15 (Fragment) OS=Mus musculus OX=10090 GN=Igkv6-15 PE=1 SV=2	1.32518e+06	994441	1.01325e+06	77440.4	54299.8	136540	1.11096e+06	89426.7	12.4231	0.000748123
E9Q7X6	>sp|E9Q7X6|HEG1_MOUSE Protein HEG homolog 1 OS=Mus musculus OX=10090 GN=Heg1 PE=1 SV=1	NaN	1357.69	NaN	NaN	NaN	NaN	1357.69	#DIV/0!	#DIV/0!	#DIV/0!
P01663	>sp|P01663|KV3AB_MOUSE Ig kappa chain V-III region PC 4050 OS=Mus musculus OX=10090 PE=1 SV=1	194459	105431	94046.9	11705.2	7865.97	13269.1	131312	10946.8	11.9955	0.0193197
A0A075B5N7	>tr|A0A075B5N7|A0A075B5N7_MOUSE Immunoglobulin kappa variable 6-13 OS=Mus musculus OX=10090 GN=Igkv6-13 PE=1 SV=7	82661.2	36276.1	38651.1	6946.34	2577.47	3877.77	52529.5	4467.19	11.7589	0.033691
E9QA79	>tr|E9QA79|E9QA79_MOUSE Major urinary protein 7 OS=Mus musculus OX=10090 GN=Mup7 PE=3 SV=1	NaN	NaN	NaN	NaN	NaN	NaN	#DIV/0!	#DIV/0!	#DIV/0!	#DIV/0!
F6R7E8;Q9CPN7	>tr|F6R7E8|F6R7E8_MOUSE Predicted gene 2663 OS=Mus musculus OX=10090 GN=Gm2663 PE=4 SV=1;>tr|Q9CPN7|Q9CPN7_MOUSE RIKEN cDNA 1810009J06 gene OS=Mus musculus OX=10090 GN=1810009J06Rik PE=2 SV=1	NaN	1991.97	NaN	NaN	NaN	NaN	1991.97	#DIV/0!	#DIV/0!	#DIV/0!
A0A075B6D5	>tr|A0A075B6D5|A0A075B6D5_MOUSE Immunoglobulin kappa chain variable 19-93 OS=Mus musculus OX=10090 GN=Igkv19-93 PE=1 SV=7	6049.37	4989.38	1569.76	361.032	NaN	NaN	4202.84	361.032	11.6412	#DIV/0!
A0A075B5V6	>tr|A0A075B5V6|A0A075B5V6_MOUSE Immunoglobulin heavy variable V1-42 OS=Mus musculus OX=10090 GN=Ighv1-42 PE=1 SV=1	11914.5	19262.2	7578.04	1043.36	NaN	1177.65	12918.3	1110.5	11.6328	0.0749242
A0A075B5L4	>tr|A0A075B5L4|A0A075B5L4_MOUSE Immunoglobulin kappa chain variable 12-89 OS=Mus musculus OX=10090 GN=Igkv12-89 PE=1 SV=7	52005.8	58152.5	88868.8	5419.99	7329.41	5257.07	66342.4	6002.16	11.0531	0.00615747
F8VQG4	>tr|F8VQG4|F8VQG4_MOUSE Histocompatibility 2, T region locus 24 OS=Mus musculus OX=10090 GN=H2-T24 PE=1 SV=1	682.898	696.82	NaN	NaN	NaN	NaN	689.859	#DIV/0!	#DIV/0!	#DIV/0!
Q9Z0M9	>sp|Q9Z0M9|I18BP_MOUSE Interleukin-18-binding protein OS=Mus musculus OX=10090 GN=Il18bp PE=1 SV=2	94063.6	105619	54633.1	10152.6	7007.23	6673.76	84771.8	7944.53	10.6705	0.00767893
A0A075B5X0	>tr|A0A075B5X0|A0A075B5X0_MOUSE Immunoglobulin heavy variable V1-59 OS=Mus musculus OX=10090 GN=Ighv1-59 PE=1 SV=1	50037.7	10971	18176.1	1818.05	4328.04	1470.71	26394.9	2538.93	10.3961	0.118538
J3QK03	>tr|J3QK03|J3QK03_MOUSE Immunoglobulin heavy variable V6-5 OS=Mus musculus OX=10090 GN=Ighv6-5 PE=4 SV=1	4764.62	NaN	NaN	NaN	NaN	NaN	4764.62	#DIV/0!	#DIV/0!	#DIV/0!
L7N257	>tr|L7N257|L7N257_MOUSE Cystatin domain containing 6 OS=Mus musculus OX=10090 GN=Cstdc6 PE=3 SV=1	NaN	NaN	NaN	5077.26	1954.96	1173.02	#DIV/0!	2735.08	#DIV/0!	#DIV/0!
A0A0B4J1I1	>tr|A0A0B4J1I1|A0A0B4J1I1_MOUSE Immunoglobulin kappa variable 16-104 (Fragment) OS=Mus musculus OX=10090 GN=Igkv16-104 PE=1 SV=1	158778	91033.8	120922	10536	11873.8	13410.9	123578	11940.2	10.3497	0.00471053
A0A140T8P2	>tr|A0A140T8P2|A0A140T8P2_MOUSE Immunoglobulin kappa variable 6-20 (Fragment) OS=Mus musculus OX=10090 GN=Igkv6-20 PE=4 SV=2	175850	154013	185678	7987.89	20100.4	21785.6	171847	16624.7	10.3369	0.00011374
P97821	>sp|P97821|CATC_MOUSE Dipeptidyl peptidase 1 OS=Mus musculus OX=10090 GN=Ctsc PE=1 SV=1	4233.87	6733.2	6838.99	786.82	NaN	366.093	5935.35	576.456	10.2963	0.0169449
O08583;Q9JJW6	>sp|O08583|THOC4_MOUSE THO complex subunit 4 OS=Mus musculus OX=10090 GN=Alyref PE=1 SV=3;>sp|Q9JJW6|ALRF2_MOUSE Aly/REF export factor 2 OS=Mus musculus OX=10090 GN=Alyref2 PE=1 SV=1	NaN	393.904	362.358	320.431	501.86	284.522	378.131	368.938	1.02492	0.923069
A0A075B5W6	>tr|A0A075B5W6|A0A075B5W6_MOUSE Immunoglobulin heavy variable 1-55 (Fragment) OS=Mus musculus OX=10090 GN=Ighv1-55 PE=1 SV=1	270352	304502	278183	26348	20943.7	36171.1	284346	27820.9	10.2206	2.19069e-05
O08638	>sp|O08638|MYH11_MOUSE Myosin-11 OS=Mus musculus OX=10090 GN=Myh11 PE=1 SV=1	NaN	NaN	NaN	1	NaN	NaN	#DIV/0!	1	#DIV/0!	#DIV/0!
Q64695	>sp|Q64695|EPCR_MOUSE Endothelial protein C receptor OS=Mus musculus OX=10090 GN=Procr PE=1 SV=3	41872.5	34532	15517.8	3591.3	2598.41	2816.67	30640.8	3002.13	10.2063	0.024516
Q9Z121	>sp|Q9Z121|CCL8_MOUSE C-C motif chemokine 8 OS=Mus musculus OX=10090 GN=Ccl8 PE=3 SV=1	6733.22	7831.22	5400.6	515.492	NaN	800.799	6655.01	658.146	10.1118	0.00718823
P01639	>sp|P01639|KV5A7_MOUSE Immunoglobulin kappa chain variable 9-120 OS=Mus musculus OX=10090 GN=Igkv9-120 PE=1 SV=1	137392	114474	120824	14182.6	10585.2	NaN	124230	12383.9	10.0316	0.00109391
P10810	>sp|P10810|CD14_MOUSE Monocyte differentiation antigen CD14 OS=Mus musculus OX=10090 GN=Cd14 PE=1 SV=1	10057.5	10189	5171.28	1187.92	761.516	626.206	8472.58	858.547	9.86851	0.010126
O08742	>sp|O08742|GPV_MOUSE Platelet glycoprotein V OS=Mus musculus OX=10090 GN=Gp5 PE=1 SV=1	2177.08	NaN	NaN	NaN	NaN	NaN	2177.08	#DIV/0!	#DIV/0!	#DIV/0!
O08749	>sp|O08749|DLDH_MOUSE Dihydrolipoyl dehydrogenase, mitochondrial OS=Mus musculus OX=10090 GN=Dld PE=1 SV=2	181.126	NaN	NaN	NaN	NaN	NaN	181.126	#DIV/0!	#DIV/0!	#DIV/0!
O35490	>sp|O35490|BHMT1_MOUSE Betaine--homocysteine S-methyltransferase 1 OS=Mus musculus OX=10090 GN=Bhmt PE=1 SV=1	4024.28	2560.2	1168.05	NaN	430.432	106.706	2584.18	268.569	9.62201	0.119425
P12804	>sp|P12804|FGL2_MOUSE Fibroleukin OS=Mus musculus OX=10090 GN=Fgl2 PE=1 SV=1	3162.94	4977.76	2129.71	360.44	NaN	NaN	3423.47	360.44	9.49804	#DIV/0!
O08807	>sp|O08807|PRDX4_MOUSE Peroxiredoxin-4 OS=Mus musculus OX=10090 GN=Prdx4 PE=1 SV=1	NaN	361.66	306.428	NaN	NaN	NaN	334.044	#DIV/0!	#DIV/0!	#DIV/0!
O08842	>sp|O08842|GFRA2_MOUSE GDNF family receptor alpha-2 OS=Mus musculus OX=10090 GN=Gfra2 PE=1 SV=2	NaN	292.571	NaN	NaN	NaN	NaN	292.571	#DIV/0!	#DIV/0!	#DIV/0!
A0A075B5X5	>tr|A0A075B5X5|A0A075B5X5_MOUSE Immunoglobulin heavy variable 1-66 (Fragment) OS=Mus musculus OX=10090 GN=Ighv1-66 PE=1 SV=1	23717.5	1235.23	4092.01	121.128	NaN	2086.23	9681.59	1103.68	8.77211	0.417755
O09010	>sp|O09010|LFNG_MOUSE Beta-1,3-N-acetylglucosaminyltransferase lunatic fringe OS=Mus musculus OX=10090 GN=Lfng PE=1 SV=1	1770.98	2689.39	NaN	NaN	NaN	NaN	2230.19	#DIV/0!	#DIV/0!	#DIV/0!
A0A075B5P8	>tr|A0A075B5P8|A0A075B5P8_MOUSE Immunoglobulin heavy variable 2-2 (Fragment) OS=Mus musculus OX=10090 GN=Ighv2-2 PE=1 SV=1	44312.5	42474.3	128440	9801.27	7392.23	7603.9	71742.2	8265.8	8.6794	0.0888279
A0A075B677	>tr|A0A075B677|A0A075B677_MOUSE Immunoglobulin kappa variable 4-53 OS=Mus musculus OX=10090 GN=Igkv4-53 PE=1 SV=1	53234.9	40780.8	45806.8	7870.21	3380.07	5141.19	46607.5	5463.82	8.5302	0.000432603
A0A075B5L3	>tr|A0A075B5L3|A0A075B5L3_MOUSE Immunoglobulin kappa chain variable 4-90 (Fragment) OS=Mus musculus OX=10090 GN=Igkv4-90 PE=1 SV=5	15071.2	12007.1	7697.58	697.963	1065.04	2390.08	11592	1384.36	8.37352	0.00972855
P01656	>sp|P01656|KV3A3_MOUSE Ig kappa chain V-III region MOPC 70 OS=Mus musculus OX=10090 PE=1 SV=1	37479.8	82740.8	41692.6	9175.56	3852.78	6365.72	53971.1	6464.69	8.3486	0.0307229
O70138	>sp|O70138|MMP8_MOUSE Neutrophil collagenase OS=Mus musculus OX=10090 GN=Mmp8 PE=2 SV=2	2736.18	1641.3	1216.87	187.192	NaN	265.952	1864.79	226.572	8.23043	0.0678423
A0A140T8P7	>tr|A0A140T8P7|A0A140T8P7_MOUSE Immunoglobulin kappa variable 8-21 (Fragment) OS=Mus musculus OX=10090 GN=Igkv8-21 PE=1 SV=2	72957.9	25175.6	24628.6	NaN	NaN	5000.2	40920.7	5000.2	8.18381	#DIV/0!
A0A075B5M4	>tr|A0A075B5M4|A0A075B5M4_MOUSE Immunoglobulin kappa variable 4-57-1 (Fragment) OS=Mus musculus OX=10090 GN=Igkv4-57-1 PE=1 SV=1	25149.9	15354	26552.4	4189.9	1300.89	NaN	22352.1	2745.39	8.14169	0.0246998
O09172	>sp|O09172|GSH0_MOUSE Glutamate--cysteine ligase regulatory subunit OS=Mus musculus OX=10090 GN=Gclm PE=1 SV=1	NaN	NaN	3537.31	2784.08	NaN	NaN	3537.31	2784.08	1.27055	#DIV/0!
B2RS76	>tr|B2RS76|B2RS76_MOUSE Carboxypeptidase B OS=Mus musculus OX=10090 GN=Cpb1 PE=1 SV=1	1044.24	4395.61	2985.38	NaN	449.074	245.765	2808.41	347.419	8.08362	0.145045
P01749	>sp|P01749|HVM05_MOUSE Ig heavy chain V region 3 OS=Mus musculus OX=10090 GN=Ighv1-61 PE=1 SV=1	14754.6	2241.1	3950.86	689.411	NaN	1047.95	6982.18	868.68	8.03769	0.313453
O35298	>sp|O35298|AOAH_MOUSE Acyloxyacyl hydrolase OS=Mus musculus OX=10090 GN=Aoah PE=1 SV=1	853.705	NaN	NaN	NaN	NaN	NaN	853.705	#DIV/0!	#DIV/0!	#DIV/0!
A0A075B5V5	>tr|A0A075B5V5|A0A075B5V5_MOUSE Immunoglobulin heavy variable 1-39 (Fragment) OS=Mus musculus OX=10090 GN=Ighv1-39 PE=1 SV=1	50831.9	39529.9	35077.8	4847.78	4199.27	6729.15	41813.2	5258.73	7.95119	0.00153377
O35344	>sp|O35344|IMA4_MOUSE Importin subunit alpha-4 OS=Mus musculus OX=10090 GN=Kpna3 PE=1 SV=1	108.115	405.028	NaN	367.229	NaN	NaN	256.571	367.229	0.698668	#DIV/0!
A0A140T8M2	>tr|A0A140T8M2|A0A140T8M2_MOUSE Immunoglobulin kappa variable 12-44 (Fragment) OS=Mus musculus OX=10090 GN=Igkv12-44 PE=1 SV=2	446468	194303	170940	30562.5	29663.6	42177	270570	34134.4	7.92663	0.0553624
Q9ESY9	>sp|Q9ESY9|GILT_MOUSE Gamma-interferon-inducible lysosomal thiol reductase OS=Mus musculus OX=10090 GN=Ifi30 PE=1 SV=3	12484.7	9803.13	8040.94	1995.45	1177.21	666.996	10109.6	1279.89	7.89883	0.00281342
O35405	>sp|O35405|PLD3_MOUSE 5'-3' exonuclease PLD3 OS=Mus musculus OX=10090 GN=Pld3 PE=1 SV=1	1	NaN	NaN	NaN	NaN	NaN	1	#DIV/0!	#DIV/0!	#DIV/0!
A0A140T8M1;P01646	>tr|A0A140T8M1|A0A140T8M1_MOUSE Immunoglobulin kappa variable 10-96 (Fragment) OS=Mus musculus OX=10090 GN=Igkv10-96 PE=4 SV=2;>sp|P01646|KV5AD_MOUSE Ig kappa chain V-V region HP 123E6 OS=Mus musculus OX=10090 PE=1 SV=1	1.25328e+06	827542	963576	89164.6	154684	147951	1.0148e+06	130600	7.77031	0.00225388
A0A075B5P0	>tr|A0A075B5P0|A0A075B5P0_MOUSE Immunoglobulin kappa variable 3-2 (Fragment) OS=Mus musculus OX=10090 GN=Igkv3-2 PE=4 SV=7	28698.8	17284	15531.7	1402.45	1278.23	5256.02	20504.8	2645.57	7.75065	0.0145547
O35621;Q9Z2M7	>sp|O35621|PMM1_MOUSE Phosphomannomutase 1 OS=Mus musculus OX=10090 GN=Pmm1 PE=1 SV=1;>sp|Q9Z2M7|PMM2_MOUSE Phosphomannomutase 2 OS=Mus musculus OX=10090 GN=Pmm2 PE=1 SV=1	NaN	NaN	702.848	1359.17	485.245	773.985	702.848	872.799	0.80528	#DIV/0!
O35640	>sp|O35640|ANXA8_MOUSE Annexin A8 OS=Mus musculus OX=10090 GN=Anxa8 PE=1 SV=2	NaN	NaN	NaN	632.095	NaN	NaN	#DIV/0!	632.095	#DIV/0!	#DIV/0!
O35664	>sp|O35664|INAR2_MOUSE Interferon alpha/beta receptor 2 OS=Mus musculus OX=10090 GN=Ifnar2 PE=1 SV=2	1050.38	NaN	NaN	NaN	NaN	NaN	1050.38	#DIV/0!	#DIV/0!	#DIV/0!
A0A075B5T9	>tr|A0A075B5T9|A0A075B5T9_MOUSE Immunoglobulin heavy variable V1-9 OS=Mus musculus OX=10090 GN=Ighv1-9 PE=1 SV=1	44882.7	2553.12	12141.8	2390.89	1722.99	3602.88	19859.2	2572.25	7.72054	0.248999
A0A0B4J1J7	>tr|A0A0B4J1J7|A0A0B4J1J7_MOUSE Immunoglobulin heavy variable 1-82 OS=Mus musculus OX=10090 GN=Ighv1-82 PE=1 SV=1	2019247	1.31981e+06	1.2247e+06	168763	233161	198071	1.52125e+06	199999	7.60631	0.00625519
A0A140T8N7	>tr|A0A140T8N7|A0A140T8N7_MOUSE Immunoglobulin kappa chain variable 6-25 (Fragment) OS=Mus musculus OX=10090 GN=Igkv6-25 PE=4 SV=2	302588	184250	260904	35824.7	27211.2	36757.3	249247	33264.4	7.49292	0.00342421
P01630	>sp|P01630|KV2A6_MOUSE Ig kappa chain V-II region 7S34.1 OS=Mus musculus OX=10090 PE=1 SV=1	270448	150088	164314	16024.7	19736.4	42735.5	194950	26165.6	7.45062	0.0122416
A0A075B5L1	>tr|A0A075B5L1|A0A075B5L1_MOUSE Immunoglobulin kappa variable 10-94 (Fragment) OS=Mus musculus OX=10090 GN=Igkv10-94 PE=1 SV=7	126511	28465.2	45011.5	9120.41	8773.62	9536.91	66662.6	9143.65	7.29059	0.130528
A0A075B5T0	>tr|A0A075B5T0|A0A075B5T0_MOUSE Immunoglobulin heavy variable V3-8 (Fragment) OS=Mus musculus OX=10090 GN=Ighv3-8 PE=4 SV=2	4376.73	1658.63	2267.01	266.286	NaN	511.595	2767.46	388.941	7.11538	0.112119
O54890	>sp|O54890|ITB3_MOUSE Integrin beta-3 OS=Mus musculus OX=10090 GN=Itgb3 PE=1 SV=2	NaN	NaN	NaN	NaN	NaN	NaN	#DIV/0!	#DIV/0!	#DIV/0!	#DIV/0!
O54974	>sp|O54974|LEG7_MOUSE Galectin-7 OS=Mus musculus OX=10090 GN=Lgals7 PE=2 SV=3	NaN	NaN	NaN	NaN	NaN	NaN	#DIV/0!	#DIV/0!	#DIV/0!	#DIV/0!
A0A075B5Q6	>tr|A0A075B5Q6|A0A075B5Q6_MOUSE Immunoglobulin heavy variable 5-9-1 OS=Mus musculus OX=10090 GN=Ighv5-9-1 PE=1 SV=1	49436.4	34366.2	34944.8	4344.09	8209.78	4396.78	39582.5	5650.22	7.00547	0.00263693
O55042	>sp|O55042|SYUA_MOUSE Alpha-synuclein OS=Mus musculus OX=10090 GN=Snca PE=1 SV=2	NaN	NaN	NaN	NaN	NaN	NaN	#DIV/0!	#DIV/0!	#DIV/0!	#DIV/0!
O55070	>sp|O55070|DNSL3_MOUSE Deoxyribonuclease gamma OS=Mus musculus OX=10090 GN=Dnase1l3 PE=1 SV=1	NaN	191.847	163.238	NaN	NaN	NaN	177.543	#DIV/0!	#DIV/0!	#DIV/0!
A0A0B4J1I7	>tr|A0A0B4J1I7|A0A0B4J1I7_MOUSE Immunoglobulin kappa variable 4-68 (Fragment) OS=Mus musculus OX=10090 GN=Igkv4-68 PE=1 SV=1	12122.7	6028.18	8626.29	584.053	668.088	2699.69	8925.73	1317.28	6.7759	0.0159673
Q60963	>sp|Q60963|PAFA_MOUSE Platelet-activating factor acetylhydrolase OS=Mus musculus OX=10090 GN=Pla2g7 PE=1 SV=2	150215	125691	88221.4	13980.2	21587.6	18787.7	121376	18118.5	6.699	0.00472576
O55142	>sp|O55142|RL35A_MOUSE Large ribosomal subunit protein eL33 OS=Mus musculus OX=10090 GN=Rpl35a PE=1 SV=2	575.866	806.909	NaN	558.248	NaN	NaN	691.387	558.248	1.23849	#DIV/0!
A0A0B4J1J3	>tr|A0A0B4J1J3|A0A0B4J1J3_MOUSE Immunoglobulin kappa variable 8-18 (Fragment) OS=Mus musculus OX=10090 GN=Igkv8-18 PE=4 SV=1	10990.4	6207.58	19517.4	NaN	2245.97	1425.86	12238.5	1835.91	6.66615	0.130714
Q8C7G5	>sp|Q8C7G5|APOA5_MOUSE Apolipoprotein A-V OS=Mus musculus OX=10090 GN=Apoa5 PE=1 SV=1	1817.18	1265.05	543.238	148.623	262.667	165.655	1208.49	192.315	6.28391	0.0517795
P27784	>sp|P27784|CCL6_MOUSE C-C motif chemokine 6 OS=Mus musculus OX=10090 GN=Ccl6 PE=1 SV=1	1622.8	6687.52	3637.85	636.935	NaN	NaN	3982.72	636.935	6.25296	#DIV/0!
O70145	>sp|O70145|NCF2_MOUSE Neutrophil cytosol factor 2 OS=Mus musculus OX=10090 GN=Ncf2 PE=1 SV=1	NaN	NaN	569.928	NaN	NaN	NaN	569.928	#DIV/0!	#DIV/0!	#DIV/0!
A0A0A6YYE7	>tr|A0A0A6YYE7|A0A0A6YYE7_MOUSE Immunoglobulin kappa variable 4-57 (Fragment) OS=Mus musculus OX=10090 GN=Igkv4-57 PE=1 SV=2	68223.7	44659.7	42538.7	4714.54	4132.96	16012.4	51807.4	8286.64	6.25192	0.00873891
O70194	>sp|O70194|EIF3D_MOUSE Eukaryotic translation initiation factor 3 subunit D OS=Mus musculus OX=10090 GN=Eif3d PE=1 SV=2	NaN	546.258	NaN	NaN	NaN	NaN	546.258	#DIV/0!	#DIV/0!	#DIV/0!
P01872	>sp|P01872|IGHM_MOUSE Immunoglobulin heavy constant mu OS=Mus musculus OX=10090 GN=Ighm PE=1 SV=2	6.14405e+06	3.95262e+06	5.75792e+06	738889	783204	1.06054e+06	5.28486e+06	860877	6.13893	0.00292527
A0A075B5M1	>tr|A0A075B5M1|A0A075B5M1_MOUSE Immunoglobulin kappa variable 4-63 OS=Mus musculus OX=10090 GN=Igkv4-63 PE=1 SV=1	19610.6	13301.2	23906.3	3479.91	2726.43	NaN	18939.4	3103.17	6.10323	0.0285069
Q00993	>sp|Q00993|UFO_MOUSE Tyrosine-protein kinase receptor UFO OS=Mus musculus OX=10090 GN=Axl PE=1 SV=2	7421.14	7902.82	3129.22	797.202	932.572	1294.18	6151.06	1007.99	6.10232	0.0279523
A0A140T8P6	>tr|A0A140T8P6|A0A140T8P6_MOUSE Immunoglobulin kappa variable 12-46 (Fragment) OS=Mus musculus OX=10090 GN=Igkv12-46 PE=1 SV=2	257570	228769	221007	28614.7	35014.1	52567.7	235782	38732.2	6.0875	0.00011826
A0A0A6YY60	>tr|A0A0A6YY60|A0A0A6YY60_MOUSE Immunoglobulin heavy variable V8-5 (Fragment) OS=Mus musculus OX=10090 GN=Ighv8-5 PE=1 SV=1	25787.2	41486.3	42380.5	5606.05	8380.55	4244.48	36551.3	6077.03	6.01467	0.00527003
A0A140T8P9;P01638	>tr|A0A140T8P9|A0A140T8P9_MOUSE Immunoglobulin kappa variable 14-111 (Fragment) OS=Mus musculus OX=10090 GN=Igkv14-111 PE=4 SV=2;>sp|P01638|KV5A6_MOUSE Ig kappa chain V-V region L6 (Fragment) OS=Mus musculus OX=10090 PE=4 SV=1	77840	47589.6	61412.3	7502.45	14250.1	9831.76	62280.6	10528.1	5.91565	0.00446975
O70460	>sp|O70460|CCL19_MOUSE C-C motif chemokine 19 OS=Mus musculus OX=10090 GN=Ccl19 PE=1 SV=1	309.071	653.237	NaN	NaN	NaN	NaN	481.154	#DIV/0!	#DIV/0!	#DIV/0!
O70475	>sp|O70475|UGDH_MOUSE UDP-glucose 6-dehydrogenase OS=Mus musculus OX=10090 GN=Ugdh PE=1 SV=1	200.175	NaN	NaN	382.671	117.908	61.113	200.175	187.231	1.06914	#DIV/0!
P16015	>sp|P16015|CAH3_MOUSE Carbonic anhydrase 3 OS=Mus musculus OX=10090 GN=Ca3 PE=1 SV=3	7824.23	13714.5	11918.2	1596.79	NaN	2176.58	11152.3	1886.68	5.91107	0.0262689
O70624	>sp|O70624|MYOC_MOUSE Myocilin OS=Mus musculus OX=10090 GN=Myoc PE=1 SV=1	NaN	NaN	NaN	980.519	578.717	116.608	#DIV/0!	558.615	#DIV/0!	#DIV/0!
O88188	>sp|O88188|LY86_MOUSE Lymphocyte antigen 86 OS=Mus musculus OX=10090 GN=Ly86 PE=1 SV=1	1188.2	1545.73	NaN	NaN	NaN	NaN	1366.96	#DIV/0!	#DIV/0!	#DIV/0!
P18525	>sp|P18525|HVM54_MOUSE Ig heavy chain V region 5-84 OS=Mus musculus OX=10090 PE=1 SV=1	159828	111855	119420	17483.4	22660.6	26210.1	130368	22118	5.89419	0.00200714
O88207	>sp|O88207|CO5A1_MOUSE Collagen alpha-1(V) chain OS=Mus musculus OX=10090 GN=Col5a1 PE=1 SV=2	NaN	NaN	NaN	NaN	NaN	NaN	#DIV/0!	#DIV/0!	#DIV/0!	#DIV/0!
O88325	>tr|O88325|O88325_MOUSE Alpha-N-acetylglucosaminidase OS=Mus musculus OX=10090 GN=Naglu PE=1 SV=1	243.211	NaN	NaN	NaN	NaN	NaN	243.211	#DIV/0!	#DIV/0!	#DIV/0!
P01671	>sp|P01671|KV3AJ_MOUSE Ig kappa chain V-III region PC 7175 OS=Mus musculus OX=10090 PE=1 SV=1	168322	198895	170683	20251.7	25779.9	45443.2	179300	30491.6	5.88031	0.000280345
O88393	>sp|O88393|TGBR3_MOUSE Transforming growth factor beta receptor type 3 OS=Mus musculus OX=10090 GN=Tgfbr3 PE=1 SV=1	NaN	NaN	NaN	NaN	NaN	NaN	#DIV/0!	#DIV/0!	#DIV/0!	#DIV/0!
A0A075B5W5	>tr|A0A075B5W5|A0A075B5W5_MOUSE Immunoglobulin heavy variable V1-54 (Fragment) OS=Mus musculus OX=10090 GN=Ighv1-54 PE=1 SV=1	26959.8	6110.79	11920.9	4367.96	1601.16	1820.45	14997.2	2596.52	5.77587	0.119327
A0A075B5X2	>tr|A0A075B5X2|A0A075B5X2_MOUSE Immunoglobulin heavy variable V1-63 (Fragment) OS=Mus musculus OX=10090 GN=Ighv1-63 PE=1 SV=1	10434.6	759.368	2769.37	NaN	NaN	809.794	4654.43	809.794	5.74768	#DIV/0!
O88621	>sp|O88621|FOXH1_MOUSE Forkhead box protein H1 OS=Mus musculus OX=10090 GN=Foxh1 PE=1 SV=1	302.628	458.226	NaN	461.025	1106.7	247.906	380.427	605.209	0.628588	0.553932
A0A075B697	>tr|A0A075B697|A0A075B697_MOUSE Immunoglobulin heavy variable 2-9-1 (Fragment) OS=Mus musculus OX=10090 GN=Ighv2-9-1 PE=1 SV=1	37315.4	19906.1	33414.3	7789.31	3402.82	4619.55	30211.9	5270.56	5.7322	0.0101088
P29533	>sp|P29533|VCAM1_MOUSE Vascular cell adhesion protein 1 OS=Mus musculus OX=10090 GN=Vcam1 PE=1 SV=1	38365.9	38764	22735.1	6328.81	5331.81	5898.84	33288.3	5853.16	5.68724	0.00655927
A0A075B5Q3	>tr|A0A075B5Q3|A0A075B5Q3_MOUSE Immunoglobulin heavy variable 2-5 OS=Mus musculus OX=10090 GN=Ighv2-5 PE=1 SV=1	33934.8	14497.8	27669.6	4681.39	3388.72	5427.77	25367.4	4499.29	5.63809	0.0222832
O88839	>sp|O88839|ADA15_MOUSE Disintegrin and metalloproteinase domain-containing protein 15 OS=Mus musculus OX=10090 GN=Adam15 PE=1 SV=2	NaN	NaN	NaN	NaN	NaN	NaN	#DIV/0!	#DIV/0!	#DIV/0!	#DIV/0!
A0A075B5K9	>tr|A0A075B5K9|A0A075B5K9_MOUSE Immunoglobulin kappa variable 12-98 OS=Mus musculus OX=10090 GN=Igkv12-98 PE=1 SV=7	6140.86	4013.23	5374.55	1508.22	444.738	809.933	5176.21	920.964	5.62043	0.00362339
A0A140T8N5	>tr|A0A140T8N5|A0A140T8N5_MOUSE Immunoglobulin kappa variable 6-23 (Fragment) OS=Mus musculus OX=10090 GN=Igkv6-23 PE=1 SV=2	197376	197246	153506	34173.3	33220.7	31578.7	182709	32990.9	5.53817	0.000512737
Q8BG07	>sp|Q8BG07|PLD4_MOUSE 5'-3' exonuclease PLD4 OS=Mus musculus OX=10090 GN=Pld4 PE=1 SV=1	1068.42	721.177	1031.8	170.025	NaN	NaN	940.465	170.025	5.53133	#DIV/0!
P35505	>sp|P35505|FAAA_MOUSE Fumarylacetoacetase OS=Mus musculus OX=10090 GN=Fah PE=1 SV=2	11251.7	8977.83	4246.94	1290.97	1711.5	1426.78	8158.83	1476.42	5.5261	0.0318816
A0A075B5Y4	>tr|A0A075B5Y4|A0A075B5Y4_MOUSE Immunoglobulin heavy variable 1-81 (Fragment) OS=Mus musculus OX=10090 GN=Ighv1-81 PE=1 SV=1	33968.3	23919.9	21529.4	4063.1	5916.07	4602.94	26472.5	4860.71	5.44623	0.00495079
O89001	>sp|O89001|CBPD_MOUSE Carboxypeptidase D OS=Mus musculus OX=10090 GN=Cpd PE=1 SV=2	77.6147	112.562	NaN	NaN	NaN	NaN	95.0884	#DIV/0!	#DIV/0!	#DIV/0!
Q9QWK4	>sp|Q9QWK4|CD5L_MOUSE CD5 antigen-like OS=Mus musculus OX=10090 GN=Cd5l PE=1 SV=3	456679	304948	429691	80987.3	62647.1	75975.9	397106	73203.4	5.42469	0.00233377
A0A075B674	>tr|A0A075B674|A0A075B674_MOUSE Immunoglobulin heavy variable 1-78 OS=Mus musculus OX=10090 GN=Ighv1-78 PE=1 SV=1	34112.3	12226	20890.4	5004.95	2980.99	4508.24	22409.6	4164.73	5.3808	0.0462059
Q9CR35	>sp|Q9CR35|CTRB1_MOUSE Chymotrypsinogen B OS=Mus musculus OX=10090 GN=Ctrb1 PE=1 SV=1	5132.83	12013.4	11211.1	1358.89	3145.74	780.826	9452.42	1761.82	5.36515	0.0281878
A0A075B5N3	>tr|A0A075B5N3|A0A075B5N3_MOUSE Immunoglobulin kappa variable 8-28 OS=Mus musculus OX=10090 GN=Igkv8-28 PE=1 SV=7	39652.4	40390.6	64019.4	9873.34	10076.1	7478.41	48020.8	9142.6	5.25242	0.00844712
P22907	>sp|P22907|HEM3_MOUSE Porphobilinogen deaminase OS=Mus musculus OX=10090 GN=Hmbs PE=1 SV=2	410.489	1102.97	4606.94	479.646	297.927	NaN	2040.13	388.787	5.24744	0.397675
A0A075B5L7	>tr|A0A075B5L7|A0A075B5L7_MOUSE Immunoglobulin kappa variable 4-80 (Fragment) OS=Mus musculus OX=10090 GN=Igkv4-80 PE=1 SV=2	17464.1	11965.5	15127.8	4553.6	2367.76	1579.4	14852.5	2833.58	5.24158	0.00275171
A0A075B5M3	>tr|A0A075B5M3|A0A075B5M3_MOUSE Immunoglobulin kappa variable 4-58 OS=Mus musculus OX=10090 GN=Igkv4-58 PE=1 SV=1	365425	281843	252295	65356.1	47142.5	60845	299855	57781.2	5.18948	0.00212969
P00683	>sp|P00683|RNAS1_MOUSE Ribonuclease pancreatic OS=Mus musculus OX=10090 GN=Rnase1 PE=1 SV=2	NaN	257.301	123.234	NaN	NaN	NaN	190.267	#DIV/0!	#DIV/0!	#DIV/0!
A0A075B5K0	>tr|A0A075B5K0|A0A075B5K0_MOUSE Immunoglobulin kappa variable 14-126 (Fragment) OS=Mus musculus OX=10090 GN=Igkv14-126 PE=1 SV=7	13577.3	10680.9	10317.1	2175.72	1617.52	2879.73	11525.1	2224.33	5.1814	0.00105053
A0A075B5V7	>tr|A0A075B5V7|A0A075B5V7_MOUSE Immunoglobulin heavy variable V1-43 OS=Mus musculus OX=10090 GN=Ighv1-43 PE=1 SV=1	21600	26935.3	23637	4126.51	2838.86	7176.85	24057.4	4714.07	5.10332	0.000661483
P01592	>sp|P01592|IGJ_MOUSE Immunoglobulin J chain OS=Mus musculus OX=10090 GN=Jchain PE=1 SV=4	253932	156016	215420	37717.5	35230.3	50459.6	208456	41135.8	5.06751	0.00440529
A0A075B5T2	>tr|A0A075B5T2|A0A075B5T2_MOUSE Immunoglobulin heavy variable 6-3 (Fragment) OS=Mus musculus OX=10090 GN=Ighv6-3 PE=1 SV=7	353678	292692	263327	43102.2	60798.9	77783	303232	60561.4	5.00703	0.00103392
A0A075B5P9	>tr|A0A075B5P9|A0A075B5P9_MOUSE Immunoglobulin heavy variable 5-4 (Fragment) OS=Mus musculus OX=10090 GN=Ighv5-4 PE=1 SV=1	21883.3	5403.05	14545.4	2474.61	1516.69	4379.12	13943.9	2790.14	4.99757	0.0825552
P01580	>sp|P01580|IFNG_MOUSE Interferon gamma OS=Mus musculus OX=10090 GN=Ifng PE=1 SV=1	NaN	NaN	NaN	NaN	NaN	NaN	#DIV/0!	#DIV/0!	#DIV/0!	#DIV/0!
A0A075B5T4	>tr|A0A075B5T4|A0A075B5T4_MOUSE Immunoglobulin heavy variable 1-4 (Fragment) OS=Mus musculus OX=10090 GN=Ighv1-4 PE=4 SV=1	36815.9	15701.6	23848.8	3159.94	4718.62	7752.07	25455.4	5210.21	4.88568	0.032385
P10518	>sp|P10518|HEM2_MOUSE Delta-aminolevulinic acid dehydratase OS=Mus musculus OX=10090 GN=Alad PE=1 SV=1	2471.4	2580.27	4202.01	591.257	706.133	620.415	3084.56	639.268	4.82514	0.0120491
P01837	>sp|P01837|IGKC_MOUSE Immunoglobulin kappa constant OS=Mus musculus OX=10090 GN=Igkc PE=1 SV=2	324942	110430	89811.4	24285.7	24398.9	60247.8	175061	36310.8	4.82118	0.142429
A0A075B5R1	>tr|A0A075B5R1|A0A075B5R1_MOUSE Immunoglobulin heavy variable 5-17 (Fragment) OS=Mus musculus OX=10090 GN=Ighv5-17 PE=1 SV=1	215718	86682.4	92833.2	24093.6	24994.6	33392.3	131744	27493.5	4.79184	0.0686068
Q9JM99	>sp|Q9JM99|PRG4_MOUSE Proteoglycan 4 OS=Mus musculus OX=10090 GN=Prg4 PE=1 SV=2	8555.02	7139.56	5102.49	1406.96	1768.02	1210.56	6932.36	1461.85	4.74219	0.00573639
P01632	>sp|P01632|KV1A1_MOUSE Ig kappa chain V-I region S107A OS=Mus musculus OX=10090 GN=Igkv7-33 PE=2 SV=1	1089.36	NaN	NaN	4760.14	3063.76	NaN	1089.36	3911.95	0.27847	#DIV/0!
P01633	>sp|P01633|KV5A1_MOUSE Immunoglobulin kappa chain variable 6-17 OS=Mus musculus OX=10090 GN=Igkv6-17 PE=1 SV=1	417813	294343	NaN	81300.2	93218	NaN	356078	87259.1	4.0807	0.049326
P01635	>sp|P01635|KV5A3_MOUSE Immunoglobulin kappa chain variable 12-41 (Fragment) OS=Mus musculus OX=10090 GN=Igkv12-41 PE=1 SV=1	77375.8	47726.9	NaN	2040.98	6405.33	9575.78	62551.3	6007.37	10.4124	0.0157486
P01636	>sp|P01636|KV5A4_MOUSE Ig kappa chain V-V region MOPC 149 OS=Mus musculus OX=10090 PE=1 SV=1	39229.7	39524.1	NaN	5169.13	NaN	NaN	39376.9	5169.13	7.61771	#DIV/0!
A0A075B5Y1;P01750	>tr|A0A075B5Y1|A0A075B5Y1_MOUSE Immunoglobulin heavy variable V1-74 OS=Mus musculus OX=10090 GN=Ighv1-74 PE=4 SV=1;>sp|P01750|HVM06_MOUSE Ig heavy chain V region 102 OS=Mus musculus OX=10090 PE=1 SV=1	26717.3	10931.1	9573.35	3953.34	1680.38	4420.61	15740.6	3351.44	4.69666	0.0900658
A0A075B5Q2	>tr|A0A075B5Q2|A0A075B5Q2_MOUSE Immunoglobulin heavy variable 5-9 (Fragment) OS=Mus musculus OX=10090 GN=Ighv5-9 PE=1 SV=1	45579.8	22436.8	20708.4	3030.81	5885.41	9981.72	29575	6299.32	4.69495	0.0480611
P11247	>sp|P11247|PERM_MOUSE Myeloperoxidase OS=Mus musculus OX=10090 GN=Mpo PE=1 SV=2	2026.69	2267.47	1583.32	NaN	509.926	324.797	1959.16	417.361	4.69416	0.0104026
P01652	>sp|P01652|KV5AK_MOUSE Ig kappa chain V-V region J606 OS=Mus musculus OX=10090 PE=1 SV=1	NaN	NaN	NaN	NaN	NaN	NaN	#DIV/0!	#DIV/0!	#DIV/0!	#DIV/0!
A0A075B5S6	>tr|A0A075B5S6|A0A075B5S6_MOUSE Immunoglobulin heavy variable 3-1 (Fragment) OS=Mus musculus OX=10090 GN=Ighv3-1 PE=1 SV=1	48288	25382.4	36457.3	6199.78	4983.02	12387.3	36709.3	7856.69	4.67236	0.0145877
P01647	>sp|P01647|KV5AE_MOUSE Ig kappa chain V-V region HP 124E1 OS=Mus musculus OX=10090 PE=1 SV=1	922588	506500	358540	88376.6	129601	167559	595876	128512	4.63673	0.0517492
A0A0B4J1H7	>tr|A0A0B4J1H7|A0A0B4J1H7_MOUSE Immunoglobulin kappa variable 1-135 (Fragment) OS=Mus musculus OX=10090 GN=Igkv1-135 PE=1 SV=1	297736	253346	249383	53970	62553.2	57117	266822	57880.1	4.6099	0.000184319
A0A0B4J1J0	>tr|A0A0B4J1J0|A0A0B4J1J0_MOUSE Immunoglobulin kappa variable 4-50 (Fragment) OS=Mus musculus OX=10090 GN=Igkv4-50 PE=1 SV=1	3647.98	641.1	2793.99	513.775	NaN	NaN	2361.02	513.775	4.59545	#DIV/0!
A0A140T8P1	>tr|A0A140T8P1|A0A140T8P1_MOUSE Immunoglobulin kappa variable 6-14 (Fragment) OS=Mus musculus OX=10090 GN=Igkv6-14 PE=1 SV=2	899569	1.00969e+06	1.14258e+06	219085	188647	256411	1.01728e+06	221381	4.59515	0.000400444
P13597	>sp|P13597|ICAM1_MOUSE Intercellular adhesion molecule 1 OS=Mus musculus OX=10090 GN=Icam1 PE=1 SV=1	38212.8	41482.2	23355.3	8107.78	7619.63	6993.81	34350.1	7573.74	4.53542	0.00869579
P34902	>sp|P34902|IL2RG_MOUSE Cytokine receptor common subunit gamma OS=Mus musculus OX=10090 GN=Il2rg PE=1 SV=1	5959.95	7285.65	3880.87	1546.2	1105.71	1189.89	5708.82	1280.6	4.45793	0.0114385
O35744	>sp|O35744|CHIL3_MOUSE Chitinase-like protein 3 OS=Mus musculus OX=10090 GN=Chil3 PE=1 SV=2	10254.8	17333.1	10679.5	2763.47	3158.82	2669.25	12755.8	2863.84	4.45409	0.0125778
P01665;P01666	>sp|P01665|KV3AD_MOUSE Ig kappa chain V-III region PC 7043 OS=Mus musculus OX=10090 PE=1 SV=1;>sp|P01666|KV3AE_MOUSE Ig kappa chain V-III region PC 7183 OS=Mus musculus OX=10090 PE=1 SV=1	42712.2	26934.4	28575.9	4121.99	6579.66	11541	32740.9	7414.21	4.41596	0.0097618
P01728	>sp|P01728|LV2A_MOUSE Ig lambda-2 chain V region OS=Mus musculus OX=10090 PE=3 SV=1	1050.93	NaN	843.157	313.051	NaN	1630.78	947.042	971.914	0.974409	0.973642
Q8HWB2	>tr|Q8HWB2|Q8HWB2_MOUSE Histocompatibility 2, Q region locus 4 OS=Mus musculus OX=10090 GN=H2-Q4 PE=1 SV=1	44103.4	36403.1	23745.8	8353.53	7181.66	8210.27	34750.8	7915.15	4.39041	0.0107137
P01746;P01747	>sp|P01746|HVM02_MOUSE Ig heavy chain V region 93G7 OS=Mus musculus OX=10090 PE=2 SV=1;>sp|P01747|HVM03_MOUSE Ig heavy chain V region 36-65 OS=Mus musculus OX=10090 PE=1 SV=1	NaN	NaN	NaN	NaN	NaN	5193.13	#DIV/0!	5193.13	#DIV/0!	#DIV/0!
P06330	>sp|P06330|HVM51_MOUSE Ig heavy chain V region AC38 205.12 OS=Mus musculus OX=10090 PE=1 SV=1	4932.19	2409.91	3376.88	730.475	510.955	1217.35	3572.99	819.594	4.35946	0.0226568
P18528	>sp|P18528|HVM57_MOUSE Ig heavy chain V region 6.96 OS=Mus musculus OX=10090 PE=4 SV=1	234938	200466	157329	47842.8	49805.3	39009.2	197578	45552.4	4.33737	0.00258376
P01756;P01757	>sp|P01756|HVM12_MOUSE Ig heavy chain V region MOPC 104E OS=Mus musculus OX=10090 PE=1 SV=1;>sp|P01757|HVM13_MOUSE Ig heavy chain V region J558 OS=Mus musculus OX=10090 PE=1 SV=1	2705.87	1871.28	NaN	NaN	NaN	462.663	2288.57	462.663	4.94653	#DIV/0!
A0A075B680	>tr|A0A075B680|A0A075B680_MOUSE Immunoglobulin heavy variable 1-62-2 OS=Mus musculus OX=10090 GN=Ighv1-62-2 PE=1 SV=1	138888	65886.9	66139.9	18819.6	22162.3	21510.8	90305	20830.9	4.33514	0.0460472
P01798	>sp|P01798|HVM29_MOUSE Ig heavy chain V-III region E109 OS=Mus musculus OX=10090 PE=1 SV=1	482.396	NaN	944.166	NaN	NaN	NaN	713.281	#DIV/0!	#DIV/0!	#DIV/0!
P01803	>sp|P01803|HVM34_MOUSE Ig heavy chain V region AMPC1 OS=Mus musculus OX=10090 PE=1 SV=1	NaN	NaN	NaN	866.952	NaN	NaN	#DIV/0!	866.952	#DIV/0!	#DIV/0!
P35441	>sp|P35441|TSP1_MOUSE Thrombospondin-1 OS=Mus musculus OX=10090 GN=Thbs1 PE=1 SV=1	54438.6	13266.1	29054.2	11996.8	5569.03	4826.48	32253	7464.11	4.32107	0.112117
P01809	>sp|P01809|HVM39_MOUSE Ig heavy chain V region X24 OS=Mus musculus OX=10090 PE=1 SV=1	NaN	NaN	NaN	1270.18	NaN	NaN	#DIV/0!	1270.18	#DIV/0!	#DIV/0!
P01810	>sp|P01810|HVM40_MOUSE Ig heavy chain V region J539 OS=Mus musculus OX=10090 PE=1 SV=1	NaN	NaN	NaN	NaN	12524.4	NaN	#DIV/0!	12524.4	#DIV/0!	#DIV/0!
P01811	>sp|P01811|HVM41_MOUSE Ig heavy chain V region UPC10 OS=Mus musculus OX=10090 PE=1 SV=1	714.33	NaN	NaN	NaN	NaN	NaN	714.33	#DIV/0!	#DIV/0!	#DIV/0!
A0A0G2JE99;P01843	>tr|A0A0G2JE99|A0A0G2JE99_MOUSE Immunoglobulin lambda constant 1 (Fragment) OS=Mus musculus OX=10090 GN=Iglc1 PE=4 SV=1;>sp|P01843|LAC1_MOUSE Ig lambda-1 chain C region OS=Mus musculus OX=10090 PE=1 SV=1	60323.3	29729.8	53965.4	4944.17	14639.1	13904.3	48006.2	11162.5	4.30066	0.0199663
P01804	>sp|P01804|HVM35_MOUSE Ig heavy chain V-III region HPC76 (Fragment) OS=Mus musculus OX=10090 PE=4 SV=1	151842	91725.4	61705.8	13885.6	21447.4	35779.4	101758	23704.1	4.29282	0.0458048
P01845	>sp|P01845|LAC3_MOUSE Ig lambda-3 chain C region OS=Mus musculus OX=10090 GN=Iglc3 PE=1 SV=1	NaN	NaN	3897.22	NaN	NaN	1311.49	3897.22	1311.49	2.97159	#DIV/0!
Q60710	>sp|Q60710|SAMH1_MOUSE Deoxynucleoside triphosphate triphosphohydrolase SAMHD1 OS=Mus musculus OX=10090 GN=Samhd1 PE=1 SV=3	1113.88	1752.91	4540.08	580.022	NaN	NaN	2468.96	580.022	4.25666	#DIV/0!
P10493	>sp|P10493|NID1_MOUSE Nidogen-1 OS=Mus musculus OX=10090 GN=Nid1 PE=1 SV=2	4375.1	4241.27	3020.45	1069.71	852.581	900.888	3878.94	941.058	4.12189	0.00252724
Q07797	>sp|Q07797|LG3BP_MOUSE Galectin-3-binding protein OS=Mus musculus OX=10090 GN=Lgals3bp PE=1 SV=1	2765.54	1406.7	1395.57	890.203	13.9596	NaN	1855.94	452.081	4.10532	0.127837
Q60590	>sp|Q60590|A1AG1_MOUSE Alpha-1-acid glycoprotein 1 OS=Mus musculus OX=10090 GN=Orm1 PE=1 SV=1	709083	230896	252646	73378.3	94503	123020	397542	96967.2	4.09976	0.12729
P28798	>sp|P28798|GRN_MOUSE Progranulin OS=Mus musculus OX=10090 GN=Grn PE=1 SV=2	8327.47	5045.61	4166.36	1643.53	1000.86	1674.24	5846.48	1439.54	4.06134	0.0265528
A0A075B5S5	>tr|A0A075B5S5|A0A075B5S5_MOUSE Immunoglobulin heavy variable 7-4 OS=Mus musculus OX=10090 GN=Ighv7-4 PE=1 SV=1	1575.42	1017.72	12117.1	1523.78	688.544	1435.18	4903.42	1215.84	4.03296	0.365978
A0A075B5J7	>tr|A0A075B5J7|A0A075B5J7_MOUSE Immunoglobulin kappa variable 14-130 OS=Mus musculus OX=10090 GN=Igkv14-130 PE=1 SV=7	40453.6	23213.3	18712.4	1668.68	9891.83	8911.27	27459.8	6823.93	4.02404	0.0441018
A0A0B4J1H9	>tr|A0A0B4J1H9|A0A0B4J1H9_MOUSE Immunoglobulin kappa variable 1-132 (Fragment) OS=Mus musculus OX=10090 GN=Igkv1-132 PE=1 SV=1	723.884	830.967	1903.86	290.771	NaN	NaN	1152.9	290.771	3.96499	#DIV/0!
A0A075B5Q5	>tr|A0A075B5Q5|A0A075B5Q5_MOUSE Immunoglobulin heavy variable 2-9 (Fragment) OS=Mus musculus OX=10090 GN=Ighv2-9 PE=1 SV=1	6020.58	3110.12	8286.84	1037.96	NaN	1936.08	5805.85	1487.02	3.90435	0.115156
A0A075B5Q4	>tr|A0A075B5Q4|A0A075B5Q4_MOUSE Immunoglobulin heavy variable 5-12 (Fragment) OS=Mus musculus OX=10090 GN=Ighv5-12 PE=1 SV=1	17745	5771.64	3749.25	1739.25	3051.98	2217.29	9088.64	2336.17	3.89039	0.19836
P03977	>sp|P03977|KV3A4_MOUSE Ig kappa chain V-III region 50S10.1 OS=Mus musculus OX=10090 PE=1 SV=1	64055.5	48228.5	31999.9	5222.7	6812.91	25127	48094.6	12387.5	3.8825	0.0336713
P02468	>sp|P02468|LAMC1_MOUSE Laminin subunit gamma-1 OS=Mus musculus OX=10090 GN=Lamc1 PE=1 SV=2	878.19	NaN	1217.33	NaN	NaN	780.21	1047.76	780.21	1.34292	#DIV/0!
P02469	>sp|P02469|LAMB1_MOUSE Laminin subunit beta-1 OS=Mus musculus OX=10090 GN=Lamb1 PE=1 SV=3	740.079	696.763	NaN	354.717	NaN	NaN	718.421	354.717	2.02534	#DIV/0!
Q9D0F9	>sp|Q9D0F9|PGM1_MOUSE Phosphoglucomutase-1 OS=Mus musculus OX=10090 GN=Pgm1 PE=1 SV=4	1297.53	1924.53	1239.52	385.555	NaN	NaN	1487.19	385.555	3.85727	#DIV/0!
P02772	>sp|P02772|FETA_MOUSE Alpha-fetoprotein OS=Mus musculus OX=10090 GN=Afp PE=2 SV=1	NaN	NaN	NaN	NaN	611.986	NaN	#DIV/0!	611.986	#DIV/0!	#DIV/0!
P11031	>sp|P11031|TCP4_MOUSE Activated RNA polymerase II transcriptional coactivator p15 OS=Mus musculus OX=10090 GN=Sub1 PE=1 SV=3	755.106	1923.69	3694.59	429.216	696.284	553.84	2124.46	559.78	3.79517	0.142257
P03958	>sp|P03958|ADA_MOUSE Adenosine deaminase OS=Mus musculus OX=10090 GN=Ada PE=1 SV=3	NaN	NaN	723.532	NaN	NaN	NaN	723.532	#DIV/0!	#DIV/0!	#DIV/0!
Q91X72	>sp|Q91X72|HEMO_MOUSE Hemopexin OS=Mus musculus OX=10090 GN=Hpx PE=1 SV=2	18501858	14892747	11727088	4.33826e+06	3.73459e+06	3.88572e+06	1.50406e+07	3.98619e+06	3.77317	0.00491466
P97372	>sp|P97372|PSME2_MOUSE Proteasome activator complex subunit 2 OS=Mus musculus OX=10090 GN=Psme2 PE=1 SV=4	2373.06	2669.22	3063.68	977.638	534.652	677.23	2701.99	729.84	3.70216	0.0011742
Q91YI0	>sp|Q91YI0|ARLY_MOUSE Argininosuccinate lyase OS=Mus musculus OX=10090 GN=Asl PE=1 SV=1	3768.51	2951.7	1564.12	754.256	NaN	NaN	2761.44	754.256	3.66115	#DIV/0!
P03976	>sp|P03976|KV2A5_MOUSE Ig kappa chain V-II region 17S29.1 OS=Mus musculus OX=10090 PE=1 SV=1	110113	183801	144736	38959.3	51900.1	30420.9	146217	40426.7	3.61683	0.0088448
A0A087WPN7	>tr|A0A087WPN7|A0A087WPN7_MOUSE Immunoglobulin heavy variable 13-2 OS=Mus musculus OX=10090 GN=Ighv13-2 PE=1 SV=2	11350.5	4571.55	9745.63	1076.01	4447.55	1604.29	8555.88	2375.95	3.60103	0.0546806
P08071	>sp|P08071|TRFL_MOUSE Lactotransferrin OS=Mus musculus OX=10090 GN=Ltf PE=1 SV=4	14894.3	14499.2	13171.9	3862.11	3776.68	4422.38	14188.4	4020.39	3.52912	5.36836e-05
Q8QZR5	>sp|Q8QZR5|ALAT1_MOUSE Alanine aminotransferase 1 OS=Mus musculus OX=10090 GN=Gpt PE=1 SV=3	1085.01	1148.84	555.401	264.323	NaN	NaN	929.752	264.323	3.51749	#DIV/0!
A0A075B5M7	>tr|A0A075B5M7|A0A075B5M7_MOUSE Immunoglobulin kappa variable 5-39 OS=Mus musculus OX=10090 GN=Igkv5-39 PE=1 SV=7	616549	415679	497419	150183	131658	155915	509882	145919	3.49429	0.00345775
Tb11.v5.0543.1-p1;Tb927.10.10890:mRNA-p1;Tb927.10.10900:mRNA-p1;Tb927.10.10910:mRNA-p1;Tb927.10.10920:mRNA-p1;Tb927.10.10940:mRNA-p1;Tb927.10.10950:mRNA-p1;Tb927.10.10960:mRNA-p1	>Tb11.v5.0543.1-p1 | transcript=Tb11.v5.0543.1 | gene=Tb11.v5.0543 | organism=Trypanosoma_brucei_brucei_TREU927 | gene_product=Heat shock protein 83, putative | transcript_product=Heat shock protein 83, putative | location=Tb927_11_bin_v5.1:2366174-2368288(+) | protein_length=704 | sequence_SO=contig | SO=protein_coding_gene | is_pseudo=false;>Tb927.10.10890:mRNA-p1 | transcript=Tb927.10.10890:mR…	5058.33	2714.42	2055.57	1256.75	798.309	802.693	3276.11	952.585	3.43918	0.0656913
P04939	>sp|P04939|MUP3_MOUSE Major urinary protein 3 OS=Mus musculus OX=10090 GN=Mup3 PE=1 SV=1	NaN	724.709	1963.75	4130.69	4955.31	2468.91	1344.23	3851.64	0.349002	0.0970864
Q9DAR7	>sp|Q9DAR7|DCPS_MOUSE m7GpppX diphosphatase OS=Mus musculus OX=10090 GN=Dcps PE=1 SV=1	467.105	619.491	404.127	146.361	NaN	NaN	496.908	146.361	3.39507	#DIV/0!
A0A075B5V2	>tr|A0A075B5V2|A0A075B5V2_MOUSE Immunoglobulin heavy variable 1-34 (Fragment) OS=Mus musculus OX=10090 GN=Ighv1-34 PE=1 SV=1	18456.8	1341.34	3479.12	NaN	NaN	2312.66	7759.1	2312.66	3.35506	#DIV/0!
P01642	>sp|P01642|KV5A9_MOUSE Ig kappa chain V-V region L7 (Fragment) OS=Mus musculus OX=10090 GN=Gm10881 PE=1 SV=1	372675	236706	323183	96021.7	94939.6	87055.2	310855	92672.2	3.35434	0.00540754
P97371	>sp|P97371|PSME1_MOUSE Proteasome activator complex subunit 1 OS=Mus musculus OX=10090 GN=Psme1 PE=1 SV=2	5049.23	8600.15	9929.61	3011.41	2109.44	1969.69	7859.66	2363.51	3.32542	0.0211715
A0A140T8M9	>tr|A0A140T8M9|A0A140T8M9_MOUSE Immunoglobulin kappa chain variable 1-122 (Fragment) OS=Mus musculus OX=10090 GN=Igkv1-122 PE=1 SV=2	901386	649141	673998	184142	288531	200661	741508	224445	3.30374	0.00394473
A0A0B4J1I5	>tr|A0A0B4J1I5|A0A0B4J1I5_MOUSE Immunoglobulin kappa chain variable 4-70 (Fragment) OS=Mus musculus OX=10090 GN=Igkv4-70 PE=1 SV=1	32132.4	2034.41	4325.67	1362.15	NaN	6441.17	12830.8	3901.66	3.28855	0.530575
P16460	>sp|P16460|ASSY_MOUSE Argininosuccinate synthase OS=Mus musculus OX=10090 GN=Ass1 PE=1 SV=1	1866.48	564.109	1211.46	373.466	NaN	NaN	1214.02	373.466	3.25067	#DIV/0!
Q9WUU7	>sp|Q9WUU7|CATZ_MOUSE Cathepsin Z OS=Mus musculus OX=10090 GN=Ctsz PE=1 SV=1	7547.54	8559.26	6961.96	2917.4	1890.06	2301.39	7689.59	2369.62	3.24507	0.000656765
A0A0A6YXA5	>tr|A0A0A6YXA5|A0A0A6YXA5_MOUSE Immunoglobulin heavy variable 1-15 (Fragment) OS=Mus musculus OX=10090 GN=Ighv1-15 PE=1 SV=1	27948	10358.5	19084.4	8094.69	4928.07	4662.9	19130.3	5895.22	3.24505	0.0634957
Q61805	>sp|Q61805|LBP_MOUSE Lipopolysaccharide-binding protein OS=Mus musculus OX=10090 GN=Lbp PE=1 SV=2	41802.7	37079.9	31794.9	10663.4	12287.7	11655.5	36892.5	11535.6	3.19815	0.000979329
Q9ER05	>tr|Q9ER05|Q9ER05_MOUSE Chymopasin OS=Mus musculus OX=10090 GN=Ctrl PE=1 SV=1	2788.72	4509.96	5505.13	560.496	1759.34	1688.45	4267.94	1336.1	3.19433	0.0294088
P05784	>sp|P05784|K1C18_MOUSE Keratin, type I cytoskeletal 18 OS=Mus musculus OX=10090 GN=Krt18 PE=1 SV=5	NaN	305.259	NaN	NaN	477.803	NaN	305.259	477.803	0.638881	#DIV/0!
Q9EQI5	>tr|Q9EQI5|Q9EQI5_MOUSE Chemokine subfamily B Cys-X-Cys OS=Mus musculus OX=10090 GN=Ppbp PE=1 SV=1	194233	45161.8	118683	54663.1	34526.7	23333.5	119359	37507.8	3.18226	0.136358
Q9CQI6	>sp|Q9CQI6|COTL1_MOUSE Coactosin-like protein OS=Mus musculus OX=10090 GN=Cotl1 PE=1 SV=3	2621.82	4846.76	12025.5	3195.28	1563.53	1379.33	6498.04	2046.05	3.1759	0.198974
P06327	>sp|P06327|HVM52_MOUSE Ig heavy chain V region VH558 A1/A4 OS=Mus musculus OX=10090 GN=Gm5629 PE=2 SV=1	365.484	NaN	100.838	NaN	NaN	NaN	233.161	#DIV/0!	#DIV/0!	#DIV/0!
Q61937	>sp|Q61937|NPM_MOUSE Nucleophosmin OS=Mus musculus OX=10090 GN=Npm1 PE=1 SV=1	518.374	444.422	642.951	168.849	NaN	NaN	535.249	168.849	3.16998	#DIV/0!
P06344	>sp|P06344|HB2U_MOUSE H-2 class II histocompatibility antigen, A-U beta chain OS=Mus musculus OX=10090 PE=1 SV=1	749.691	NaN	155.269	NaN	NaN	NaN	452.48	#DIV/0!	#DIV/0!	#DIV/0!
Q07235	>sp|Q07235|GDN_MOUSE Glia-derived nexin OS=Mus musculus OX=10090 GN=Serpine2 PE=1 SV=2	565.923	83.7686	341.625	104.355	NaN	NaN	330.439	104.355	3.16648	#DIV/0!
Q9Z126	>sp|Q9Z126|PLF4_MOUSE Platelet factor 4 OS=Mus musculus OX=10090 GN=Pf4 PE=1 SV=1	65366.9	25245.3	55127.6	21888.7	13703.5	10583.2	48579.9	15391.8	3.15622	0.0566709
P08905	>sp|P08905|LYZ2_MOUSE Lysozyme C-2 OS=Mus musculus OX=10090 GN=Lyz2 PE=1 SV=2	8237.39	13578.1	11192.3	4081.03	3180.24	3325.95	11002.6	3529.07	3.11771	0.00889736
P21570	>sp|P21570|ANGI_MOUSE Angiogenin OS=Mus musculus OX=10090 GN=Ang PE=1 SV=1	2553.65	3055.16	2255.04	1078.74	558.711	911.944	2621.28	849.798	3.08459	0.00316369
A0A075B5N4	>tr|A0A075B5N4|A0A075B5N4_MOUSE Immunoglobulin kappa chain variable 8-27 OS=Mus musculus OX=10090 GN=Igkv8-27 PE=1 SV=1	16482.4	11176.9	10482.1	1907.17	4761.61	5726.32	12713.8	4131.7	3.07713	0.0179204
A0A075B5R6;A0A075B5R8	>tr|A0A075B5R6|A0A075B5R6_MOUSE Immunoglobulin heavy variable 11-1 (Fragment) OS=Mus musculus OX=10090 GN=Ighv11-1 PE=4 SV=1;>tr|A0A075B5R8|A0A075B5R8_MOUSE Immunoglobulin heavy variable V11-2 (Fragment) OS=Mus musculus OX=10090 GN=Ighv11-2 PE=4 SV=1	9335.92	5859.19	2673.57	865.852	2965.58	2011.11	5956.22	1947.51	3.05837	0.117838
Q61704	>sp|Q61704|ITIH3_MOUSE Inter-alpha-trypsin inhibitor heavy chain H3 OS=Mus musculus OX=10090 GN=Itih3 PE=1 SV=3	576565	427949	395396	123605	192586	142547	466637	152912	3.05166	0.00617733
P07091	>sp|P07091|S10A4_MOUSE Protein S100-A4 OS=Mus musculus OX=10090 GN=S100a4 PE=1 SV=1	NaN	2259.62	1893.4	14069.8	7309.39	2254.23	2076.51	7877.8	0.26359	0.280798
P07141	>sp|P07141|CSF1_MOUSE Macrophage colony-stimulating factor 1 OS=Mus musculus OX=10090 GN=Csf1 PE=1 SV=2	748.845	1072.47	NaN	882.207	288.865	504.721	910.656	558.598	1.63025	0.260185
P21180	>sp|P21180|CO2_MOUSE Complement C2 OS=Mus musculus OX=10090 GN=C2 PE=1 SV=2	34635.2	33542	23505.2	11105.2	9857.33	9093.49	30560.8	10018.7	3.05039	0.0046169
P07214	>sp|P07214|SPRC_MOUSE SPARC OS=Mus musculus OX=10090 GN=Sparc PE=1 SV=1	NaN	1244.33	NaN	3029.73	1882.21	1226.2	1244.33	2046.05	0.608161	#DIV/0!
E9Q6D8	>tr|E9Q6D8|E9Q6D8_MOUSE Complement component C6 OS=Mus musculus OX=10090 GN=C6 PE=1 SV=2	41392.2	37184.5	40484.2	14315.6	11667.7	13286.6	39687	13090	3.03186	5.83056e-05
A0A0B4J1J6	>tr|A0A0B4J1J6|A0A0B4J1J6_MOUSE Immunoglobulin heavy variable 10-1 (Fragment) OS=Mus musculus OX=10090 GN=Ighv10-1 PE=1 SV=1	110712	100627	129716	34344.8	36958.9	42130.5	113685	37811.4	3.00663	0.00100764
A0A140T8M3	>tr|A0A140T8M3|A0A140T8M3_MOUSE Immunoglobulin kappa chain variable 8-30 (Fragment) OS=Mus musculus OX=10090 GN=Igkv8-30 PE=1 SV=2	119532	134646	176344	40950.1	71556.5	30866	143507	47790.9	3.00282	0.0102448
A0A075B5W2	>tr|A0A075B5W2|A0A075B5W2_MOUSE Immunoglobulin heavy variable 1-52 OS=Mus musculus OX=10090 GN=Ighv1-52 PE=1 SV=1	4591.76	1706.02	1948.69	1694.57	142.168	949.098	2748.82	928.611	2.96014	0.151056
A0A075B5V1	>tr|A0A075B5V1|A0A075B5V1_MOUSE Immunoglobulin heavy variable 1-31 OS=Mus musculus OX=10090 GN=Ighv1-31 PE=4 SV=1	1.00527e+06	832582	914374	265977	314945	352310	917407	311077	2.94913	0.00040673
P07744	>sp|P07744|K2C4_MOUSE Keratin, type II cytoskeletal 4 OS=Mus musculus OX=10090 GN=Krt4 PE=1 SV=2	NaN	NaN	218.225	NaN	349.072	388.004	218.225	368.538	0.592137	#DIV/0!
P19973	>sp|P19973|LSP1_MOUSE Lymphocyte-specific protein 1 OS=Mus musculus OX=10090 GN=Lsp1 PE=1 SV=2	628.951	906.173	1154.82	429.854	178.904	NaN	896.649	304.379	2.94583	0.0721625
P05201	>sp|P05201|AATC_MOUSE Aspartate aminotransferase, cytoplasmic OS=Mus musculus OX=10090 GN=Got1 PE=1 SV=3	5716.89	7249.37	3937.87	2106.85	2297.77	1454.96	5634.71	1953.19	2.88487	0.0205153
P99029	>sp|P99029|PRDX5_MOUSE Peroxiredoxin-5, mitochondrial OS=Mus musculus OX=10090 GN=Prdx5 PE=1 SV=2	1250.36	1954.55	6120.18	1795.97	988.187	467.432	3108.36	1083.86	2.86785	0.266207
P01660	>sp|P01660|KV3A8_MOUSE Ig kappa chain V-III region PC 3741/TEPC 111 OS=Mus musculus OX=10090 PE=1 SV=1	333560	182000	246434	45707	68466.9	152472	253998	88882	2.8577	0.0390338
O89053	>sp|O89053|COR1A_MOUSE Coronin-1A OS=Mus musculus OX=10090 GN=Coro1a PE=1 SV=5	1625.43	2920.46	4277.94	1233.09	871.335	991.076	2941.28	1031.83	2.85053	0.0689674
Q61233	>sp|Q61233|PLSL_MOUSE Plastin-2 OS=Mus musculus OX=10090 GN=Lcp1 PE=1 SV=4	38323.1	47590.9	41328.1	19374.9	14871.4	10679.7	42414.1	14975.4	2.83226	0.00178043
Q91XL1	>tr|Q91XL1|Q91XL1_MOUSE Leucine-rich HEV glycoprotein OS=Mus musculus OX=10090 GN=Lrg1 PE=1 SV=1	172709	154089	123173	42422.6	70087.4	46529.3	149990	53013.1	2.82931	0.00449278
Q60805	>sp|Q60805|MERTK_MOUSE Tyrosine-protein kinase Mer OS=Mus musculus OX=10090 GN=Mertk PE=1 SV=1	3924.33	3375.82	2948.13	1148.83	1450.61	1069.77	3416.1	1223.07	2.79305	0.00199261
A0A075B5Q0	>tr|A0A075B5Q0|A0A075B5Q0_MOUSE Immunoglobulin heavy variable 5-6 (Fragment) OS=Mus musculus OX=10090 GN=Ighv5-6 PE=1 SV=1	3114.96	1185	2092.36	672.168	NaN	855.178	2130.77	763.673	2.79016	0.154984
P00329	>sp|P00329|ADH1_MOUSE Alcohol dehydrogenase 1 OS=Mus musculus OX=10090 GN=Adh1 PE=1 SV=2	6142.43	4321.08	1788.53	2144.73	1236.63	1041.15	4084.01	1474.17	2.77038	0.116625
P18242	>sp|P18242|CATD_MOUSE Cathepsin D OS=Mus musculus OX=10090 GN=Ctsd PE=1 SV=1	13403.1	16395.2	9632.27	4346.29	6242.02	3672.93	13143.5	4753.75	2.76487	0.0162556
P07901	>sp|P07901|HS90A_MOUSE Heat shock protein HSP 90-alpha OS=Mus musculus OX=10090 GN=Hsp90aa1 PE=1 SV=4	2399.02	2696.75	2965.57	1066.51	858.351	1020.24	2687.12	981.699	2.73721	0.000626053
Q91V80	>sp|Q91V80|APOF_MOUSE Apolipoprotein F OS=Mus musculus OX=10090 GN=Apof PE=2 SV=2	7748.49	9532.16	7203.3	3054.54	3614.53	2282.2	8161.32	2983.76	2.73525	0.00296871
Tb11.v5.1059.1-p1;Tb927.11.3590:mRNA-p1;Tb927.11.3600:mRNA-p1	>Tb11.v5.1059.1-p1 | transcript=Tb11.v5.1059.1 | gene=Tb11.v5.1059 | organism=Trypanosoma_brucei_brucei_TREU927 | gene_product=40S ribosomal protein S4, putative | transcript_product=40S ribosomal protein S4, putative | location=Tb927_11_bin_v5.1:5597029-5597850(-) | protein_length=273 | sequence_SO=contig | SO=protein_coding_gene | is_pseudo=false;>Tb927.11.3590:mRNA-p1 | transcript=Tb927.11.359…	2940.91	4834.36	2385.05	1454.53	1282.28	1003.76	3386.77	1246.85	2.71625	0.046763
A0A0G2JDU0	>tr|A0A0G2JDU0|A0A0G2JDU0_MOUSE Immunoglobulin kappa variable 8-34 (Fragment) OS=Mus musculus OX=10090 GN=Igkv8-34 PE=4 SV=4	1860.33	1332.43	3005.43	399.699	NaN	1152.58	2066.06	776.142	2.66197	0.1611
Q9D8N0	>sp|Q9D8N0|EF1G_MOUSE Elongation factor 1-gamma OS=Mus musculus OX=10090 GN=Eef1g PE=1 SV=3	1433.4	2209.61	1731.19	754.811	599.305	NaN	1791.4	677.058	2.64586	0.0332352
P70697	>sp|P70697|DCUP_MOUSE Uroporphyrinogen decarboxylase OS=Mus musculus OX=10090 GN=Urod PE=1 SV=2	199.318	178.053	2024.44	457.111	NaN	149.92	800.605	303.515	2.63777	0.577605
Q61207	>sp|Q61207|SAP_MOUSE Prosaposin OS=Mus musculus OX=10090 GN=Psap PE=1 SV=2	31089.6	41943.9	23600.3	9583.08	14815	12332.3	32211.3	12243.5	2.6309	0.0226079
Tb927.1.2340:mRNA-p1;Tb927.1.2360:mRNA-p1;Tb927.1.2380:mRNA-p1;Tb927.1.2400:mRNA-p1	>Tb927.1.2340:mRNA-p1 | transcript=Tb927.1.2340:mRNA | gene=Tb927.1.2340 | organism=Trypanosoma_brucei_brucei_TREU927 | gene_product=alpha tubulin | transcript_product=alpha tubulin | location=Tb927_01_v5.1:572442-573797(+) | protein_length=451 | sequence_SO=chromosome | SO=protein_coding_gene | is_pseudo=false;>Tb927.1.2360:mRNA-p1 | transcript=Tb927.1.2360:mRNA | gene=Tb927.1.2360 | organism=Tr…	9625.73	13873.2	1900.62	3232.38	NaN	NaN	8466.53	3232.38	2.61929	#DIV/0!
Q91WP6	>sp|Q91WP6|SPA3N_MOUSE Serine protease inhibitor A3N OS=Mus musculus OX=10090 GN=Serpina3n PE=1 SV=1	575446	587013	490362	169190	254944	211081	550940	211738	2.60199	0.000987132
Q60931	>sp|Q60931|VDAC3_MOUSE Voltage-dependent anion-selective channel protein 3 OS=Mus musculus OX=10090 GN=Vdac3 PE=1 SV=1	117.7	759.443	345.705	156.939	NaN	NaN	407.616	156.939	2.59728	#DIV/0!
P09535	>sp|P09535|IGF2_MOUSE Insulin-like growth factor II OS=Mus musculus OX=10090 GN=Igf2 PE=1 SV=1	NaN	NaN	NaN	1022.38	652.974	791.706	#DIV/0!	822.354	#DIV/0!	#DIV/0!
P31532	>sp|P31532|SAA4_MOUSE Serum amyloid A-4 protein OS=Mus musculus OX=10090 GN=Saa4 PE=1 SV=2	80249.7	74585.3	89559	28060.7	30616.3	35560.3	81464.7	31412.4	2.59339	0.000512957
A0A0A6YXQ0	>tr|A0A0A6YXQ0|A0A0A6YXQ0_MOUSE Immunoglobulin heavy variable 8-8 (Fragment) OS=Mus musculus OX=10090 GN=Ighv8-8 PE=1 SV=1	9889.81	11025.2	11492.5	1874	1797.53	8850.08	10802.5	4173.87	2.58813	0.0499218
Q99K85	>sp|Q99K85|SERC_MOUSE Phosphoserine aminotransferase OS=Mus musculus OX=10090 GN=Psat1 PE=1 SV=1	392.808	414.479	624.182	200.294	NaN	168.635	477.157	184.464	2.58671	0.0554436
A0A075B5R0	>tr|A0A075B5R0|A0A075B5R0_MOUSE Immunoglobulin heavy variable 5-16 OS=Mus musculus OX=10090 GN=Ighv5-16 PE=1 SV=1	13697.4	8758.09	8040.28	6902.55	1624.11	3300.17	10165.3	3942.28	2.57853	0.0580171
P0CW02;P0CW03	>sp|P0CW02|LY6C1_MOUSE Lymphocyte antigen 6C1 OS=Mus musculus OX=10090 GN=Ly6c1 PE=2 SV=1;>sp|P0CW03|LY6C2_MOUSE Lymphocyte antigen 6C2 OS=Mus musculus OX=10090 GN=Ly6c2 PE=1 SV=1	127.492	NaN	NaN	NaN	NaN	NaN	127.492	#DIV/0!	#DIV/0!	#DIV/0!
P0DOV2	>sp|P0DOV2|IFI4_MOUSE Interferon-activable protein 204 OS=Mus musculus OX=10090 GN=Ifi204 PE=1 SV=1	NaN	NaN	305.633	NaN	NaN	NaN	305.633	#DIV/0!	#DIV/0!	#DIV/0!
Q71KU9	>sp|Q71KU9|FGL1_MOUSE Fibrinogen-like protein 1 OS=Mus musculus OX=10090 GN=Fgl1 PE=1 SV=2	1306.61	2997.9	2546.72	949.105	719.593	1103.7	2283.74	924.133	2.47123	0.0584447
Q64442	>sp|Q64442|DHSO_MOUSE Sorbitol dehydrogenase OS=Mus musculus OX=10090 GN=Sord PE=1 SV=3	7542.83	6712.97	4953.01	2841.73	2408.37	2539.5	6402.94	2596.53	2.46596	0.00794979
P35979	>sp|P35979|RL12_MOUSE Large ribosomal subunit protein uL11 OS=Mus musculus OX=10090 GN=Rpl12 PE=1 SV=2	369.781	1006.08	389.954	366.185	116.886	NaN	588.606	241.536	2.43693	0.310553
Q9D1A2	>sp|Q9D1A2|CNDP2_MOUSE Cytosolic non-specific dipeptidase OS=Mus musculus OX=10090 GN=Cndp2 PE=1 SV=1	3323.8	4305.07	7205.52	3313.36	1815.69	1015.62	4944.8	2048.22	2.41419	0.0977451
P28076	>sp|P28076|PSB9_MOUSE Proteasome subunit beta type-9 OS=Mus musculus OX=10090 GN=Psmb9 PE=1 SV=1	3979.01	4351.3	3351.18	1875.49	2016.7	948.886	3893.83	1613.69	2.41299	0.00682415
A0A075B5R2	>tr|A0A075B5R2|A0A075B5R2_MOUSE Immunoglobulin heavy variable 7-3 (Fragment) OS=Mus musculus OX=10090 GN=Ighv7-3 PE=1 SV=2	46454	47653.9	84837.6	25858.6	29292	20103.8	59648.5	25084.8	2.37787	0.0550424
Q8R1U2	>sp|Q8R1U2|CGRE1_MOUSE Cell growth regulator with EF hand domain protein 1 OS=Mus musculus OX=10090 GN=Cgref1 PE=1 SV=1	608.252	785.241	691.775	293.265	NaN	NaN	695.09	293.265	2.37018	#DIV/0!
P09581	>sp|P09581|CSF1R_MOUSE Macrophage colony-stimulating factor 1 receptor OS=Mus musculus OX=10090 GN=Csf1r PE=1 SV=3	103169	87454.9	77217.6	42311	33710.7	37005.3	89280.6	37675.7	2.36972	0.00290727
Q8VI78	>sp|Q8VI78|PLA1A_MOUSE Phospholipase A1 member A OS=Mus musculus OX=10090 GN=Pla1a PE=2 SV=3	1925.03	2178.98	1055.38	811.243	NaN	647.805	1719.8	729.524	2.35742	0.111649
P04919	>sp|P04919|B3AT_MOUSE Band 3 anion transport protein OS=Mus musculus OX=10090 GN=Slc4a1 PE=1 SV=1	2696.23	4278.26	1534.02	2222.39	1098.36	292.141	2836.17	1204.3	2.35504	0.168648
Q91Y97	>sp|Q91Y97|ALDOB_MOUSE Fructose-bisphosphate aldolase B OS=Mus musculus OX=10090 GN=Aldob PE=1 SV=3	9909.4	6851.98	4310.93	2873.18	2754.7	3321.3	7024.1	2983.06	2.35466	0.068005
P62962	>sp|P62962|PROF1_MOUSE Profilin-1 OS=Mus musculus OX=10090 GN=Pfn1 PE=1 SV=2	8368.92	19264	48356.9	14739.8	10368.4	7174.92	25329.9	10761	2.35386	0.296155
O35955	>sp|O35955|PSB10_MOUSE Proteasome subunit beta type-10 OS=Mus musculus OX=10090 GN=Psmb10 PE=1 SV=1	5923.37	7120.75	5723.14	2525.42	3002.16	2457.3	6255.75	2661.63	2.35035	0.00155601
Q99JI6	>sp|Q99JI6|RAP1B_MOUSE Ras-related protein Rap-1b OS=Mus musculus OX=10090 GN=Rap1b PE=1 SV=2	1508.3	4350.71	5969.98	2001.07	1675.25	1380.23	3943	1685.51	2.33935	0.161482
Q9Z222	>sp|Q9Z222|B3GN2_MOUSE N-acetyllactosaminide beta-1,3-N-acetylglucosaminyltransferase 2 OS=Mus musculus OX=10090 GN=B3GNT2 PE=1 SV=3	607.821	276.706	353.19	176.403	NaN	NaN	412.572	176.403	2.3388	#DIV/0!
P18181	>sp|P18181|CD48_MOUSE CD48 antigen OS=Mus musculus OX=10090 GN=Cd48 PE=1 SV=1	107.02	1863.47	1024.41	604.451	250.052	NaN	998.3	427.251	2.33656	0.455461
P68510	>sp|P68510|1433F_MOUSE 14-3-3 protein eta OS=Mus musculus OX=10090 GN=Ywhah PE=1 SV=2	945.138	1888.32	3047.15	775.913	915.701	NaN	1960.2	845.807	2.31755	0.251492
A0A075B663;P01723;P01727	>tr|A0A075B663|A0A075B663_MOUSE Immunoglobulin lambda variable 1 (Fragment) OS=Mus musculus OX=10090 GN=Iglv1 PE=4 SV=1;>sp|P01723|LV1A_MOUSE Ig lambda-1 chain V region OS=Mus musculus OX=10090 PE=1 SV=2;>sp|P01727|LV1E_MOUSE Ig lambda-1 chain V region S43 OS=Mus musculus OX=10090 PE=1 SV=1	567724	351341	431773	117856	224525	246929	450279	196437	2.29223	0.0272689
Q9Z204	>sp|Q9Z204|HNRPC_MOUSE Heterogeneous nuclear ribonucleoproteins C1/C2 OS=Mus musculus OX=10090 GN=Hnrnpc PE=1 SV=1	578.782	890.523	602.757	286.876	NaN	321.918	690.687	304.397	2.26903	0.0589561
Q9D1Q6	>sp|Q9D1Q6|ERP44_MOUSE Endoplasmic reticulum resident protein 44 OS=Mus musculus OX=10090 GN=Erp44 PE=1 SV=1	865.281	1240.41	585.427	397.946	NaN	NaN	897.041	397.946	2.25418	#DIV/0!
P16045	>sp|P16045|LEG1_MOUSE Galectin-1 OS=Mus musculus OX=10090 GN=Lgals1 PE=1 SV=3	5352.07	7299.05	8706.89	4703.52	2778.7	2010.61	7119.34	3164.28	2.24991	0.0348788
P62852	>sp|P62852|RS25_MOUSE Small ribosomal subunit protein eS25 OS=Mus musculus OX=10090 GN=Rps25 PE=1 SV=1	714.791	1605.64	921.088	507.677	NaN	455.892	1080.51	481.785	2.24272	0.183941
Q18PI6	>sp|Q18PI6|SLAF5_MOUSE SLAM family member 5 OS=Mus musculus OX=10090 GN=Cd84 PE=1 SV=1	587.828	839.862	415.422	NaN	359.833	191.145	614.371	275.489	2.23011	0.141933
P98086	>sp|P98086|C1QA_MOUSE Complement C1q subcomponent subunit A OS=Mus musculus OX=10090 GN=C1qa PE=1 SV=2	127007	95330.3	118462	44084.9	56071	52957.9	113600	51037.9	2.22579	0.00347924
P08113	>sp|P08113|ENPL_MOUSE Endoplasmin OS=Mus musculus OX=10090 GN=Hsp90b1 PE=1 SV=2	5621.02	6018.43	5555.77	2261.76	2887.75	2583.27	5731.74	2577.59	2.22368	0.000167876
P11725	>sp|P11725|OTC_MOUSE Ornithine transcarbamylase, mitochondrial OS=Mus musculus OX=10090 GN=Otc PE=1 SV=1	133.372	NaN	NaN	NaN	NaN	NaN	133.372	#DIV/0!	#DIV/0!	#DIV/0!
A0A075B5X6	>tr|A0A075B5X6|A0A075B5X6_MOUSE Immunoglobulin heavy variable V1-67 OS=Mus musculus OX=10090 GN=Ighv1-67 PE=1 SV=1	2550.7	4898.58	3198.87	NaN	NaN	1614.5	3549.38	1614.5	2.19844	#DIV/0!
Q99JY9	>sp|Q99JY9|ARP3_MOUSE Actin-related protein 3 OS=Mus musculus OX=10090 GN=Actr3 PE=1 SV=3	1943.47	2827.56	3430.37	1736.92	1238.75	757.691	2733.8	1244.45	2.19679	0.0447509
A0A075B6A7	>tr|A0A075B6A7|A0A075B6A7_MOUSE Immunoglobulin heavy variable 2-6 (Fragment) OS=Mus musculus OX=10090 GN=Ighv2-6 PE=1 SV=1	13906	5234.56	5557.72	NaN	3749.03	NaN	8232.74	3749.03	2.19597	#DIV/0!
Q9R0E2	>sp|Q9R0E2|PLOD1_MOUSE Procollagen-lysine,2-oxoglutarate 5-dioxygenase 1 OS=Mus musculus OX=10090 GN=Plod1 PE=1 SV=1	1571.46	1212.34	583.266	317.474	442.84	777.284	1122.35	512.533	2.18982	0.129157
P14869	>sp|P14869|RLA0_MOUSE Large ribosomal subunit protein uL10 OS=Mus musculus OX=10090 GN=Rplp0 PE=1 SV=3	420.09	915.245	765.747	245.234	412.608	311.25	700.361	323.031	2.16809	0.0710322
P12388	>sp|P12388|PAI2_MOUSE Plasminogen activator inhibitor 2, macrophage OS=Mus musculus OX=10090 GN=Serpinb2 PE=1 SV=1	NaN	NaN	261.694	NaN	NaN	NaN	261.694	#DIV/0!	#DIV/0!	#DIV/0!
P12710	>sp|P12710|FABPL_MOUSE Fatty acid-binding protein, liver OS=Mus musculus OX=10090 GN=Fabp1 PE=1 SV=2	2635.55	180.274	NaN	NaN	NaN	NaN	1407.91	#DIV/0!	#DIV/0!	#DIV/0!
Q02105	>sp|Q02105|C1QC_MOUSE Complement C1q subcomponent subunit C OS=Mus musculus OX=10090 GN=C1qc PE=1 SV=2	83982.8	72239.6	64869.3	28966	33276.4	39739.7	73697.2	33994	2.16795	0.00340603
P26039	>sp|P26039|TLN1_MOUSE Talin-1 OS=Mus musculus OX=10090 GN=Tln1 PE=1 SV=2	925.041	4201.13	6238.58	2489.55	1298.4	1471.86	3788.25	1753.27	2.16067	0.270214
P01758	>sp|P01758|HVM14_MOUSE Ig heavy chain V region 108A OS=Mus musculus OX=10090 GN=Igh-VJ558 PE=4 SV=1	13415.2	4704.55	6202.07	3840.59	3715.91	NaN	8107.28	3778.25	2.14578	0.300904
P11499	>sp|P11499|HS90B_MOUSE Heat shock protein HSP 90-beta OS=Mus musculus OX=10090 GN=Hsp90ab1 PE=1 SV=3	7524.64	9178.84	10608.6	4998.19	4255.42	3494.95	9104.04	4249.52	2.14237	0.00805533
P08101	>sp|P08101|FCGR2_MOUSE Low affinity immunoglobulin gamma Fc region receptor II OS=Mus musculus OX=10090 GN=Fcgr2 PE=1 SV=2	1020.83	808.958	470.775	NaN	NaN	358.229	766.853	358.229	2.14068	#DIV/0!
P14106	>sp|P14106|C1QB_MOUSE Complement C1q subcomponent subunit B OS=Mus musculus OX=10090 GN=C1qb PE=1 SV=2	222330	163859	129555	69813	68460.6	107431	171915	81901.4	2.09905	0.0396997
P61205;P84078;Q8BSL7	>sp|P61205|ARF3_MOUSE ADP-ribosylation factor 3 OS=Mus musculus OX=10090 GN=Arf3 PE=2 SV=2;>sp|P84078|ARF1_MOUSE ADP-ribosylation factor 1 OS=Mus musculus OX=10090 GN=Arf1 PE=1 SV=2;>sp|Q8BSL7|ARF2_MOUSE ADP-ribosylation factor 2 OS=Mus musculus OX=10090 GN=Arf2 PE=1 SV=2	1803.73	5670.48	8596.29	5033.86	1617.75	1007.29	5356.83	2552.97	2.09828	0.295577
Q60648	>sp|Q60648|SAP3_MOUSE Ganglioside GM2 activator OS=Mus musculus OX=10090 GN=Gm2a PE=1 SV=2	1613.2	3681.02	2755.47	1290.51	1565.31	1008.8	2683.23	1288.21	2.08292	0.0873691
P14069	>sp|P14069|S10A6_MOUSE Protein S100-A6 OS=Mus musculus OX=10090 GN=S100a6 PE=1 SV=3	NaN	NaN	NaN	NaN	NaN	NaN	#DIV/0!	#DIV/0!	#DIV/0!	#DIV/0!
P55258;P61027;P61028;P62821;Q8K386;Q9D1G1;Q9DD03;Tb927.8.890:mRNA-p1	>sp|P55258|RAB8A_MOUSE Ras-related protein Rab-8A OS=Mus musculus OX=10090 GN=Rab8a PE=1 SV=2;>sp|P61027|RAB10_MOUSE Ras-related protein Rab-10 OS=Mus musculus OX=10090 GN=Rab10 PE=1 SV=1;>sp|P61028|RAB8B_MOUSE Ras-related protein Rab-8B OS=Mus musculus OX=10090 GN=Rab8b PE=1 SV=1;>sp|P62821|RAB1A_MOUSE Ras-related protein Rab-1A OS=Mus musculus OX=10090 GN=Rab1A PE=1 SV=3;>sp|Q8K386|RAB15_MOUSE …	2611.98	6206.15	6523.97	NaN	3266.83	1644.23	5114.03	2455.53	2.08266	0.221674
P14115	>sp|P14115|RL27A_MOUSE Large ribosomal subunit protein uL15 OS=Mus musculus OX=10090 GN=Rpl27a PE=1 SV=5	NaN	3723.62	2124.74	867.06	1232.32	NaN	2924.18	1049.69	2.78576	0.149594
Q2VLH6	>sp|Q2VLH6|C163A_MOUSE Scavenger receptor cysteine-rich type 1 protein M130 OS=Mus musculus OX=10090 GN=Cd163 PE=1 SV=2	3617.69	3371.07	1719.86	1907.65	NaN	880.737	2902.87	1394.19	2.08212	0.177328
O70250	>sp|O70250|PGAM2_MOUSE Phosphoglycerate mutase 2 OS=Mus musculus OX=10090 GN=Pgam2 PE=1 SV=3	4518.58	4798.08	4478.37	2611.78	2230.11	1884.93	4598.34	2242.27	2.05075	0.000536044
P09411	>sp|P09411|PGK1_MOUSE Phosphoglycerate kinase 1 OS=Mus musculus OX=10090 GN=Pgk1 PE=1 SV=4	2673.66	5459.48	7568.59	3942.27	2206.36	1677.18	5233.91	2608.6	2.00641	0.170652
P00493	>sp|P00493|HPRT_MOUSE Hypoxanthine-guanine phosphoribosyltransferase OS=Mus musculus OX=10090 GN=Hprt1 PE=1 SV=3	915.319	1338.86	1938.69	938.495	461.352	NaN	1397.62	699.923	1.99682	0.19724
P05555	>sp|P05555|ITAM_MOUSE Integrin alpha-M OS=Mus musculus OX=10090 GN=Itgam PE=1 SV=2	887.853	926.123	593.69	265.527	NaN	540.171	802.555	402.849	1.9922	0.100035
P14152	>sp|P14152|MDHC_MOUSE Malate dehydrogenase, cytoplasmic OS=Mus musculus OX=10090 GN=Mdh1 PE=1 SV=3	4928.65	6996.12	6213.35	4319.09	2777.2	2036.95	6046.04	3044.41	1.98595	0.0292484
Q61599	>sp|Q61599|GDIR2_MOUSE Rho GDP-dissociation inhibitor 2 OS=Mus musculus OX=10090 GN=Arhgdib PE=1 SV=3	888.317	2177.64	5504.29	2227.47	1188.54	908.133	2856.75	1441.38	1.98196	0.379053
P14685	>sp|P14685|PSMD3_MOUSE 26S proteasome non-ATPase regulatory subunit 3 OS=Mus musculus OX=10090 GN=Psmd3 PE=1 SV=3	NaN	NaN	NaN	969.046	NaN	NaN	#DIV/0!	969.046	#DIV/0!	#DIV/0!
P68033	>sp|P68033|ACTC_MOUSE Actin, alpha cardiac muscle 1 OS=Mus musculus OX=10090 GN=Actc1 PE=1 SV=1	234313	341468	391342	197774	156693	136187	322374	163551	1.97109	0.0331141
P34884	>sp|P34884|MIF_MOUSE Macrophage migration inhibitory factor OS=Mus musculus OX=10090 GN=Mif PE=1 SV=2	43.8917	2384.61	578.446	782.638	241.85	NaN	1002.31	512.244	1.95671	0.636851
P11835	>sp|P11835|ITB2_MOUSE Integrin beta-2 OS=Mus musculus OX=10090 GN=Itgb2 PE=1 SV=2	2250.11	2130.05	1393.78	NaN	984.255	NaN	1924.65	984.255	1.95544	#DIV/0!
P15105	>sp|P15105|GLNA_MOUSE Glutamine synthetase OS=Mus musculus OX=10090 GN=Glul PE=1 SV=6	NaN	NaN	330.002	352.185	NaN	NaN	330.002	352.185	0.937012	#DIV/0!
Q4KWH5	>sp|Q4KWH5|PLCH1_MOUSE 1-phosphatidylinositol 4,5-bisphosphate phosphodiesterase eta-1 OS=Mus musculus OX=10090 GN=Plch1 PE=2 SV=1	662.483	1383.95	937.191	507.584	513.156	NaN	994.542	510.37	1.94867	0.17245
P70269	>sp|P70269|CATE_MOUSE Cathepsin E OS=Mus musculus OX=10090 GN=Ctse PE=1 SV=2	50447.4	38961.8	33308.2	21071.2	20881.5	21411.6	40905.8	21121.4	1.9367	0.0172207
P05064	>sp|P05064|ALDOA_MOUSE Fructose-bisphosphate aldolase A OS=Mus musculus OX=10090 GN=Aldoa PE=1 SV=2	5120.55	7699.96	7039.38	4057.73	3641.32	2585.46	6619.96	3428.17	1.93105	0.0229597
P15508	>sp|P15508|SPTB1_MOUSE Spectrin beta chain, erythrocytic OS=Mus musculus OX=10090 GN=Sptb PE=1 SV=4	441.656	694.786	NaN	194.102	NaN	NaN	568.221	194.102	2.92744	#DIV/0!
P40124	>sp|P40124|CAP1_MOUSE Adenylyl cyclase-associated protein 1 OS=Mus musculus OX=10090 GN=Cap1 PE=1 SV=4	547.739	1531.56	2088.4	1052.25	808.228	308.684	1389.23	723.053	1.92135	0.254181
O08585	>sp|O08585|CLCA_MOUSE Clathrin light chain A OS=Mus musculus OX=10090 GN=Clta PE=1 SV=2	106.346	1056.73	1188.7	409.382	NaN	NaN	783.925	409.382	1.9149	#DIV/0!
P10605	>sp|P10605|CATB_MOUSE Cathepsin B OS=Mus musculus OX=10090 GN=Ctsb PE=1 SV=2	63775	65706.8	45546.5	27598.8	30419.8	33439.8	58342.8	30486.1	1.91375	0.0137488
P97351	>sp|P97351|RS3A_MOUSE Small ribosomal subunit protein eS1 OS=Mus musculus OX=10090 GN=Rps3a PE=1 SV=3	553.419	1505.93	1034.16	577.714	NaN	505.674	1031.17	541.694	1.9036	0.262844
Q68FD5	>sp|Q68FD5|CLH1_MOUSE Clathrin heavy chain 1 OS=Mus musculus OX=10090 GN=Cltc PE=1 SV=3	330.73	430.178	285.852	351.392	80.3811	119.276	348.92	183.683	1.89958	0.156096
Q9JK39	>sp|Q9JK39|BTNLA_MOUSE Butyrophilin-like protein 10 OS=Mus musculus OX=10090 GN=Btnl10 PE=1 SV=2	2462.73	1599.83	1497.03	NaN	NaN	976.397	1853.2	976.397	1.898	#DIV/0!
P01631	>sp|P01631|KV2A7_MOUSE Ig kappa chain V-II region 26-10 OS=Mus musculus OX=10090 PE=1 SV=1	144014	140476	108737	39221	79435.6	88576.9	131076	69077.9	1.89751	0.0302819
A0A075B5N9	>tr|A0A075B5N9|A0A075B5N9_MOUSE Immunoglobulin kappa variable 3-7 OS=Mus musculus OX=10090 GN=Igkv3-7 PE=1 SV=7	130360	72619.3	126223	29043.9	10707.3	134997	109734	58249.4	1.88387	0.296988
A0A140T8M4	>tr|A0A140T8M4|A0A140T8M4_MOUSE Immunoglobulin kappa variable 8-19 OS=Mus musculus OX=10090 GN=Igkv8-19 PE=1 SV=2	3669.04	4727.59	5985.05	1725.94	723.272	5214.67	4793.89	2554.63	1.87655	0.213917
O88668	>sp|O88668|CREG1_MOUSE Protein CREG1 OS=Mus musculus OX=10090 GN=Creg1 PE=1 SV=1	1615.21	1573.62	1016.99	698.876	601.707	963.467	1401.94	754.683	1.85765	0.0429094
Q9WUB3	>sp|Q9WUB3|PYGM_MOUSE Glycogen phosphorylase, muscle form OS=Mus musculus OX=10090 GN=Pygm PE=1 SV=3	3736.66	2916.16	2185.11	1589.17	NaN	NaN	2945.98	1589.17	1.85378	#DIV/0!
Q61147	>sp|Q61147|CERU_MOUSE Ceruloplasmin OS=Mus musculus OX=10090 GN=Cp PE=1 SV=2	2.56328e+06	1.93474e+06	1.37142e+06	866200	1.18009e+06	1.13699e+06	1.95648e+06	1.06109e+06	1.84383	0.0666782
P16381;Q62095;Q62167	>sp|P16381|DDX3L_MOUSE Putative ATP-dependent RNA helicase Pl10 OS=Mus musculus OX=10090 GN=D1Pas1 PE=1 SV=1;>sp|Q62095|DDX3Y_MOUSE ATP-dependent RNA helicase DDX3Y OS=Mus musculus OX=10090 GN=Ddx3y PE=1 SV=2;>sp|Q62167|DDX3X_MOUSE ATP-dependent RNA helicase DDX3X OS=Mus musculus OX=10090 GN=Ddx3x PE=1 SV=3	NaN	601.644	NaN	NaN	NaN	NaN	601.644	#DIV/0!	#DIV/0!	#DIV/0!
P16406	>sp|P16406|AMPE_MOUSE Glutamyl aminopeptidase OS=Mus musculus OX=10090 GN=Enpep PE=1 SV=1	NaN	NaN	348.077	1301.43	435.871	916.257	348.077	884.521	0.393521	#DIV/0!
Q99P87	>sp|Q99P87|RETN_MOUSE Resistin OS=Mus musculus OX=10090 GN=Retn PE=1 SV=1	793.673	2019.27	1659.9	665.256	962.254	NaN	1490.95	813.755	1.83218	0.255035
P16546	>sp|P16546|SPTN1_MOUSE Spectrin alpha chain, non-erythrocytic 1 OS=Mus musculus OX=10090 GN=Sptan1 PE=1 SV=4	343.233	825.072	NaN	NaN	NaN	NaN	584.152	#DIV/0!	#DIV/0!	#DIV/0!
Q03265	>sp|Q03265|ATPA_MOUSE ATP synthase subunit alpha, mitochondrial OS=Mus musculus OX=10090 GN=Atp5f1a PE=1 SV=1	961.589	1935.28	943.81	835.321	848.663	414.171	1280.23	699.385	1.8305	0.179337
P16882	>sp|P16882|GHR_MOUSE Growth hormone receptor OS=Mus musculus OX=10090 GN=Ghr PE=1 SV=1	NaN	1989.02	1839.41	2964.53	2519.64	2735.99	1914.21	2740.06	0.698604	0.0180058
A0A075B5S2	>tr|A0A075B5S2|A0A075B5S2_MOUSE Immunoglobulin heavy variable 7-1 (Fragment) OS=Mus musculus OX=10090 GN=Ighv7-1 PE=1 SV=2	163306	103126	120480	67678.4	88934.4	56301.4	128971	70971.4	1.81722	0.0459346
P59999	>sp|P59999|ARPC4_MOUSE Actin-related protein 2/3 complex subunit 4 OS=Mus musculus OX=10090 GN=Arpc4 PE=1 SV=3	2598.23	4739.47	5323.29	2977.21	2576.32	1418.49	4220.33	2324.01	1.81597	0.116938
P17225	>sp|P17225|PTBP1_MOUSE Polypyrimidine tract-binding protein 1 OS=Mus musculus OX=10090 GN=Ptbp1 PE=1 SV=3	NaN	279.511	753.709	396.92	NaN	NaN	516.61	396.92	1.30155	#DIV/0!
P06745	>sp|P06745|G6PI_MOUSE Glucose-6-phosphate isomerase OS=Mus musculus OX=10090 GN=Gpi PE=1 SV=4	3180.56	5179.6	5839.84	3689.74	2396.44	1762.86	4733.34	2616.35	1.80914	0.0968922
Q9WV32	>sp|Q9WV32|ARC1B_MOUSE Actin-related protein 2/3 complex subunit 1B OS=Mus musculus OX=10090 GN=Arpc1b PE=1 SV=4	1060.68	990.396	1233.85	817.399	512.189	487.241	1094.98	605.61	1.80806	0.0189421
Q8VCT3	>sp|Q8VCT3|AMPB_MOUSE Aminopeptidase B OS=Mus musculus OX=10090 GN=Rnpep PE=1 SV=2	909.32	1139.64	1121.63	684.946	528.585	566.018	1056.86	593.183	1.78168	0.00614015
Q07456	>sp|Q07456|AMBP_MOUSE Protein AMBP OS=Mus musculus OX=10090 GN=Ambp PE=1 SV=2	546505	488507	402404	246126	308146	253731	479138	269334	1.77897	0.0104817
P17897	>sp|P17897|LYZ1_MOUSE Lysozyme C-1 OS=Mus musculus OX=10090 GN=Lyz1 PE=1 SV=1	NaN	606.929	NaN	743.898	873.11	NaN	606.929	808.504	0.750681	#DIV/0!
P28656	>sp|P28656|NP1L1_MOUSE Nucleosome assembly protein 1-like 1 OS=Mus musculus OX=10090 GN=Nap1l1 PE=1 SV=2	571.025	1082.44	1394.03	1002.49	340.845	374.29	1015.83	572.541	1.77425	0.240979
A0A140T8P3	>tr|A0A140T8P3|A0A140T8P3_MOUSE Immunoglobulin kappa chain variable 15-103 (Fragment) OS=Mus musculus OX=10090 GN=Igkv15-103 PE=1 SV=2	40877.8	40355.4	9343.31	13879.3	17359.6	20400.5	30192.2	17213.2	1.75402	0.287749
Q64467	>sp|Q64467|G3PT_MOUSE Glyceraldehyde-3-phosphate dehydrogenase, testis-specific OS=Mus musculus OX=10090 GN=Gapdhs PE=1 SV=1	13796.3	23795.2	41491.9	21477.7	11376.4	12250.8	26361.1	15035	1.75332	0.263721
O88783	>sp|O88783|FA5_MOUSE Coagulation factor V OS=Mus musculus OX=10090 GN=F5 PE=1 SV=1	29347.6	20693.1	31886.3	9014.5	10859.2	27256.3	27309	15710	1.73832	0.159183
Q9D020	>sp|Q9D020|5NT3A_MOUSE Cytosolic 5'-nucleotidase 3A OS=Mus musculus OX=10090 GN=Nt5c3a PE=1 SV=4	587.65	454.467	2747.66	740.334	714.152	NaN	1263.26	727.243	1.73705	0.615397
P18526	>sp|P18526|HVM55_MOUSE Ig heavy chain V region 345 OS=Mus musculus OX=10090 PE=1 SV=1	NaN	581.313	NaN	NaN	NaN	NaN	581.313	#DIV/0!	#DIV/0!	#DIV/0!
P36536;Q9CQC9	>sp|P36536|SAR1A_MOUSE GTP-binding protein SAR1a OS=Mus musculus OX=10090 GN=Sar1a PE=1 SV=1;>sp|Q9CQC9|SAR1B_MOUSE GTP-binding protein SAR1b OS=Mus musculus OX=10090 GN=Sar1b PE=1 SV=1	316.531	1172.12	1377.69	576.086	527.206	NaN	955.445	551.646	1.73199	0.407132
P57776	>sp|P57776|EF1D_MOUSE Elongation factor 1-delta OS=Mus musculus OX=10090 GN=Eef1d PE=1 SV=3	588.196	981.074	971.262	655.441	425.833	388.545	846.844	489.94	1.72847	0.0812681
Q6PDM2	>sp|Q6PDM2|SRSF1_MOUSE Serine/arginine-rich splicing factor 1 OS=Mus musculus OX=10090 GN=Srsf1 PE=1 SV=3	228.502	519.611	463.292	190.534	NaN	276.709	403.802	233.621	1.72845	0.249559
P60710;P63260	>sp|P60710|ACTB_MOUSE Actin, cytoplasmic 1 OS=Mus musculus OX=10090 GN=Actb PE=1 SV=1;>sp|P63260|ACTG_MOUSE Actin, cytoplasmic 2 OS=Mus musculus OX=10090 GN=Actg1 PE=1 SV=1	160059	169154	180776	109400	99616	86385.2	169996	98467.2	1.72643	0.00133886
Q9JHK5	>sp|Q9JHK5|PLEK_MOUSE Pleckstrin OS=Mus musculus OX=10090 GN=Plek PE=1 SV=1	673.495	617.8	1909.42	773.501	468.154	NaN	1066.9	620.827	1.71852	0.481058
P60335	>sp|P60335|PCBP1_MOUSE Poly(rC)-binding protein 1 OS=Mus musculus OX=10090 GN=Pcbp1 PE=1 SV=1	745.354	1181.76	2140.26	1242.62	573.088	553.489	1355.79	789.732	1.71678	0.29495
Q09200	>sp|Q09200|B4GN1_MOUSE Beta-1,4 N-acetylgalactosaminyltransferase 1 OS=Mus musculus OX=10090 GN=B4galnt1 PE=1 SV=1	2235.49	2488.75	1586.46	1204.8	1446.53	1068.5	2103.57	1239.94	1.69651	0.0410423
P47754	>sp|P47754|CAZA2_MOUSE F-actin-capping protein subunit alpha-2 OS=Mus musculus OX=10090 GN=Capza2 PE=1 SV=3	1941.39	1963.53	4165.16	2203.53	1575.99	994.92	2690.02	1591.48	1.69026	0.249446
P11152	>sp|P11152|LIPL_MOUSE Lipoprotein lipase OS=Mus musculus OX=10090 GN=Lpl PE=1 SV=3	367.852	909.787	817.824	306.108	360.503	574.513	698.488	413.708	1.68836	0.201288
Tb927.11.14250:mRNA-p1	>Tb927.11.14250:mRNA-p1 | transcript=Tb927.11.14250:mRNA | gene=Tb927.11.14250 | organism=Trypanosoma_brucei_brucei_TREU927 | gene_product=T-complex protein 1, epsilon subunit, putative | transcript_product=T-complex protein 1, epsilon subunit, putative | location=Tb927_11_v5.1:3793465-3795081(+) | protein_length=538 | sequence_SO=chromosome | SO=protein_coding_gene | is_pseudo=false	319.163	956.339	490.756	402.75	NaN	297.076	588.753	349.913	1.68257	0.408018
Q9WVA4	>sp|Q9WVA4|TAGL2_MOUSE Transgelin-2 OS=Mus musculus OX=10090 GN=Tagln2 PE=1 SV=4	1300.64	2430.74	5980.2	2802.09	1574.13	1423.31	3237.19	1933.18	1.67455	0.426833
P14206	>sp|P14206|RSSA_MOUSE Small ribosomal subunit protein uS2 OS=Mus musculus OX=10090 GN=Rpsa PE=1 SV=4	1982.59	4212.11	3633.19	2302.52	2253.68	1321.87	3275.96	1959.36	1.67196	0.149917
P62908	>sp|P62908|RS3_MOUSE Small ribosomal subunit protein uS3 OS=Mus musculus OX=10090 GN=Rps3 PE=1 SV=1	554.089	1149.52	772.331	768.439	476.186	245.157	825.315	496.594	1.66195	0.227124
P01725	>sp|P01725|LV1C_MOUSE Ig lambda-1 chain V region S178 OS=Mus musculus OX=10090 PE=1 SV=1	1313.94	5828.42	9609.25	5149.83	1848.84	3102	5583.87	3366.89	1.65847	0.439211
P61161	>sp|P61161|ARP2_MOUSE Actin-related protein 2 OS=Mus musculus OX=10090 GN=Actr2 PE=1 SV=1	2374.23	2922.99	3274.12	2345.13	1608.94	1224.8	2857.11	1726.29	1.65506	0.0546086
P18337	>sp|P18337|LYAM1_MOUSE L-selectin OS=Mus musculus OX=10090 GN=Sell PE=1 SV=1	9951.5	4047.56	3469.46	3280.44	2324.42	4976.56	5822.84	3527.14	1.65087	0.357863
P49183	>sp|P49183|DNAS1_MOUSE Deoxyribonuclease-1 OS=Mus musculus OX=10090 GN=Dnase1 PE=1 SV=2	9590.14	6985.79	3461.96	3635.89	4623.94	3878.62	6679.3	4046.15	1.65078	0.217416
P05202	>sp|P05202|AATM_MOUSE Aspartate aminotransferase, mitochondrial OS=Mus musculus OX=10090 GN=Got2 PE=1 SV=1	346.529	811.934	589.72	354.433	NaN	NaN	582.728	354.433	1.64411	#DIV/0!
P04186	>sp|P04186|CFAB_MOUSE Complement factor B OS=Mus musculus OX=10090 GN=Cfb PE=1 SV=2	783308	625168	445179	362174	348764	417225	617885	376054	1.64307	0.0727017
Q8BFZ3	>sp|Q8BFZ3|ACTBL_MOUSE Beta-actin-like protein 2 OS=Mus musculus OX=10090 GN=Actbl2 PE=1 SV=1	585.109	2544.01	3085.06	1265.93	NaN	NaN	2071.39	1265.93	1.63626	#DIV/0!
A2AQ07	>sp|A2AQ07|TBB1_MOUSE Tubulin beta-1 chain OS=Mus musculus OX=10090 GN=Tubb1 PE=1 SV=1	154.804	605.807	1919.99	546.72	NaN	NaN	893.535	546.72	1.63436	#DIV/0!
P29341	>sp|P29341|PABP1_MOUSE Polyadenylate-binding protein 1 OS=Mus musculus OX=10090 GN=Pabpc1 PE=1 SV=2	755.426	1061.34	1023.46	660.212	727.863	354.762	946.745	580.946	1.62966	0.0710672
P62301	>sp|P62301|RS13_MOUSE Small ribosomal subunit protein uS15 OS=Mus musculus OX=10090 GN=Rps13 PE=1 SV=2	1818.77	3669.37	2639.84	1663.96	NaN	NaN	2709.33	1663.96	1.62824	#DIV/0!
Q9EQH2	>sp|Q9EQH2|ERAP1_MOUSE Endoplasmic reticulum aminopeptidase 1 OS=Mus musculus OX=10090 GN=Erap1 PE=1 SV=2	3064.23	3340.24	2676.81	1674.85	2274.52	1647.33	3027.1	1865.56	1.62262	0.0144323
P12970	>sp|P12970|RL7A_MOUSE Large ribosomal subunit protein eL8 OS=Mus musculus OX=10090 GN=Rpl7a PE=1 SV=2	644.248	812.404	688.057	375.663	NaN	506.336	714.903	441	1.6211	0.0433556
P23506	>sp|P23506|PIMT_MOUSE Protein-L-isoaspartate(D-aspartate) O-methyltransferase OS=Mus musculus OX=10090 GN=Pcmt1 PE=1 SV=3	NaN	402.114	779.341	1016.96	792.516	391.268	590.728	733.583	0.805264	0.639241
P23591	>sp|P23591|FCL_MOUSE GDP-L-fucose synthase OS=Mus musculus OX=10090 GN=Gfus PE=1 SV=3	NaN	NaN	465.55	NaN	NaN	NaN	465.55	#DIV/0!	#DIV/0!	#DIV/0!
P06683	>sp|P06683|CO9_MOUSE Complement component C9 OS=Mus musculus OX=10090 GN=C9 PE=1 SV=2	117922	103182	97556.9	56181.5	77640.7	62861.4	106221	65561.2	1.62017	0.00979602
P39876	>sp|P39876|TIMP3_MOUSE Metalloproteinase inhibitor 3 OS=Mus musculus OX=10090 GN=Timp3 PE=1 SV=1	4027.03	1584.34	2505.88	1687.67	NaN	NaN	2705.75	1687.67	1.60325	#DIV/0!
P24063	>sp|P24063|ITAL_MOUSE Integrin alpha-L OS=Mus musculus OX=10090 GN=Itgal PE=1 SV=3	417.563	NaN	NaN	NaN	NaN	NaN	417.563	#DIV/0!	#DIV/0!	#DIV/0!
P48036	>sp|P48036|ANXA5_MOUSE Annexin A5 OS=Mus musculus OX=10090 GN=Anxa5 PE=1 SV=1	411.366	1509.68	538.142	653.574	373.603	NaN	819.729	513.588	1.59608	0.553194
P61982	>sp|P61982|1433G_MOUSE 14-3-3 protein gamma OS=Mus musculus OX=10090 GN=Ywhag PE=1 SV=2	3807.89	17253.9	12854	9627.73	9125.89	2655.06	11305.2	7136.22	1.5842	0.411417
P27046	>sp|P27046|MA2A1_MOUSE Alpha-mannosidase 2 OS=Mus musculus OX=10090 GN=Man2a1 PE=1 SV=2	361.865	423.381	179.741	163.661	NaN	243.403	321.662	203.532	1.5804	0.318543
P62259	>sp|P62259|1433E_MOUSE 14-3-3 protein epsilon OS=Mus musculus OX=10090 GN=Ywhae PE=1 SV=1	2158.88	4444.69	5041.36	3291.6	2549.97	1527.06	3881.64	2456.21	1.58034	0.233474
P17182	>sp|P17182|ENOA_MOUSE Alpha-enolase OS=Mus musculus OX=10090 GN=Eno1 PE=1 SV=3	3097.9	4976.5	7546.39	5548.22	2373.53	1971.79	5206.93	3297.85	1.57889	0.328064
P25119	>sp|P25119|TNR1B_MOUSE Tumor necrosis factor receptor superfamily member 1B OS=Mus musculus OX=10090 GN=Tnfrsf1b PE=2 SV=1	NaN	425.585	NaN	NaN	NaN	NaN	425.585	#DIV/0!	#DIV/0!	#DIV/0!
P25444	>sp|P25444|RS2_MOUSE Small ribosomal subunit protein uS5 OS=Mus musculus OX=10090 GN=Rps2 PE=1 SV=3	NaN	466.77	198.693	NaN	NaN	NaN	332.731	#DIV/0!	#DIV/0!	#DIV/0!
P62702	>sp|P62702|RS4X_MOUSE Small ribosomal subunit protein eS4 OS=Mus musculus OX=10090 GN=Rps4x PE=1 SV=2	469.152	1071.09	927.261	695.467	587.842	286.168	822.503	523.159	1.57219	0.243383
P28063	>sp|P28063|PSB8_MOUSE Proteasome subunit beta type-8 OS=Mus musculus OX=10090 GN=Psmb8 PE=1 SV=2	5088.16	4507.21	4425.19	2666.27	3605.03	2650.13	4673.52	2973.81	1.57156	0.0108887
Q8R121	>sp|Q8R121|ZPI_MOUSE Protein Z-dependent protease inhibitor OS=Mus musculus OX=10090 GN=Serpina10 PE=1 SV=1	205598	201376	165217	104479	148430	112382	190730	121764	1.5664	0.0208121
P52760	>sp|P52760|RIDA_MOUSE 2-iminobutanoate/2-iminopropanoate deaminase OS=Mus musculus OX=10090 GN=Rida PE=1 SV=3	831.446	1257.62	1749.7	816.948	NaN	NaN	1279.59	816.948	1.5663	#DIV/0!
P46638	>sp|P46638|RB11B_MOUSE Ras-related protein Rab-11B OS=Mus musculus OX=10090 GN=Rab11b PE=1 SV=3	1176.86	2052.19	2212.45	1725.81	981.181	780.104	1813.83	1162.37	1.56046	0.205731
P62751	>sp|P62751|RL23A_MOUSE Large ribosomal subunit protein uL23 OS=Mus musculus OX=10090 GN=Rpl23a PE=1 SV=1	569.753	1035.88	1071.74	630.705	485.827	599.632	892.457	572.055	1.56009	0.128449
P17751	>sp|P17751|TPIS_MOUSE Triosephosphate isomerase OS=Mus musculus OX=10090 GN=Tpi1 PE=1 SV=5	4415.12	5332.99	8465.5	5049.75	3381.56	3308.02	6071.2	3913.11	1.5515	0.185569
Q922D8	>sp|Q922D8|C1TC_MOUSE C-1-tetrahydrofolate synthase, cytoplasmic OS=Mus musculus OX=10090 GN=Mthfd1 PE=1 SV=4	674.558	497.817	752.914	546.829	384.898	320.256	641.763	417.328	1.53779	0.0907436
P16675	>sp|P16675|PPGB_MOUSE Lysosomal protective protein OS=Mus musculus OX=10090 GN=Ctsa PE=1 SV=1	656.223	241.491	432.84	407.842	197.856	260.717	443.518	288.805	1.5357	0.315789
P26638	>sp|P26638|SYSC_MOUSE Serine--tRNA ligase, cytoplasmic OS=Mus musculus OX=10090 GN=Sars1 PE=1 SV=3	196.224	NaN	775.3	358.641	NaN	NaN	485.762	358.641	1.35445	#DIV/0!
P26883	>sp|P26883|FKB1A_MOUSE Peptidyl-prolyl cis-trans isomerase FKBP1A OS=Mus musculus OX=10090 GN=Fkbp1a PE=1 SV=2	NaN	NaN	NaN	NaN	NaN	NaN	#DIV/0!	#DIV/0!	#DIV/0!	#DIV/0!
P58252	>sp|P58252|EF2_MOUSE Elongation factor 2 OS=Mus musculus OX=10090 GN=Eef2 PE=1 SV=2	4177.95	5577.25	8528.44	5571.36	3351.56	2995.81	6094.54	3972.91	1.53402	0.233834
P06151	>sp|P06151|LDHA_MOUSE L-lactate dehydrogenase A chain OS=Mus musculus OX=10090 GN=Ldha PE=1 SV=3	23533.3	33480.1	43128.2	28825.3	18851	17621.2	33380.5	21765.8	1.53362	0.156936
P08249	>sp|P08249|MDHM_MOUSE Malate dehydrogenase, mitochondrial OS=Mus musculus OX=10090 GN=Mdh2 PE=1 SV=3	527.399	1527.74	1740.33	797.79	1120.99	556.889	1265.16	825.225	1.53311	0.341703
P27048;P63163	>sp|P27048|RSMB_MOUSE Small nuclear ribonucleoprotein-associated protein B OS=Mus musculus OX=10090 GN=Snrpb PE=1 SV=1;>sp|P63163|RSMN_MOUSE Small nuclear ribonucleoprotein-associated protein N OS=Mus musculus OX=10090 GN=Snrpn PE=1 SV=1	218.574	869.334	NaN	559.337	294.903	NaN	543.954	427.12	1.27354	0.771027
P09528	>sp|P09528|FRIH_MOUSE Ferritin heavy chain OS=Mus musculus OX=10090 GN=Fth1 PE=1 SV=2	1209.95	2472.36	2246.75	1856.18	1024.64	987.183	1976.35	1289.33	1.53285	0.226532
P14211	>sp|P14211|CALR_MOUSE Calreticulin OS=Mus musculus OX=10090 GN=Calr PE=1 SV=1	2132.07	3172.46	3349.15	2463.03	1958.17	1233.36	2884.56	1884.86	1.53039	0.127483
P63101	>sp|P63101|1433Z_MOUSE 14-3-3 protein zeta/delta OS=Mus musculus OX=10090 GN=Ywhaz PE=1 SV=1	1565.42	2598.96	3050.66	2484.81	1114.58	1120.71	2405.01	1573.37	1.52858	0.259304
P68372	>sp|P68372|TBB4B_MOUSE Tubulin beta-4B chain OS=Mus musculus OX=10090 GN=Tubb4b PE=1 SV=1	1204.14	2079.71	3029.27	2219.91	951.611	996.744	2104.37	1389.42	1.51457	0.346741
Q91VI7	>sp|Q91VI7|RINI_MOUSE Ribonuclease inhibitor OS=Mus musculus OX=10090 GN=Rnh1 PE=1 SV=1	2214.7	3178.95	4088.29	2889.9	1821.45	1567.84	3160.64	2093.06	1.51006	0.189319
Q61176	>sp|Q61176|ARGI1_MOUSE Arginase-1 OS=Mus musculus OX=10090 GN=Arg1 PE=1 SV=1	3028.72	2207.09	2504.07	NaN	1712.65	NaN	2579.96	1712.65	1.50641	#DIV/0!
P35278	>sp|P35278|RAB5C_MOUSE Ras-related protein Rab-5C OS=Mus musculus OX=10090 GN=Rab5c PE=1 SV=2	1116.98	2183.35	2045.84	1760.7	1169.96	625.203	1782.06	1185.29	1.50348	0.271878
A0A1D5RLD8	>tr|A0A1D5RLD8|A0A1D5RLD8_MOUSE Glyceraldehyde-3-phosphate dehydrogenase OS=Mus musculus OX=10090 GN=Gapdhrt2 PE=1 SV=1	9155.59	24313.2	40227.7	20491	16342.6	12406.9	24565.5	16413.5	1.49666	0.428813
P28481	>sp|P28481|CO2A1_MOUSE Collagen alpha-1(II) chain OS=Mus musculus OX=10090 GN=Col2a1 PE=1 SV=2	NaN	NaN	NaN	NaN	NaN	NaN	#DIV/0!	#DIV/0!	#DIV/0!	#DIV/0!
P28653	>sp|P28653|PGS1_MOUSE Biglycan OS=Mus musculus OX=10090 GN=Bgn PE=1 SV=1	NaN	NaN	NaN	587.74	NaN	NaN	#DIV/0!	587.74	#DIV/0!	#DIV/0!
P11983	>sp|P11983|TCPA_MOUSE T-complex protein 1 subunit alpha OS=Mus musculus OX=10090 GN=Tcp1 PE=1 SV=3	1039.67	1012.7	1542.18	1367.31	310.595	725.127	1198.18	801.01	1.49584	0.322673
P37889	>sp|P37889|FBLN2_MOUSE Fibulin-2 OS=Mus musculus OX=10090 GN=Fbln2 PE=1 SV=2	442.945	591.375	758.406	401.344	NaN	NaN	597.575	401.344	1.48893	#DIV/0!
O88958	>sp|O88958|GNPI1_MOUSE Glucosamine-6-phosphate isomerase 1 OS=Mus musculus OX=10090 GN=Gnpda1 PE=1 SV=3	986.462	1157.26	1027.67	967.371	458.577	NaN	1057.13	712.974	1.4827	0.185246
Q9JJH1	>sp|Q9JJH1|RNAS4_MOUSE Ribonuclease 4 OS=Mus musculus OX=10090 GN=Rnase4 PE=1 SV=1	18757.3	7467.86	6554	5787.84	5524.33	10816.3	10926.4	7376.15	1.48131	0.453987
Q9CQR2	>sp|Q9CQR2|RS21_MOUSE Small ribosomal subunit protein eS21 OS=Mus musculus OX=10090 GN=Rps21 PE=1 SV=1	1859.2	1805.85	1641.87	1055.39	1499.02	1043.83	1768.97	1199.41	1.47486	0.0252634
P16125	>sp|P16125|LDHB_MOUSE L-lactate dehydrogenase B chain OS=Mus musculus OX=10090 GN=Ldhb PE=1 SV=2	1682.75	3115.45	2399.89	1198.06	2187.56	1495.67	2399.36	1627.09	1.47463	0.202313
O88342	>sp|O88342|WDR1_MOUSE WD repeat-containing protein 1 OS=Mus musculus OX=10090 GN=Wdr1 PE=1 SV=3	2801.15	3583.15	4171.5	3158.85	1978.97	2026.68	3518.6	2388.17	1.47335	0.110584
P28862	>sp|P28862|MMP3_MOUSE Stromelysin-1 OS=Mus musculus OX=10090 GN=Mmp3 PE=2 SV=2	NaN	NaN	NaN	NaN	NaN	NaN	#DIV/0!	#DIV/0!	#DIV/0!	#DIV/0!
P28867	>sp|P28867|KPCD_MOUSE Protein kinase C delta type OS=Mus musculus OX=10090 GN=Prkcd PE=1 SV=3	NaN	NaN	471.717	NaN	NaN	NaN	471.717	#DIV/0!	#DIV/0!	#DIV/0!
O08795	>sp|O08795|GLU2B_MOUSE Glucosidase 2 subunit beta OS=Mus musculus OX=10090 GN=Prkcsh PE=1 SV=1	916.003	1116.42	953.663	775.787	775.878	476.787	995.362	676.151	1.4721	0.0526935
O88844	>sp|O88844|IDHC_MOUSE Isocitrate dehydrogenase [NADP] cytoplasmic OS=Mus musculus OX=10090 GN=Idh1 PE=1 SV=2	1747.66	1909.98	2104.94	2244.38	1087.61	590.355	1920.86	1307.45	1.46917	0.28777
P29391	>sp|P29391|FRIL1_MOUSE Ferritin light chain 1 OS=Mus musculus OX=10090 GN=Ftl1 PE=1 SV=2	2030.44	3018.45	3264.27	3355.56	1123.24	1199.24	2771.06	1892.68	1.46409	0.346076
P63276	>sp|P63276|RS17_MOUSE Small ribosomal subunit protein eS17 OS=Mus musculus OX=10090 GN=Rps17 PE=1 SV=2	781.806	1859.07	1012.91	1001.59	NaN	666.241	1217.93	833.916	1.4605	0.447776
P01627	>sp|P01627|KV2A2_MOUSE Immunoglobulin kappa variable 2-112 OS=Mus musculus OX=10090 GN=Igkv2-112 PE=4 SV=1	2195.2	962.721	3266.9	1372.77	1563.15	NaN	2141.61	1467.96	1.4589	0.491672
P29595	>sp|P29595|NEDD8_MOUSE NEDD8 OS=Mus musculus OX=10090 GN=Nedd8 PE=1 SV=2	NaN	NaN	NaN	1398.5	544.857	404.335	#DIV/0!	782.562	#DIV/0!	#DIV/0!
Q00519	>sp|Q00519|XDH_MOUSE Xanthine dehydrogenase/oxidase OS=Mus musculus OX=10090 GN=Xdh PE=1 SV=5	9552.8	8743.74	8487.86	5972.15	6911.91	5573.34	8928.13	6152.46	1.45115	0.00554731
P63017	>sp|P63017|HSP7C_MOUSE Heat shock cognate 71 kDa protein OS=Mus musculus OX=10090 GN=Hspa8 PE=1 SV=1	11992.2	15199.2	15162.8	10985.7	9802.26	8445.54	14118.1	9744.49	1.44883	0.0276323
Q9JHJ8	>sp|Q9JHJ8|ICOSL_MOUSE ICOS ligand OS=Mus musculus OX=10090 GN=Icoslg PE=1 SV=1	3626.97	5194.49	3302.78	4061.35	2369.49	2001	4041.41	2810.62	1.43791	0.226653
P30115	>sp|P30115|GSTA3_MOUSE Glutathione S-transferase A3 OS=Mus musculus OX=10090 GN=Gsta3 PE=1 SV=2	978.078	370.306	NaN	NaN	NaN	NaN	674.192	#DIV/0!	#DIV/0!	#DIV/0!
P70670	>sp|P70670|NACAM_MOUSE Nascent polypeptide-associated complex subunit alpha, muscle-specific form OS=Mus musculus OX=10090 GN=Naca PE=1 SV=2	574.181	911.257	1445.11	684.463	687.014	678.7	976.85	683.392	1.42941	0.31153
P30681	>sp|P30681|HMGB2_MOUSE High mobility group protein B2 OS=Mus musculus OX=10090 GN=Hmgb2 PE=1 SV=3	NaN	1531.58	3142.97	2284.05	2746.46	2544.48	2337.28	2525	0.925655	0.783483
P31428	>sp|P31428|DPEP1_MOUSE Dipeptidase 1 OS=Mus musculus OX=10090 GN=Dpep1 PE=1 SV=2	NaN	68.2019	NaN	71.1986	319.608	149.455	68.2019	180.087	0.378716	#DIV/0!
Q9D819	>sp|Q9D819|IPYR_MOUSE Inorganic pyrophosphatase OS=Mus musculus OX=10090 GN=Ppa1 PE=1 SV=1	1032.35	1707.85	2381.19	1448.78	940.874	NaN	1707.13	1194.83	1.42876	0.410568
Tb927.10.4560:mRNA-p1;Tb927.10.4570:mRNA-p1	>Tb927.10.4560:mRNA-p1 | transcript=Tb927.10.4560:mRNA | gene=Tb927.10.4560 | organism=Trypanosoma_brucei_brucei_TREU927 | gene_product=elongation factor 2 | transcript_product=elongation factor 2 | location=Tb927_10_v5.1:1164007-1166547(-) | protein_length=846 | sequence_SO=chromosome | SO=protein_coding_gene | is_pseudo=false;>Tb927.10.4570:mRNA-p1 | transcript=Tb927.10.4570:mRNA | gene=Tb927.1…	10883.9	10079.7	6336.2	7475.06	7285.23	4356.26	9099.94	6372.18	1.42807	0.189369
P05977	>sp|P05977|MYL1_MOUSE Myosin light chain 1/3, skeletal muscle isoform OS=Mus musculus OX=10090 GN=Myl1 PE=1 SV=2	473.578	845.516	672.496	363.437	558.466	478.388	663.864	466.764	1.42227	0.179935
Q9CZN8	>sp|Q9CZN8|GATA_MOUSE Glutamyl-tRNA(Gln) amidotransferase subunit A, mitochondrial OS=Mus musculus OX=10090 GN=Qrsl1 PE=1 SV=1	3811.74	4096.08	3327.28	NaN	NaN	2634.7	3745.03	2634.7	1.42143	#DIV/0!
P27773	>sp|P27773|PDIA3_MOUSE Protein disulfide-isomerase A3 OS=Mus musculus OX=10090 GN=Pdia3 PE=1 SV=2	1695.34	3854.72	3388.83	2645.5	2265.7	1379.44	2979.63	2096.88	1.42098	0.307651
P32921	>sp|P32921|SYWC_MOUSE Tryptophan--tRNA ligase, cytoplasmic OS=Mus musculus OX=10090 GN=Wars1 PE=1 SV=2	560.171	416.112	NaN	288.838	NaN	118.436	488.142	203.637	2.39712	0.125482
P33146	>sp|P33146|CAD15_MOUSE Cadherin-15 OS=Mus musculus OX=10090 GN=Cdh15 PE=1 SV=3	NaN	NaN	NaN	NaN	NaN	NaN	#DIV/0!	#DIV/0!	#DIV/0!	#DIV/0!
P01629	>sp|P01629|KV2A4_MOUSE Ig kappa chain V-II region 2S1.3 OS=Mus musculus OX=10090 PE=1 SV=1	5230.36	7087.65	4647.14	476.663	9813.07	1712.56	5655.05	4000.77	1.41349	0.612866
Q4KML4	>sp|Q4KML4|ABRAL_MOUSE Costars family protein ABRACL OS=Mus musculus OX=10090 GN=Abracl PE=1 SV=1	665.615	1131.71	2527.86	1015.01	1825.29	233.114	1441.73	1024.47	1.40729	0.595314
Q99JY3	>sp|Q99JY3|GIMA4_MOUSE GTPase IMAP family member 4 OS=Mus musculus OX=10090 GN=Gimap4 PE=1 SV=2	416.605	679.652	1115.81	NaN	524.323	NaN	737.357	524.323	1.4063	#DIV/0!
Q8CG16	>sp|Q8CG16|C1RA_MOUSE Complement C1r-A subcomponent OS=Mus musculus OX=10090 GN=C1ra PE=1 SV=1	52925.8	46232.4	40519.5	30254.4	32885.5	37084.9	46559.2	33408.3	1.39364	0.0326634
P50247	>sp|P50247|SAHH_MOUSE Adenosylhomocysteinase OS=Mus musculus OX=10090 GN=Ahcy PE=1 SV=3	4501.11	4288.81	4220.99	4351.83	2591.41	2410.66	4336.97	3117.97	1.39096	0.122838
P01844	>sp|P01844|LAC2_MOUSE Ig lambda-2 chain C region OS=Mus musculus OX=10090 GN=Iglc2 PE=1 SV=1	9094.79	3423.4	7665.56	2074.26	3683.97	8763.25	6727.92	4840.49	1.38992	0.513975
P34928	>sp|P34928|APOC1_MOUSE Apolipoprotein C-I OS=Mus musculus OX=10090 GN=Apoc1 PE=1 SV=1	542289	478723	NaN	941028	1.26074e+06	1.03148e+06	510506	1.07775e+06	0.473678	0.0200757
P35173	>sp|P35173|CYT3_MOUSE Stefin-3 OS=Mus musculus OX=10090 GN=Stfa3 PE=3 SV=1	NaN	NaN	NaN	4250.66	NaN	NaN	#DIV/0!	4250.66	#DIV/0!	#DIV/0!
P35175	>sp|P35175|CYT1_MOUSE Stefin-1 OS=Mus musculus OX=10090 GN=Stfa1 PE=3 SV=1	NaN	NaN	NaN	138.424	NaN	NaN	#DIV/0!	138.424	#DIV/0!	#DIV/0!
P35230	>sp|P35230|REG3B_MOUSE Regenerating islet-derived protein 3-beta OS=Mus musculus OX=10090 GN=Reg3b PE=1 SV=1	NaN	NaN	NaN	3311.98	4574.1	1225.72	#DIV/0!	3037.27	#DIV/0!	#DIV/0!
P26041	>sp|P26041|MOES_MOUSE Moesin OS=Mus musculus OX=10090 GN=Msn PE=1 SV=3	4344.72	5652.59	6439.93	5416.07	3344.93	3068.14	5479.08	3943.05	1.38955	0.184953
Q9Z1Q5	>sp|Q9Z1Q5|CLIC1_MOUSE Chloride intracellular channel protein 1 OS=Mus musculus OX=10090 GN=Clic1 PE=1 SV=3	1872.78	3356.22	7130.32	3940.78	3016.43	1938.25	4119.77	2965.15	1.3894	0.527014
Q93092	>sp|Q93092|TALDO_MOUSE Transaldolase OS=Mus musculus OX=10090 GN=Taldo1 PE=1 SV=2	912.213	1280.86	1893.03	1027.58	820.842	1095.54	1362.03	981.321	1.38796	0.270133
P35492	>sp|P35492|HUTH_MOUSE Histidine ammonia-lyase OS=Mus musculus OX=10090 GN=Hal PE=1 SV=1	479.042	465.61	NaN	NaN	NaN	NaN	472.326	#DIV/0!	#DIV/0!	#DIV/0!
G3X9D6	>tr|G3X9D6|G3X9D6_MOUSE Apolipoprotein N OS=Mus musculus OX=10090 GN=Apon PE=1 SV=1	84518.3	102993	118051	56965.6	93060.9	72346.2	101854	74124.2	1.3741	0.123752
P35564	>sp|P35564|CALX_MOUSE Calnexin OS=Mus musculus OX=10090 GN=Canx PE=1 SV=1	NaN	310.426	NaN	NaN	NaN	NaN	310.426	#DIV/0!	#DIV/0!	#DIV/0!
P11438	>sp|P11438|LAMP1_MOUSE Lysosome-associated membrane glycoprotein 1 OS=Mus musculus OX=10090 GN=Lamp1 PE=1 SV=2	1481.85	722.47	616.419	386.953	979.622	688.891	940.246	685.155	1.37231	0.472298
P35822	>sp|P35822|PTPRK_MOUSE Receptor-type tyrosine-protein phosphatase kappa OS=Mus musculus OX=10090 GN=Ptprk PE=1 SV=1	388.686	NaN	NaN	NaN	NaN	NaN	388.686	#DIV/0!	#DIV/0!	#DIV/0!
P10126	>sp|P10126|EF1A1_MOUSE Elongation factor 1-alpha 1 OS=Mus musculus OX=10090 GN=Eef1a1 PE=1 SV=3	16437.2	31832.3	51872.6	33274.1	22466.1	17364.3	33380.7	24368.2	1.36985	0.46905
P35918	>sp|P35918|VGFR2_MOUSE Vascular endothelial growth factor receptor 2 OS=Mus musculus OX=10090 GN=Kdr PE=1 SV=2	NaN	NaN	NaN	132.117	NaN	NaN	#DIV/0!	132.117	#DIV/0!	#DIV/0!
Q9DCD0	>sp|Q9DCD0|6PGD_MOUSE 6-phosphogluconate dehydrogenase, decarboxylating OS=Mus musculus OX=10090 GN=Pgd PE=1 SV=3	2511.34	3183.64	3819.92	3124.31	2305.95	1520	3171.63	2316.75	1.369	0.225869
P97807	>sp|P97807|FUMH_MOUSE Fumarate hydratase, mitochondrial OS=Mus musculus OX=10090 GN=Fh PE=1 SV=3	998.373	1258.97	626.127	969.303	489.073	648.472	961.155	702.283	1.36862	0.326364
A6X935	>sp|A6X935|ITIH4_MOUSE Inter alpha-trypsin inhibitor, heavy chain 4 OS=Mus musculus OX=10090 GN=Itih4 PE=1 SV=2	1.14017e+06	1.05031e+06	1.044e+06	711764	836289	817474	1.07816e+06	788509	1.36734	0.00430755
P37804	>sp|P37804|TAGL_MOUSE Transgelin OS=Mus musculus OX=10090 GN=Tagln PE=1 SV=3	NaN	NaN	NaN	3025.81	1137.67	655.095	#DIV/0!	1606.19	#DIV/0!	#DIV/0!
Q8BND5	>sp|Q8BND5|QSOX1_MOUSE Sulfhydryl oxidase 1 OS=Mus musculus OX=10090 GN=Qsox1 PE=1 SV=1	271187	253539	242465	172032	213240	176451	255730	187241	1.36578	0.0115484
Q8VCG4	>sp|Q8VCG4|CO8G_MOUSE Complement component C8 gamma chain OS=Mus musculus OX=10090 GN=C8g PE=1 SV=1	45812.2	31546.8	41939	20724.3	36278.4	30363.4	39766	29122.1	1.3655	0.162189
P39053;P39054;Q8BZ98	>sp|P39053|DYN1_MOUSE Dynamin-1 OS=Mus musculus OX=10090 GN=Dnm1 PE=1 SV=2;>sp|P39054|DYN2_MOUSE Dynamin-2 OS=Mus musculus OX=10090 GN=Dnm2 PE=1 SV=2;>sp|Q8BZ98|DYN3_MOUSE Dynamin-3 OS=Mus musculus OX=10090 GN=Dnm3 PE=1 SV=1	NaN	NaN	NaN	1004.18	NaN	NaN	#DIV/0!	1004.18	#DIV/0!	#DIV/0!
F6YVP7;P62270	>tr|F6YVP7|F6YVP7_MOUSE Small ribosomal subunit protein uS13 OS=Mus musculus OX=10090 GN=Rps18-ps6 PE=3 SV=2;>sp|P62270|RS18_MOUSE Small ribosomal subunit protein uS13 OS=Mus musculus OX=10090 GN=Rps18 PE=1 SV=3	866.017	1795.37	1224.95	1365.73	532.91	NaN	1295.45	949.32	1.36461	0.512575
P39655	>sp|P39655|LOX12_MOUSE Polyunsaturated fatty acid lipoxygenase ALOX12 OS=Mus musculus OX=10090 GN=Alox12 PE=1 SV=4	NaN	286.754	679.311	362.171	NaN	NaN	483.032	362.171	1.33371	#DIV/0!
Q8CFG8	>sp|Q8CFG8|CS1B_MOUSE Complement C1s-1 subcomponent OS=Mus musculus OX=10090 GN=C1s2 PE=2 SV=1	7240.27	8240.19	5019.43	4059.84	5227.91	5751.63	6833.3	5013.13	1.36308	0.165712
P20029	>sp|P20029|BIP_MOUSE Endoplasmic reticulum chaperone BiP OS=Mus musculus OX=10090 GN=Hspa5 PE=1 SV=3	4908.83	7320.62	6844.93	4253.3	6026.54	3756.65	6358.13	4678.83	1.35891	0.171466
Q8CFX1	>sp|Q8CFX1|G6PE_MOUSE GDH/6PGL endoplasmic bifunctional protein OS=Mus musculus OX=10090 GN=H6pd PE=1 SV=2	5293.73	4813.05	3835.31	2817.13	4259.04	3282.79	4647.36	3452.99	1.3459	0.119073
P40240	>sp|P40240|CD9_MOUSE CD9 antigen OS=Mus musculus OX=10090 GN=Cd9 PE=1 SV=2	NaN	NaN	NaN	NaN	NaN	NaN	#DIV/0!	#DIV/0!	#DIV/0!	#DIV/0!
P40936	>sp|P40936|INMT_MOUSE Indolethylamine N-methyltransferase OS=Mus musculus OX=10090 GN=Inmt PE=1 SV=1	372.12	NaN	NaN	NaN	NaN	NaN	372.12	#DIV/0!	#DIV/0!	#DIV/0!
P62869	>sp|P62869|ELOB_MOUSE Elongin-B OS=Mus musculus OX=10090 GN=Elob PE=1 SV=1	845.712	1573.55	2076.36	1340.51	1492.12	513.185	1498.54	1115.27	1.34366	0.459874
P47757	>sp|P47757|CAPZB_MOUSE F-actin-capping protein subunit beta OS=Mus musculus OX=10090 GN=Capzb PE=1 SV=3	662.189	992.474	1389.87	987.896	523.212	NaN	1014.85	755.554	1.34318	0.479697
Q8BKC5	>sp|Q8BKC5|IPO5_MOUSE Importin-5 OS=Mus musculus OX=10090 GN=Ipo5 PE=1 SV=3	61.3942	544.201	451.616	372.3	132.275	283.051	352.404	262.542	1.34227	0.612213
Q61830	>sp|Q61830|MRC1_MOUSE Macrophage mannose receptor 1 OS=Mus musculus OX=10090 GN=Mrc1 PE=1 SV=2	1641.19	1579.9	848.08	881.643	1068.55	1095.44	1356.39	1015.21	1.33606	0.265062
Q8BH35	>sp|Q8BH35|CO8B_MOUSE Complement component C8 beta chain OS=Mus musculus OX=10090 GN=C8b PE=1 SV=1	32874.9	24276	28226	14017	28424.3	21689.3	28459	21376.8	1.3313	0.217808
Q9QUH0	>sp|Q9QUH0|GLRX1_MOUSE Glutaredoxin-1 OS=Mus musculus OX=10090 GN=Glrx PE=1 SV=3	371.387	765.352	1545.54	671.85	NaN	NaN	894.094	671.85	1.33079	#DIV/0!
Q8R242	>sp|Q8R242|DIAC_MOUSE Di-N-acetylchitobiase OS=Mus musculus OX=10090 GN=Ctbs PE=1 SV=2	3624.02	3657.99	3413.36	2951.18	2728.77	2366.49	3565.12	2682.15	1.3292	0.00912166
Q6IRU2	>sp|Q6IRU2|TPM4_MOUSE Tropomyosin alpha-4 chain OS=Mus musculus OX=10090 GN=Tpm4 PE=1 SV=3	280.113	1846.34	3433.91	1994.37	1333.07	866.185	1853.45	1397.87	1.32591	0.662245
P43276	>sp|P43276|H15_MOUSE Histone H1.5 OS=Mus musculus OX=10090 GN=H1-5 PE=1 SV=2	2003.05	2651.16	NaN	3250.1	5554.11	4472.08	2327.11	4425.43	0.525849	0.100206
Q9JM76	>sp|Q9JM76|ARPC3_MOUSE Actin-related protein 2/3 complex subunit 3 OS=Mus musculus OX=10090 GN=Arpc3 PE=1 SV=3	2698.57	2994.6	2961.09	2556.71	1896.1	2079.96	2884.75	2177.59	1.32474	0.0315441
P60843	>sp|P60843|IF4A1_MOUSE Eukaryotic initiation factor 4A-I OS=Mus musculus OX=10090 GN=Eif4a1 PE=1 SV=1	2232.15	4195.61	8168.95	5297.06	2770.42	2981.75	4865.57	3683.08	1.32106	0.572183
Tb927.11.13020:mRNA-p1;Tb927.11.13030:mRNA-p1;Tb927.11.13040:mRNA-p1;Tb927.11.13050:mRNA-p1	>Tb927.11.13020:mRNA-p1 | transcript=Tb927.11.13020:mRNA | gene=Tb927.11.13020 | organism=Trypanosoma_brucei_brucei_TREU927 | gene_product=calmodulin | transcript_product=calmodulin | location=Tb927_11_v5.1:3485454-3485903(-) | protein_length=149 | sequence_SO=chromosome | SO=protein_coding_gene | is_pseudo=false;>Tb927.11.13030:mRNA-p1 | transcript=Tb927.11.13030:mRNA | gene=Tb927.11.13030 | org…	1558.51	5253.09	2970.5	2322.38	2719.33	2363.87	3260.7	2468.53	1.32091	0.505303
P46471	>sp|P46471|PRS7_MOUSE 26S proteasome regulatory subunit 7 OS=Mus musculus OX=10090 GN=Psmc2 PE=1 SV=5	NaN	141.893	NaN	NaN	NaN	NaN	141.893	#DIV/0!	#DIV/0!	#DIV/0!
P15535	>sp|P15535|B4GT1_MOUSE Beta-1,4-galactosyltransferase 1 OS=Mus musculus OX=10090 GN=B4galt1 PE=1 SV=1	3335.11	4105.71	2653.94	2616.03	2959.41	2071.21	3364.92	2548.88	1.32015	0.172995
P47738	>sp|P47738|ALDH2_MOUSE Aldehyde dehydrogenase, mitochondrial OS=Mus musculus OX=10090 GN=Aldh2 PE=1 SV=1	NaN	610.654	472.34	204.144	NaN	NaN	541.497	204.144	2.65252	#DIV/0!
P47739	>sp|P47739|AL3A1_MOUSE Aldehyde dehydrogenase, dimeric NADP-preferring OS=Mus musculus OX=10090 GN=Aldh3a1 PE=1 SV=2	NaN	NaN	NaN	1782.75	964.846	614.643	#DIV/0!	1120.75	#DIV/0!	#DIV/0!
Q91V64	>sp|Q91V64|ISOC1_MOUSE Isochorismatase domain-containing protein 1 OS=Mus musculus OX=10090 GN=Isoc1 PE=1 SV=1	617.879	1060.63	795.139	631.103	NaN	NaN	824.548	631.103	1.30652	#DIV/0!
P19157	>sp|P19157|GSTP1_MOUSE Glutathione S-transferase P 1 OS=Mus musculus OX=10090 GN=Gstp1 PE=1 SV=2	2310.55	2088.49	3628.89	3170.49	1517.69	1479.25	2675.98	2055.81	1.30166	0.446947
Q06318	>sp|Q06318|UTER_MOUSE Uteroglobin OS=Mus musculus OX=10090 GN=Scgb1a1 PE=1 SV=1	9793.12	15563.2	11443.5	7681.23	9820.07	10773.5	12266.6	9424.92	1.30151	0.217641
P47811	>sp|P47811|MK14_MOUSE Mitogen-activated protein kinase 14 OS=Mus musculus OX=10090 GN=Mapk14 PE=1 SV=3	NaN	203.726	430.012	NaN	NaN	NaN	316.869	#DIV/0!	#DIV/0!	#DIV/0!
P47867	>sp|P47867|SCG3_MOUSE Secretogranin-3 OS=Mus musculus OX=10090 GN=Scg3 PE=1 SV=1	638.268	363.585	NaN	1075.17	NaN	1140.42	500.927	1107.8	0.452183	0.0500772
P47876	>sp|P47876|IBP1_MOUSE Insulin-like growth factor-binding protein 1 OS=Mus musculus OX=10090 GN=Igfbp1 PE=2 SV=2	2930.93	1775.69	NaN	NaN	NaN	NaN	2353.31	#DIV/0!	#DIV/0!	#DIV/0!
Q8BTM8	>sp|Q8BTM8|FLNA_MOUSE Filamin-A OS=Mus musculus OX=10090 GN=Flna PE=1 SV=5	473.317	1615.61	1926.93	1399.77	969.635	729.999	1338.62	1033.13	1.29569	0.561718
P15116	>sp|P15116|CADH2_MOUSE Cadherin-2 OS=Mus musculus OX=10090 GN=Cdh2 PE=1 SV=2	455.931	608.894	446.485	NaN	389.112	NaN	503.77	389.112	1.29466	#DIV/0!
O35350	>sp|O35350|CAN1_MOUSE Calpain-1 catalytic subunit OS=Mus musculus OX=10090 GN=Capn1 PE=1 SV=1	972.529	1210.84	1235.04	1182.17	566.524	893.534	1139.47	880.744	1.29375	0.258481
Q8K1B8	>sp|Q8K1B8|URP2_MOUSE Fermitin family homolog 3 OS=Mus musculus OX=10090 GN=Fermt3 PE=1 SV=1	435.018	1472.5	2616.66	848.698	726.639	1924.96	1508.06	1166.76	1.29251	0.66702
P47964	>sp|P47964|RL36_MOUSE Large ribosomal subunit protein eL36 OS=Mus musculus OX=10090 GN=Rpl36 PE=1 SV=3	NaN	817.59	NaN	NaN	NaN	NaN	817.59	#DIV/0!	#DIV/0!	#DIV/0!
P01867	>sp|P01867|IGG2B_MOUSE Immunoglobulin heavy constant gamma 2B OS=Mus musculus OX=10090 GN=Ighg2b PE=1 SV=3	932164	834599	765424	490871	641072	828330	844062	653424	1.29175	0.15502
P48193	>sp|P48193|EPB41_MOUSE Protein 4.1 OS=Mus musculus OX=10090 GN=Epb41 PE=1 SV=2	338.873	558.758	NaN	144.907	397.112	289.698	448.816	277.239	1.61888	0.263356
P48356	>sp|P48356|LEPR_MOUSE Leptin receptor OS=Mus musculus OX=10090 GN=Lepr PE=1 SV=1	242.958	378.249	NaN	461.576	383.015	120.396	310.604	321.662	0.96562	0.942988
P48678	>sp|P48678|LMNA_MOUSE Prelamin-A/C OS=Mus musculus OX=10090 GN=Lmna PE=1 SV=2	427.009	717.811	NaN	NaN	276.79	439.574	572.41	358.182	1.5981	0.32733
P48722	>sp|P48722|HS74L_MOUSE Heat shock 70 kDa protein 4L OS=Mus musculus OX=10090 GN=Hspa4l PE=1 SV=2	NaN	NaN	421.843	213.83	366.183	NaN	421.843	290.007	1.4546	#DIV/0!
P05208	>sp|P05208|CEL2A_MOUSE Chymotrypsin-like elastase family member 2A OS=Mus musculus OX=10090 GN=Cela2a PE=1 SV=1	4208.51	10917.2	11955.5	4697.78	9017.11	7290.44	9027.08	7001.78	1.28926	0.499826
Q80W65	>sp|Q80W65|PCSK9_MOUSE Proprotein convertase subtilisin/kexin type 9 OS=Mus musculus OX=10090 GN=Pcsk9 PE=1 SV=2	944.616	960.973	1010.3	695.189	1063.06	503.509	971.963	753.919	1.28921	0.257728
P28843	>sp|P28843|DPP4_MOUSE Dipeptidyl peptidase 4 OS=Mus musculus OX=10090 GN=Dpp4 PE=1 SV=3	1939.23	2363.79	1835.35	1600.85	1828.93	1342.13	2046.12	1590.64	1.28635	0.100663
Q64674	>sp|Q64674|SPEE_MOUSE Spermidine synthase OS=Mus musculus OX=10090 GN=Srm PE=1 SV=1	622.387	818.957	2255.72	1765.68	421	689.101	1232.35	958.595	1.28558	0.699024
Tb927.9.13650:mRNA-p1;Tb927.9.13655:mRNA-p1;Tb927.9.13680:mRNA-p1;Tb927.9.13710:mRNA-p1;Tb927.9.13740:mRNA-p1	>Tb927.9.13650:mRNA-p1 | transcript=Tb927.9.13650:mRNA | gene=Tb927.9.13650 | organism=Trypanosoma_brucei_brucei_TREU927 | gene_product=ADP-ribosylation factor, putative | transcript_product=ADP-ribosylation factor, putative | location=Tb927_09_v5.1:2171317-2171865(-) | protein_length=182 | sequence_SO=chromosome | SO=protein_coding_gene | is_pseudo=false;>Tb927.9.13655:mRNA-p1 | transcript=Tb927…	1259.43	2687.71	4591	3603.57	1751.75	1294.71	2846.05	2216.68	1.28393	0.626446
P15379	>sp|P15379|CD44_MOUSE CD44 antigen OS=Mus musculus OX=10090 GN=Cd44 PE=1 SV=3	15744.6	13429.5	10308.9	11232.6	10600.1	9056.6	13161	10296.5	1.27821	0.167716
P49222	>sp|P49222|EPB42_MOUSE Protein 4.2 OS=Mus musculus OX=10090 GN=Epb42 PE=1 SV=3	368.923	510.479	NaN	NaN	NaN	NaN	439.701	#DIV/0!	#DIV/0!	#DIV/0!
Q8BHN3	>sp|Q8BHN3|GANAB_MOUSE Neutral alpha-glucosidase AB OS=Mus musculus OX=10090 GN=Ganab PE=1 SV=1	2524.44	2737.17	1819.53	1673.2	2309.47	1574.82	2360.38	1852.5	1.27416	0.231602
P08607	>sp|P08607|C4BPA_MOUSE C4b-binding protein OS=Mus musculus OX=10090 GN=C4bpa PE=1 SV=3	309256	234721	245517	187018	231296	202344	263165	206886	1.27203	0.102138
Q9JHI0	>sp|Q9JHI0|MMP19_MOUSE Matrix metalloproteinase-19 OS=Mus musculus OX=10090 GN=Mmp19 PE=2 SV=1	786.326	1117.31	944.615	493.656	1286.34	472.846	949.415	750.948	1.26429	0.523588
Q9JMH6	>sp|Q9JMH6|TRXR1_MOUSE Thioredoxin reductase 1, cytoplasmic OS=Mus musculus OX=10090 GN=Txnrd1 PE=1 SV=3	516.627	422.27	555.52	395.223	NaN	NaN	498.139	395.223	1.2604	#DIV/0!
P50396	>sp|P50396|GDIA_MOUSE Rab GDP dissociation inhibitor alpha OS=Mus musculus OX=10090 GN=Gdi1 PE=1 SV=3	NaN	386.36	937.396	467.675	823.487	918.279	661.878	736.48	0.898704	0.801082
Q8K182	>sp|Q8K182|CO8A_MOUSE Complement component C8 alpha chain OS=Mus musculus OX=10090 GN=C8a PE=1 SV=1	70970.9	56936.6	65340	32190.4	63238	58089.9	64415.8	51172.8	1.25879	0.27328
P62311	>sp|P62311|LSM3_MOUSE U6 snRNA-associated Sm-like protein LSm3 OS=Mus musculus OX=10090 GN=Lsm3 PE=1 SV=2	270.094	501.542	536.104	355.778	337.719	NaN	435.913	346.748	1.25715	0.469625
P50518	>sp|P50518|VATE1_MOUSE V-type proton ATPase subunit E 1 OS=Mus musculus OX=10090 GN=Atp6v1e1 PE=1 SV=2	37.56	NaN	226.049	124.651	NaN	NaN	131.805	124.651	1.05739	#DIV/0!
P50543	>sp|P50543|S10AB_MOUSE Protein S100-A11 OS=Mus musculus OX=10090 GN=S100a11 PE=1 SV=1	NaN	294.266	245.537	322.285	NaN	NaN	269.901	322.285	0.837462	#DIV/0!
Q8CG14	>sp|Q8CG14|CS1A_MOUSE Complement C1s-1 subcomponent OS=Mus musculus OX=10090 GN=C1s1 PE=2 SV=2	82699.4	83951	65492.2	55087.7	66032	63633	77380.9	61584.3	1.2565	0.0814385
P50608	>sp|P50608|FMOD_MOUSE Fibromodulin OS=Mus musculus OX=10090 GN=Fmod PE=2 SV=1	NaN	NaN	NaN	NaN	NaN	NaN	#DIV/0!	#DIV/0!	#DIV/0!	#DIV/0!
P62874	>sp|P62874|GBB1_MOUSE Guanine nucleotide-binding protein G(I)/G(S)/G(T) subunit beta-1 OS=Mus musculus OX=10090 GN=Gnb1 PE=1 SV=3	817.5	659.576	523.244	682.368	382.254	NaN	666.773	532.311	1.2526	0.453952
P51163	>sp|P51163|HEM4_MOUSE Uroporphyrinogen-III synthase OS=Mus musculus OX=10090 GN=Uros PE=1 SV=1	802.804	NaN	2132.77	977.681	NaN	660.87	1467.79	819.276	1.79157	0.442913
P51437	>sp|P51437|CAMP_MOUSE Cathelicidin antimicrobial peptide OS=Mus musculus OX=10090 GN=Camp PE=1 SV=2	2223.85	1846.3	NaN	NaN	NaN	NaN	2035.07	#DIV/0!	#DIV/0!	#DIV/0!
O08529	>sp|O08529|CAN2_MOUSE Calpain-2 catalytic subunit OS=Mus musculus OX=10090 GN=Capn2 PE=1 SV=4	868.083	794.057	866.464	832.635	667.825	519.791	842.868	673.417	1.25163	0.144461
P51855	>sp|P51855|GSHB_MOUSE Glutathione synthetase OS=Mus musculus OX=10090 GN=Gss PE=1 SV=1	1461.07	709.089	NaN	880.659	810.3	783.436	1085.08	824.798	1.31557	0.425161
P68254	>sp|P68254|1433T_MOUSE 14-3-3 protein theta OS=Mus musculus OX=10090 GN=Ywhaq PE=1 SV=1	627.889	1054.48	1961.72	1753.77	829.959	330.004	1214.69	971.243	1.25066	0.692901
Q9DBS9	>sp|Q9DBS9|OSBL3_MOUSE Oxysterol-binding protein-related protein 3 OS=Mus musculus OX=10090 GN=Osbpl3 PE=1 SV=2	5123.36	4198.89	4291.21	NaN	3796.08	3461.18	4537.82	3628.63	1.25056	0.10736
P39061	>sp|P39061|COIA1_MOUSE Collagen alpha-1(XVIII) chain OS=Mus musculus OX=10090 GN=Col18a1 PE=1 SV=4	814.701	812.25	745.259	764.873	629.225	513.183	790.737	635.761	1.24376	0.111745
P14602	>sp|P14602|HSPB1_MOUSE Heat shock protein beta-1 OS=Mus musculus OX=10090 GN=Hspb1 PE=1 SV=3	1174.64	1890.99	1594.42	1946.83	NaN	551.179	1553.35	1249	1.24367	0.63898
P24369	>sp|P24369|PPIB_MOUSE Peptidyl-prolyl cis-trans isomerase B OS=Mus musculus OX=10090 GN=Ppib PE=1 SV=2	613.392	1701.4	1775.81	1103.05	NaN	NaN	1363.53	1103.05	1.23615	#DIV/0!
Q921M7	>sp|Q921M7|CYRIB_MOUSE CYFIP-related Rac1 interactor B OS=Mus musculus OX=10090 GN=Cyrib PE=1 SV=1	345.186	991.227	2055.96	603.495	1232.59	NaN	1130.79	918.041	1.23174	0.776525
P80314	>sp|P80314|TCPB_MOUSE T-complex protein 1 subunit beta OS=Mus musculus OX=10090 GN=Cct2 PE=1 SV=4	189.151	611.752	693.205	786.505	350.126	76.7369	498.036	404.456	1.23137	0.736222
P01897	>sp|P01897|HA1L_MOUSE H-2 class I histocompatibility antigen, L-D alpha chain OS=Mus musculus OX=10090 GN=H2-L PE=1 SV=2	7929.07	9714.45	8813.55	9416.34	10186.1	1893.06	8819.03	7165.17	1.23082	0.572632
Q61166	>sp|Q61166|MARE1_MOUSE Microtubule-associated protein RP/EB family member 1 OS=Mus musculus OX=10090 GN=Mapre1 PE=1 SV=3	265.252	539.294	726.353	414.832	NaN	NaN	510.3	414.832	1.23014	#DIV/0!
P53657	>sp|P53657|KPYR_MOUSE Pyruvate kinase PKLR OS=Mus musculus OX=10090 GN=Pklr PE=1 SV=1	384.191	NaN	950.856	1464.85	918.137	536.708	667.524	973.232	0.685883	0.506963
P53810	>sp|P53810|PIPNA_MOUSE Phosphatidylinositol transfer protein alpha isoform OS=Mus musculus OX=10090 GN=Pitpna PE=1 SV=2	NaN	278.466	311.1	205.363	NaN	NaN	294.783	205.363	1.43543	#DIV/0!
P54116	>sp|P54116|STOM_MOUSE Stomatin OS=Mus musculus OX=10090 GN=Stom PE=1 SV=3	409.977	1187.85	NaN	389.138	465.984	NaN	798.915	427.561	1.86854	0.442315
Q9DBJ1	>sp|Q9DBJ1|PGAM1_MOUSE Phosphoglycerate mutase 1 OS=Mus musculus OX=10090 GN=Pgam1 PE=1 SV=3	2603.73	2958.29	3406.93	2909.59	2936.49	1459.74	2989.65	2435.27	1.22765	0.362904
P54726	>sp|P54726|RD23A_MOUSE UV excision repair protein RAD23 homolog A OS=Mus musculus OX=10090 GN=Rad23a PE=1 SV=2	NaN	221.547	591.064	1367.65	923.356	430.319	406.306	907.107	0.447914	0.274657
P54728	>sp|P54728|RD23B_MOUSE UV excision repair protein RAD23 homolog B OS=Mus musculus OX=10090 GN=Rad23b PE=1 SV=2	264.056	NaN	NaN	509.541	NaN	NaN	264.056	509.541	0.518224	#DIV/0!
P54775	>sp|P54775|PRS6B_MOUSE 26S proteasome regulatory subunit 6B OS=Mus musculus OX=10090 GN=Psmc4 PE=1 SV=2	NaN	471.048	570.102	667.624	NaN	NaN	520.575	667.624	0.779743	#DIV/0!
Q9CPW4	>sp|Q9CPW4|ARPC5_MOUSE Actin-related protein 2/3 complex subunit 5 OS=Mus musculus OX=10090 GN=Arpc5 PE=1 SV=3	3032.1	5749.93	5877.19	4260.6	3715.62	NaN	4886.41	3988.11	1.22524	0.513291
P54923	>sp|P54923|ADPRH_MOUSE ADP-ribosylhydrolase ARH1 OS=Mus musculus OX=10090 GN=Adprh PE=1 SV=1	NaN	NaN	517.398	126.504	NaN	NaN	517.398	126.504	4.08998	#DIV/0!
Q80X81;Q8CAY6	>tr|Q80X81|Q80X81_MOUSE Acetyl-Coenzyme A acetyltransferase 3 OS=Mus musculus OX=10090 GN=Acat3 PE=1 SV=1;>sp|Q8CAY6|THIC_MOUSE Acetyl-CoA acetyltransferase, cytosolic OS=Mus musculus OX=10090 GN=Acat2 PE=1 SV=2	1266.87	1731.48	717.919	1014.99	NaN	NaN	1238.76	1014.99	1.22047	#DIV/0!
P18760	>sp|P18760|COF1_MOUSE Cofilin-1 OS=Mus musculus OX=10090 GN=Cfl1 PE=1 SV=3	2541.69	5934.85	14684.8	8102.68	6322.65	4582.09	7720.44	6335.81	1.21854	0.731167
P63323	>sp|P63323|RS12_MOUSE Small ribosomal subunit protein eS12 OS=Mus musculus OX=10090 GN=Rps12 PE=1 SV=3	510.712	1366.7	1696.08	1122.53	943.902	868.145	1191.16	978.194	1.21772	0.587165
Q02819	>sp|Q02819|NUCB1_MOUSE Nucleobindin-1 OS=Mus musculus OX=10090 GN=Nucb1 PE=1 SV=2	3500.72	4223.25	3911.07	2487.28	2917.45	4231.96	3878.35	3212.23	1.20737	0.303702
P23492	>sp|P23492|PNPH_MOUSE Purine nucleoside phosphorylase OS=Mus musculus OX=10090 GN=Pnp PE=1 SV=2	5793.58	7880.62	16994.5	11812.9	5647.3	8008.14	10222.9	8489.44	1.20419	0.678146
P97290	>sp|P97290|IC1_MOUSE Plasma protease C1 inhibitor OS=Mus musculus OX=10090 GN=Serping1 PE=1 SV=3	484064	474530	357083	331536	394554	367237	438559	364442	1.20337	0.1728
P55849	>sp|P55849|DSC1_MOUSE Desmocollin-1 OS=Mus musculus OX=10090 GN=Dsc1 PE=1 SV=2	NaN	559.992	361.357	2450.79	1542.37	1174.77	460.674	1722.64	0.267423	0.0840375
P56395	>sp|P56395|CYB5_MOUSE Cytochrome b5 OS=Mus musculus OX=10090 GN=Cyb5a PE=1 SV=2	NaN	329.84	857.797	1918.21	781.618	1168.17	593.819	1289.33	0.460563	0.23823
O35326;Q3TWW8;Q8VE97	>sp|O35326|SRSF5_MOUSE Serine/arginine-rich splicing factor 5 OS=Mus musculus OX=10090 GN=Srsf5 PE=1 SV=2;>sp|Q3TWW8|SRSF6_MOUSE Serine/arginine-rich splicing factor 6 OS=Mus musculus OX=10090 GN=Srsf6 PE=1 SV=1;>sp|Q8VE97|SRSF4_MOUSE Serine/arginine-rich splicing factor 4 OS=Mus musculus OX=10090 GN=Srsf4 PE=2 SV=1	1018.52	1323.11	1253.16	NaN	NaN	1001.94	1198.26	1001.94	1.19594	#DIV/0!
P56480	>sp|P56480|ATPB_MOUSE ATP synthase subunit beta, mitochondrial OS=Mus musculus OX=10090 GN=Atp5f1b PE=1 SV=2	606.033	2285.17	NaN	NaN	969.924	433.438	1445.6	701.681	2.0602	0.487509
P56567	>sp|P56567|CYTA_MOUSE Cystatin-A OS=Mus musculus OX=10090 GN=Csta PE=3 SV=1	NaN	NaN	NaN	787.538	NaN	NaN	#DIV/0!	787.538	#DIV/0!	#DIV/0!
P56812	>sp|P56812|PDCD5_MOUSE Programmed cell death protein 5 OS=Mus musculus OX=10090 GN=Pdcd5 PE=1 SV=3	NaN	190.302	458.448	500.378	NaN	123.31	324.375	311.844	1.04018	0.961726
Q922R8	>sp|Q922R8|PDIA6_MOUSE Protein disulfide-isomerase A6 OS=Mus musculus OX=10090 GN=Pdia6 PE=1 SV=3	270.232	316.343	412.985	217.888	454.451	172.378	333.187	281.573	1.18331	0.622916
P68368	>sp|P68368|TBA4A_MOUSE Tubulin alpha-4A chain OS=Mus musculus OX=10090 GN=Tuba4a PE=1 SV=1	382.685	2953.37	2921.66	2425.42	2152.18	729.75	2085.91	1769.11	1.17907	0.767426
Q9Z2L6	>sp|Q9Z2L6|MINP1_MOUSE Multiple inositol polyphosphate phosphatase 1 OS=Mus musculus OX=10090 GN=Minpp1 PE=1 SV=3	640.967	598.328	471.081	531.195	364.829	559.093	570.125	485.039	1.17542	0.343463
P58044	>sp|P58044|IDI1_MOUSE Isopentenyl-diphosphate Delta-isomerase 1 OS=Mus musculus OX=10090 GN=Idi1 PE=1 SV=1	NaN	NaN	NaN	1011.13	802	NaN	#DIV/0!	906.567	#DIV/0!	#DIV/0!
P53026	>sp|P53026|RL10A_MOUSE Large ribosomal subunit protein uL1 OS=Mus musculus OX=10090 GN=Rpl10a PE=1 SV=3	865.869	1655.34	1215.43	1063.03	NaN	NaN	1245.55	1063.03	1.1717	#DIV/0!
O08692	>sp|O08692|NGP_MOUSE Neutrophilic granule protein OS=Mus musculus OX=10090 GN=Ngp PE=1 SV=1	9590.09	14878	14571.5	9918.58	12822.2	10643.8	13013.2	11128.2	1.16939	0.382508
P58771	>sp|P58771|TPM1_MOUSE Tropomyosin alpha-1 chain OS=Mus musculus OX=10090 GN=Tpm1 PE=1 SV=1	NaN	937.027	NaN	1005.12	1036.08	761.609	937.027	934.269	1.00295	#DIV/0!
P50580	>sp|P50580|PA2G4_MOUSE Proliferation-associated protein 2G4 OS=Mus musculus OX=10090 GN=Pa2g4 PE=1 SV=3	554.907	1003.46	1320.49	837.562	813.489	NaN	959.62	825.525	1.16244	0.67203
P21107	>sp|P21107|TPM3_MOUSE Tropomyosin alpha-3 chain OS=Mus musculus OX=10090 GN=Tpm3 PE=1 SV=3	3969.4	6685.29	9587.48	6202.16	5985.43	5303.23	6747.39	5830.27	1.1573	0.606804
Q61468	>sp|Q61468|MSLN_MOUSE Mesothelin OS=Mus musculus OX=10090 GN=Msln PE=1 SV=1	1515.47	1670.76	1013.24	1371.45	1456.61	809.706	1399.83	1212.59	1.15441	0.545501
Q01279	>sp|Q01279|EGFR_MOUSE Epidermal growth factor receptor OS=Mus musculus OX=10090 GN=Egfr PE=1 SV=1	137356	93474.7	86536.8	57729.2	113514	103730	105789	91657.7	1.15418	0.578922
Q8VEK3	>sp|Q8VEK3|HNRPU_MOUSE Heterogeneous nuclear ribonucleoprotein U OS=Mus musculus OX=10090 GN=Hnrnpu PE=1 SV=1	398.174	630.149	1437.49	911.633	747.354	480.631	821.939	713.206	1.15246	0.764522
O35215	>sp|O35215|DOPD_MOUSE D-dopachrome decarboxylase OS=Mus musculus OX=10090 GN=Ddt PE=1 SV=3	1373.75	1239.9	1606.36	1230.82	NaN	NaN	1406.67	1230.82	1.14288	#DIV/0!
O88456	>sp|O88456|CPNS1_MOUSE Calpain small subunit 1 OS=Mus musculus OX=10090 GN=Capns1 PE=1 SV=2	1017.85	1195.99	1029.24	1489.6	550.75	799.239	1081.03	946.53	1.1421	0.663398
Q00612	>sp|Q00612|G6PD1_MOUSE Glucose-6-phosphate 1-dehydrogenase X OS=Mus musculus OX=10090 GN=G6pdx PE=1 SV=3	1157.97	1481.02	3125.18	2437.79	1418.17	1212.8	1921.39	1689.59	1.1372	0.762744
P15532	>sp|P15532|NDKA_MOUSE Nucleoside diphosphate kinase A OS=Mus musculus OX=10090 GN=Nme1 PE=1 SV=1	1394.91	2214.21	3559.72	3634.96	576.398	NaN	2389.61	2105.68	1.13484	0.852372
O55111	>sp|O55111|DSG2_MOUSE Desmoglein-2 OS=Mus musculus OX=10090 GN=Dsg2 PE=1 SV=3	5366.9	5053.81	3449.86	5538.9	3491.88	3228.23	4623.53	4086.34	1.13146	0.598696
P61087	>sp|P61087|UBE2K_MOUSE Ubiquitin-conjugating enzyme E2 K OS=Mus musculus OX=10090 GN=Ube2k PE=1 SV=3	NaN	NaN	1357.31	624.755	NaN	NaN	1357.31	624.755	2.17256	#DIV/0!
A0A075B5U4	>tr|A0A075B5U4|A0A075B5U4_MOUSE Immunoglobulin heavy variable V1-18 OS=Mus musculus OX=10090 GN=Ighv1-18 PE=1 SV=1	1093.1	612.788	502.383	151.071	1757.35	46.2554	736.09	651.559	1.12974	0.891665
Q9R097	>sp|Q9R097|SPIT1_MOUSE Kunitz-type protease inhibitor 1 OS=Mus musculus OX=10090 GN=Spint1 PE=1 SV=2	965.253	899.031	429.528	683.671	702.368	657.226	764.604	681.088	1.12262	0.647342
Q8VDD5	>sp|Q8VDD5|MYH9_MOUSE Myosin-9 OS=Mus musculus OX=10090 GN=Myh9 PE=1 SV=4	951.119	3026.46	2845.64	2797.04	1874.33	1414.93	2274.41	2028.77	1.12108	0.76806
P61211	>sp|P61211|ARL1_MOUSE ADP-ribosylation factor-like protein 1 OS=Mus musculus OX=10090 GN=Arl1 PE=1 SV=1	NaN	NaN	200.593	NaN	NaN	NaN	200.593	#DIV/0!	#DIV/0!	#DIV/0!
P61358	>sp|P61358|RL27_MOUSE Large ribosomal subunit protein eL27 OS=Mus musculus OX=10090 GN=Rpl27 PE=1 SV=2	NaN	865.536	571.123	NaN	NaN	NaN	718.329	#DIV/0!	#DIV/0!	#DIV/0!
P61458	>sp|P61458|PHS_MOUSE Pterin-4-alpha-carbinolamine dehydratase OS=Mus musculus OX=10090 GN=Pcbd1 PE=1 SV=2	930.297	901.204	NaN	549.3	NaN	NaN	915.75	549.3	1.66712	#DIV/0!
Q9Z0M6	>sp|Q9Z0M6|AGRE5_MOUSE Adhesion G protein-coupled receptor E5 OS=Mus musculus OX=10090 GN=Adgre5 PE=1 SV=2	1588.3	1461.87	1226.77	1446.7	1317.65	1053.9	1425.64	1272.75	1.12013	0.384686
P40142	>sp|P40142|TKT_MOUSE Transketolase OS=Mus musculus OX=10090 GN=Tkt PE=1 SV=1	6645.76	7948.58	10786.7	10473.1	6338.82	5859.07	8460.34	7556.99	1.11954	0.660532
P20152	>sp|P20152|VIME_MOUSE Vimentin OS=Mus musculus OX=10090 GN=Vim PE=1 SV=3	5985.67	13685.5	10167.9	11466.2	7978.32	7266.88	9946.33	8903.81	1.11709	0.706417
P12382	>sp|P12382|PFKAL_MOUSE ATP-dependent 6-phosphofructokinase, liver type OS=Mus musculus OX=10090 GN=Pfkl PE=1 SV=4	1341.29	1280.89	1576.8	1668.2	1210.17	881.04	1399.66	1253.14	1.11692	0.582684
P62082	>sp|P62082|RS7_MOUSE Small ribosomal subunit protein eS7 OS=Mus musculus OX=10090 GN=Rps7 PE=1 SV=1	364.022	2685.27	NaN	NaN	NaN	NaN	1524.65	#DIV/0!	#DIV/0!	#DIV/0!
P19096	>sp|P19096|FAS_MOUSE Fatty acid synthase OS=Mus musculus OX=10090 GN=Fasn PE=1 SV=2	570.833	1127.86	1137.18	1269.61	873.766	396.694	945.293	846.69	1.11646	0.769368
Q3UV17	>sp|Q3UV17|K22O_MOUSE Keratin, type II cytoskeletal 2 oral OS=Mus musculus OX=10090 GN=Krt76 PE=1 SV=1	29878.6	167162	53307.6	48388.4	112712	63400.7	83449.3	74833.6	1.11513	0.862427
Q05144	>sp|Q05144|RAC2_MOUSE Ras-related C3 botulinum toxin substrate 2 OS=Mus musculus OX=10090 GN=Rac2 PE=1 SV=1	5392.33	7411.62	11333.1	9608.96	6766.87	5398.53	8045.67	7258.12	1.10851	0.731497
Q64433	>sp|Q64433|CH10_MOUSE 10 kDa heat shock protein, mitochondrial OS=Mus musculus OX=10090 GN=Hspe1 PE=1 SV=2	1984.48	2973.47	2905.74	2369.73	2541.35	2184.13	2621.23	2365.07	1.10831	0.487392
P16110	>sp|P16110|LEG3_MOUSE Galectin-3 OS=Mus musculus OX=10090 GN=Lgals3 PE=1 SV=3	695.449	545.099	766.383	888.686	480.424	442.049	668.977	603.72	1.10809	0.69917
P62267	>sp|P62267|RS23_MOUSE Small ribosomal subunit protein uS12 OS=Mus musculus OX=10090 GN=Rps23 PE=1 SV=3	NaN	NaN	NaN	NaN	NaN	NaN	#DIV/0!	#DIV/0!	#DIV/0!	#DIV/0!
P52480	>sp|P52480|KPYM_MOUSE Pyruvate kinase PKM OS=Mus musculus OX=10090 GN=Pkm PE=1 SV=4	23601.2	23745.5	27589	25016.8	24355.1	18333.2	24978.6	22568.4	1.10679	0.388777
Q8K0R6	>sp|Q8K0R6|GLTD2_MOUSE Glycolipid transfer protein domain-containing protein 2 OS=Mus musculus OX=10090 GN=Gltpd2 PE=1 SV=1	1210.77	1276.32	891.892	NaN	1183.42	854.132	1126.33	1018.78	1.10557	0.62199
P62305	>sp|P62305|RUXE_MOUSE Small nuclear ribonucleoprotein E OS=Mus musculus OX=10090 GN=Snrpe PE=1 SV=1	NaN	NaN	NaN	NaN	NaN	NaN	#DIV/0!	#DIV/0!	#DIV/0!	#DIV/0!
P61979	>sp|P61979|HNRPK_MOUSE Heterogeneous nuclear ribonucleoprotein K OS=Mus musculus OX=10090 GN=Hnrnpk PE=1 SV=1	1465.14	2230.27	2949.42	2078.53	2387.46	1548.91	2214.95	2004.97	1.10473	0.692411
P62317	>sp|P62317|SMD2_MOUSE Small nuclear ribonucleoprotein Sm D2 OS=Mus musculus OX=10090 GN=Snrpd2 PE=1 SV=1	478.884	NaN	NaN	919.585	1123.61	1113.28	478.884	1052.16	0.455144	#DIV/0!
P62331	>sp|P62331|ARF6_MOUSE ADP-ribosylation factor 6 OS=Mus musculus OX=10090 GN=Arf6 PE=1 SV=2	NaN	NaN	NaN	NaN	NaN	NaN	#DIV/0!	#DIV/0!	#DIV/0!	#DIV/0!
P62334	>sp|P62334|PRS10_MOUSE 26S proteasome regulatory subunit 10B OS=Mus musculus OX=10090 GN=Psmc6 PE=1 SV=1	NaN	201.637	237.783	150.359	NaN	NaN	219.71	150.359	1.46124	#DIV/0!
P62631	>sp|P62631|EF1A2_MOUSE Elongation factor 1-alpha 2 OS=Mus musculus OX=10090 GN=Eef1a2 PE=1 SV=1	383.172	1142.59	NaN	NaN	NaN	NaN	762.881	#DIV/0!	#DIV/0!	#DIV/0!
Q8BG05	>sp|Q8BG05|ROA3_MOUSE Heterogeneous nuclear ribonucleoprotein A3 OS=Mus musculus OX=10090 GN=Hnrnpa3 PE=1 SV=1	1081.98	2114.35	2479.94	1958.96	2197.64	988.241	1892.09	1714.95	1.10329	0.766994
P17047	>sp|P17047|LAMP2_MOUSE Lysosome-associated membrane glycoprotein 2 OS=Mus musculus OX=10090 GN=Lamp2 PE=1 SV=2	3231.57	3975.95	2853.06	2600.17	3696.76	2827.55	3353.53	3041.49	1.10259	0.542668
P68373	>sp|P68373|TBA1C_MOUSE Tubulin alpha-1C chain OS=Mus musculus OX=10090 GN=Tuba1c PE=1 SV=1	5073.14	13326.8	26302.9	20860.4	12046.7	7755.24	14901	13554.1	1.09937	0.8623
P55292	>sp|P55292|DSC2_MOUSE Desmocollin-2 OS=Mus musculus OX=10090 GN=Dsc2 PE=1 SV=1	1414.06	1037.71	555.369	730.299	1098.46	907.368	1002.38	912.042	1.09905	0.754997
P62754	>sp|P62754|RS6_MOUSE Small ribosomal subunit protein eS6 OS=Mus musculus OX=10090 GN=Rps6 PE=1 SV=1	NaN	NaN	NaN	469.197	NaN	NaN	#DIV/0!	469.197	#DIV/0!	#DIV/0!
P62774	>sp|P62774|MTPN_MOUSE Myotrophin OS=Mus musculus OX=10090 GN=Mtpn PE=1 SV=2	NaN	135.139	720.052	NaN	NaN	NaN	427.595	#DIV/0!	#DIV/0!	#DIV/0!
P09103	>sp|P09103|PDIA1_MOUSE Protein disulfide-isomerase OS=Mus musculus OX=10090 GN=P4hb PE=1 SV=2	1562.89	2442.28	2191.65	2102.75	2108.95	1433.71	2065.61	1881.81	1.09767	0.621843
Q8BHC0	>sp|Q8BHC0|LYVE1_MOUSE Lymphatic vessel endothelial hyaluronic acid receptor 1 OS=Mus musculus OX=10090 GN=Lyve1 PE=1 SV=1	11161.2	14487.5	7361.29	9565.48	10418.7	10093.3	11003.3	10025.8	1.0975	0.661923
Q9R1P3	>sp|Q9R1P3|PSB2_MOUSE Proteasome subunit beta type-2 OS=Mus musculus OX=10090 GN=Psmb2 PE=1 SV=1	7037.25	11704.5	8769.63	8612.67	11557.3	4991.22	9170.46	8387.05	1.09341	0.754286
P62858	>sp|P62858|RS28_MOUSE Small ribosomal subunit protein eS28 OS=Mus musculus OX=10090 GN=Rps28 PE=1 SV=1	855.439	NaN	1218.92	NaN	NaN	NaN	1037.18	#DIV/0!	#DIV/0!	#DIV/0!
P68040	>sp|P68040|RACK1_MOUSE Small ribosomal subunit protein RACK1 OS=Mus musculus OX=10090 GN=Rack1 PE=1 SV=3	197.428	503.817	486.025	362.251	NaN	NaN	395.757	362.251	1.09249	#DIV/0!
P11680	>sp|P11680|PROP_MOUSE Properdin OS=Mus musculus OX=10090 GN=Cfp PE=1 SV=2	190273	149202	184048	138852	139074	201643	174507	159856	1.09165	0.581932
Q9CPY7	>sp|Q9CPY7|AMPL_MOUSE Cytosol aminopeptidase OS=Mus musculus OX=10090 GN=Lap3 PE=1 SV=3	9030.5	7249.87	7262.39	6849.62	7852.61	6926.57	7847.58	7209.6	1.08849	0.397185
P62880	>sp|P62880|GBB2_MOUSE Guanine nucleotide-binding protein G(I)/G(S)/G(T) subunit beta-2 OS=Mus musculus OX=10090 GN=Gnb2 PE=1 SV=3	NaN	905.151	775.607	623.053	NaN	197.039	840.379	410.046	2.04948	0.19295
P62889	>sp|P62889|RL30_MOUSE Large ribosomal subunit protein eL30 OS=Mus musculus OX=10090 GN=Rpl30 PE=1 SV=2	NaN	1449.31	623.114	858.068	NaN	NaN	1036.21	858.068	1.20761	#DIV/0!
Q99KC8	>sp|Q99KC8|VMA5A_MOUSE von Willebrand factor A domain-containing protein 5A OS=Mus musculus OX=10090 GN=Vwa5a PE=1 SV=2	166.721	176.237	197.519	165.53	NaN	NaN	180.159	165.53	1.08838	#DIV/0!
Q62165	>sp|Q62165|DAG1_MOUSE Dystroglycan 1 OS=Mus musculus OX=10090 GN=Dag1 PE=1 SV=4	655.723	661.309	421.909	638.444	406.133	556.943	579.647	533.84	1.08581	0.682875
P80318	>sp|P80318|TCPG_MOUSE T-complex protein 1 subunit gamma OS=Mus musculus OX=10090 GN=Cct3 PE=1 SV=1	286.102	733.139	864.011	629.163	617.044	491.295	627.751	579.167	1.08388	0.801033
A0A140T8P4	>tr|A0A140T8P4|A0A140T8P4_MOUSE Immunoglobulin kappa variable 3-9 (Fragment) OS=Mus musculus OX=10090 GN=Igkv3-9 PE=1 SV=2	8678.8	4008.59	9031.25	13089.3	897.786	6054.27	7239.54	6680.46	1.08369	0.892571
P10639	>sp|P10639|THIO_MOUSE Thioredoxin OS=Mus musculus OX=10090 GN=Txn PE=1 SV=3	4107.27	6976.75	12542.4	10653.9	5615.55	5539.71	7875.48	7269.72	1.08333	0.849792
P62965	>sp|P62965|RABP1_MOUSE Cellular retinoic acid-binding protein 1 OS=Mus musculus OX=10090 GN=Crabp1 PE=1 SV=2	NaN	NaN	NaN	199.876	NaN	NaN	#DIV/0!	199.876	#DIV/0!	#DIV/0!
P63005	>sp|P63005|LIS1_MOUSE Platelet-activating factor acetylhydrolase IB subunit beta OS=Mus musculus OX=10090 GN=Pafah1b1 PE=1 SV=2	NaN	NaN	354.02	212.018	NaN	NaN	354.02	212.018	1.66976	#DIV/0!
P55284	>sp|P55284|CADH5_MOUSE Cadherin-5 OS=Mus musculus OX=10090 GN=Cdh5 PE=1 SV=2	12039.4	10701.5	7761.08	10866.2	8571.58	8835.21	10167.3	9424.33	1.07884	0.636887
P16056	>sp|P16056|MET_MOUSE Hepatocyte growth factor receptor OS=Mus musculus OX=10090 GN=Met PE=1 SV=1	825.997	864.578	797.304	960.029	650.189	699.153	829.293	769.791	1.0773	0.576961
P99027	>sp|P99027|RLA2_MOUSE Large ribosomal subunit protein P2 OS=Mus musculus OX=10090 GN=Rplp2 PE=1 SV=3	679.475	1019.26	829.611	602.392	1402.17	355.539	842.781	786.701	1.07129	0.873618
O70325	>sp|O70325|GPX4_MOUSE Phospholipid hydroperoxide glutathione peroxidase GPX4 OS=Mus musculus OX=10090 GN=Gpx4 PE=1 SV=4	641.808	1025.79	1590.38	1387.58	801.773	855.441	1085.99	1014.93	1.07001	0.841425
P63168	>sp|P63168|DYL1_MOUSE Dynein light chain 1, cytoplasmic OS=Mus musculus OX=10090 GN=Dynll1 PE=1 SV=1	NaN	NaN	85.4565	NaN	NaN	NaN	85.4565	#DIV/0!	#DIV/0!	#DIV/0!
Q8CGS6	>sp|Q8CGS6|DPOLQ_MOUSE DNA polymerase theta OS=Mus musculus OX=10090 GN=Polq PE=1 SV=2	1864.6	1705.91	2388.32	2068.4	1652.63	NaN	1986.28	1860.52	1.0676	0.710421
Q3U0V1	>sp|Q3U0V1|FUBP2_MOUSE Far upstream element-binding protein 2 OS=Mus musculus OX=10090 GN=Khsrp PE=1 SV=2	505.459	614.013	589.452	669.377	NaN	398.055	569.641	533.716	1.06731	0.764732
P54822	>sp|P54822|PUR8_MOUSE Adenylosuccinate lyase OS=Mus musculus OX=10090 GN=Adsl PE=1 SV=2	383.508	548.921	385.362	450.633	491.325	299.294	439.264	413.751	1.06166	0.766095
P63280	>sp|P63280|UBC9_MOUSE SUMO-conjugating enzyme UBC9 OS=Mus musculus OX=10090 GN=Ube2i PE=1 SV=1	NaN	NaN	376.525	NaN	NaN	NaN	376.525	#DIV/0!	#DIV/0!	#DIV/0!
P51881	>sp|P51881|ADT2_MOUSE ADP/ATP translocase 2 OS=Mus musculus OX=10090 GN=Slc25a5 PE=1 SV=3	423.858	1397.94	574.368	479.254	1432.42	352.242	798.722	754.64	1.05842	0.927621
P63325	>sp|P63325|RS10_MOUSE Small ribosomal subunit protein eS10 OS=Mus musculus OX=10090 GN=Rps10 PE=1 SV=1	NaN	NaN	1080.83	184.295	1476.94	NaN	1080.83	830.619	1.30123	#DIV/0!
P67984	>sp|P67984|RL22_MOUSE Large ribosomal subunit protein eL22 OS=Mus musculus OX=10090 GN=Rpl22 PE=1 SV=2	5417.05	6486.8	NaN	1535.08	1814.58	NaN	5951.93	1674.83	3.55374	0.0162992
Q9WU78	>sp|Q9WU78|PDC6I_MOUSE Programmed cell death 6-interacting protein OS=Mus musculus OX=10090 GN=Pdcd6ip PE=1 SV=3	263.51	459.203	552.38	511.941	NaN	294.335	425.031	403.138	1.05431	0.882831
Q9QUN9	>sp|Q9QUN9|DKK3_MOUSE Dickkopf-related protein 3 OS=Mus musculus OX=10090 GN=Dkk3 PE=2 SV=1	3723.01	4258.39	2491	3564.34	3342.98	3027.66	3490.8	3311.66	1.05409	0.759262
Q06890	>sp|Q06890|CLUS_MOUSE Clusterin OS=Mus musculus OX=10090 GN=Clu PE=1 SV=1	292948	289374	230158	217274	268529	286779	270827	257527	1.05164	0.671482
P45700	>sp|P45700|MA1A1_MOUSE Mannosyl-oligosaccharide 1,2-alpha-mannosidase IA OS=Mus musculus OX=10090 GN=Man1a1 PE=1 SV=1	9836.09	8969.51	7217.52	7885.86	8800.29	8067.19	8674.38	8251.11	1.0513	0.63269
Q9CZX8	>sp|Q9CZX8|RS19_MOUSE Small ribosomal subunit protein eS19 OS=Mus musculus OX=10090 GN=Rps19 PE=1 SV=3	283.922	1015.78	816.665	833.897	510.604	NaN	705.456	672.251	1.04939	0.920619
A1E5L0	>tr|A1E5L0|A1E5L0_MOUSE Cytokine-like 1 OS=Mus musculus OX=10090 GN=Cytl1 PE=1 SV=1	852.134	1386.56	783.094	1096.03	824.701	NaN	1007.26	960.364	1.04883	0.871346
P08032	>sp|P08032|SPTA1_MOUSE Spectrin alpha chain, erythrocytic 1 OS=Mus musculus OX=10090 GN=Spta1 PE=1 SV=3	332.27	449.168	169.722	302.363	NaN	NaN	317.053	302.363	1.04858	#DIV/0!
O55023	>sp|O55023|IMPA1_MOUSE Inositol monophosphatase 1 OS=Mus musculus OX=10090 GN=Impa1 PE=1 SV=1	599.161	1787.88	2876.7	2093.56	1348.63	1595.72	1754.58	1679.3	1.04482	0.918758
P70124	>sp|P70124|SPB5_MOUSE Serpin B5 OS=Mus musculus OX=10090 GN=Serpinb5 PE=1 SV=1	NaN	NaN	NaN	837.661	361.253	147.446	#DIV/0!	448.787	#DIV/0!	#DIV/0!
P70168	>sp|P70168|IMB1_MOUSE Importin subunit beta-1 OS=Mus musculus OX=10090 GN=Kpnb1 PE=1 SV=2	114.19	348.157	NaN	NaN	NaN	NaN	231.174	#DIV/0!	#DIV/0!	#DIV/0!
P06801	>sp|P06801|MAOX_MOUSE NADP-dependent malic enzyme OS=Mus musculus OX=10090 GN=Me1 PE=1 SV=2	684.232	856.669	911.599	768.945	940.891	641.696	817.5	783.844	1.04294	0.775847
P47791	>sp|P47791|GSHR_MOUSE Glutathione reductase, mitochondrial OS=Mus musculus OX=10090 GN=Gsr PE=1 SV=3	2488.96	1936.9	2129.39	2065.76	2658.71	1562.86	2185.08	2095.78	1.04261	0.814089
P70202	>sp|P70202|LXN_MOUSE Latexin OS=Mus musculus OX=10090 GN=Lxn PE=1 SV=2	NaN	NaN	NaN	409.362	NaN	NaN	#DIV/0!	409.362	#DIV/0!	#DIV/0!
Q9JHH6	>sp|Q9JHH6|CBPB2_MOUSE Carboxypeptidase B2 OS=Mus musculus OX=10090 GN=Cpb2 PE=1 SV=1	124729	129146	140059	117837	126021	134402	131311	126087	1.04144	0.473172
P62897	>sp|P62897|CYC_MOUSE Cytochrome c, somatic OS=Mus musculus OX=10090 GN=Cycs PE=1 SV=2	2251.43	796.97	1351.09	1906.06	834.284	1489.03	1466.5	1409.79	1.04022	0.919376
P70290	>sp|P70290|EM55_MOUSE 55 kDa erythrocyte membrane protein OS=Mus musculus OX=10090 GN=Mpp1 PE=1 SV=1	NaN	NaN	NaN	NaN	NaN	NaN	#DIV/0!	#DIV/0!	#DIV/0!	#DIV/0!
P21981	>sp|P21981|TGM2_MOUSE Protein-glutamine gamma-glutamyltransferase 2 OS=Mus musculus OX=10090 GN=Tgm2 PE=1 SV=4	209.115	867.789	609.129	469.759	485.939	666.605	562.011	540.768	1.03928	0.921198
P10923	>sp|P10923|OSTP_MOUSE Osteopontin OS=Mus musculus OX=10090 GN=Spp1 PE=1 SV=1	799.068	2650.93	1336.09	1637.55	2001.34	974.566	1595.36	1537.82	1.03742	0.931272
P14847	>sp|P14847|CRP_MOUSE C-reactive protein OS=Mus musculus OX=10090 GN=Crp PE=1 SV=2	67164.8	57313.1	43210.5	41576.8	61042.3	59428.3	55896.1	54015.8	1.03481	0.850258
P17563	>sp|P17563|SBP1_MOUSE Methanethiol oxidase OS=Mus musculus OX=10090 GN=Selenbp1 PE=1 SV=2	3705.67	4146.95	3923.26	4261.14	4514.2	2619.6	3925.29	3798.31	1.03343	0.844616
P08226	>sp|P08226|APOE_MOUSE Apolipoprotein E OS=Mus musculus OX=10090 GN=Apoe PE=1 SV=2	1.04768e+06	1.10073e+06	1.11605e+06	981886	1.16491e+06	1.01873e+06	1.08816e+06	1.05517e+06	1.03126	0.609483
Q9QX15	>sp|Q9QX15|CA3A1_MOUSE Calcium-activated chloride channel regulator 3A-1 OS=Mus musculus OX=10090 GN=Clca3a1 PE=1 SV=1	333.278	409.046	187.08	203.743	422.233	278.194	309.801	301.39	1.02791	0.931108
P70460	>sp|P70460|VASP_MOUSE Vasodilator-stimulated phosphoprotein OS=Mus musculus OX=10090 GN=Vasp PE=1 SV=4	NaN	370.501	331.728	135.481	NaN	NaN	351.114	135.481	2.59161	#DIV/0!
Q8CI94	>sp|Q8CI94|PYGB_MOUSE Glycogen phosphorylase, brain form OS=Mus musculus OX=10090 GN=Pygb PE=1 SV=3	159.994	741.166	566.587	1025.61	249.319	153.226	489.249	476.051	1.02772	0.969596
P70194	>sp|P70194|CLC4F_MOUSE C-type lectin domain family 4 member F OS=Mus musculus OX=10090 GN=Clec4f PE=1 SV=1	1639.98	957.114	1081.49	1346.71	759.032	1474.29	1226.2	1193.34	1.02753	0.919227
P70677	>sp|P70677|CASP3_MOUSE Caspase-3 OS=Mus musculus OX=10090 GN=Casp3 PE=1 SV=1	NaN	284.727	979.489	334.088	NaN	NaN	632.108	334.088	1.89204	#DIV/0!
Q60864	>sp|Q60864|STIP1_MOUSE Stress-induced-phosphoprotein 1 OS=Mus musculus OX=10090 GN=Stip1 PE=1 SV=1	735.929	1552.03	1965.22	1376.51	1293.8	1476.63	1417.73	1382.31	1.02562	0.92737
Q01768	>sp|Q01768|NDKB_MOUSE Nucleoside diphosphate kinase B OS=Mus musculus OX=10090 GN=Nme2 PE=1 SV=1	9280.92	12479.9	13296.5	16109.1	10171.1	7910.3	11685.8	11396.8	1.02535	0.920941
P54227;P55821	>sp|P54227|STMN1_MOUSE Stathmin OS=Mus musculus OX=10090 GN=Stmn1 PE=1 SV=2;>sp|P55821|STMN2_MOUSE Stathmin-2 OS=Mus musculus OX=10090 GN=Stmn2 PE=1 SV=1	1542.82	1783.49	4494.22	2524.76	2410.15	2731.15	2606.84	2555.35	1.02015	0.959413
P80315	>sp|P80315|TCPD_MOUSE T-complex protein 1 subunit delta OS=Mus musculus OX=10090 GN=Cct4 PE=1 SV=3	NaN	701.032	NaN	981.416	NaN	510.155	701.032	745.785	0.939992	#DIV/0!
P60766	>sp|P60766|CDC42_MOUSE Cell division control protein 42 homolog OS=Mus musculus OX=10090 GN=Cdc42 PE=1 SV=2	1209.58	1603.34	2453.88	2597.76	1231.42	1345.35	1755.6	1724.85	1.01783	0.959646
P68037	>sp|P68037|UB2L3_MOUSE Ubiquitin-conjugating enzyme E2 L3 OS=Mus musculus OX=10090 GN=Ube2l3 PE=1 SV=1	234.842	867.433	1759.83	1312.53	1025.97	475.234	954.036	937.912	1.01719	0.976106
Q60865	>sp|Q60865|CAPR1_MOUSE Caprin-1 OS=Mus musculus OX=10090 GN=Caprin1 PE=1 SV=2	235.661	525.46	483.749	349.81	469.321	NaN	414.957	409.566	1.01316	0.968305
P99024	>sp|P99024|TBB5_MOUSE Tubulin beta-5 chain OS=Mus musculus OX=10090 GN=Tubb5 PE=1 SV=1	5680.17	10790.6	24291.4	18244.2	11144.7	10962.2	13587.4	13450.3	1.01019	0.983005
P83510	>sp|P83510|TNIK_MOUSE Traf2 and NCK-interacting protein kinase OS=Mus musculus OX=10090 GN=Tnik PE=1 SV=2	NaN	NaN	NaN	NaN	NaN	NaN	#DIV/0!	#DIV/0!	#DIV/0!	#DIV/0!
P83940	>sp|P83940|ELOC_MOUSE Elongin-C OS=Mus musculus OX=10090 GN=Eloc PE=1 SV=1	NaN	146.104	NaN	NaN	NaN	NaN	146.104	#DIV/0!	#DIV/0!	#DIV/0!
P84084	>sp|P84084|ARF5_MOUSE ADP-ribosylation factor 5 OS=Mus musculus OX=10090 GN=Arf5 PE=1 SV=2	433.963	NaN	NaN	NaN	NaN	NaN	433.963	#DIV/0!	#DIV/0!	#DIV/0!
P84089	>sp|P84089|ERH_MOUSE Enhancer of rudimentary homolog OS=Mus musculus OX=10090 GN=Erh PE=1 SV=1	142.156	533.02	NaN	551.98	160.952	184.447	337.588	299.126	1.12858	0.871742
P84750	>sp|P84750|KVM5_MOUSE Ig kappa chain V region Mem5 (Fragment) OS=Mus musculus OX=10090 PE=1 SV=1	NaN	NaN	NaN	NaN	6057.23	NaN	#DIV/0!	6057.23	#DIV/0!	#DIV/0!
P84751	>sp|P84751|HVM63_MOUSE Ig heavy chain Mem5 (Fragment) OS=Mus musculus OX=10090 PE=1 SV=1	NaN	NaN	5434.45	NaN	NaN	NaN	5434.45	#DIV/0!	#DIV/0!	#DIV/0!
P62717	>sp|P62717|RL18A_MOUSE Large ribosomal subunit protein eL20 OS=Mus musculus OX=10090 GN=Rpl18a PE=1 SV=1	344.553	703.848	399.486	477.782	NaN	NaN	482.629	477.782	1.01015	#DIV/0!
P14131	>sp|P14131|RS16_MOUSE Small ribosomal subunit protein uS9 OS=Mus musculus OX=10090 GN=Rps16 PE=1 SV=4	799.145	1858.57	1186.57	1272.78	NaN	NaN	1281.43	1272.78	1.00679	#DIV/0!
P97300	>sp|P97300|NPTN_MOUSE Neuroplastin OS=Mus musculus OX=10090 GN=Nptn PE=1 SV=3	NaN	77.2958	NaN	NaN	NaN	62.4094	77.2958	62.4094	1.23853	#DIV/0!
P97315	>sp|P97315|CSRP1_MOUSE Cysteine and glycine-rich protein 1 OS=Mus musculus OX=10090 GN=Csrp1 PE=1 SV=3	NaN	NaN	386.647	NaN	NaN	NaN	386.647	#DIV/0!	#DIV/0!	#DIV/0!
Tb927.10.12710:mRNA-p1	>Tb927.10.12710:mRNA-p1 | transcript=Tb927.10.12710:mRNA | gene=Tb927.10.12710 | organism=Trypanosoma_brucei_brucei_TREU927 | gene_product=heat shock protein 110, putative | transcript_product=heat shock protein 110, putative | location=Tb927_10_v5.1:3085599-3088034(-) | protein_length=811 | sequence_SO=chromosome | SO=protein_coding_gene | is_pseudo=false	1002.81	1389.46	1694.06	1683.25	NaN	1029.78	1362.11	1356.52	1.00412	0.988421
P45376	>sp|P45376|ALDR_MOUSE Aldo-keto reductase family 1 member B1 OS=Mus musculus OX=10090 GN=Akr1b1 PE=1 SV=3	765.839	1455.28	2190.02	2168.36	1297.79	929.064	1470.38	1465.07	1.00363	0.992776
P97350	>sp|P97350|PKP1_MOUSE Plakophilin-1 OS=Mus musculus OX=10090 GN=Pkp1 PE=1 SV=1	NaN	NaN	NaN	NaN	532.522	NaN	#DIV/0!	532.522	#DIV/0!	#DIV/0!
P07146	>sp|P07146|TRY2_MOUSE Anionic trypsin-2 OS=Mus musculus OX=10090 GN=Prss2 PE=1 SV=1	338.437	1903.73	1359.73	1141.33	1622.13	826.506	1200.63	1196.66	1.00332	0.994197
P97352	>sp|P97352|S10AD_MOUSE Protein S100-A13 OS=Mus musculus OX=10090 GN=S100a13 PE=1 SV=1	NaN	1208.18	1391.89	1282.27	1716.07	NaN	1300.04	1499.17	0.867168	0.486893
P97355	>sp|P97355|SPSY_MOUSE Spermine synthase OS=Mus musculus OX=10090 GN=Sms PE=1 SV=1	NaN	256.137	NaN	NaN	NaN	NaN	256.137	#DIV/0!	#DIV/0!	#DIV/0!
Q02053	>sp|Q02053|UBA1_MOUSE Ubiquitin-like modifier-activating enzyme 1 OS=Mus musculus OX=10090 GN=Uba1 PE=1 SV=1	484.142	636.865	1002.48	987.022	520.126	619.653	707.829	708.934	0.998441	0.99604
Q922U2	>sp|Q922U2|K2C5_MOUSE Keratin, type II cytoskeletal 5 OS=Mus musculus OX=10090 GN=Krt5 PE=1 SV=1	923.74	8503.16	1920.38	3480.38	5171.48	2715.79	3782.43	3789.22	0.998208	0.997951
P97399	>sp|P97399|DSPP_MOUSE Dentin sialophosphoprotein OS=Mus musculus OX=10090 GN=Dspp PE=1 SV=2	446.094	162.325	NaN	935.437	381.404	615.03	304.21	643.957	0.472407	0.240456
P62806	>sp|P62806|H4_MOUSE Histone H4 OS=Mus musculus OX=10090 GN=H4c16 PE=1 SV=2	17495.1	57403.1	35547.6	29942.2	49089.9	31956	36815.3	36996	0.995114	0.989603
P97430	>sp|P97430|SLPI_MOUSE Antileukoproteinase OS=Mus musculus OX=10090 GN=Slpi PE=1 SV=1	1999.22	924.633	NaN	NaN	NaN	NaN	1461.93	#DIV/0!	#DIV/0!	#DIV/0!
Q9R0Q7	>sp|Q9R0Q7|TEBP_MOUSE Prostaglandin E synthase 3 OS=Mus musculus OX=10090 GN=Ptges3 PE=1 SV=1	252.123	519.336	1400.72	1261.9	491.264	432.337	724.06	728.501	0.993904	0.992396
P97461	>sp|P97461|RS5_MOUSE Small ribosomal subunit protein uS7 OS=Mus musculus OX=10090 GN=Rps5 PE=1 SV=4	NaN	NaN	77.2792	NaN	NaN	NaN	77.2792	#DIV/0!	#DIV/0!	#DIV/0!
Q8CC86	>sp|Q8CC86|PNCB_MOUSE Nicotinate phosphoribosyltransferase OS=Mus musculus OX=10090 GN=Naprt PE=1 SV=1	996.005	782.289	817.504	920.788	NaN	823.105	865.266	871.947	0.992338	0.947164
P97467	>sp|P97467|AMD_MOUSE Peptidyl-glycine alpha-amidating monooxygenase OS=Mus musculus OX=10090 GN=Pam PE=1 SV=2	492.408	214.965	NaN	NaN	NaN	NaN	353.686	#DIV/0!	#DIV/0!	#DIV/0!
Q61753	>sp|Q61753|SERA_MOUSE D-3-phosphoglycerate dehydrogenase OS=Mus musculus OX=10090 GN=Phgdh PE=1 SV=3	397.846	541.313	982.301	780.401	511.798	NaN	640.487	646.1	0.991312	0.983372
P97797	>sp|P97797|SHPS1_MOUSE Tyrosine-protein phosphatase non-receptor type substrate 1 OS=Mus musculus OX=10090 GN=Sirpa PE=1 SV=2	2356.5	3279.48	NaN	1179.47	883.492	1102.28	2817.99	1055.08	2.67088	0.0166067
P97798	>sp|P97798|NEO1_MOUSE Neogenin OS=Mus musculus OX=10090 GN=Neo1 PE=1 SV=2	210.039	NaN	272.367	1691.94	995.668	854.427	241.203	1180.68	0.204292	0.0676041
Q9DBH5	>sp|Q9DBH5|LMAN2_MOUSE Vesicular integral-membrane protein VIP36 OS=Mus musculus OX=10090 GN=Lman2 PE=1 SV=2	612.649	656.621	641.097	642.754	NaN	NaN	636.789	642.754	0.990721	#DIV/0!
P43137	>sp|P43137|LIT1_MOUSE Lithostathine-1 OS=Mus musculus OX=10090 GN=Reg1 PE=1 SV=1	361.471	892.872	895.351	NaN	800.053	654.929	716.565	727.491	0.984981	0.965911
P97822	>sp|P97822|AN32E_MOUSE Acidic leucine-rich nuclear phosphoprotein 32 family member E OS=Mus musculus OX=10090 GN=Anp32e PE=1 SV=2	NaN	NaN	551.383	681.082	NaN	723.347	551.383	702.215	0.785206	#DIV/0!
P82198	>sp|P82198|BGH3_MOUSE Transforming growth factor-beta-induced protein ig-h3 OS=Mus musculus OX=10090 GN=Tgfbi PE=1 SV=1	15708.1	19083.9	12525.2	16200.8	16675.6	15204.4	15772.4	16026.9	0.98412	0.90209
P98063	>sp|P98063|BMP1_MOUSE Bone morphogenetic protein 1 OS=Mus musculus OX=10090 GN=Bmp1 PE=1 SV=2	NaN	NaN	NaN	NaN	737.662	243.191	#DIV/0!	490.427	#DIV/0!	#DIV/0!
P04117	>sp|P04117|FABP4_MOUSE Fatty acid-binding protein, adipocyte OS=Mus musculus OX=10090 GN=Fabp4 PE=1 SV=3	4822.99	9212.61	12458.7	11218.6	8632.12	7201.78	8831.44	9017.5	0.979366	0.944364
P15626	>sp|P15626|GSTM2_MOUSE Glutathione S-transferase Mu 2 OS=Mus musculus OX=10090 GN=Gstm2 PE=1 SV=2	3479.81	2557.6	2044.17	4972.17	1858.75	1423.67	2693.86	2751.53	0.97904	0.963783
P98203	>sp|P98203|ARVC_MOUSE Splicing regulator ARVCF OS=Mus musculus OX=10090 GN=Arvcf PE=1 SV=2	NaN	NaN	NaN	3555.27	NaN	392.557	#DIV/0!	1973.91	#DIV/0!	#DIV/0!
O35381;Q64G17	>sp|O35381|AN32A_MOUSE Acidic leucine-rich nuclear phosphoprotein 32 family member A OS=Mus musculus OX=10090 GN=Anp32a PE=1 SV=1;>sp|Q64G17|AN32C_MOUSE Putative acidic leucine-rich nuclear phosphoprotein 32 family member C OS=Mus musculus OX=10090 GN=Anp32c PE=2 SV=3	1049.03	1436.7	3132.1	1773.13	2056.78	NaN	1872.61	1914.95	0.977887	0.96263
Q61316	>sp|Q61316|HSP74_MOUSE Heat shock 70 kDa protein 4 OS=Mus musculus OX=10090 GN=Hspa4 PE=1 SV=1	3148.7	3720.65	3617.42	3981.18	3975.42	2805.63	3495.59	3587.41	0.974405	0.840873
Q91ZX7	>sp|Q91ZX7|LRP1_MOUSE Prolow-density lipoprotein receptor-related protein 1 OS=Mus musculus OX=10090 GN=Lrp1 PE=1 SV=1	1846.4	1642.46	1334.22	1515.22	1911.79	1531.71	1607.69	1652.91	0.972646	0.830013
P01029	>sp|P01029|CO4B_MOUSE Complement C4-B OS=Mus musculus OX=10090 GN=C4b PE=1 SV=3	196014	162857	164493	173139	188939	176330	174455	179469	0.972058	0.693179
Q792Z1	>tr|Q792Z1|Q792Z1_MOUSE trypsin OS=Mus musculus OX=10090 GN=Try10 PE=1 SV=1	12894.9	92749.3	38585.4	44830	79410.6	24458.7	48076.5	49566.4	0.969941	0.960787
A0A140T8M0	>tr|A0A140T8M0|A0A140T8M0_MOUSE Immunoglobulin kappa variable 1-117 (Fragment) OS=Mus musculus OX=10090 GN=Igkv1-117 PE=1 SV=2	1646.53	1150.91	1412.38	NaN	NaN	1448.96	1403.27	1448.96	0.968469	#DIV/0!
Q62351	>sp|Q62351|TFR1_MOUSE Transferrin receptor protein 1 OS=Mus musculus OX=10090 GN=Tfrc PE=1 SV=1	26920.4	23028.3	23333	20305.8	29483.8	25950.4	24427.3	25246.7	0.967543	0.794982
P63028	>sp|P63028|TCTP_MOUSE Translationally-controlled tumor protein OS=Mus musculus OX=10090 GN=Tpt1 PE=1 SV=1	1513.24	2344.62	4273.59	3110.51	2494.89	NaN	2710.48	2802.7	0.967097	0.93734
Q9CVB6	>sp|Q9CVB6|ARPC2_MOUSE Actin-related protein 2/3 complex subunit 2 OS=Mus musculus OX=10090 GN=Arpc2 PE=1 SV=3	908.709	1274.14	1468.24	1263.06	NaN	NaN	1217.03	1263.06	0.963553	#DIV/0!
Q9CQ52	>sp|Q9CQ52|CEL3B_MOUSE Chymotrypsin-like elastase family member 3B OS=Mus musculus OX=10090 GN=Cela3b PE=1 SV=1	207.914	1852.02	1095.85	1115.59	NaN	1068.76	1051.93	1092.17	0.963149	0.951831
Q00915	>sp|Q00915|RET1_MOUSE Retinol-binding protein 1 OS=Mus musculus OX=10090 GN=Rbp1 PE=1 SV=2	NaN	NaN	446.002	NaN	NaN	NaN	446.002	#DIV/0!	#DIV/0!	#DIV/0!
Q00941	>sp|Q00941|CSF2R_MOUSE Granulocyte-macrophage colony-stimulating factor receptor subunit alpha OS=Mus musculus OX=10090 GN=Csf2ra PE=2 SV=2	415.209	436.948	NaN	NaN	NaN	NaN	426.079	#DIV/0!	#DIV/0!	#DIV/0!
A2AVA0	>sp|A2AVA0|SVEP1_MOUSE Sushi, von Willebrand factor type A, EGF and pentraxin domain-containing protein 1 OS=Mus musculus OX=10090 GN=Svep1 PE=1 SV=1	589.423	753.725	310.985	717.501	428.114	NaN	551.377	572.807	0.962588	0.9209
Q01102	>sp|Q01102|LYAM3_MOUSE P-selectin OS=Mus musculus OX=10090 GN=Selp PE=1 SV=1	NaN	NaN	NaN	399.021	NaN	435.049	#DIV/0!	417.035	#DIV/0!	#DIV/0!
P10107	>sp|P10107|ANXA1_MOUSE Annexin A1 OS=Mus musculus OX=10090 GN=Anxa1 PE=1 SV=2	1921.35	2020.13	1662.25	2326.96	1597.28	1908.15	1867.91	1944.13	0.960796	0.76369
Q8VDW0;Q9Z1N5	>sp|Q8VDW0|DX39A_MOUSE ATP-dependent RNA helicase DDX39A OS=Mus musculus OX=10090 GN=Ddx39a PE=1 SV=1;>sp|Q9Z1N5|DX39B_MOUSE Spliceosome RNA helicase Ddx39b OS=Mus musculus OX=10090 GN=Ddx39b PE=1 SV=1	550.972	1178.93	864.463	1389.65	692.059	628.251	864.787	903.32	0.957343	0.905209
Q62093	>sp|Q62093|SRSF2_MOUSE Serine/arginine-rich splicing factor 2 OS=Mus musculus OX=10090 GN=Srsf2 PE=1 SV=4	1052.75	1445.13	2795.49	1196.81	2565.96	1768.99	1764.46	1843.92	0.956906	0.910037
Q9CZ30	>sp|Q9CZ30|OLA1_MOUSE Obg-like ATPase 1 OS=Mus musculus OX=10090 GN=Ola1 PE=1 SV=1	461.919	818.933	1215.96	1222.95	921.279	482.436	832.269	875.554	0.950563	0.894355
Q01730	>sp|Q01730|RSU1_MOUSE Ras suppressor protein 1 OS=Mus musculus OX=10090 GN=Rsu1 PE=1 SV=3	NaN	NaN	224.923	NaN	NaN	NaN	224.923	#DIV/0!	#DIV/0!	#DIV/0!
P80316	>sp|P80316|TCPE_MOUSE T-complex protein 1 subunit epsilon OS=Mus musculus OX=10090 GN=Cct5 PE=1 SV=1	314	689.778	784.327	885.817	333.203	668.217	596.035	629.079	0.947472	0.885584
Q07113	>sp|Q07113|MPRI_MOUSE Cation-independent mannose-6-phosphate receptor OS=Mus musculus OX=10090 GN=Igf2r PE=1 SV=1	843.057	957.584	863.654	1119.07	NaN	757.643	888.098	938.356	0.946441	0.747103
Q02013	>sp|Q02013|AQP1_MOUSE Aquaporin-1 OS=Mus musculus OX=10090 GN=Aqp1 PE=1 SV=3	NaN	3599.73	NaN	NaN	NaN	NaN	3599.73	#DIV/0!	#DIV/0!	#DIV/0!
Q8K426	>sp|Q8K426|RETNG_MOUSE Resistin-like gamma OS=Mus musculus OX=10090 GN=Retnlg PE=1 SV=1	20474.7	14732.7	20858.6	12530.7	25783.5	20991.6	18688.7	19768.6	0.945372	0.816218
P62141	>sp|P62141|PP1B_MOUSE Serine/threonine-protein phosphatase PP1-beta catalytic subunit OS=Mus musculus OX=10090 GN=Ppp1cb PE=1 SV=3	321.653	761.49	800.834	666.06	NaN	NaN	627.992	666.06	0.942846	#DIV/0!
Q02257	>sp|Q02257|PLAK_MOUSE Junction plakoglobin OS=Mus musculus OX=10090 GN=Jup PE=1 SV=3	NaN	860.922	NaN	344.138	1131.13	216.934	860.922	564.066	1.52628	#DIV/0!
Q02357	>sp|Q02357|ANK1_MOUSE Ankyrin-1 OS=Mus musculus OX=10090 GN=Ank1 PE=1 SV=2	NaN	479.537	NaN	774.956	NaN	NaN	479.537	774.956	0.618792	#DIV/0!
Q02566;Q91Z83	>sp|Q02566|MYH6_MOUSE Myosin-6 OS=Mus musculus OX=10090 GN=Myh6 PE=1 SV=2;>sp|Q91Z83|MYH7_MOUSE Myosin-7 OS=Mus musculus OX=10090 GN=Myh7 PE=2 SV=1	132.846	NaN	NaN	NaN	NaN	NaN	132.846	#DIV/0!	#DIV/0!	#DIV/0!
P10649	>sp|P10649|GSTM1_MOUSE Glutathione S-transferase Mu 1 OS=Mus musculus OX=10090 GN=Gstm1 PE=1 SV=2	3901.56	2070.3	1760.4	4701.67	2125.82	1383.9	2577.42	2737.13	0.941651	0.901128
Q02788	>sp|Q02788|CO6A2_MOUSE Collagen alpha-2(VI) chain OS=Mus musculus OX=10090 GN=Col6a2 PE=1 SV=3	NaN	NaN	NaN	NaN	715.679	NaN	#DIV/0!	715.679	#DIV/0!	#DIV/0!
P19182	>sp|P19182|IFRD1_MOUSE Interferon-related developmental regulator 1 OS=Mus musculus OX=10090 GN=Ifrd1 PE=1 SV=2	486.338	4524.25	7333.99	4390.42	NaN	NaN	4114.86	4390.42	0.937236	#DIV/0!
Q9Z0L8	>sp|Q9Z0L8|GGH_MOUSE Gamma-glutamyl hydrolase OS=Mus musculus OX=10090 GN=Ggh PE=1 SV=2	3836.58	4422.35	2817.16	4090.92	4329.49	3400.8	3692.03	3940.4	0.936967	0.672456
P09055	>sp|P09055|ITB1_MOUSE Integrin beta-1 OS=Mus musculus OX=10090 GN=Itgb1 PE=1 SV=1	1329.21	1189.56	934.092	1569.83	889.137	NaN	1150.96	1229.48	0.936131	0.806943
Q03401	>sp|Q03401|CRIS1_MOUSE Cysteine-rich secretory protein 1 OS=Mus musculus OX=10090 GN=Crisp1 PE=2 SV=1	NaN	NaN	NaN	NaN	NaN	NaN	#DIV/0!	#DIV/0!	#DIV/0!	#DIV/0!
Q9CYR6	>sp|Q9CYR6|AGM1_MOUSE Phosphoacetylglucosamine mutase OS=Mus musculus OX=10090 GN=Pgm3 PE=1 SV=1	474.877	750.528	408.663	583.75	NaN	NaN	544.689	583.75	0.933087	#DIV/0!
P97494	>sp|P97494|GSH1_MOUSE Glutamate--cysteine ligase catalytic subunit OS=Mus musculus OX=10090 GN=Gclc PE=1 SV=4	513.654	663.237	979.734	977.081	812.994	528.144	718.875	772.74	0.930294	0.790798
Q04857	>sp|Q04857|CO6A1_MOUSE Collagen alpha-1(VI) chain OS=Mus musculus OX=10090 GN=Col6a1 PE=1 SV=1	NaN	NaN	NaN	720.849	443.489	690.723	#DIV/0!	618.354	#DIV/0!	#DIV/0!
P51859	>sp|P51859|HDGF_MOUSE Hepatoma-derived growth factor OS=Mus musculus OX=10090 GN=Hdgf PE=1 SV=2	316.244	551.106	1038.99	1132.52	463.556	459.359	635.448	685.146	0.927464	0.879936
P70375	>sp|P70375|FA7_MOUSE Coagulation factor VII OS=Mus musculus OX=10090 GN=F7 PE=1 SV=1	4205.95	4031.16	6430.24	3839.98	6570.85	5503.2	4889.11	5304.68	0.921661	0.726653
Q05793	>sp|Q05793|PGBM_MOUSE Basement membrane-specific heparan sulfate proteoglycan core protein OS=Mus musculus OX=10090 GN=Hspg2 PE=1 SV=1	NaN	NaN	483.992	1251.35	747.055	1400.55	483.992	1132.99	0.427182	#DIV/0!
Q6ZWX6	>sp|Q6ZWX6|IF2A_MOUSE Eukaryotic translation initiation factor 2 subunit 1 OS=Mus musculus OX=10090 GN=Eif2s1 PE=1 SV=3	454.288	617.354	987.611	918.456	762.401	558.069	686.417	746.309	0.91975	0.767374
Q99L47	>sp|Q99L47|F10A1_MOUSE Hsc70-interacting protein OS=Mus musculus OX=10090 GN=St13 PE=1 SV=1	382.635	946.554	987.607	1323.97	883.739	311.468	772.265	839.727	0.919662	0.857409
Q9R111	>sp|Q9R111|GUAD_MOUSE Guanine deaminase OS=Mus musculus OX=10090 GN=Gda PE=1 SV=1	6077.51	6565	9441.26	9789.22	7409.41	6840.78	7361.25	8013.14	0.918648	0.662291
Q5SYL3	>sp|Q5SYL3|BLTP2_MOUSE Bridge-like lipid transfer protein family member 2 OS=Mus musculus OX=10090 GN=Bltp2 PE=1 SV=1	2228.93	2832.48	1881.08	1729.68	3315.14	NaN	2314.16	2522.41	0.91744	0.782897
Q06806	>sp|Q06806|TIE1_MOUSE Tyrosine-protein kinase receptor Tie-1 OS=Mus musculus OX=10090 GN=Tie1 PE=1 SV=3	76.3686	220.966	NaN	NaN	NaN	NaN	148.667	#DIV/0!	#DIV/0!	#DIV/0!
P62715;P63330	>sp|P62715|PP2AB_MOUSE Serine/threonine-protein phosphatase 2A catalytic subunit beta isoform OS=Mus musculus OX=10090 GN=Ppp2cb PE=1 SV=1;>sp|P63330|PP2AA_MOUSE Serine/threonine-protein phosphatase 2A catalytic subunit alpha isoform OS=Mus musculus OX=10090 GN=Ppp2ca PE=1 SV=1	986.798	1447.67	1747.97	2117.71	1479.34	977.714	1394.15	1524.92	0.914242	0.758527
Q07079	>sp|Q07079|IBP5_MOUSE Insulin-like growth factor-binding protein 5 OS=Mus musculus OX=10090 GN=Igfbp5 PE=1 SV=1	NaN	411.22	878.501	3699.33	3844.05	3442.38	644.861	3661.92	0.176099	0.000968129
P97464	>sp|P97464|EXT1_MOUSE Exostosin-1 OS=Mus musculus OX=10090 GN=Ext1 PE=2 SV=1	1206.82	1002.21	447.313	857.068	1266.84	788.393	885.448	970.768	0.912111	0.769149
Q3UM45	>sp|Q3UM45|PP1R7_MOUSE Protein phosphatase 1 regulatory subunit 7 OS=Mus musculus OX=10090 GN=Ppp1r7 PE=1 SV=2	292.292	632.742	268.902	437.221	NaN	NaN	397.978	437.221	0.910246	#DIV/0!
P80313	>sp|P80313|TCPH_MOUSE T-complex protein 1 subunit eta OS=Mus musculus OX=10090 GN=Cct7 PE=1 SV=1	624.443	950.643	950.924	1350.38	837.401	588.328	842.004	925.368	0.909912	0.754899
E9Q616	>tr|E9Q616|E9Q616_MOUSE AHNAK nucleoprotein (desmoyokin) OS=Mus musculus OX=10090 GN=Ahnak PE=1 SV=1	563.059	1172.08	860.775	2074.9	380.381	406.779	865.304	954.019	0.907009	0.887266
Q9R1P1	>sp|Q9R1P1|PSB3_MOUSE Proteasome subunit beta type-3 OS=Mus musculus OX=10090 GN=Psmb3 PE=1 SV=1	3083.31	3145.26	3458.38	4201.1	4294.53	2219.01	3228.98	3571.55	0.904085	0.644061
P06909	>sp|P06909|CFAH_MOUSE Complement factor H OS=Mus musculus OX=10090 GN=Cfh PE=1 SV=2	587375	442351	482361	532257	512788	632020	504029	559021	0.901627	0.388283
P60867	>sp|P60867|RS20_MOUSE Small ribosomal subunit protein uS10 OS=Mus musculus OX=10090 GN=Rps20 PE=1 SV=1	712.072	1571.96	1092.68	1099.65	2183.32	469.138	1125.57	1250.7	0.899952	0.83384
Q08731	>sp|Q08731|LIT2_MOUSE Lithostathine-2 OS=Mus musculus OX=10090 GN=Reg2 PE=1 SV=1	NaN	806.221	743.626	NaN	NaN	NaN	774.923	#DIV/0!	#DIV/0!	#DIV/0!
O09061	>sp|O09061|PSB1_MOUSE Proteasome subunit beta type-1 OS=Mus musculus OX=10090 GN=Psmb1 PE=1 SV=1	8700.28	8817.27	8818.79	8477.97	11272.7	9551.95	8778.78	9767.54	0.89877	0.291735
P09405	>sp|P09405|NUCL_MOUSE Nucleolin OS=Mus musculus OX=10090 GN=Ncl PE=1 SV=2	1008.85	1867.32	2535.74	1783	2697.69	1542.2	1803.97	2007.63	0.898557	0.736707
Q8VCS0	>sp|Q8VCS0|PGRP2_MOUSE N-acetylmuramoyl-L-alanine amidase OS=Mus musculus OX=10090 GN=Pglyrp2 PE=1 SV=1	167045	145686	126659	134107	187545	167992	146463	163215	0.897366	0.438463
Q0GUM3	>sp|Q0GUM3|IRB10_MOUSE Interferon-gamma-inducible GTPase 10 OS=Mus musculus OX=10090 GN=Gm12250 PE=1 SV=1	434.131	NaN	619.378	NaN	NaN	NaN	526.754	#DIV/0!	#DIV/0!	#DIV/0!
Q9DCJ9	>sp|Q9DCJ9|NPL_MOUSE N-acetylneuraminate lyase OS=Mus musculus OX=10090 GN=Npl PE=1 SV=1	597.691	839.771	674.739	1163.59	539.534	676.253	704.067	793.127	0.887711	0.682661
O88998	>sp|O88998|NOE1_MOUSE Noelin OS=Mus musculus OX=10090 GN=Olfm1 PE=1 SV=1	1914.87	3158.67	2139.42	3134.51	3126.06	1873.27	2404.32	2711.28	0.886784	0.617279
P24527	>sp|P24527|LKHA4_MOUSE Leukotriene A-4 hydrolase OS=Mus musculus OX=10090 GN=Lta4h PE=1 SV=4	1243.9	1223	1643.46	1961.19	1238.84	1445.91	1370.12	1548.65	0.884721	0.52187
P57780	>sp|P57780|ACTN4_MOUSE Alpha-actinin-4 OS=Mus musculus OX=10090 GN=Actn4 PE=1 SV=1	484.546	1330.17	1166.14	2049.43	895.508	430.779	993.619	1125.24	0.88303	0.82149
Q2VIS4	>sp|Q2VIS4|FILA2_MOUSE Filaggrin-2 OS=Mus musculus OX=10090 GN=Flg2 PE=1 SV=2	NaN	NaN	NaN	341.911	NaN	NaN	#DIV/0!	341.911	#DIV/0!	#DIV/0!
Q9WTX5	>sp|Q9WTX5|SKP1_MOUSE S-phase kinase-associated protein 1 OS=Mus musculus OX=10090 GN=Skp1 PE=1 SV=3	282.462	601.211	591.879	816.732	586.785	271.301	491.851	558.273	0.881022	0.743812
Q32M21;Q5Y4Y6;Q9EST1	>sp|Q32M21|GSDA2_MOUSE Gasdermin-A2 OS=Mus musculus OX=10090 GN=Gsdma2 PE=1 SV=1;>sp|Q5Y4Y6|GSDA3_MOUSE Gasdermin-A3 OS=Mus musculus OX=10090 GN=Gsdma3 PE=1 SV=1;>sp|Q9EST1|GSDMA_MOUSE Gasdermin-A OS=Mus musculus OX=10090 GN=Gsdma PE=1 SV=1	NaN	NaN	NaN	NaN	NaN	NaN	#DIV/0!	#DIV/0!	#DIV/0!	#DIV/0!
Q60605	>sp|Q60605|MYL6_MOUSE Myosin light polypeptide 6 OS=Mus musculus OX=10090 GN=Myl6 PE=1 SV=3	1464.16	4167.99	4192.97	5377.17	3427.63	2351.5	3275.04	3718.77	0.880678	0.743736
Q99LF1	>sp|Q99LF1|AKIR1_MOUSE Akirin-1 OS=Mus musculus OX=10090 GN=Akirin1 PE=1 SV=1	1287.05	1643.84	2532	1289.09	NaN	2860.18	1820.96	2074.63	0.877727	0.759234
Q3TAQ9	>tr|Q3TAQ9|Q3TAQ9_MOUSE WD repeat domain 36 OS=Mus musculus OX=10090 GN=Wdr36 PE=1 SV=1	NaN	NaN	NaN	NaN	NaN	252.929	#DIV/0!	252.929	#DIV/0!	#DIV/0!
P63038	>sp|P63038|CH60_MOUSE 60 kDa heat shock protein, mitochondrial OS=Mus musculus OX=10090 GN=Hspd1 PE=1 SV=1	456.959	875.814	886.742	833.682	1199.52	500.642	739.838	844.615	0.875947	0.692629
Q3TMH2	>sp|Q3TMH2|SCRN3_MOUSE Secernin-3 OS=Mus musculus OX=10090 GN=Scrn3 PE=1 SV=1	NaN	NaN	NaN	NaN	NaN	NaN	#DIV/0!	#DIV/0!	#DIV/0!	#DIV/0!
Q3TMX7	>sp|Q3TMX7|QSOX2_MOUSE Sulfhydryl oxidase 2 OS=Mus musculus OX=10090 GN=Qsox2 PE=1 SV=1	182.725	127.638	NaN	186.628	NaN	NaN	155.181	186.628	0.831501	#DIV/0!
Q3TRM8	>sp|Q3TRM8|HXK3_MOUSE Hexokinase-3 OS=Mus musculus OX=10090 GN=Hk3 PE=1 SV=2	NaN	870.975	932.866	NaN	NaN	NaN	901.921	#DIV/0!	#DIV/0!	#DIV/0!
Q7TMM9	>sp|Q7TMM9|TBB2A_MOUSE Tubulin beta-2A chain OS=Mus musculus OX=10090 GN=Tubb2a PE=1 SV=1	628.418	1342.27	2395.93	2302.83	1714.2	974.04	1455.54	1663.69	0.874887	0.761786
Q9D154	>sp|Q9D154|ILEUA_MOUSE Leukocyte elastase inhibitor A OS=Mus musculus OX=10090 GN=Serpinb1a PE=1 SV=1	1312.06	2065.38	3267.08	4097.18	1915.03	1594.98	2214.84	2535.73	0.873453	0.757545
Q9WVK4	>sp|Q9WVK4|EHD1_MOUSE EH domain-containing protein 1 OS=Mus musculus OX=10090 GN=Ehd1 PE=1 SV=1	219.48	294.985	413.698	354.418	NaN	NaN	309.388	354.418	0.872945	#DIV/0!
Q9R1P0	>sp|Q9R1P0|PSA4_MOUSE Proteasome subunit alpha type-4 OS=Mus musculus OX=10090 GN=Psma4 PE=1 SV=1	9126.66	9119	8895.45	10342.1	11933.7	8818.94	9047.03	10364.9	0.872852	0.217974
Q3U1J4	>sp|Q3U1J4|DDB1_MOUSE DNA damage-binding protein 1 OS=Mus musculus OX=10090 GN=Ddb1 PE=1 SV=2	NaN	123.838	NaN	NaN	NaN	NaN	123.838	#DIV/0!	#DIV/0!	#DIV/0!
Q3U962	>sp|Q3U962|CO5A2_MOUSE Collagen alpha-2(V) chain OS=Mus musculus OX=10090 GN=Col5a2 PE=1 SV=1	NaN	NaN	NaN	NaN	NaN	NaN	#DIV/0!	#DIV/0!	#DIV/0!	#DIV/0!
Q9QUM9	>sp|Q9QUM9|PSA6_MOUSE Proteasome subunit alpha type-6 OS=Mus musculus OX=10090 GN=Psma6 PE=1 SV=1	6709.1	6267.55	6555.01	6441.9	9012.43	6956.27	6510.55	7470.2	0.871537	0.294346
Q3UGR5	>sp|Q3UGR5|HDHD2_MOUSE Haloacid dehalogenase-like hydrolase domain-containing protein 2 OS=Mus musculus OX=10090 GN=Hdhd2 PE=1 SV=2	NaN	NaN	NaN	59.5149	NaN	NaN	#DIV/0!	59.5149	#DIV/0!	#DIV/0!
P20060	>sp|P20060|HEXB_MOUSE Beta-hexosaminidase subunit beta OS=Mus musculus OX=10090 GN=Hexb PE=1 SV=2	948.53	1372.82	1227.01	1561.44	1281.57	1229.33	1182.79	1357.45	0.871334	0.340656
O08997	>sp|O08997|ATOX1_MOUSE Copper transport protein ATOX1 OS=Mus musculus OX=10090 GN=Atox1 PE=1 SV=1	1599.66	2310.37	6184.87	5148.16	3310.96	3149.66	3364.97	3869.59	0.869593	0.762881
O08573	>sp|O08573|LEG9_MOUSE Galectin-9 OS=Mus musculus OX=10090 GN=Lgals9 PE=1 SV=1	169.302	174.776	178.395	200.822	NaN	NaN	174.158	200.822	0.867225	#DIV/0!
Q3V0K9	>sp|Q3V0K9|PLSI_MOUSE Plastin-1 OS=Mus musculus OX=10090 GN=Pls1 PE=1 SV=1	NaN	NaN	NaN	NaN	NaN	NaN	#DIV/0!	#DIV/0!	#DIV/0!	#DIV/0!
Q3V0Q1	>sp|Q3V0Q1|DYH12_MOUSE Dynein axonemal heavy chain 12 OS=Mus musculus OX=10090 GN=Dnah12 PE=1 SV=2	NaN	NaN	NaN	NaN	NaN	NaN	#DIV/0!	#DIV/0!	#DIV/0!	#DIV/0!
Q497I4	>sp|Q497I4|KRT35_MOUSE Keratin, type I cuticular Ha5 OS=Mus musculus OX=10090 GN=Krt35 PE=1 SV=1	NaN	NaN	NaN	NaN	126.516	NaN	#DIV/0!	126.516	#DIV/0!	#DIV/0!
Q499E6	>sp|Q499E6|AIRIM_MOUSE AFG2-interacting ribosome maturation factor OS=Mus musculus OX=10090 GN=Airim PE=2 SV=1	NaN	NaN	NaN	NaN	NaN	NaN	#DIV/0!	#DIV/0!	#DIV/0!	#DIV/0!
A0A338P6S8	>tr|A0A338P6S8|A0A338P6S8_MOUSE ABI family member 3 binding protein OS=Mus musculus OX=10090 GN=Abi3bp PE=1 SV=1	831.982	802.839	618.892	936.711	885.399	786.008	751.238	869.373	0.864114	0.213997
Q61990	>sp|Q61990|PCBP2_MOUSE Poly(rC)-binding protein 2 OS=Mus musculus OX=10090 GN=Pcbp2 PE=1 SV=1	598.549	710.601	1135.68	945.849	NaN	NaN	814.942	945.849	0.861598	#DIV/0!
P24549	>sp|P24549|AL1A1_MOUSE Aldehyde dehydrogenase 1A1 OS=Mus musculus OX=10090 GN=Aldh1a1 PE=1 SV=5	3180.55	3127.68	3815.94	5066.32	3218.07	3480.97	3374.72	3921.79	0.860507	0.426171
Q56A10	>sp|Q56A10|ZN608_MOUSE Zinc finger protein 608 OS=Mus musculus OX=10090 GN=Znf608 PE=1 SV=1	1	NaN	NaN	NaN	NaN	NaN	1	#DIV/0!	#DIV/0!	#DIV/0!
Q571E4	>sp|Q571E4|GALNS_MOUSE N-acetylgalactosamine-6-sulfatase OS=Mus musculus OX=10090 GN=Galns PE=1 SV=2	541.5	378.091	NaN	NaN	NaN	NaN	459.796	#DIV/0!	#DIV/0!	#DIV/0!
P58774	>sp|P58774|TPM2_MOUSE Tropomyosin beta chain OS=Mus musculus OX=10090 GN=Tpm2 PE=1 SV=1	645.905	784.639	860.624	1141.87	959.371	562.387	763.722	887.877	0.860167	0.533109
Q5FW60	>sp|Q5FW60|MUP20_MOUSE Major urinary protein 20 OS=Mus musculus OX=10090 GN=Mup20 PE=1 SV=1	NaN	NaN	NaN	NaN	NaN	NaN	#DIV/0!	#DIV/0!	#DIV/0!	#DIV/0!
Q5FWK3	>sp|Q5FWK3|RHG01_MOUSE Rho GTPase-activating protein 1 OS=Mus musculus OX=10090 GN=Arhgap1 PE=1 SV=1	NaN	349.368	716.862	765.071	NaN	NaN	533.115	765.071	0.696818	#DIV/0!
Q5H8C4	>sp|Q5H8C4|VP13A_MOUSE Intermembrane lipid transfer protein VPS13A OS=Mus musculus OX=10090 GN=Vps13a PE=1 SV=1	NaN	2985.98	7901.17	NaN	NaN	NaN	5443.57	#DIV/0!	#DIV/0!	#DIV/0!
Q5MJS3	>sp|Q5MJS3|FA20C_MOUSE Extracellular serine/threonine protein kinase FAM20C OS=Mus musculus OX=10090 GN=Fam20c PE=1 SV=1	NaN	1289.12	NaN	3047.5	2364.59	2309.99	1289.12	2574.03	0.500817	#DIV/0!
Q5SW28	>sp|Q5SW28|PI3R5_MOUSE Phosphoinositide 3-kinase regulatory subunit 5 OS=Mus musculus OX=10090 GN=Pik3r5 PE=1 SV=1	NaN	1836.02	NaN	NaN	NaN	NaN	1836.02	#DIV/0!	#DIV/0!	#DIV/0!
Q6IFX2	>sp|Q6IFX2|K1C42_MOUSE Keratin, type I cytoskeletal 42 OS=Mus musculus OX=10090 GN=Krt42 PE=1 SV=1	896.687	5771.71	2079.01	5300.49	2447.89	2498.27	2915.8	3415.55	0.853685	0.788768
D3Z5G7	>tr|D3Z5G7|D3Z5G7_MOUSE Carboxylic ester hydrolase OS=Mus musculus OX=10090 GN=Ces1b PE=1 SV=1	25734.1	24190	26933.3	26501.5	38512.3	25089.4	25619.2	30034.4	0.852994	0.365718
P35700	>sp|P35700|PRDX1_MOUSE Peroxiredoxin-1 OS=Mus musculus OX=10090 GN=Prdx1 PE=1 SV=1	8446.24	9992.08	13581.1	16687.1	11245.8	9672.22	10673.1	12535.1	0.851462	0.515523
Q08761	>sp|Q08761|PROS_MOUSE Vitamin K-dependent protein S OS=Mus musculus OX=10090 GN=Pros1 PE=2 SV=1	18528	19615.9	15196.7	19508.4	21280.3	21989	17780.2	20925.9	0.849676	0.107345
P80317	>sp|P80317|TCPZ_MOUSE T-complex protein 1 subunit zeta OS=Mus musculus OX=10090 GN=Cct6a PE=1 SV=3	276.218	421.858	531.806	463.305	485.573	502.437	409.961	483.772	0.847426	0.380093
Q9R100	>sp|Q9R100|CAD17_MOUSE Cadherin-17 OS=Mus musculus OX=10090 GN=Cdh17 PE=1 SV=1	1119.61	631.139	364.473	814.253	899.544	786.144	705.073	833.314	0.846107	0.597171
Q60696	>sp|Q60696|PMEL_MOUSE Melanocyte protein PMEL OS=Mus musculus OX=10090 GN=Pmel PE=1 SV=2	NaN	NaN	NaN	NaN	NaN	NaN	#DIV/0!	#DIV/0!	#DIV/0!	#DIV/0!
Q76MZ3	>sp|Q76MZ3|2AAA_MOUSE Serine/threonine-protein phosphatase 2A 65 kDa regulatory subunit A alpha isoform OS=Mus musculus OX=10090 GN=Ppp2r1a PE=1 SV=3	639.071	1263.4	1302.98	1586.5	1430.95	772.252	1068.48	1263.24	0.845831	0.586171
O70570	>sp|O70570|PIGR_MOUSE Polymeric immunoglobulin receptor OS=Mus musculus OX=10090 GN=Pigr PE=1 SV=1	8015.44	8041.04	2835.09	7136.82	10782.4	4436.43	6297.19	7451.89	0.845046	0.671228
Q64339	>sp|Q64339|ISG15_MOUSE Ubiquitin-like protein ISG15 OS=Mus musculus OX=10090 GN=Isg15 PE=1 SV=4	9005.5	12979.9	16202.8	20317.9	11163.8	13807.2	12729.4	15096.3	0.843215	0.527547
Q60841	>sp|Q60841|RELN_MOUSE Reelin OS=Mus musculus OX=10090 GN=Reln PE=1 SV=3	332.104	NaN	NaN	1579.42	2374.1	1270.32	332.104	1741.28	0.190724	#DIV/0!
Q60847	>sp|Q60847|COCA1_MOUSE Collagen alpha-1(XII) chain OS=Mus musculus OX=10090 GN=Col12a1 PE=2 SV=3	929.626	485.717	NaN	1163.98	1307.3	1195.43	707.672	1222.24	0.578998	0.0602491
P06797	>sp|P06797|CATL1_MOUSE Procathepsin L OS=Mus musculus OX=10090 GN=Ctsl PE=1 SV=2	1755.89	1874.81	1286.7	1959.51	1782.96	2125.34	1639.13	1955.93	0.83803	0.19705
P04104	>sp|P04104|K2C1_MOUSE Keratin, type II cytoskeletal 1 OS=Mus musculus OX=10090 GN=Krt1 PE=1 SV=4	34229.9	177788	50159.2	83139.8	156965	74442.6	87392.5	104849	0.833506	0.755907
Q99020	>sp|Q99020|ROAA_MOUSE Heterogeneous nuclear ribonucleoprotein A/B OS=Mus musculus OX=10090 GN=Hnrnpab PE=1 SV=1	454.655	779.128	1056.17	1299.55	981.376	478.792	763.316	919.906	0.829777	0.624173
P99026	>sp|P99026|PSB4_MOUSE Proteasome subunit beta type-4 OS=Mus musculus OX=10090 GN=Psmb4 PE=1 SV=1	8319.97	6295.55	7542.45	8478.13	10123.7	8112.4	7385.99	8904.73	0.829446	0.150163
Q60932	>sp|Q60932|VDAC1_MOUSE Voltage-dependent anion-selective channel protein 1 OS=Mus musculus OX=10090 GN=Vdac1 PE=1 SV=3	804.843	1349.27	NaN	951.078	2416.24	577.461	1077.06	1314.93	0.819101	0.772576
P17742	>sp|P17742|PPIA_MOUSE Peptidyl-prolyl cis-trans isomerase A OS=Mus musculus OX=10090 GN=Ppia PE=1 SV=2	12444.1	25264.8	38918.3	47919	32119.7	12393.3	25542.4	30810.7	0.829011	0.701901
Q60972;Q60973	>sp|Q60972|RBBP4_MOUSE Histone-binding protein RBBP4 OS=Mus musculus OX=10090 GN=Rbbp4 PE=1 SV=5;>sp|Q60973|RBBP7_MOUSE Histone-binding protein RBBP7 OS=Mus musculus OX=10090 GN=Rbbp7 PE=1 SV=1	NaN	NaN	996.472	NaN	501.999	NaN	996.472	501.999	1.98501	#DIV/0!
Q60974	>sp|Q60974|NCOR1_MOUSE Nuclear receptor corepressor 1 OS=Mus musculus OX=10090 GN=Ncor1 PE=1 SV=1	NaN	NaN	767.498	1923.69	1551.12	NaN	767.498	1737.41	0.441749	#DIV/0!
P19001	>sp|P19001|K1C19_MOUSE Keratin, type I cytoskeletal 19 OS=Mus musculus OX=10090 GN=Krt19 PE=1 SV=1	5031.67	26644.8	8733.4	11863.1	23349.3	13534.4	13469.9	16249	0.828973	0.732284
Q61024	>sp|Q61024|ASNS_MOUSE Asparagine synthetase [glutamine-hydrolyzing] OS=Mus musculus OX=10090 GN=Asns PE=1 SV=3	NaN	NaN	228.645	197.748	NaN	NaN	228.645	197.748	1.15625	#DIV/0!
Q61033	>sp|Q61033|LAP2A_MOUSE Lamina-associated polypeptide 2, isoforms alpha/zeta OS=Mus musculus OX=10090 GN=Tmpo PE=1 SV=4	NaN	637.935	678.402	518.977	742.998	NaN	658.169	630.988	1.04308	0.8335
Q61081	>sp|Q61081|CDC37_MOUSE Hsp90 co-chaperone Cdc37 OS=Mus musculus OX=10090 GN=Cdc37 PE=1 SV=1	NaN	NaN	350.933	NaN	NaN	NaN	350.933	#DIV/0!	#DIV/0!	#DIV/0!
P33587	>sp|P33587|PROC_MOUSE Vitamin K-dependent protein C OS=Mus musculus OX=10090 GN=Proc PE=1 SV=2	14261.6	9295.42	10764.9	11433	14215.3	15843.3	11440.7	13830.5	0.827203	0.288929
Q6S9I3	>tr|Q6S9I3|Q6S9I3_MOUSE HMW kininogen-II OS=Mus musculus OX=10090 GN=Kng2 PE=1 SV=1	2.06575e+06	1.53841e+06	1.4936e+06	1.94764e+06	2239555	1.98506e+06	1.69925e+06	2.05742e+06	0.825916	0.156039
Q99PT1	>sp|Q99PT1|GDIR1_MOUSE Rho GDP-dissociation inhibitor 1 OS=Mus musculus OX=10090 GN=Arhgdia PE=1 SV=3	681.259	1946.8	1552.86	2028.02	1727.06	1308.65	1393.64	1687.91	0.82566	0.529667
Q99LJ1	>sp|Q99LJ1|FUCO_MOUSE Tissue alpha-L-fucosidase OS=Mus musculus OX=10090 GN=Fuca1 PE=1 SV=1	880.488	1312.29	1253.06	1460.25	1498.53	1218.04	1148.61	1392.27	0.824993	0.205125
Q61164	>sp|Q61164|CTCF_MOUSE Transcriptional repressor CTCF OS=Mus musculus OX=10090 GN=Ctcf PE=1 SV=2	NaN	335.698	NaN	216.787	NaN	1847.68	335.698	1032.23	0.325215	#DIV/0!
P47877	>sp|P47877|IBP2_MOUSE Insulin-like growth factor-binding protein 2 OS=Mus musculus OX=10090 GN=Igfbp2 PE=2 SV=2	915.719	1042.21	564.728	1012.83	694.528	1353.63	840.885	1020.33	0.824132	0.492717
Q9R1P4	>sp|Q9R1P4|PSA1_MOUSE Proteasome subunit alpha type-1 OS=Mus musculus OX=10090 GN=Psma1 PE=1 SV=1	12448.8	9164.12	11660.5	12299	15020.8	13070.7	11091.1	13463.5	0.823795	0.13724
P31725	>sp|P31725|S10A9_MOUSE Protein S100-A9 OS=Mus musculus OX=10090 GN=S100a9 PE=1 SV=3	8613.6	9286.27	13314.7	10205.2	14512.5	13230.5	10404.9	12649.4	0.822556	0.312859
Q61206	>sp|Q61206|PA1B2_MOUSE Platelet-activating factor acetylhydrolase IB subunit alpha2 OS=Mus musculus OX=10090 GN=Pafah1b2 PE=1 SV=2	NaN	329.033	713.776	1021.82	733.475	313.786	521.405	689.695	0.755994	0.615828
O70435	>sp|O70435|PSA3_MOUSE Proteasome subunit alpha type-3 OS=Mus musculus OX=10090 GN=Psma3 PE=1 SV=3	6577.56	6499.56	6803.29	7588.96	9469.4	7114.69	6626.8	8057.68	0.82242	0.119581
A0A075B5S3	>tr|A0A075B5S3|A0A075B5S3_MOUSE Immunoglobulin heavy variable 14-4 OS=Mus musculus OX=10090 GN=Ighv14-4 PE=1 SV=1	2039.43	478.039	990.466	NaN	NaN	1423.39	1169.31	1423.39	0.821496	#DIV/0!
Q61245	>sp|Q61245|COBA1_MOUSE Collagen alpha-1(XI) chain OS=Mus musculus OX=10090 GN=Col11a1 PE=1 SV=2	NaN	NaN	NaN	NaN	NaN	NaN	#DIV/0!	#DIV/0!	#DIV/0!	#DIV/0!
P35917	>sp|P35917|VGFR3_MOUSE Vascular endothelial growth factor receptor 3 OS=Mus musculus OX=10090 GN=Flt4 PE=1 SV=1	5518.23	5533.26	5235.58	6634.1	6637.31	6620.07	5429.02	6630.49	0.818796	0.000243854
P26928	>sp|P26928|HGFL_MOUSE Hepatocyte growth factor-like protein OS=Mus musculus OX=10090 GN=Mst1 PE=2 SV=2	17396.8	13735.2	13699.2	17306.9	20315	17415.1	14943.7	18345.6	0.814564	0.0966269
Q61282	>sp|Q61282|PGCA_MOUSE Aggrecan core protein OS=Mus musculus OX=10090 GN=Acan PE=1 SV=2	NaN	NaN	NaN	NaN	NaN	NaN	#DIV/0!	#DIV/0!	#DIV/0!	#DIV/0!
P49722	>sp|P49722|PSA2_MOUSE Proteasome subunit alpha type-2 OS=Mus musculus OX=10090 GN=Psma2 PE=1 SV=3	7884.36	6330.3	6427.96	7649.99	9212.63	8489.62	6880.88	8450.75	0.814233	0.0808047
Q9Z2U0	>sp|Q9Z2U0|PSA7_MOUSE Proteasome subunit alpha type-7 OS=Mus musculus OX=10090 GN=Psma7 PE=1 SV=1	5821.13	8386.19	7862.65	9521.2	9462.69	8129.3	7356.66	9037.73	0.813994	0.136766
Q921I1	>sp|Q921I1|TRFE_MOUSE Serotransferrin OS=Mus musculus OX=10090 GN=Tf PE=1 SV=1	8.23634e+06	6.85624e+06	6.24479e+06	7.93459e+06	9125523	9206732	7.11246e+06	8.75561e+06	0.812331	0.0840925
O88569	>sp|O88569|ROA2_MOUSE Heterogeneous nuclear ribonucleoproteins A2/B1 OS=Mus musculus OX=10090 GN=Hnrnpa2b1 PE=1 SV=2	1165.08	2713.86	3158.35	2874.23	3352.03	2442.8	2345.77	2889.69	0.811772	0.455366
P07356	>sp|P07356|ANXA2_MOUSE Annexin A2 OS=Mus musculus OX=10090 GN=Anxa2 PE=1 SV=2	1117.33	2457.43	857.855	1653.64	2362.65	1482.89	1477.54	1833.06	0.806051	0.562744
Q61475	>sp|Q61475|DAF1_MOUSE Complement decay-accelerating factor, GPI-anchored OS=Mus musculus OX=10090 GN=Cd55 PE=1 SV=2	272.607	NaN	NaN	NaN	NaN	316.846	272.607	316.846	0.860379	#DIV/0!
Q63880	>sp|Q63880|EST3A_MOUSE Carboxylesterase 3A OS=Mus musculus OX=10090 GN=Ces3a PE=1 SV=2	148.645	639.377	325.803	NaN	539.141	382.587	371.275	460.864	0.805607	0.675954
O08677	>sp|O08677|KNG1_MOUSE Kininogen-1 OS=Mus musculus OX=10090 GN=Kng1 PE=1 SV=1	1.80472e+06	1.09457e+06	1249421	1.50214e+06	1738084	1.91879e+06	1.38291e+06	1.71967e+06	0.804168	0.244513
Q61554	>sp|Q61554|FBN1_MOUSE Fibrillin-1 OS=Mus musculus OX=10090 GN=Fbn1 PE=1 SV=2	444.501	414.377	NaN	153.023	NaN	NaN	429.439	153.023	2.80638	#DIV/0!
Q9Z2U1	>sp|Q9Z2U1|PSA5_MOUSE Proteasome subunit alpha type-5 OS=Mus musculus OX=10090 GN=Psma5 PE=1 SV=1	5946.8	4741.48	4457.17	6341.41	7120.04	5399.85	5048.48	6287.1	0.80299	0.14047
P43275	>sp|P43275|H11_MOUSE Histone H1.1 OS=Mus musculus OX=10090 GN=H1-1 PE=1 SV=2	1621.11	1877.11	2111.38	1821.78	2843.09	NaN	1869.87	2332.44	0.80168	0.353351
O08553	>sp|O08553|DPYL2_MOUSE Dihydropyrimidinase-related protein 2 OS=Mus musculus OX=10090 GN=Dpysl2 PE=1 SV=2	261.52	518.47	667.822	1118.86	445.741	245.225	482.604	603.275	0.799973	0.69833
Q9JLJ2	>sp|Q9JLJ2|AL9A1_MOUSE 4-trimethylaminobutyraldehyde dehydrogenase OS=Mus musculus OX=10090 GN=Aldh9a1 PE=1 SV=1	582.154	754.883	1205.83	1501.61	898.193	788.102	847.621	1062.64	0.797659	0.498758
P05214	>sp|P05214|TBA3_MOUSE Tubulin alpha-3 chain OS=Mus musculus OX=10090 GN=Tuba3b PE=1 SV=1	1108.35	1016.05	3424.4	3665.12	1187.11	2121.63	1849.6	2324.62	0.795659	0.679763
C0HKE1;C0HKE2;C0HKE3;C0HKE4;C0HKE5;C0HKE6;C0HKE7;C0HKE8;C0HKE9;Q64523;Q6GSS7;Q8BFU2;Q8CGP4;Q8CGP5;Q8CGP6;Q8CGP7;Q8R1M2	>sp|C0HKE1|H2A1B_MOUSE Histone H2A type 1-B OS=Mus musculus OX=10090 GN=H2ac4 PE=1 SV=1;>sp|C0HKE2|H2A1C_MOUSE Histone H2A type 1-C OS=Mus musculus OX=10090 GN=H2ac6 PE=1 SV=1;>sp|C0HKE3|H2A1D_MOUSE Histone H2A type 1-D OS=Mus musculus OX=10090 GN=H2ac7 PE=1 SV=1;>sp|C0HKE4|H2A1E_MOUSE Histone H2A type 1-E OS=Mus musculus OX=10090 GN=H2ac8 PE=1 SV=1;>sp|C0HKE5|H2A1G_MOUSE Histone H2A type 1-G OS=…	20571.5	49828.3	37490.7	33402.1	55988.7	46383.1	35963.5	45258	0.794634	0.434521
Q9EQU5	>sp|Q9EQU5|SET_MOUSE Protein SET OS=Mus musculus OX=10090 GN=Set PE=1 SV=1	807.557	913.427	1981.73	1488.58	1512.64	1663.92	1234.24	1555.04	0.793699	0.44495
P11679	>sp|P11679|K2C8_MOUSE Keratin, type II cytoskeletal 8 OS=Mus musculus OX=10090 GN=Krt8 PE=1 SV=4	1988.3	12008.9	3350.2	4676.45	8365.22	8825.76	5782.45	7289.14	0.793297	0.680711
A0A0A6YWI9	>tr|A0A0A6YWI9|A0A0A6YWI9_MOUSE Immunoglobulin heavy variable V1-11 (Fragment) OS=Mus musculus OX=10090 GN=Ighv1-11 PE=1 SV=1	8739.84	5679.45	4660.8	15678.4	2849.15	5561.32	6360.03	8029.63	0.792071	0.704133
P02535	>sp|P02535|K1C10_MOUSE Keratin, type I cytoskeletal 10 OS=Mus musculus OX=10090 GN=Krt10 PE=1 SV=3	15479.6	67462.4	18011.2	23519	62674.4	41283.8	33651.1	42492.4	0.791931	0.686481
P28666	>sp|P28666|MUG2_MOUSE Murinoglobulin-2 OS=Mus musculus OX=10090 GN=Mug2 PE=1 SV=2	3779.13	7809.73	13177.5	10424.5	18015.7	2880.03	8255.45	10440.1	0.790744	0.693123
Q61398	>sp|Q61398|PCOC1_MOUSE Procollagen C-endopeptidase enhancer 1 OS=Mus musculus OX=10090 GN=Pcolce PE=1 SV=2	1177.25	1345.59	531.566	1255.16	1295.14	1329.59	1018.14	1293.3	0.787242	0.331167
P10853;P10854;Q64475;Q64478;Q64525;Q6ZWY9;Q8CGP1;Q8CGP2	>sp|P10853|H2B1F_MOUSE Histone H2B type 1-F/J/L OS=Mus musculus OX=10090 GN=H2bc15 PE=1 SV=2;>sp|P10854|H2B1M_MOUSE Histone H2B type 1-M OS=Mus musculus OX=10090 GN=H2bc14 PE=1 SV=2;>sp|Q64475|H2B1B_MOUSE Histone H2B type 1-B OS=Mus musculus OX=10090 GN=H2bc3 PE=1 SV=3;>sp|Q64478|H2B1H_MOUSE Histone H2B type 1-H OS=Mus musculus OX=10090 GN=H2bc9 PE=1 SV=3;>sp|Q64525|H2B2B_MOUSE Histone H2B type 2…	4845.17	7943.23	5244.53	6373.43	8117.74	8424.89	6010.98	7638.69	0.786912	0.234532
P17918	>sp|P17918|PCNA_MOUSE Proliferating cell nuclear antigen OS=Mus musculus OX=10090 GN=Pcna PE=1 SV=2	537.684	329.918	526.472	590.705	NaN	NaN	464.691	590.705	0.786673	#DIV/0!
Q61878	>sp|Q61878|PRG2_MOUSE Bone marrow proteoglycan OS=Mus musculus OX=10090 GN=Prg2 PE=1 SV=1	272.963	291.88	NaN	NaN	NaN	NaN	282.421	#DIV/0!	#DIV/0!	#DIV/0!
Q61900	>sp|Q61900|SMR3A_MOUSE Submaxillary gland androgen-regulated protein 3A OS=Mus musculus OX=10090 GN=Smr3a PE=2 SV=1	NaN	NaN	NaN	NaN	999.894	780.751	#DIV/0!	890.323	#DIV/0!	#DIV/0!
P16301	>sp|P16301|LCAT_MOUSE Phosphatidylcholine-sterol acyltransferase OS=Mus musculus OX=10090 GN=Lcat PE=1 SV=2	71569.8	53603.7	53047.2	61546.1	80418.4	84737.5	59406.9	75567.3	0.786145	0.159516
Q61982	>sp|Q61982|NOTC3_MOUSE Neurogenic locus notch homolog protein 3 OS=Mus musculus OX=10090 GN=Notch3 PE=1 SV=1	NaN	NaN	NaN	NaN	NaN	296.182	#DIV/0!	296.182	#DIV/0!	#DIV/0!
P35330	>sp|P35330|ICAM2_MOUSE Intercellular adhesion molecule 2 OS=Mus musculus OX=10090 GN=Icam2 PE=1 SV=1	1707.02	2093.12	1303.41	2639.22	1946.41	1919.53	1701.18	2168.39	0.784538	0.227218
Q62000	>sp|Q62000|MIME_MOUSE Mimecan OS=Mus musculus OX=10090 GN=Ogn PE=1 SV=1	842.559	1406.7	NaN	1584.86	NaN	NaN	1124.63	1584.86	0.709607	#DIV/0!
P00688	>sp|P00688|AM2A5_MOUSE Pancreatic alpha-amylase 2a5 OS=Mus musculus OX=10090 GN=Amy2a5 PE=1 SV=2	5764.72	11567.9	11544.3	9884.1	15158	11841	9625.63	12294.4	0.78293	0.340556
Q62059	>sp|Q62059|CSPG2_MOUSE Versican core protein OS=Mus musculus OX=10090 GN=Vcan PE=1 SV=2	NaN	593.879	NaN	NaN	NaN	NaN	593.879	#DIV/0!	#DIV/0!	#DIV/0!
Q9R0P3	>sp|Q9R0P3|ESTD_MOUSE S-formylglutathione hydrolase OS=Mus musculus OX=10090 GN=Esd PE=1 SV=1	666.101	698.508	2587.95	2879.57	1344.38	825.414	1317.52	1683.12	0.782784	0.700834
Q62148	>sp|Q62148|AL1A2_MOUSE Retinal dehydrogenase 2 OS=Mus musculus OX=10090 GN=Aldh1a2 PE=1 SV=2	NaN	NaN	NaN	NaN	NaN	NaN	#DIV/0!	#DIV/0!	#DIV/0!	#DIV/0!
P09803	>sp|P09803|CADH1_MOUSE Cadherin-1 OS=Mus musculus OX=10090 GN=Cdh1 PE=1 SV=1	3438.38	3864.61	2127.75	3985.77	3865.64	4208.46	3143.58	4019.96	0.781994	0.174944
P01869	>sp|P01869|IGH1M_MOUSE Ig gamma-1 chain C region, membrane-bound form OS=Mus musculus OX=10090 GN=Ighg1 PE=1 SV=2	514264	555261	576807	507332	935370	662905	548777	701869	0.78188	0.292585
Q64524;Q8CGP0;Q9D2U9	>sp|Q64524|H2B2E_MOUSE Histone H2B type 2-E OS=Mus musculus OX=10090 GN=H2bc21 PE=1 SV=3;>sp|Q8CGP0|H2B3B_MOUSE Histone H2B type 3-B OS=Mus musculus OX=10090 GN=H2bc26 PE=1 SV=3;>sp|Q9D2U9|H2B3A_MOUSE H2B.U histone 2 OS=Mus musculus OX=10090 GN=H2bu2 PE=1 SV=3	42235.3	66905.5	55191.4	52173.3	84314.8	74095.7	54777.4	70194.6	0.780365	0.263467
Q62356	>sp|Q62356|FSTL1_MOUSE Follistatin-related protein 1 OS=Mus musculus OX=10090 GN=Fstl1 PE=1 SV=2	1511.48	2331.94	NaN	NaN	NaN	423.146	1921.71	423.146	4.54148	#DIV/0!
E9PVG8	>tr|E9PVG8|E9PVG8_MOUSE RIKEN cDNA 9530053A07 gene OS=Mus musculus OX=10090 GN=Fcgbpl1 PE=1 SV=1	2566.56	1955.78	1297.41	3664.6	1825.14	1992.22	1939.92	2493.99	0.777838	0.46832
E9Q414	>sp|E9Q414|APOB_MOUSE Apolipoprotein B-100 OS=Mus musculus OX=10090 GN=Apob PE=1 SV=1	175510	175220	172947	196828	269236	209161	174559	225075	0.775561	0.0869552
Q62469	>sp|Q62469|ITA2_MOUSE Integrin alpha-2 OS=Mus musculus OX=10090 GN=Itga2 PE=1 SV=2	NaN	NaN	NaN	593.86	490.914	387.458	#DIV/0!	490.744	#DIV/0!	#DIV/0!
P56959;Q8BQ46	>sp|P56959|FUS_MOUSE RNA-binding protein FUS OS=Mus musculus OX=10090 GN=Fus PE=1 SV=1;>tr|Q8BQ46|Q8BQ46_MOUSE TAF15 RNA polymerase II, TATA box binding protein (TBP)-associated factor OS=Mus musculus OX=10090 GN=Taf15 PE=1 SV=1	1110.36	1412.15	1250.93	1460.16	1738.66	1667.04	1257.81	1621.95	0.775494	0.0393031
Q64176	>sp|Q64176|EST1E_MOUSE Carboxylesterase 1E OS=Mus musculus OX=10090 GN=Ces1e PE=1 SV=1	NaN	NaN	8821.25	15147.7	NaN	NaN	8821.25	15147.7	0.58235	#DIV/0!
Q64299	>sp|Q64299|CCN3_MOUSE CCN family member 3 OS=Mus musculus OX=10090 GN=Ccn3 PE=1 SV=1	NaN	NaN	NaN	218.55	NaN	NaN	#DIV/0!	218.55	#DIV/0!	#DIV/0!
P01887	>sp|P01887|B2MG_MOUSE Beta-2-microglobulin OS=Mus musculus OX=10090 GN=B2m PE=1 SV=2	269953	181340	157171	132456	299251	354231	202822	261979	0.774189	0.474231
Q64374	>sp|Q64374|RGN_MOUSE Regucalcin OS=Mus musculus OX=10090 GN=Rgn PE=1 SV=1	990.678	NaN	NaN	NaN	NaN	NaN	990.678	#DIV/0!	#DIV/0!	#DIV/0!
P59325	>sp|P59325|IF5_MOUSE Eukaryotic translation initiation factor 5 OS=Mus musculus OX=10090 GN=Eif5 PE=1 SV=1	267.167	556.121	589.602	818.506	568.325	440.885	470.963	609.239	0.773035	0.411405
Q64437	>sp|Q64437|ADH7_MOUSE All-trans-retinol dehydrogenase [NAD(+)] ADH7 OS=Mus musculus OX=10090 GN=Adh7 PE=2 SV=2	NaN	NaN	NaN	169.069	110.91	NaN	#DIV/0!	139.99	#DIV/0!	#DIV/0!
P29788	>sp|P29788|VTNC_MOUSE Vitronectin OS=Mus musculus OX=10090 GN=Vtn PE=1 SV=2	169954	143405	163127	183438	205089	227888	158829	205472	0.772995	0.0366206
P55065	>sp|P55065|PLTP_MOUSE Phospholipid transfer protein OS=Mus musculus OX=10090 GN=Pltp PE=1 SV=1	41286	42475.7	43172.7	58446.1	54945.4	50869.2	42311.5	54753.6	0.772762	0.00528894
Q64514	>sp|Q64514|TPP2_MOUSE Tripeptidyl-peptidase 2 OS=Mus musculus OX=10090 GN=Tpp2 PE=1 SV=3	NaN	NaN	183.4	NaN	NaN	NaN	183.4	#DIV/0!	#DIV/0!	#DIV/0!
P62900	>sp|P62900|RL31_MOUSE Large ribosomal subunit protein eL31 OS=Mus musculus OX=10090 GN=Rpl31 PE=1 SV=1	2639.35	4001.06	3923.22	4486.75	5260.71	3924.71	3521.21	4557.39	0.772638	0.152444
Q9JMA1	>sp|Q9JMA1|UBP14_MOUSE Ubiquitin carboxyl-terminal hydrolase 14 OS=Mus musculus OX=10090 GN=Usp14 PE=1 SV=3	480.168	788.629	1294.17	1072.66	1356.02	892.256	854.324	1106.98	0.771762	0.407055
P63242	>sp|P63242|IF5A1_MOUSE Eukaryotic translation initiation factor 5A-1 OS=Mus musculus OX=10090 GN=Eif5a PE=1 SV=2	1809.04	2418.87	4567.79	4857.85	3439.69	3131.41	2931.9	3809.65	0.769598	0.425921
P06684	>sp|P06684|CO5_MOUSE Complement C5 OS=Mus musculus OX=10090 GN=C5 PE=1 SV=2	90123.7	83783.8	96449.6	106469	137733	107863	90119	117355	0.767921	0.0657604
P14430	>sp|P14430|HA18_MOUSE H-2 class I histocompatibility antigen, Q8 alpha chain OS=Mus musculus OX=10090 GN=H2-Q8 PE=3 SV=1	409989	313733	389186	429972	626187	395104	370969	483754	0.766854	0.219973
Q64727	>sp|Q64727|VINC_MOUSE Vinculin OS=Mus musculus OX=10090 GN=Vcl PE=1 SV=4	3103.28	3971.95	4716.48	5748.98	4937.82	4733.14	3930.57	5139.98	0.764705	0.0968897
Q64739	>sp|Q64739|COBA2_MOUSE Collagen alpha-2(XI) chain OS=Mus musculus OX=10090 GN=Col11a2 PE=2 SV=3	307.841	103.017	NaN	2135.47	1539.67	2069.58	205.429	1914.91	0.107279	0.00678341
P21460	>sp|P21460|CYTC_MOUSE Cystatin-C OS=Mus musculus OX=10090 GN=Cst3 PE=1 SV=2	8804.19	14542.5	11357	15291.1	17285.3	12905.3	11567.9	15160.5	0.763027	0.160376
D3Z2H9	>tr|D3Z2H9|D3Z2H9_MOUSE Tropomyosin 3, related sequence 7 OS=Mus musculus OX=10090 GN=Tpm3-rs7 PE=1 SV=1	310.683	296.411	385.93	403.492	NaN	472.043	331.008	437.767	0.756128	0.0937291
Q9CQF9	>sp|Q9CQF9|PCYOX_MOUSE Prenylcysteine oxidase 1 OS=Mus musculus OX=10090 GN=Pcyox1 PE=1 SV=1	4488.43	4067	3799.74	5395.64	6672.72	4353.03	4118.39	5473.8	0.752383	0.124943
Q6GU68	>sp|Q6GU68|ISLR_MOUSE Immunoglobulin superfamily containing leucine-rich repeat protein OS=Mus musculus OX=10090 GN=Islr PE=1 SV=1	NaN	812.586	544.857	2112.64	1528.4	1992.61	678.721	1877.88	0.361429	0.0173709
Q61702	>sp|Q61702|ITIH1_MOUSE Inter-alpha-trypsin inhibitor heavy chain H1 OS=Mus musculus OX=10090 GN=Itih1 PE=1 SV=2	159740	107945	129236	152003	181906	195016	132307	176308	0.750428	0.089212
Q6IFZ6	>sp|Q6IFZ6|K2C1B_MOUSE Keratin, type II cytoskeletal 1b OS=Mus musculus OX=10090 GN=Krt77 PE=1 SV=1	NaN	155.894	NaN	NaN	NaN	NaN	155.894	#DIV/0!	#DIV/0!	#DIV/0!
Q8CHP8	>sp|Q8CHP8|PGP_MOUSE Glycerol-3-phosphate phosphatase OS=Mus musculus OX=10090 GN=Pgp PE=1 SV=1	6079.67	6107.21	7038.84	9873.29	7917.18	7835.11	6408.57	8541.86	0.750255	0.044353
Q6NXH9	>sp|Q6NXH9|K2C73_MOUSE Keratin, type II cytoskeletal 73 OS=Mus musculus OX=10090 GN=Krt73 PE=1 SV=1	NaN	NaN	168.988	NaN	169.176	NaN	168.988	169.176	0.998888	#DIV/0!
Q9QZQ8	>sp|Q9QZQ8|H2AY_MOUSE Core histone macro-H2A.1 OS=Mus musculus OX=10090 GN=Macroh2a1 PE=1 SV=4	580.052	995.066	865.224	844.014	1550.53	871.748	813.447	1088.76	0.74713	0.35185
Q6P1B1	>sp|Q6P1B1|XPP1_MOUSE Xaa-Pro aminopeptidase 1 OS=Mus musculus OX=10090 GN=Xpnpep1 PE=1 SV=1	NaN	NaN	1172.6	1447.1	NaN	NaN	1172.6	1447.1	0.810311	#DIV/0!
Q6P5F9	>sp|Q6P5F9|XPO1_MOUSE Exportin-1 OS=Mus musculus OX=10090 GN=Xpo1 PE=1 SV=1	NaN	NaN	NaN	72.9873	NaN	NaN	#DIV/0!	72.9873	#DIV/0!	#DIV/0!
Q6P8U6	>sp|Q6P8U6|LIPP_MOUSE Pancreatic triacylglycerol lipase OS=Mus musculus OX=10090 GN=Pnlip PE=1 SV=1	262.776	479.42	NaN	NaN	NaN	NaN	371.098	#DIV/0!	#DIV/0!	#DIV/0!
Q6P9R1	>sp|Q6P9R1|DDX51_MOUSE ATP-dependent RNA helicase DDX51 OS=Mus musculus OX=10090 GN=Ddx51 PE=1 SV=1	NaN	473.455	NaN	NaN	NaN	NaN	473.455	#DIV/0!	#DIV/0!	#DIV/0!
Q6PDE7	>sp|Q6PDE7|GGT6_MOUSE Glutathione hydrolase 6 OS=Mus musculus OX=10090 GN=Ggt6 PE=2 SV=1	NaN	NaN	NaN	309.121	206.545	227.466	#DIV/0!	247.711	#DIV/0!	#DIV/0!
P01878	>sp|P01878|IGHA_MOUSE Ig alpha chain C region OS=Mus musculus OX=10090 PE=1 SV=1	57648.7	80293.3	34056.9	56653.9	92385.7	81348.9	57333	76796.2	0.74656	0.316653
Q6PNC0	>sp|Q6PNC0|DMXL1_MOUSE DmX-like protein 1 OS=Mus musculus OX=10090 GN=Dmxl1 PE=1 SV=1	303.163	NaN	NaN	NaN	NaN	NaN	303.163	#DIV/0!	#DIV/0!	#DIV/0!
Q6QI06	>sp|Q6QI06|RICTR_MOUSE Rapamycin-insensitive companion of mTOR OS=Mus musculus OX=10090 GN=Rictor PE=1 SV=2	1079.91	NaN	1865.54	1763.95	NaN	NaN	1472.72	1763.95	0.834902	#DIV/0!
P24452	>sp|P24452|CAPG_MOUSE Macrophage-capping protein OS=Mus musculus OX=10090 GN=Capg PE=1 SV=2	336.736	439.406	1411.33	1736.7	515.252	688.42	729.157	980.124	0.743943	0.650091
Q9CWJ9	>sp|Q9CWJ9|PUR9_MOUSE Bifunctional purine biosynthesis protein ATIC OS=Mus musculus OX=10090 GN=Atic PE=1 SV=2	1461.97	1295.19	3200.49	3637.92	2106.7	2265.38	1985.88	2670	0.743776	0.429633
Q6V3W6	>sp|Q6V3W6|DRC7_MOUSE Dynein regulatory complex subunit 7 OS=Mus musculus OX=10090 GN=Drc7 PE=1 SV=4	NaN	NaN	NaN	2532.6	NaN	NaN	#DIV/0!	2532.6	#DIV/0!	#DIV/0!
P70663	>sp|P70663|SPRL1_MOUSE SPARC-like protein 1 OS=Mus musculus OX=10090 GN=Sparcl1 PE=1 SV=3	4897.94	5607.31	3027.64	6577.54	5444.04	6175.91	4510.96	6065.83	0.743668	0.13709
P49182	>sp|P49182|HEP2_MOUSE Heparin cofactor 2 OS=Mus musculus OX=10090 GN=Serpind1 PE=1 SV=1	174800	144128	119831	181691	221427	186914	146253	196677	0.743618	0.0670973
Q6ZQ18	>sp|Q6ZQ18|EFR3B_MOUSE Protein EFR3 homolog B OS=Mus musculus OX=10090 GN=Efr3b PE=1 SV=2	NaN	NaN	NaN	NaN	NaN	NaN	#DIV/0!	#DIV/0!	#DIV/0!	#DIV/0!
Q8BGQ7	>sp|Q8BGQ7|SYAC_MOUSE Alanine--tRNA ligase, cytoplasmic OS=Mus musculus OX=10090 GN=Aars1 PE=1 SV=1	113.978	128.244	270.76	229.997	NaN	NaN	170.994	229.997	0.743462	#DIV/0!
Q6ZWR6	>sp|Q6ZWR6|SYNE1_MOUSE Nesprin-1 OS=Mus musculus OX=10090 GN=Syne1 PE=1 SV=2	NaN	477.214	NaN	NaN	NaN	NaN	477.214	#DIV/0!	#DIV/0!	#DIV/0!
Q6ZWU9;Q6ZWY3	>sp|Q6ZWU9|RS27_MOUSE Small ribosomal subunit protein eS27 OS=Mus musculus OX=10090 GN=Rps27 PE=1 SV=3;>sp|Q6ZWY3|RS27L_MOUSE Small ribosomal subunit protein eS27-like OS=Mus musculus OX=10090 GN=Rps27l PE=1 SV=3	935.951	NaN	1504.63	NaN	NaN	NaN	1220.29	#DIV/0!	#DIV/0!	#DIV/0!
Q6ZWV3	>sp|Q6ZWV3|RL10_MOUSE Large ribosomal subunit protein uL16 OS=Mus musculus OX=10090 GN=Rpl10 PE=1 SV=3	357.319	415.084	NaN	NaN	NaN	NaN	386.202	#DIV/0!	#DIV/0!	#DIV/0!
P61089	>sp|P61089|UBE2N_MOUSE Ubiquitin-conjugating enzyme E2 N OS=Mus musculus OX=10090 GN=Ube2n PE=1 SV=1	1423.6	2859.24	5443.3	5262.23	4288.16	3543.97	3242.05	4364.79	0.742773	0.428926
Q3TTY5	>sp|Q3TTY5|K22E_MOUSE Keratin, type II cytoskeletal 2 epidermal OS=Mus musculus OX=10090 GN=Krt2 PE=1 SV=1	12927.1	52666.8	17601	22781.5	51120.4	38167.7	27731.6	37356.5	0.74235	0.555471
Q71RI9	>sp|Q71RI9|KAT3_MOUSE Kynurenine--oxoglutarate transaminase 3 OS=Mus musculus OX=10090 GN=Kyat3 PE=1 SV=1	318.121	534.81	NaN	NaN	NaN	NaN	426.466	#DIV/0!	#DIV/0!	#DIV/0!
Q76KF0	>sp|Q76KF0|SEM6D_MOUSE Semaphorin-6D OS=Mus musculus OX=10090 GN=Sema6d PE=1 SV=1	NaN	NaN	NaN	NaN	NaN	NaN	#DIV/0!	#DIV/0!	#DIV/0!	#DIV/0!
A0A668KLU9	>tr|A0A668KLU9|A0A668KLU9_MOUSE Complement factor H-related 2 OS=Mus musculus OX=10090 GN=Cfhr2 PE=1 SV=1	123324	99946.6	96239.3	138852	133030	158574	106503	143485	0.742259	0.032173
Q78ZA7	>sp|Q78ZA7|NP1L4_MOUSE Nucleosome assembly protein 1-like 4 OS=Mus musculus OX=10090 GN=Nap1l4 PE=1 SV=1	NaN	NaN	148.173	103.513	NaN	NaN	148.173	103.513	1.43144	#DIV/0!
Q792Y9	>tr|Q792Y9|Q792Y9_MOUSE Predicted gene 5771 OS=Mus musculus OX=10090 GN=Prss1l PE=1 SV=1	NaN	NaN	NaN	NaN	NaN	NaN	#DIV/0!	#DIV/0!	#DIV/0!	#DIV/0!
Q792Z0	>tr|Q792Z0|Q792Z0_MOUSE Protease, serine 3 OS=Mus musculus OX=10090 GN=Prss3 PE=1 SV=1	NaN	431.938	NaN	NaN	NaN	NaN	431.938	#DIV/0!	#DIV/0!	#DIV/0!
Q6P069	>sp|Q6P069|SORCN_MOUSE Sorcin OS=Mus musculus OX=10090 GN=Sri PE=1 SV=1	1317.71	1422.77	1082.93	2021.25	1148.95	2002.13	1274.47	1724.11	0.739204	0.214029
P14733;P21619	>sp|P14733|LMNB1_MOUSE Lamin-B1 OS=Mus musculus OX=10090 GN=Lmnb1 PE=1 SV=3;>sp|P21619|LMNB2_MOUSE Lamin-B2 OS=Mus musculus OX=10090 GN=Lmnb2 PE=1 SV=2	1018.98	2130.65	1515.9	NaN	2852.13	1361.74	1555.17	2106.94	0.738121	0.484328
O88685	>sp|O88685|PRS6A_MOUSE 26S proteasome regulatory subunit 6A OS=Mus musculus OX=10090 GN=Psmc3 PE=1 SV=2	751.168	1837.79	1676.29	2746.52	1635.47	1398.49	1421.75	1926.83	0.737871	0.399353
Q9DBP5	>sp|Q9DBP5|KCY_MOUSE UMP-CMP kinase OS=Mus musculus OX=10090 GN=Cmpk1 PE=1 SV=1	416.013	817.404	2781.05	2482.96	1149.26	NaN	1338.15	1816.11	0.736824	0.684364
Q7TPR4	>sp|Q7TPR4|ACTN1_MOUSE Alpha-actinin-1 OS=Mus musculus OX=10090 GN=Actn1 PE=1 SV=1	NaN	NaN	593.557	881.275	207.482	236.693	593.557	441.817	1.34345	#DIV/0!
Q7TPZ8	>sp|Q7TPZ8|CBPA1_MOUSE Carboxypeptidase A1 OS=Mus musculus OX=10090 GN=Cpa1 PE=1 SV=1	NaN	275.544	NaN	NaN	NaN	NaN	275.544	#DIV/0!	#DIV/0!	#DIV/0!
Q922B2	>sp|Q922B2|SYDC_MOUSE Aspartate--tRNA ligase, cytoplasmic OS=Mus musculus OX=10090 GN=Dars1 PE=1 SV=2	903.591	1454.21	1497.89	2242.63	1540.6	1488.42	1285.23	1757.21	0.731403	0.201789
Q7TS08	>tr|Q7TS08|Q7TS08_MOUSE Olfactory receptor Olfr295 OS=Mus musculus OX=10090 GN=Or14c41 PE=4 SV=1	625.94	1198.02	NaN	NaN	NaN	NaN	911.979	#DIV/0!	#DIV/0!	#DIV/0!
P62827	>sp|P62827|RAN_MOUSE GTP-binding nuclear protein Ran OS=Mus musculus OX=10090 GN=Ran PE=1 SV=3	3252.77	5759.91	9374	9933.47	8037.63	7178.09	6128.89	8383.06	0.731105	0.312945
Q80T21	>sp|Q80T21|ATL4_MOUSE ADAMTS-like protein 4 OS=Mus musculus OX=10090 GN=Adamtsl4 PE=2 SV=1	NaN	NaN	NaN	416.853	NaN	NaN	#DIV/0!	416.853	#DIV/0!	#DIV/0!
Q80UG5	>sp|Q80UG5|SEPT9_MOUSE Septin-9 OS=Mus musculus OX=10090 GN=Septin9 PE=1 SV=1	NaN	58.2192	148.082	231.004	NaN	NaN	103.151	231.004	0.446532	#DIV/0!
Q80UR4	>tr|Q80UR4|Q80UR4_MOUSE Mast cell protease-11 OS=Mus musculus OX=10090 GN=Prss34 PE=1 SV=1	NaN	NaN	NaN	NaN	NaN	NaN	#DIV/0!	#DIV/0!	#DIV/0!	#DIV/0!
P61961	>sp|P61961|UFM1_MOUSE Ubiquitin-fold modifier 1 OS=Mus musculus OX=10090 GN=Ufm1 PE=1 SV=1	252.39	408.227	936.651	907.487	NaN	549.679	532.423	728.583	0.730765	0.55828
Q80WE4	>sp|Q80WE4|KI20B_MOUSE Kinesin-like protein KIF20B OS=Mus musculus OX=10090 GN=Kif20b PE=1 SV=3	NaN	NaN	976.36	NaN	NaN	NaN	976.36	#DIV/0!	#DIV/0!	#DIV/0!
Q80X72	>sp|Q80X72|LRC15_MOUSE Leucine-rich repeat-containing protein 15 OS=Mus musculus OX=10090 GN=Lrrc15 PE=1 SV=1	NaN	NaN	NaN	42875.6	36554.8	15907	#DIV/0!	31779.1	#DIV/0!	#DIV/0!
Q8K0D2	>sp|Q8K0D2|HABP2_MOUSE Hyaluronan-binding protein 2 OS=Mus musculus OX=10090 GN=Habp2 PE=1 SV=2	15060.9	16336.5	13950.2	18434.2	20884.7	22813.2	15115.9	20710.7	0.729857	0.0178625
Q80XR2	>sp|Q80XR2|AT2C1_MOUSE Calcium-transporting ATPase type 2C member 1 OS=Mus musculus OX=10090 GN=Atp2c1 PE=1 SV=2	NaN	NaN	NaN	NaN	640.285	NaN	#DIV/0!	640.285	#DIV/0!	#DIV/0!
Q9ESB3	>sp|Q9ESB3|HRG_MOUSE Histidine-rich glycoprotein OS=Mus musculus OX=10090 GN=Hrg PE=1 SV=2	1.12264e+06	734027	741498	953363	1.42216e+06	1.18518e+06	866055	1.1869e+06	0.729679	0.160468
Q80YR7	>sp|Q80YR7|CLSPN_MOUSE Claspin OS=Mus musculus OX=10090 GN=Clspn PE=1 SV=2	0.968713	NaN	NaN	1.23512	NaN	NaN	0.968713	1.23512	0.784308	#DIV/0!
P61079;P62838	>sp|P61079|UB2D3_MOUSE Ubiquitin-conjugating enzyme E2 D3 OS=Mus musculus OX=10090 GN=Ube2d3 PE=1 SV=1;>sp|P62838|UB2D2_MOUSE Ubiquitin-conjugating enzyme E2 D2 OS=Mus musculus OX=10090 GN=Ube2d2 PE=1 SV=1	387.588	948.676	1733.66	1643.92	1166.65	NaN	1023.31	1405.29	0.728184	0.526364
Tb927.10.5850:mRNA-p1	>Tb927.10.5850:mRNA-p1 | transcript=Tb927.10.5850:mRNA | gene=Tb927.10.5850 | organism=Trypanosoma_brucei_brucei_TREU927 | gene_product=N-terminal region of Chorein, a TM vesicle-mediated sorter, putative | transcript_product=N-terminal region of Chorein, a TM vesicle-mediated sorter, putative | location=Tb927_10_v5.1:1450933-1465164(-) | protein_length=4743 | sequence_SO=chromosome | SO=protein_…	30463.6	22090.7	27517.6	31014	44706.9	34403	26690.6	36708	0.727106	0.104794
Q8BFY9;Q99LG2	>sp|Q8BFY9|TNPO1_MOUSE Transportin-1 OS=Mus musculus OX=10090 GN=Tnpo1 PE=1 SV=2;>sp|Q99LG2|TNPO2_MOUSE Transportin-2 OS=Mus musculus OX=10090 GN=Tnpo2 PE=1 SV=1	NaN	NaN	97.8626	NaN	NaN	NaN	97.8626	#DIV/0!	#DIV/0!	#DIV/0!
P61939	>sp|P61939|THBG_MOUSE Thyroxine-binding globulin OS=Mus musculus OX=10090 GN=Serpina7 PE=2 SV=1	16313.9	14198.9	6863.09	18326.6	17440.9	15673.3	12458.6	17147	0.726577	0.189327
Q3THE2	>sp|Q3THE2|ML12B_MOUSE Myosin regulatory light chain 12B OS=Mus musculus OX=10090 GN=Myl12b PE=1 SV=2	1365.18	3086.66	2949.97	3902	3079.42	3208.56	2467.27	3396.66	0.726382	0.201471
P47879	>sp|P47879|IBP4_MOUSE Insulin-like growth factor-binding protein 4 OS=Mus musculus OX=10090 GN=Igfbp4 PE=1 SV=2	1296.29	1731.81	1620.52	2164.28	2002.98	2238.34	1549.54	2135.2	0.725712	0.0167046
P0C0S6;Q3THW5	>sp|P0C0S6|H2AZ_MOUSE Histone H2A.Z OS=Mus musculus OX=10090 GN=H2az1 PE=1 SV=2;>sp|Q3THW5|H2AV_MOUSE Histone H2A.V OS=Mus musculus OX=10090 GN=H2az2 PE=1 SV=3	1461.05	1982.82	1519.47	1475.33	3092.55	2301.06	1654.45	2289.65	0.722577	0.268877
P47880	>sp|P47880|IBP6_MOUSE Insulin-like growth factor-binding protein 6 OS=Mus musculus OX=10090 GN=Igfbp6 PE=2 SV=2	258.77	683.609	472.692	1030.82	477.777	456.236	471.691	654.943	0.720201	0.460165
Q9QYB1	>sp|Q9QYB1|CLIC4_MOUSE Chloride intracellular channel protein 4 OS=Mus musculus OX=10090 GN=Clic4 PE=1 SV=3	82.6552	129.882	244.688	212.234	NaN	NaN	152.409	212.234	0.718116	#DIV/0!
Q8BH64	>sp|Q8BH64|EHD2_MOUSE EH domain-containing protein 2 OS=Mus musculus OX=10090 GN=Ehd2 PE=1 SV=1	NaN	NaN	NaN	2323.3	NaN	NaN	#DIV/0!	2323.3	#DIV/0!	#DIV/0!
Q9Z2K1	>sp|Q9Z2K1|K1C16_MOUSE Keratin, type I cytoskeletal 16 OS=Mus musculus OX=10090 GN=Krt16 PE=1 SV=3	860.621	5300.05	1369.33	5103.24	3459.5	1969.96	2510	3510.9	0.714916	0.581079
Q8R016	>sp|Q8R016|BLMH_MOUSE Bleomycin hydrolase OS=Mus musculus OX=10090 GN=Blmh PE=1 SV=1	844.878	752.517	878.123	1027.45	1444.29	996.266	825.172	1156	0.713817	0.090928
Q8BHD8	>sp|Q8BHD8|PCMD2_MOUSE Protein-L-isoaspartate O-methyltransferase domain-containing protein 2 OS=Mus musculus OX=10090 GN=Pcmtd2 PE=2 SV=1	NaN	NaN	NaN	263.385	NaN	NaN	#DIV/0!	263.385	#DIV/0!	#DIV/0!
Q8BHK6	>sp|Q8BHK6|SLAF7_MOUSE SLAM family member 7 OS=Mus musculus OX=10090 GN=Slamf7 PE=1 SV=2	2367.34	NaN	1992.92	NaN	NaN	NaN	2180.13	#DIV/0!	#DIV/0!	#DIV/0!
Q8BHL5	>sp|Q8BHL5|ELMO2_MOUSE Engulfment and cell motility protein 2 OS=Mus musculus OX=10090 GN=Elmo2 PE=1 SV=1	NaN	NaN	NaN	NaN	NaN	NaN	#DIV/0!	#DIV/0!	#DIV/0!	#DIV/0!
Q8VIJ6	>sp|Q8VIJ6|SFPQ_MOUSE Splicing factor, proline- and glutamine-rich OS=Mus musculus OX=10090 GN=Sfpq PE=1 SV=1	279.685	530.081	453.666	440.893	647.533	681.784	421.144	590.07	0.713719	0.184906
P62137	>sp|P62137|PP1A_MOUSE Serine/threonine-protein phosphatase PP1-alpha catalytic subunit OS=Mus musculus OX=10090 GN=Ppp1ca PE=1 SV=1	295.449	643.506	494.865	670.856	NaN	NaN	477.94	670.856	0.712433	#DIV/0!
Q8BK64	>sp|Q8BK64|AHSA1_MOUSE Activator of 90 kDa heat shock protein ATPase homolog 1 OS=Mus musculus OX=10090 GN=Ahsa1 PE=1 SV=2	NaN	429.949	432.757	290.63	NaN	NaN	431.353	290.63	1.4842	#DIV/0!
A0A0A6YXW6	>tr|A0A0A6YXW6|A0A0A6YXW6_MOUSE Immunoglobulin heavy constant alpha (Fragment) OS=Mus musculus OX=10090 GN=Igha PE=1 SV=1	325396	540607	200691	372410	584992	540357	355565	499253	0.712193	0.292047
Q8BL97	>sp|Q8BL97|SRSF7_MOUSE Serine/arginine-rich splicing factor 7 OS=Mus musculus OX=10090 GN=Srsf7 PE=1 SV=1	271.551	NaN	238.084	NaN	NaN	NaN	254.817	#DIV/0!	#DIV/0!	#DIV/0!
Q8BLY1	>sp|Q8BLY1|SMOC1_MOUSE SPARC-related modular calcium-binding protein 1 OS=Mus musculus OX=10090 GN=Smoc1 PE=2 SV=2	NaN	313.229	148.537	NaN	NaN	NaN	230.883	#DIV/0!	#DIV/0!	#DIV/0!
Q99MQ4	>sp|Q99MQ4|ASPN_MOUSE Asporin OS=Mus musculus OX=10090 GN=Aspn PE=1 SV=1	716.072	532.234	440.895	863.303	520.405	989.149	563.067	790.953	0.711884	0.231683
P11352	>sp|P11352|GPX1_MOUSE Glutathione peroxidase 1 OS=Mus musculus OX=10090 GN=Gpx1 PE=1 SV=2	8275.57	9399.94	15427.6	17103.5	14445.9	14988.1	11034.4	15512.5	0.711322	0.131082
Q61477	>sp|Q61477|NBL1_MOUSE Neuroblastoma suppressor of tumorigenicity 1 OS=Mus musculus OX=10090 GN=Nbl1 PE=1 SV=2	897.124	1600.84	1102.4	2017.96	1705.29	1347.51	1200.12	1690.25	0.710025	0.160488
Q8BP47	>sp|Q8BP47|SYNC_MOUSE Asparagine--tRNA ligase, cytoplasmic OS=Mus musculus OX=10090 GN=Nars1 PE=1 SV=2	NaN	NaN	594.861	482.851	NaN	NaN	594.861	482.851	1.23198	#DIV/0!
Q8BPB0;Q921Y0	>sp|Q8BPB0|MOB1B_MOUSE MOB kinase activator 1B OS=Mus musculus OX=10090 GN=Mob1b PE=1 SV=3;>sp|Q921Y0|MOB1A_MOUSE MOB kinase activator 1A OS=Mus musculus OX=10090 GN=Mob1a PE=2 SV=3	NaN	NaN	NaN	NaN	NaN	NaN	#DIV/0!	#DIV/0!	#DIV/0!	#DIV/0!
P27931	>sp|P27931|IL1R2_MOUSE Interleukin-1 receptor type 2 OS=Mus musculus OX=10090 GN=Il1r2 PE=1 SV=1	2218.4	2456.24	1683	3195.71	3263.21	2546.3	2119.21	3001.74	0.705994	0.0524551
P28828	>sp|P28828|PTPRM_MOUSE Receptor-type tyrosine-protein phosphatase mu OS=Mus musculus OX=10090 GN=Ptprm PE=1 SV=2	704.793	945.541	661.457	1092.22	NaN	NaN	770.597	1092.22	0.705534	#DIV/0!
Q8BQZ4	>sp|Q8BQZ4|RLGPB_MOUSE Ral GTPase-activating protein subunit beta OS=Mus musculus OX=10090 GN=Ralgapb PE=1 SV=2	542.027	NaN	NaN	NaN	NaN	1681.87	542.027	1681.87	0.322276	#DIV/0!
Q8BRK8	>sp|Q8BRK8|AAPK2_MOUSE 5'-AMP-activated protein kinase catalytic subunit alpha-2 OS=Mus musculus OX=10090 GN=Prkaa2 PE=1 SV=3	NaN	433.323	NaN	NaN	NaN	NaN	433.323	#DIV/0!	#DIV/0!	#DIV/0!
Q8BRK9	>sp|Q8BRK9|MA2A2_MOUSE Alpha-mannosidase 2x OS=Mus musculus OX=10090 GN=Man2a2 PE=1 SV=2	NaN	NaN	NaN	286.025	381.27	321.74	#DIV/0!	329.678	#DIV/0!	#DIV/0!
Q9CR99;Q9QUI0	>tr|Q9CR99|Q9CR99_MOUSE RIKEN cDNA 4930544G11 gene OS=Mus musculus OX=10090 GN=4930544G11Rik PE=1 SV=1;>sp|Q9QUI0|RHOA_MOUSE Transforming protein RhoA OS=Mus musculus OX=10090 GN=Rhoa PE=1 SV=1	212.193	1121.6	1103.82	1182.96	1122.23	NaN	812.537	1152.59	0.704964	0.44556
Q8BTZ7	>sp|Q8BTZ7|GMPPB_MOUSE Mannose-1-phosphate guanyltransferase beta OS=Mus musculus OX=10090 GN=Gmppb PE=1 SV=1	NaN	449.833	NaN	NaN	NaN	NaN	449.833	#DIV/0!	#DIV/0!	#DIV/0!
Q8BV42	>sp|Q8BV42|ZN786_MOUSE Zinc finger protein 786 OS=Mus musculus OX=10090 GN=Znf786 PE=2 SV=1	NaN	NaN	7848.84	NaN	14237.2	8771.8	7848.84	11504.5	0.68224	#DIV/0!
P34022	>sp|P34022|RANG_MOUSE Ran-specific GTPase-activating protein OS=Mus musculus OX=10090 GN=Ranbp1 PE=1 SV=2	814.555	272.754	838.38	1012.32	813.664	NaN	641.896	912.99	0.70307	0.357027
Q8BWP8	>sp|Q8BWP8|B4GA1_MOUSE Beta-1,4-glucuronyltransferase 1 OS=Mus musculus OX=10090 GN=B4gat1 PE=1 SV=1	741.74	NaN	263.547	569.149	NaN	NaN	502.643	569.149	0.883149	#DIV/0!
Q8BWT1	>sp|Q8BWT1|THIM_MOUSE 3-ketoacyl-CoA thiolase, mitochondrial OS=Mus musculus OX=10090 GN=Acaa2 PE=1 SV=3	173.098	184.634	NaN	561.289	NaN	NaN	178.866	561.289	0.31867	#DIV/0!
Q8C156	>sp|Q8C156|CND2_MOUSE Condensin complex subunit 2 OS=Mus musculus OX=10090 GN=Ncaph PE=1 SV=1	NaN	NaN	NaN	NaN	NaN	NaN	#DIV/0!	#DIV/0!	#DIV/0!	#DIV/0!
Q9WVJ3	>sp|Q9WVJ3|CBPQ_MOUSE Carboxypeptidase Q OS=Mus musculus OX=10090 GN=Cpq PE=1 SV=1	26506	25333.4	23456.9	35458.2	37681.2	34110.5	25098.7	35750	0.702063	0.00146875
Q8C181;Q8R003;Q9JKP5	>sp|Q8C181|MBNL2_MOUSE Muscleblind-like protein 2 OS=Mus musculus OX=10090 GN=Mbnl2 PE=2 SV=2;>sp|Q8R003|MBNL3_MOUSE Muscleblind-like protein 3 OS=Mus musculus OX=10090 GN=Mbnl3 PE=2 SV=1;>sp|Q9JKP5|MBNL1_MOUSE Muscleblind-like protein 1 OS=Mus musculus OX=10090 GN=Mbnl1 PE=1 SV=1	NaN	325.406	1127.75	376.26	NaN	635.075	726.579	505.667	1.43687	0.652517
Q8C196	>sp|Q8C196|CPSM_MOUSE Carbamoyl-phosphate synthase [ammonia], mitochondrial OS=Mus musculus OX=10090 GN=Cps1 PE=1 SV=2	420.925	196.212	NaN	NaN	NaN	NaN	308.569	#DIV/0!	#DIV/0!	#DIV/0!
P15864;P43274;P43277	>sp|P15864|H12_MOUSE Histone H1.2 OS=Mus musculus OX=10090 GN=H1-2 PE=1 SV=2;>sp|P43274|H14_MOUSE Histone H1.4 OS=Mus musculus OX=10090 GN=H1-4 PE=1 SV=2;>sp|P43277|H13_MOUSE Histone H1.3 OS=Mus musculus OX=10090 GN=H1-3 PE=1 SV=2	4685.94	5482.31	6990.18	5559.5	10779.4	NaN	5719.48	8169.44	0.700107	0.333798
Q8C310	>sp|Q8C310|ROBO4_MOUSE Roundabout homolog 4 OS=Mus musculus OX=10090 GN=Robo4 PE=1 SV=2	642.423	494.51	NaN	NaN	NaN	NaN	568.466	#DIV/0!	#DIV/0!	#DIV/0!
Q8C3X4	>sp|Q8C3X4|GUF1_MOUSE Translation factor Guf1, mitochondrial OS=Mus musculus OX=10090 GN=Guf1 PE=1 SV=1	704.508	NaN	NaN	756.508	NaN	NaN	704.508	756.508	0.931263	#DIV/0!
Q60668	>sp|Q60668|HNRPD_MOUSE Heterogeneous nuclear ribonucleoprotein D0 OS=Mus musculus OX=10090 GN=Hnrnpd PE=1 SV=2	202.583	806.988	697.99	749.231	1033.81	660.254	569.187	814.433	0.698875	0.322448
Q61781	>sp|Q61781|K1C14_MOUSE Keratin, type I cytoskeletal 14 OS=Mus musculus OX=10090 GN=Krt14 PE=1 SV=2	8488.08	51197.1	17537.8	36958.3	43914.7	29883.7	25741	36918.9	0.697231	0.457608
Q8CDN6	>sp|Q8CDN6|TXNL1_MOUSE Thioredoxin-like protein 1 OS=Mus musculus OX=10090 GN=Txnl1 PE=1 SV=3	815.743	1048.11	1551.89	1781.33	1919.13	1199.08	1138.58	1633.18	0.697154	0.185466
Q9CZY3;Q9D2M8	>sp|Q9CZY3|UB2V1_MOUSE Ubiquitin-conjugating enzyme E2 variant 1 OS=Mus musculus OX=10090 GN=Ube2v1 PE=1 SV=1;>sp|Q9D2M8|UB2V2_MOUSE Ubiquitin-conjugating enzyme E2 variant 2 OS=Mus musculus OX=10090 GN=Ube2v2 PE=1 SV=4	929.146	1279.98	4031.56	4411.04	2289.99	2253.83	2080.23	2984.95	0.696905	0.49711
Q80ZA4	>sp|Q80ZA4|PKHL1_MOUSE Fibrocystin-L OS=Mus musculus OX=10090 GN=Pkhd1l1 PE=1 SV=1	301.278	404.619	414.603	605.801	470.509	NaN	373.5	538.155	0.694038	0.0963706
P06728	>sp|P06728|APOA4_MOUSE Apolipoprotein A-IV OS=Mus musculus OX=10090 GN=Apoa4 PE=1 SV=3	501849	666770	389092	643444	832325	775608	519237	750459	0.691893	0.0780059
Q8CG03	>sp|Q8CG03|PDE5A_MOUSE cGMP-specific 3',5'-cyclic phosphodiesterase OS=Mus musculus OX=10090 GN=Pde5a PE=1 SV=2	NaN	NaN	NaN	NaN	NaN	19803.3	#DIV/0!	19803.3	#DIV/0!	#DIV/0!
Q9QUK9;Q9R0T7	>sp|Q9QUK9|TRY5_MOUSE Trypsin-5 OS=Mus musculus OX=10090 GN=Try5 PE=1 SV=1;>sp|Q9R0T7|TRY4_MOUSE Trypsin-4 OS=Mus musculus OX=10090 GN=Try4 PE=1 SV=1	916.344	2765.56	1830.4	1616.91	3652.05	2713.6	1837.43	2660.85	0.690544	0.358419
Q99LX0	>sp|Q99LX0|PARK7_MOUSE Parkinson disease protein 7 homolog OS=Mus musculus OX=10090 GN=Park7 PE=1 SV=1	1863.32	2808.09	5248.51	6918.65	4154.54	3395.45	3306.64	4822.88	0.685615	0.360834
P97449	>sp|P97449|AMPN_MOUSE Aminopeptidase N OS=Mus musculus OX=10090 GN=Anpep PE=1 SV=4	1822.11	2279.37	2076.92	3441.65	3019.54	2631.36	2059.47	3030.85	0.679501	0.0224765
Q9JJU8	>sp|Q9JJU8|SH3L1_MOUSE Adapter Sh3bgrl OS=Mus musculus OX=10090 GN=Sh3bgrl PE=1 SV=1	1422.54	1712.64	3368.46	5106.49	2016.67	2537.81	2167.88	3220.32	0.673187	0.404806
E9Q9C6	>tr|E9Q9C6|E9Q9C6_MOUSE Fc fragment of IgG binding protein OS=Mus musculus OX=10090 GN=Fcgbp PE=1 SV=1	7192.7	6996.05	4859.21	14006.6	7199.84	7404.68	6349.32	9537.04	0.665753	0.247656
Q9Z2W0	>sp|Q9Z2W0|DNPEP_MOUSE Aspartyl aminopeptidase OS=Mus musculus OX=10090 GN=Dnpep PE=1 SV=2	1455.5	891.464	281.076	1241.38	1110.87	1601.09	876.014	1317.78	0.664767	0.297826
Q8CIE6	>sp|Q8CIE6|COPA_MOUSE Coatomer subunit alpha OS=Mus musculus OX=10090 GN=Copa PE=1 SV=2	NaN	NaN	NaN	NaN	NaN	NaN	#DIV/0!	#DIV/0!	#DIV/0!	#DIV/0!
P09036	>sp|P09036|ISK1_MOUSE Serine protease inhibitor Kazal-type 1 OS=Mus musculus OX=10090 GN=Spink1 PE=1 SV=1	2431.9	3785.24	2904.09	4622.04	4840.74	4303.64	3040.41	4588.81	0.662571	0.0220896
Q8CIT9	>sp|Q8CIT9|SBSN_MOUSE Suprabasin OS=Mus musculus OX=10090 GN=Sbsn PE=2 SV=1	1082.66	791.546	NaN	1428.08	983.523	1650.87	937.101	1354.16	0.692017	0.227296
Q9D1H9	>sp|Q9D1H9|MFAP4_MOUSE Microfibril-associated glycoprotein 4 OS=Mus musculus OX=10090 GN=Mfap4 PE=1 SV=1	1190.19	2158.22	935.724	2707.1	NaN	1610.61	1428.05	2158.86	0.661483	0.330601
Q8CJ19	>sp|Q8CJ19|MICA3_MOUSE [F-actin]-monooxygenase MICAL3 OS=Mus musculus OX=10090 GN=Mical3 PE=1 SV=2	NaN	NaN	NaN	105.837	NaN	NaN	#DIV/0!	105.837	#DIV/0!	#DIV/0!
Q8BH70	>sp|Q8BH70|FBXL4_MOUSE F-box/LRR-repeat protein 4 OS=Mus musculus OX=10090 GN=Fbxl4 PE=1 SV=1	375.018	3654	1762.09	1902.77	4785.19	2095.64	1930.37	2927.87	0.659309	0.494923
O08709	>sp|O08709|PRDX6_MOUSE Peroxiredoxin-6 OS=Mus musculus OX=10090 GN=Prdx6 PE=1 SV=3	4913.13	6494.05	9021.54	13556	9827.31	7609.23	6809.58	10330.9	0.659149	0.170088
Q8CHW5	>sp|Q8CHW5|BICL2_MOUSE BICD family-like cargo adapter 2 OS=Mus musculus OX=10090 GN=Bicdl2 PE=1 SV=1	945.362	1415.68	NaN	NaN	NaN	NaN	1180.52	#DIV/0!	#DIV/0!	#DIV/0!
Q8JZM8	>sp|Q8JZM8|MUC4_MOUSE Mucin-4 OS=Mus musculus OX=10090 GN=Muc4 PE=2 SV=2	NaN	370.079	NaN	NaN	NaN	NaN	370.079	#DIV/0!	#DIV/0!	#DIV/0!
Q6ZPJ3	>sp|Q6ZPJ3|UBE2O_MOUSE (E3-independent) E2 ubiquitin-conjugating enzyme UBE2O OS=Mus musculus OX=10090 GN=Ube2o PE=1 SV=3	240.773	69.5743	240.677	267.966	NaN	289.351	183.675	278.658	0.659139	0.289889
Q80YC5	>sp|Q80YC5|FA12_MOUSE Coagulation factor XII OS=Mus musculus OX=10090 GN=F12 PE=1 SV=2	127703	40868.6	67703.4	97307.6	97040.2	165789	78758.3	120046	0.65607	0.296042
P50516	>sp|P50516|VATA_MOUSE V-type proton ATPase catalytic subunit A OS=Mus musculus OX=10090 GN=Atp6v1a PE=1 SV=2	394.497	1133.64	1285.87	1435.28	NaN	NaN	938	1435.28	0.653532	#DIV/0!
Q8K0Y2;Q9D646	>sp|Q8K0Y2|KT33A_MOUSE Keratin, type I cuticular Ha3-I OS=Mus musculus OX=10090 GN=Krt33a PE=1 SV=1;>sp|Q9D646|KRT34_MOUSE Keratin, type I cuticular Ha4 OS=Mus musculus OX=10090 GN=Krt34 PE=2 SV=1	NaN	NaN	NaN	NaN	3617.32	NaN	#DIV/0!	3617.32	#DIV/0!	#DIV/0!
Q8K157	>sp|Q8K157|GALM_MOUSE Galactose mutarotase OS=Mus musculus OX=10090 GN=Galm PE=1 SV=1	NaN	NaN	NaN	NaN	NaN	346.124	#DIV/0!	346.124	#DIV/0!	#DIV/0!
P50446	>sp|P50446|K2C6A_MOUSE Keratin, type II cytoskeletal 6A OS=Mus musculus OX=10090 GN=Krt6a PE=1 SV=3	3135.64	13191.5	4552.03	13106.5	9290.92	9569.51	6959.72	10655.6	0.653149	0.334868
Q8K183	>sp|Q8K183|PDXK_MOUSE Pyridoxal kinase OS=Mus musculus OX=10090 GN=Pdxk PE=1 SV=1	240.517	736.632	NaN	460.415	NaN	NaN	488.575	460.415	1.06116	#DIV/0!
Q62465	>sp|Q62465|VAT1_MOUSE Synaptic vesicle membrane protein VAT-1 homolog OS=Mus musculus OX=10090 GN=Vat1 PE=1 SV=3	1039.76	1453.55	1492.63	2794.57	2135.02	1187.48	1328.65	2039.03	0.651608	0.219482
Q61406	>tr|Q61406|Q61406_MOUSE Complement factor H-related 1 OS=Mus musculus OX=10090 GN=Cfhr1 PE=1 SV=1	7482.29	7399.34	7244.92	9674.15	11861.3	12457.6	7375.52	11331	0.650914	0.00959606
Q8K1M6	>sp|Q8K1M6|DNM1L_MOUSE Dynamin-1-like protein OS=Mus musculus OX=10090 GN=Dnm1l PE=1 SV=2	NaN	NaN	NaN	NaN	NaN	NaN	#DIV/0!	#DIV/0!	#DIV/0!	#DIV/0!
Q8K1X4	>sp|Q8K1X4|NCKPL_MOUSE Nck-associated protein 1-like OS=Mus musculus OX=10090 GN=Nckap1l PE=1 SV=1	NaN	354.845	NaN	NaN	NaN	NaN	354.845	#DIV/0!	#DIV/0!	#DIV/0!
Q8K262	>sp|Q8K262|PLAC9_MOUSE Placenta-specific protein 9 OS=Mus musculus OX=10090 GN=Plac9 PE=2 SV=1	NaN	NaN	NaN	NaN	NaN	NaN	#DIV/0!	#DIV/0!	#DIV/0!	#DIV/0!
Q8K274	>sp|Q8K274|KT3K_MOUSE Ketosamine-3-kinase OS=Mus musculus OX=10090 GN=Fn3krp PE=1 SV=2	NaN	NaN	NaN	914.784	NaN	436.842	#DIV/0!	675.813	#DIV/0!	#DIV/0!
P70428	>sp|P70428|EXT2_MOUSE Exostosin-2 OS=Mus musculus OX=10090 GN=Ext2 PE=1 SV=2	607.751	872.752	501.414	1005.53	1364.06	681.648	660.639	1017.08	0.649545	0.189734
Q8K482	>sp|Q8K482|EMIL2_MOUSE EMILIN-2 OS=Mus musculus OX=10090 GN=Emilin2 PE=1 SV=1	NaN	NaN	NaN	NaN	NaN	NaN	#DIV/0!	#DIV/0!	#DIV/0!	#DIV/0!
Q8K4E0	>sp|Q8K4E0|ALMS1_MOUSE Centrosome-associated protein ALMS1 OS=Mus musculus OX=10090 GN=Alms1 PE=1 SV=2	NaN	NaN	NaN	570.107	NaN	NaN	#DIV/0!	570.107	#DIV/0!	#DIV/0!
Q8K4G1	>sp|Q8K4G1|LTBP4_MOUSE Latent-transforming growth factor beta-binding protein 4 OS=Mus musculus OX=10090 GN=Ltbp4 PE=1 SV=2	NaN	NaN	NaN	NaN	NaN	NaN	#DIV/0!	#DIV/0!	#DIV/0!	#DIV/0!
Q8QZR4	>sp|Q8QZR4|OAF_MOUSE Out at first protein homolog OS=Mus musculus OX=10090 GN=Oaf PE=2 SV=1	1815.06	1705.72	NaN	1892.62	1211.76	1654.96	1760.39	1586.45	1.10964	0.552466
Q6S5C2	>sp|Q6S5C2|GNPTG_MOUSE N-acetylglucosamine-1-phosphotransferase subunit gamma OS=Mus musculus OX=10090 GN=Gnptg PE=1 SV=1	1248.54	1568.36	1456.35	2160.75	2247.95	2172.38	1424.42	2193.69	0.649324	0.00140088
Q8QZT1	>sp|Q8QZT1|THIL_MOUSE Acetyl-CoA acetyltransferase, mitochondrial OS=Mus musculus OX=10090 GN=Acat1 PE=1 SV=1	NaN	260.552	214.042	NaN	NaN	NaN	237.297	#DIV/0!	#DIV/0!	#DIV/0!
Q8R010	>sp|Q8R010|AIMP2_MOUSE Aminoacyl tRNA synthase complex-interacting multifunctional protein 2 OS=Mus musculus OX=10090 GN=Aimp2 PE=1 SV=2	68.1359	206.7	NaN	NaN	111.206	NaN	137.418	111.206	1.23571	#DIV/0!
P70349	>sp|P70349|HINT1_MOUSE Adenosine 5'-monophosphoramidase HINT1 OS=Mus musculus OX=10090 GN=Hint1 PE=1 SV=3	759.97	876.79	2508.5	3109.38	1882.57	1419.96	1381.75	2137.3	0.646494	0.374554
Q8R050	>sp|Q8R050|ERF3A_MOUSE Eukaryotic peptide chain release factor GTP-binding subunit ERF3A OS=Mus musculus OX=10090 GN=Gspt1 PE=1 SV=2	NaN	NaN	180.125	NaN	NaN	NaN	180.125	#DIV/0!	#DIV/0!	#DIV/0!
Q1ERP8	>sp|Q1ERP8|CLM9_MOUSE CMRF35-like molecule 9 OS=Mus musculus OX=10090 GN=Cd300lg PE=1 SV=1	677.563	1218.78	812.455	1291.55	1765.83	1145.48	902.932	1400.96	0.644512	0.115071
Q8R0Z6	>sp|Q8R0Z6|ANGL6_MOUSE Angiopoietin-related protein 6 OS=Mus musculus OX=10090 GN=Angptl6 PE=2 SV=1	NaN	NaN	208.921	1668.74	1926.38	1755.28	208.921	1783.47	0.117143	#DIV/0!
Q7TSV4	>sp|Q7TSV4|PGM2_MOUSE Phosphopentomutase OS=Mus musculus OX=10090 GN=Pgm2 PE=1 SV=1	330.155	532.152	754.61	1051.78	936.996	522.09	538.972	836.956	0.643967	0.214671
Q8R146	>sp|Q8R146|ACPH_MOUSE Acylamino-acid-releasing enzyme OS=Mus musculus OX=10090 GN=Apeh PE=1 SV=3	NaN	85.6031	352.731	752.132	152.477	711.79	219.167	538.8	0.406769	0.320131
Q8R1B4	>sp|Q8R1B4|EIF3C_MOUSE Eukaryotic translation initiation factor 3 subunit C OS=Mus musculus OX=10090 GN=Eif3c PE=1 SV=1	NaN	294.401	NaN	NaN	NaN	NaN	294.401	#DIV/0!	#DIV/0!	#DIV/0!
Q6ZQ38	>sp|Q6ZQ38|CAND1_MOUSE Cullin-associated NEDD8-dissociated protein 1 OS=Mus musculus OX=10090 GN=Cand1 PE=1 SV=2	511.709	751.555	509.617	1059.47	NaN	778.176	590.96	918.822	0.643172	0.112643
Q8VDM4	>sp|Q8VDM4|PSMD2_MOUSE 26S proteasome non-ATPase regulatory subunit 2 OS=Mus musculus OX=10090 GN=Psmd2 PE=1 SV=1	142.439	579.61	499.949	759.839	831.487	309.186	407.332	633.504	0.642983	0.345439
P31809	>sp|P31809|CEAM1_MOUSE Carcinoembryonic antigen-related cell adhesion molecule 1 OS=Mus musculus OX=10090 GN=Ceacam1 PE=1 SV=1	1400.22	1303.81	1656.1	2174.19	2223.89	2385.99	1453.38	2261.36	0.642701	0.00278195
Q9CPU0	>sp|Q9CPU0|LGUL_MOUSE Lactoylglutathione lyase OS=Mus musculus OX=10090 GN=Glo1 PE=1 SV=3	1894.98	2498.42	4958.28	6468.36	4558.17	3530.03	3117.23	4852.19	0.642438	0.244388
Q8R422	>sp|Q8R422|CD109_MOUSE CD109 antigen OS=Mus musculus OX=10090 GN=Cd109 PE=1 SV=1	NaN	NaN	NaN	761.227	NaN	NaN	#DIV/0!	761.227	#DIV/0!	#DIV/0!
Q8R4G6	>sp|Q8R4G6|MGT5A_MOUSE Alpha-1,6-mannosylglycoprotein 6-beta-N-acetylglucosaminyltransferase A OS=Mus musculus OX=10090 GN=Mgat5 PE=1 SV=1	NaN	NaN	NaN	443.386	612.662	NaN	#DIV/0!	528.024	#DIV/0!	#DIV/0!
Q8R4V5	>sp|Q8R4V5|OIT3_MOUSE Oncoprotein-induced transcript 3 protein OS=Mus musculus OX=10090 GN=Oit3 PE=2 SV=2	253.386	452.035	NaN	NaN	NaN	NaN	352.711	#DIV/0!	#DIV/0!	#DIV/0!
E9PV24	>sp|E9PV24|FIBA_MOUSE Fibrinogen alpha chain OS=Mus musculus OX=10090 GN=Fga PE=1 SV=1	8093.11	1837101	2067870	1.74644e+06	2.15276e+06	2.22461e+06	1.30435e+06	2.04127e+06	0.638991	0.332071
P16294	>sp|P16294|FA9_MOUSE Coagulation factor IX OS=Mus musculus OX=10090 GN=F9 PE=2 SV=3	6685.2	6429.67	7572.84	8315.21	12518.7	11599.8	6895.9	10811.2	0.637845	0.041493
Q8VCC9	>sp|Q8VCC9|SPON1_MOUSE Spondin-1 OS=Mus musculus OX=10090 GN=Spon1 PE=1 SV=1	NaN	407.93	NaN	NaN	NaN	NaN	407.93	#DIV/0!	#DIV/0!	#DIV/0!
Q8R2Y2	>sp|Q8R2Y2|MUC18_MOUSE Cell surface glycoprotein MUC18 OS=Mus musculus OX=10090 GN=Mcam PE=1 SV=1	901.068	1154.14	695.283	1384.66	1795.04	1149.01	916.831	1442.9	0.635408	0.0847825
Q8VCI0	>sp|Q8VCI0|PLBL1_MOUSE Phospholipase B-like 1 OS=Mus musculus OX=10090 GN=Plbd1 PE=1 SV=1	NaN	NaN	372.918	NaN	NaN	NaN	372.918	#DIV/0!	#DIV/0!	#DIV/0!
P58389	>sp|P58389|PTPA_MOUSE Serine/threonine-protein phosphatase 2A activator OS=Mus musculus OX=10090 GN=Ptpa PE=1 SV=1	594.936	1063.31	1820.19	2771.97	1924.56	830.389	1159.48	1842.3	0.629363	0.363044
Q8VCN5	>sp|Q8VCN5|CGL_MOUSE Cystathionine gamma-lyase OS=Mus musculus OX=10090 GN=Cth PE=1 SV=1	737.177	752.145	NaN	NaN	NaN	NaN	744.661	#DIV/0!	#DIV/0!	#DIV/0!
Q8VCR7	>sp|Q8VCR7|ABHEB_MOUSE Putative protein-lysine deacylase ABHD14B OS=Mus musculus OX=10090 GN=Abhd14b PE=1 SV=1	NaN	NaN	NaN	858.508	NaN	NaN	#DIV/0!	858.508	#DIV/0!	#DIV/0!
Q9QXC1	>sp|Q9QXC1|FETUB_MOUSE Fetuin-B OS=Mus musculus OX=10090 GN=Fetub PE=1 SV=1	499005	398762	442597	644199	787136	698644	446788	709993	0.629285	0.00658226
Q64522	>sp|Q64522|H2A2B_MOUSE Histone H2A type 2-B OS=Mus musculus OX=10090 GN=H2ac21 PE=1 SV=3	168.835	98.5612	157.388	249.492	203.888	NaN	141.595	226.69	0.624619	0.0810058
Q9DBD0	>sp|Q9DBD0|ICA_MOUSE Inhibitor of carbonic anhydrase OS=Mus musculus OX=10090 GN=Inhca PE=1 SV=1	262721	219511	227857	317010	431600	390314	236696	379641	0.623473	0.016568
Q8VDK1	>sp|Q8VDK1|NIT1_MOUSE Deaminated glutathione amidase OS=Mus musculus OX=10090 GN=Nit1 PE=1 SV=2	NaN	373.049	NaN	NaN	NaN	NaN	373.049	#DIV/0!	#DIV/0!	#DIV/0!
Q11136	>sp|Q11136|PEPD_MOUSE Xaa-Pro dipeptidase OS=Mus musculus OX=10090 GN=Pepd PE=1 SV=3	2186.1	2842.04	2431.34	3848.96	4015.15	4116.3	2486.49	3993.47	0.62264	0.00187841
Q04447	>sp|Q04447|KCRB_MOUSE Creatine kinase B-type OS=Mus musculus OX=10090 GN=Ckb PE=1 SV=1	666.92	1413.16	1853.19	3100.81	1374.17	1853.25	1311.09	2109.41	0.621544	0.267498
Q8VE70	>sp|Q8VE70|PDC10_MOUSE Programmed cell death protein 10 OS=Mus musculus OX=10090 GN=Pdcd10 PE=1 SV=1	NaN	NaN	158.763	221.26	NaN	NaN	158.763	221.26	0.717542	#DIV/0!
Q8VEB4	>sp|Q8VEB4|PAG15_MOUSE Phospholipase A2 group XV OS=Mus musculus OX=10090 GN=Pla2g15 PE=1 SV=1	182.643	NaN	NaN	NaN	NaN	NaN	182.643	#DIV/0!	#DIV/0!	#DIV/0!
Q8VED5	>sp|Q8VED5|K2C79_MOUSE Keratin, type II cytoskeletal 79 OS=Mus musculus OX=10090 GN=Krt79 PE=1 SV=2	NaN	642.774	NaN	728.002	904.32	NaN	642.774	816.161	0.787558	#DIV/0!
Q9CY64	>sp|Q9CY64|BIEA_MOUSE Biliverdin reductase A OS=Mus musculus OX=10090 GN=Blvra PE=1 SV=1	512.099	581.332	1551.44	2327.03	951.79	980.916	881.623	1419.91	0.620899	0.394091
Q8VHN7	>sp|Q8VHN7|AGRV1_MOUSE Adhesion G-protein coupled receptor V1 OS=Mus musculus OX=10090 GN=Adgrv1 PE=1 SV=1	498.69	NaN	NaN	NaN	NaN	NaN	498.69	#DIV/0!	#DIV/0!	#DIV/0!
Q3UGC7;Q66JS6	>sp|Q3UGC7|EI3JA_MOUSE Eukaryotic translation initiation factor 3 subunit J-A OS=Mus musculus OX=10090 GN=Eif3j1 PE=2 SV=1;>sp|Q66JS6|EI3JB_MOUSE Eukaryotic translation initiation factor 3 subunit J-B OS=Mus musculus OX=10090 GN=Eif3j2 PE=1 SV=1	377.046	1113.19	1078.92	1381.59	NaN	NaN	856.387	1381.59	0.619859	#DIV/0!
Q9R1E6	>sp|Q9R1E6|ENPP2_MOUSE Ectonucleotide pyrophosphatase/phosphodiesterase family member 2 OS=Mus musculus OX=10090 GN=Enpp2 PE=1 SV=3	2832.53	3942.98	2329.79	4934.2	5597.16	4160.02	3035.1	4897.13	0.619772	0.0421507
Q8C255	>sp|Q8C255|DPEP2_MOUSE Dipeptidase 2 OS=Mus musculus OX=10090 GN=Dpep2 PE=1 SV=1	4007.03	3943.74	3362.51	7389.05	5544.57	5332.14	3771.09	6088.59	0.619371	0.0276485
Q8VCM7	>sp|Q8VCM7|FIBG_MOUSE Fibrinogen gamma chain OS=Mus musculus OX=10090 GN=Fgg PE=1 SV=1	6473.23	2.42933e+06	2.48884e+06	2.30958e+06	3.00026e+06	2.6543e+06	1.64155e+06	2.65472e+06	0.618352	0.29505
Q91V92	>sp|Q91V92|ACLY_MOUSE ATP-citrate synthase OS=Mus musculus OX=10090 GN=Acly PE=1 SV=1	NaN	1401.71	1752.78	859.57	NaN	NaN	1577.24	859.57	1.83492	#DIV/0!
Q80YX1	>sp|Q80YX1|TENA_MOUSE Tenascin OS=Mus musculus OX=10090 GN=Tnc PE=1 SV=1	2991.41	3045.22	2264.68	3923.75	4799.81	4716.48	2767.1	4480.01	0.617655	0.0103617
Q91VC4	>sp|Q91VC4|PLVAP_MOUSE Plasmalemma vesicle-associated protein OS=Mus musculus OX=10090 GN=Plvap PE=1 SV=1	181.484	164.462	NaN	NaN	NaN	NaN	172.973	#DIV/0!	#DIV/0!	#DIV/0!
A2AS37	>tr|A2AS37|A2AS37_MOUSE Expressed sequence AI182371 OS=Mus musculus OX=10090 GN=AI182371 PE=1 SV=2	16262.5	13798.8	18321.3	29186.1	23709	25893.8	16127.5	26263	0.614078	0.00792657
P39039	>sp|P39039|MBL1_MOUSE Mannose-binding protein A OS=Mus musculus OX=10090 GN=Mbl1 PE=1 SV=1	57818.3	40846.4	47684.2	73421.6	85728.1	80190.9	48783	79780.2	0.611467	0.006992
Q61598	>sp|Q61598|GDIB_MOUSE Rab GDP dissociation inhibitor beta OS=Mus musculus OX=10090 GN=Gdi2 PE=1 SV=1	1186.51	2707.14	4376.81	7178.61	3817.64	2576.08	2756.82	4524.11	0.609362	0.345735
A0A0A6YW67;P0CG49;P0CG50;P62983;P62984	>tr|A0A0A6YW67|A0A0A6YW67_MOUSE Predicted pseudogene 8797 OS=Mus musculus OX=10090 GN=Gm8797 PE=4 SV=1;>sp|P0CG49|UBB_MOUSE Polyubiquitin-B OS=Mus musculus OX=10090 GN=Ubb PE=2 SV=1;>sp|P0CG50|UBC_MOUSE Polyubiquitin-C OS=Mus musculus OX=10090 GN=Ubc PE=1 SV=2;>sp|P62983|RS27A_MOUSE Ubiquitin-ribosomal protein eS31 fusion protein OS=Mus musculus OX=10090 GN=Rps27a PE=1 SV=2;>sp|P62984|RL40_MOUSE …	5887.41	7438.84	8920.42	13189.6	11244	12103.7	7415.56	12179.1	0.608876	0.010214
O88968	>sp|O88968|TCO2_MOUSE Transcobalamin-2 OS=Mus musculus OX=10090 GN=Tcn2 PE=1 SV=1	21670.1	20624	18690.9	32132.6	37497.2	30844.8	20328.3	33491.5	0.606969	0.00402849
Q8C165	>sp|Q8C165|P20D1_MOUSE N-fatty-acyl-amino acid synthase/hydrolase PM20D1 OS=Mus musculus OX=10090 GN=Pm20d1 PE=1 SV=1	679.3	647.971	514.114	1040.44	1022.09	979.213	613.795	1013.92	0.60537	0.00174609
P56399	>sp|P56399|UBP5_MOUSE Ubiquitin carboxyl-terminal hydrolase 5 OS=Mus musculus OX=10090 GN=Usp5 PE=1 SV=1	447.975	878.473	1221.95	1734.17	NaN	1076.43	849.466	1405.3	0.604473	0.238754
Q61129	>sp|Q61129|CFAI_MOUSE Complement factor I OS=Mus musculus OX=10090 GN=Cfi PE=1 SV=3	277045	222813	240130	355748	414565	453973	246663	408095	0.604425	0.00784713
Q6WVG3	>sp|Q6WVG3|KCD12_MOUSE BTB/POZ domain-containing protein KCTD12 OS=Mus musculus OX=10090 GN=Kctd12 PE=1 SV=1	462.274	1098.51	1152.49	2622.77	1079.78	845.099	904.424	1515.88	0.596633	0.365784
Q91X83	>sp|Q91X83|METK1_MOUSE S-adenosylmethionine synthase isoform type-1 OS=Mus musculus OX=10090 GN=Mat1a PE=1 SV=1	1265.53	379.154	NaN	NaN	NaN	NaN	822.344	#DIV/0!	#DIV/0!	#DIV/0!
P15947	>sp|P15947|KLK1_MOUSE Kallikrein-1 OS=Mus musculus OX=10090 GN=Klk1 PE=1 SV=3	250.281	997.374	274.961	1092.61	673.749	785.937	507.539	850.764	0.596569	0.280289
Q91XA9	>sp|Q91XA9|CHIA_MOUSE Acidic mammalian chitinase OS=Mus musculus OX=10090 GN=Chia PE=1 SV=2	NaN	354.296	NaN	NaN	NaN	1329.42	354.296	1329.42	0.266505	#DIV/0!
Q91XF0	>sp|Q91XF0|PNPO_MOUSE Pyridoxine-5'-phosphate oxidase OS=Mus musculus OX=10090 GN=Pnpo PE=1 SV=1	1039.83	NaN	1877.81	3709.64	1703.89	2735.28	1458.82	2716.27	0.537068	0.218465
Q91WG0	>sp|Q91WG0|EST2C_MOUSE Acylcarnitine hydrolase OS=Mus musculus OX=10090 GN=Ces2c PE=1 SV=1	851.809	620.554	362.458	849.82	1071.3	1164.48	611.607	1028.53	0.594641	0.0695611
Q08481	>sp|Q08481|PECA1_MOUSE Platelet endothelial cell adhesion molecule OS=Mus musculus OX=10090 GN=Pecam1 PE=1 SV=1	686.228	733.375	816.334	1201.47	1227.74	1346.05	745.312	1258.42	0.592261	0.000932143
Q62426	>sp|Q62426|CYTB_MOUSE Cystatin-B OS=Mus musculus OX=10090 GN=Cstb PE=1 SV=1	911.475	890.797	1804.09	3148.5	1434.69	1541.98	1202.12	2041.72	0.588778	0.253942
P08228	>sp|P08228|SODC_MOUSE Superoxide dismutase [Cu-Zn] OS=Mus musculus OX=10090 GN=Sod1 PE=1 SV=2	8883.58	13656.8	23899.1	29864.8	26265.2	22752.6	15479.8	26294.2	0.588717	0.0911093
Q61268	>sp|Q61268|APOC4_MOUSE Apolipoprotein C-IV OS=Mus musculus OX=10090 GN=Apoc4 PE=1 SV=1	95180.8	77480.1	121141	121896	234060	143435	97933.9	166464	0.588319	0.134693
P97333	>sp|P97333|NRP1_MOUSE Neuropilin-1 OS=Mus musculus OX=10090 GN=Nrp1 PE=1 SV=2	1110.09	1166.32	1523.12	2272.42	2054.03	2170.39	1266.51	2165.61	0.584828	0.00334473
O89103	>sp|O89103|C1QR1_MOUSE Complement component C1q receptor OS=Mus musculus OX=10090 GN=Cd93 PE=1 SV=1	3717.85	4064.91	2995.02	7340.16	5368.72	5768.04	3592.59	6158.97	0.58331	0.0194663
Q920I9	>sp|Q920I9|WDR7_MOUSE WD repeat-containing protein 7 OS=Mus musculus OX=10090 GN=Wdr7 PE=1 SV=3	NaN	NaN	NaN	NaN	4273.5	NaN	#DIV/0!	4273.5	#DIV/0!	#DIV/0!
Q8BPB5	>sp|Q8BPB5|FBLN3_MOUSE EGF-containing fibulin-like extracellular matrix protein 1 OS=Mus musculus OX=10090 GN=Efemp1 PE=1 SV=1	19192.2	16140.1	14668.2	25872.5	29553.1	30379.5	16666.9	28601.7	0.582723	0.00342204
Q8BQR4	>sp|Q8BQR4|KANL2_MOUSE KAT8 regulatory NSL complex subunit 2 OS=Mus musculus OX=10090 GN=Kansl2 PE=1 SV=1	323.172	706.607	411.575	332.158	728.998	1423.66	480.451	828.27	0.580066	0.363364
Q8K0E8	>sp|Q8K0E8|FIBB_MOUSE Fibrinogen beta chain OS=Mus musculus OX=10090 GN=Fgb PE=1 SV=1	7166.34	1.91969e+06	2.23668e+06	2.00888e+06	2.51543e+06	2.68347e+06	1.38785e+06	2.40259e+06	0.577645	0.234353
Q922B9	>sp|Q922B9|ITPI2_MOUSE Protein ITPRID2 OS=Mus musculus OX=10090 GN=Itprid2 PE=1 SV=3	NaN	NaN	NaN	NaN	895.634	NaN	#DIV/0!	895.634	#DIV/0!	#DIV/0!
Q03734	>sp|Q03734|SPA3M_MOUSE Serine protease inhibitor A3M OS=Mus musculus OX=10090 GN=Serpina3m PE=1 SV=2	183826	185348	178255	194359	437142	330928	182476	320810	0.5688	0.120483
Q61703	>sp|Q61703|ITIH2_MOUSE Inter-alpha-trypsin inhibitor heavy chain H2 OS=Mus musculus OX=10090 GN=Itih2 PE=1 SV=1	226116	190756	193165	321916	400084	351911	203346	357970	0.568052	0.00371616
P27005	>sp|P27005|S10A8_MOUSE Protein S100-A8 OS=Mus musculus OX=10090 GN=S100a8 PE=1 SV=3	300.621	2353.82	2684.86	3602.73	3837.41	1965.82	1779.77	3135.32	0.567651	0.226799
P20918	>sp|P20918|PLMN_MOUSE Plasminogen OS=Mus musculus OX=10090 GN=Plg PE=1 SV=3	1.04619e+06	905943	929735	1.50764e+06	1.84429e+06	1.7451e+06	960623	1.69901e+06	0.565401	0.00246728
Q01339	>sp|Q01339|APOH_MOUSE Beta-2-glycoprotein 1 OS=Mus musculus OX=10090 GN=Apoh PE=1 SV=1	880859	958258	919002	1.46498e+06	1.86089e+06	1.55797e+06	919373	1.62795e+06	0.564744	0.00432005
Q91VW3	>sp|Q91VW3|SH3L3_MOUSE SH3 domain-binding glutamic acid-rich-like protein 3 OS=Mus musculus OX=10090 GN=Sh3bgrl3 PE=1 SV=1	673.409	161.573	238.4	1067.8	NaN	200.363	357.794	634.08	0.564272	0.523003
Q99JI4	>sp|Q99JI4|PSMD6_MOUSE 26S proteasome non-ATPase regulatory subunit 6 OS=Mus musculus OX=10090 GN=Psmd6 PE=1 SV=1	NaN	98.6501	NaN	443.542	NaN	NaN	98.6501	443.542	0.222414	#DIV/0!
Q61247	>sp|Q61247|A2AP_MOUSE Alpha-2-antiplasmin OS=Mus musculus OX=10090 GN=Serpinf2 PE=1 SV=1	442920	472591	497675	734324	919170	851437	471062	834977	0.564162	0.00294319
Q99JW2	>sp|Q99JW2|ACY1_MOUSE Aminoacylase-1 OS=Mus musculus OX=10090 GN=Acy1 PE=1 SV=1	1061.49	1639.97	NaN	NaN	NaN	NaN	1350.73	#DIV/0!	#DIV/0!	#DIV/0!
Q99JW4	>sp|Q99JW4|LIMS1_MOUSE LIM and senescent cell antigen-like-containing domain protein 1 OS=Mus musculus OX=10090 GN=Lims1 PE=1 SV=3	NaN	NaN	NaN	NaN	NaN	NaN	#DIV/0!	#DIV/0!	#DIV/0!	#DIV/0!
P26339	>sp|P26339|CMGA_MOUSE Chromogranin-A OS=Mus musculus OX=10090 GN=Chga PE=1 SV=1	638.798	208.95	303.481	766.894	563.419	711.974	383.743	680.763	0.563696	0.107919
P01898	>sp|P01898|HA10_MOUSE H-2 class I histocompatibility antigen, Q10 alpha chain OS=Mus musculus OX=10090 GN=H2-Q10 PE=1 SV=3	238222	175078	274187	346729	454464	420970	229162	407388	0.562516	0.0143655
P19221	>sp|P19221|THRB_MOUSE Prothrombin OS=Mus musculus OX=10090 GN=F2 PE=1 SV=1	349975	352426	372439	529610	729404	654227	358280	637747	0.561791	0.00889587
Q99K51	>sp|Q99K51|PLST_MOUSE Plastin-3 OS=Mus musculus OX=10090 GN=Pls3 PE=1 SV=3	NaN	NaN	NaN	1796.76	646.499	407.47	#DIV/0!	950.243	#DIV/0!	#DIV/0!
O88947	>sp|O88947|FA10_MOUSE Coagulation factor X OS=Mus musculus OX=10090 GN=F10 PE=1 SV=1	98015.5	91858.6	115657	169878	202664	172895	101844	181812	0.560159	0.00321463
Q99KB8	>sp|Q99KB8|GLO2_MOUSE Hydroxyacylglutathione hydrolase, mitochondrial OS=Mus musculus OX=10090 GN=Hagh PE=1 SV=2	NaN	237.293	421.685	594.671	553.657	347.671	329.489	498.666	0.66074	0.254108
P70296	>sp|P70296|PEBP1_MOUSE Phosphatidylethanolamine-binding protein 1 OS=Mus musculus OX=10090 GN=Pebp1 PE=1 SV=3	950.885	2038.08	3986.72	6445.27	3472.68	2544.97	2325.23	4154.31	0.559715	0.282431
Q99KK7	>sp|Q99KK7|DPP3_MOUSE Dipeptidyl peptidase 3 OS=Mus musculus OX=10090 GN=Dpp3 PE=1 SV=2	NaN	440.377	NaN	NaN	NaN	NaN	440.377	#DIV/0!	#DIV/0!	#DIV/0!
Q91WJ8	>sp|Q91WJ8|FUBP1_MOUSE Far upstream element-binding protein 1 OS=Mus musculus OX=10090 GN=Fubp1 PE=1 SV=1	704.1	826.139	870.368	930.582	2251.65	1111.76	800.202	1431.33	0.559062	0.204235
Q7TQI3	>sp|Q7TQI3|OTUB1_MOUSE Ubiquitin thioesterase OTUB1 OS=Mus musculus OX=10090 GN=Otub1 PE=1 SV=2	203.682	252.195	856.746	1228.19	849.226	273.29	437.541	783.569	0.558395	0.376499
Q99L45	>sp|Q99L45|IF2B_MOUSE Eukaryotic translation initiation factor 2 subunit 2 OS=Mus musculus OX=10090 GN=Eif2s2 PE=1 SV=1	NaN	53.5585	NaN	NaN	NaN	NaN	53.5585	#DIV/0!	#DIV/0!	#DIV/0!
P28665	>sp|P28665|MUG1_MOUSE Murinoglobulin-1 OS=Mus musculus OX=10090 GN=Mug1 PE=1 SV=3	1.10562e+06	806093	998402	1.12685e+06	2.30491e+06	1.7923e+06	970037	1.74135e+06	0.557059	0.0936317
Q99LD4	>sp|Q99LD4|CSN1_MOUSE COP9 signalosome complex subunit 1 OS=Mus musculus OX=10090 GN=Gps1 PE=1 SV=1	NaN	697.409	771.858	1096.16	NaN	1971.69	734.633	1533.92	0.478925	0.210484
P21614	>sp|P21614|VTDB_MOUSE Vitamin D-binding protein OS=Mus musculus OX=10090 GN=Gc PE=1 SV=2	915761	816330	724146	1.21218e+06	1.68786e+06	1.50954e+06	818745	1.46986e+06	0.557022	0.0120699
Q9DD06	>sp|Q9DD06|RARR2_MOUSE Retinoic acid receptor responder protein 2 OS=Mus musculus OX=10090 GN=Rarres2 PE=1 SV=1	495.414	503.03	519.944	715.687	480.053	1533.23	506.129	909.655	0.556397	0.274815
Q00623	>sp|Q00623|APOA1_MOUSE Apolipoprotein A-I OS=Mus musculus OX=10090 GN=Apoa1 PE=1 SV=2	10363301	8554307	9437767	13238109	18057156	19682638	9.45179e+06	1.69926e+07	0.556229	0.0197336
Q99M74	>sp|Q99M74|KRT82_MOUSE Keratin, type II cuticular Hb2 OS=Mus musculus OX=10090 GN=Krt82 PE=1 SV=2	NaN	NaN	NaN	NaN	4317.98	NaN	#DIV/0!	4317.98	#DIV/0!	#DIV/0!
Q99MN1	>sp|Q99MN1|SYK_MOUSE Lysine--tRNA ligase OS=Mus musculus OX=10090 GN=Kars1 PE=1 SV=1	NaN	1	NaN	NaN	NaN	NaN	1	#DIV/0!	#DIV/0!	#DIV/0!
P26443	>sp|P26443|DHE3_MOUSE Glutamate dehydrogenase 1, mitochondrial OS=Mus musculus OX=10090 GN=Glud1 PE=1 SV=1	491.585	536.795	430.218	1187.32	916.137	536.09	486.199	879.848	0.552595	0.108828
Q99P58	>sp|Q99P58|RB27B_MOUSE Ras-related protein Rab-27B OS=Mus musculus OX=10090 GN=Rab27b PE=1 SV=3	NaN	NaN	NaN	NaN	NaN	NaN	#DIV/0!	#DIV/0!	#DIV/0!	#DIV/0!
Q9R098	>sp|Q9R098|HGFA_MOUSE Hepatocyte growth factor activator OS=Mus musculus OX=10090 GN=Hgfac PE=1 SV=1	44770.8	39579.7	52938	88872	78172.3	82265.4	45762.8	83103.2	0.550674	0.00169661
Q61838	>sp|Q61838|PZP_MOUSE Pregnancy zone protein OS=Mus musculus OX=10090 GN=Pzp PE=1 SV=3	4845736	4.29763e+06	4660764	7354074	9527209	8.25519e+06	4.60138e+06	8.37882e+06	0.549167	0.00437788
Q9CPN9	>tr|Q9CPN9|Q9CPN9_MOUSE trypsin OS=Mus musculus OX=10090 GN=Prss3b PE=1 SV=1	NaN	1345.43	736.736	660.658	879.239	NaN	1041.08	769.949	1.35215	0.490018
Q9CPR4	>sp|Q9CPR4|RL17_MOUSE Large ribosomal subunit protein uL22 OS=Mus musculus OX=10090 GN=Rpl17 PE=1 SV=4	NaN	1687.16	899.879	985.497	NaN	NaN	1293.52	985.497	1.31255	#DIV/0!
Q9WVH9	>sp|Q9WVH9|FBLN5_MOUSE Fibulin-5 OS=Mus musculus OX=10090 GN=Fbln5 PE=1 SV=1	1813.72	2955.37	1903.3	3859	4417.81	3905.02	2224.13	4060.61	0.547732	0.0108079
Q9CPV4	>sp|Q9CPV4|GLOD4_MOUSE Glyoxalase domain-containing protein 4 OS=Mus musculus OX=10090 GN=Glod4 PE=1 SV=1	NaN	1113.87	1068.91	2102.99	NaN	NaN	1091.39	2102.99	0.518972	#DIV/0!
Q05020	>sp|Q05020|APOC2_MOUSE Apolipoprotein C-II OS=Mus musculus OX=10090 GN=Apoc2 PE=2 SV=1	5196.58	46325.8	39401.4	60984.2	74105.3	31222.8	30307.9	55437.4	0.546705	0.234332
P10852	>sp|P10852|4F2_MOUSE Amino acid transporter heavy chain SLC3A2 OS=Mus musculus OX=10090 GN=Slc3a2 PE=1 SV=1	1691.37	1646.61	1572.82	1872.26	3647.7	3479.06	1636.93	2999.68	0.545703	0.0740328
Q9CQ19	>sp|Q9CQ19|MYL9_MOUSE Myosin regulatory light polypeptide 9 OS=Mus musculus OX=10090 GN=Myl9 PE=1 SV=3	NaN	660.743	665.969	832.03	NaN	NaN	663.356	832.03	0.797274	#DIV/0!
Q9CQ48	>sp|Q9CQ48|NUDC2_MOUSE NudC domain-containing protein 2 OS=Mus musculus OX=10090 GN=Nudcd2 PE=1 SV=1	NaN	NaN	NaN	NaN	NaN	NaN	#DIV/0!	#DIV/0!	#DIV/0!	#DIV/0!
Q8BK48	>sp|Q8BK48|EST2E_MOUSE Pyrethroid hydrolase Ces2e OS=Mus musculus OX=10090 GN=Ces2e PE=1 SV=1	1173.8	934.453	1223.78	1697.55	2905.93	1503.24	1110.68	2035.58	0.545632	0.107771
Q9CQ60	>sp|Q9CQ60|6PGL_MOUSE 6-phosphogluconolactonase OS=Mus musculus OX=10090 GN=Pgls PE=1 SV=1	NaN	964.789	1331.2	850.704	425.436	824.461	1147.99	700.2	1.63952	0.139512
Q9CQ86	>sp|Q9CQ86|MIEN1_MOUSE Migration and invasion enhancer 1 OS=Mus musculus OX=10090 GN=Mien1 PE=1 SV=1	NaN	250.347	NaN	534.342	NaN	NaN	250.347	534.342	0.468513	#DIV/0!
E9Q8B5	>tr|E9Q8B5|E9Q8B5_MOUSE Complement factor H-related 4 OS=Mus musculus OX=10090 GN=Cfhr4 PE=1 SV=1	21135.9	19175.1	21967.9	31803.7	42129.8	40565.7	20759.7	38166.4	0.543925	0.00631476
Q9CQH7	>sp|Q9CQH7|BT3L4_MOUSE Transcription factor BTF3 homolog 4 OS=Mus musculus OX=10090 GN=Btf3l4 PE=1 SV=1	NaN	NaN	109.796	NaN	162.953	NaN	109.796	162.953	0.673787	#DIV/0!
Q9CQI3	>sp|Q9CQI3|GMFB_MOUSE Glia maturation factor beta OS=Mus musculus OX=10090 GN=Gmfb PE=1 SV=3	NaN	235.258	320.436	377.762	338.383	71.2042	277.847	262.45	1.05867	0.912067
P49025	>sp|P49025|CTRO_MOUSE Citron Rho-interacting kinase OS=Mus musculus OX=10090 GN=Cit PE=1 SV=3	354.469	272.08	678.047	1194.62	928.563	277.121	434.866	800.103	0.543512	0.289476
Q9CQM5	>sp|Q9CQM5|TXD17_MOUSE Thioredoxin domain-containing protein 17 OS=Mus musculus OX=10090 GN=Txndc17 PE=1 SV=1	NaN	NaN	NaN	2022.81	NaN	NaN	#DIV/0!	2022.81	#DIV/0!	#DIV/0!
Q9CQM9	>sp|Q9CQM9|GLRX3_MOUSE Glutaredoxin-3 OS=Mus musculus OX=10090 GN=Glrx3 PE=1 SV=1	NaN	NaN	4.37318	0.917353	NaN	NaN	4.37318	0.917353	4.76717	#DIV/0!
Q9CQN1	>sp|Q9CQN1|TRAP1_MOUSE Heat shock protein 75 kDa, mitochondrial OS=Mus musculus OX=10090 GN=Trap1 PE=1 SV=1	NaN	967.396	319.91	NaN	NaN	NaN	643.653	#DIV/0!	#DIV/0!	#DIV/0!
P13634	>sp|P13634|CAH1_MOUSE Carbonic anhydrase 1 OS=Mus musculus OX=10090 GN=Ca1 PE=1 SV=4	5496.42	7690.29	21245.5	27120	15228.1	21499.7	11477.4	21282.6	0.539286	0.177801
Q9CQT1	>sp|Q9CQT1|MTNA_MOUSE Methylthioribose-1-phosphate isomerase OS=Mus musculus OX=10090 GN=Mri1 PE=1 SV=1	NaN	297.812	925.92	959.622	343.512	623.125	611.866	642.086	0.952934	0.932424
Q9CQV8	>sp|Q9CQV8|1433B_MOUSE 14-3-3 protein beta/alpha OS=Mus musculus OX=10090 GN=Ywhab PE=1 SV=3	NaN	539.598	1278.76	1015.82	259.007	NaN	909.178	637.414	1.42635	0.658535
P51910	>sp|P51910|APOD_MOUSE Apolipoprotein D OS=Mus musculus OX=10090 GN=Apod PE=1 SV=1	50391.5	62108.4	43987	90705.4	109772	90495.2	52162.3	96990.8	0.537807	0.00570332
Q9CR00	>sp|Q9CR00|PSMD9_MOUSE 26S proteasome non-ATPase regulatory subunit 9 OS=Mus musculus OX=10090 GN=Psmd9 PE=1 SV=1	NaN	NaN	NaN	2285.65	NaN	685.667	#DIV/0!	1485.66	#DIV/0!	#DIV/0!
Q9CR16	>sp|Q9CR16|PPID_MOUSE Peptidyl-prolyl cis-trans isomerase D OS=Mus musculus OX=10090 GN=Ppid PE=1 SV=3	NaN	NaN	290.059	NaN	NaN	NaN	290.059	#DIV/0!	#DIV/0!	#DIV/0!
A0A5F8MPH8	>tr|A0A5F8MPH8|A0A5F8MPH8_MOUSE Tenascin XB OS=Mus musculus OX=10090 GN=Tnxb PE=1 SV=1	321.366	570.237	249.278	704.694	772.445	646.857	380.294	707.999	0.537139	0.0342576
E9PWQ3	>tr|E9PWQ3|E9PWQ3_MOUSE Collagen, type VI, alpha 3 OS=Mus musculus OX=10090 GN=Col6a3 PE=1 SV=2	503.357	1066.79	419.24	1486.68	1079.13	1172.4	663.129	1246.07	0.532176	0.0702987
P70195	>sp|P70195|PSB7_MOUSE Proteasome subunit beta type-7 OS=Mus musculus OX=10090 GN=Psmb7 PE=1 SV=1	1612.83	1732.39	2431.22	3098.48	5034.79	2746.21	1925.48	3626.49	0.530948	0.0875981
P29699	>sp|P29699|FETUA_MOUSE Alpha-2-HS-glycoprotein OS=Mus musculus OX=10090 GN=Ahsg PE=1 SV=1	482462	424240	450464	700609	826144	1.03187e+06	452389	852875	0.530428	0.0150242
Q9CX56	>sp|Q9CX56|PSMD8_MOUSE 26S proteasome non-ATPase regulatory subunit 8 OS=Mus musculus OX=10090 GN=Psmd8 PE=1 SV=2	NaN	NaN	NaN	NaN	NaN	NaN	#DIV/0!	#DIV/0!	#DIV/0!	#DIV/0!
Q9CX80	>sp|Q9CX80|CYGB_MOUSE Cytoglobin OS=Mus musculus OX=10090 GN=Cygb PE=1 SV=1	NaN	NaN	NaN	900.712	NaN	NaN	#DIV/0!	900.712	#DIV/0!	#DIV/0!
Q9CXN7;Q9DCG6	>sp|Q9CXN7|PBLD2_MOUSE Phenazine biosynthesis-like domain-containing protein 2 OS=Mus musculus OX=10090 GN=Pbld2 PE=1 SV=1;>sp|Q9DCG6|PBLD1_MOUSE Phenazine biosynthesis-like domain-containing protein 1 OS=Mus musculus OX=10090 GN=Pbld1 PE=1 SV=2	254.173	NaN	NaN	NaN	NaN	NaN	254.173	#DIV/0!	#DIV/0!	#DIV/0!
Q9CY02	>sp|Q9CY02|AHSP_MOUSE Alpha-hemoglobin-stabilizing protein OS=Mus musculus OX=10090 GN=Ahsp PE=1 SV=1	NaN	NaN	NaN	NaN	NaN	NaN	#DIV/0!	#DIV/0!	#DIV/0!	#DIV/0!
O55134	>sp|O55134|PCD12_MOUSE Protocadherin-12 OS=Mus musculus OX=10090 GN=Pcdh12 PE=1 SV=2	1118.49	686.28	865.668	1893.06	1812.44	1340.99	890.146	1682.16	0.529167	0.0204954
Q9CYA0	>sp|Q9CYA0|CREL2_MOUSE Protein disulfide isomerase Creld2 OS=Mus musculus OX=10090 GN=Creld2 PE=1 SV=1	402.017	599.628	NaN	NaN	NaN	NaN	500.823	#DIV/0!	#DIV/0!	#DIV/0!
Q9CYK2	>sp|Q9CYK2|QPCT_MOUSE Glutaminyl-peptide cyclotransferase OS=Mus musculus OX=10090 GN=Qpct PE=1 SV=2	NaN	NaN	635.129	NaN	1399.12	850.326	635.129	1124.73	0.564697	#DIV/0!
Tb11.v5.0337.1-p1;Tb927.10.5380:mRNA-p1	>Tb11.v5.0337.1-p1 | transcript=Tb11.v5.0337.1 | gene=Tb11.v5.0337 | organism=Trypanosoma_brucei_brucei_TREU927 | gene_product=WD40 repeat-containing protein | transcript_product=WD40 repeat-containing protein | location=Tb927_11_bin_v5.1:1001928-1005623(-) | protein_length=1231 | sequence_SO=contig | SO=protein_coding_gene | is_pseudo=false;>Tb927.10.5380:mRNA-p1 | transcript=Tb927.10.5380:mRNA …	2877.4	6986.86	9573.76	10635.4	13860.4	NaN	6479.34	12247.9	0.529015	0.130471
Q9CYZ2	>sp|Q9CYZ2|TPD54_MOUSE Tumor protein D54 OS=Mus musculus OX=10090 GN=Tpd52l2 PE=1 SV=1	NaN	350.222	621.091	NaN	NaN	NaN	485.657	#DIV/0!	#DIV/0!	#DIV/0!
Q8BMJ3	>sp|Q8BMJ3|IF1AX_MOUSE Eukaryotic translation initiation factor 1A, X-chromosomal OS=Mus musculus OX=10090 GN=Eif1ax PE=2 SV=3	245.712	255.558	471.291	612.95	NaN	NaN	324.187	612.95	0.528897	#DIV/0!
Q9CZ44	>sp|Q9CZ44|NSF1C_MOUSE NSFL1 cofactor p47 OS=Mus musculus OX=10090 GN=Nsfl1c PE=1 SV=1	NaN	251.711	249.947	397.023	NaN	246.041	250.829	321.532	0.780105	0.447871
P49312	>sp|P49312|ROA1_MOUSE Heterogeneous nuclear ribonucleoprotein A1 OS=Mus musculus OX=10090 GN=Hnrnpa1 PE=1 SV=2	2784.01	4055.48	4190.23	6038.09	8883.22	5985.53	3676.57	6968.95	0.527565	0.0356937
Q9Z2T6	>sp|Q9Z2T6|KRT85_MOUSE Keratin, type II cuticular Hb5 OS=Mus musculus OX=10090 GN=Krt85 PE=1 SV=2	21914.8	70038.6	40928.7	NaN	84652.2	NaN	44294.1	84652.2	0.523247	#DIV/0!
P29621	>sp|P29621|SPA3C_MOUSE Serine protease inhibitor A3C OS=Mus musculus OX=10090 GN=Serpina3c PE=2 SV=1	3392.76	5047.03	3982.35	7269.51	9038.45	7437.94	4140.71	7915.3	0.523128	0.00707971
P32261	>sp|P32261|ANT3_MOUSE Antithrombin-III OS=Mus musculus OX=10090 GN=Serpinc1 PE=1 SV=1	993748	1.0364e+06	1.03537e+06	1.7281e+06	2.41269e+06	1.73663e+06	1.02184e+06	1.95914e+06	0.521575	0.0145526
Q9ES30	>sp|Q9ES30|C1QT3_MOUSE Complement C1q tumor necrosis factor-related protein 3 OS=Mus musculus OX=10090 GN=C1qtnf3 PE=2 SV=1	5249.81	5519.66	6169.73	10429.5	NaN	11558.3	5646.4	10993.9	0.513593	0.00229641
Q3U0B3	>sp|Q3U0B3|DHR11_MOUSE Dehydrogenase/reductase SDR family member 11 OS=Mus musculus OX=10090 GN=Dhrs11 PE=1 SV=1	281.097	767.629	1268.24	1683.83	1380.01	1451.91	772.321	1505.25	0.513085	0.0705686
Q01853	>sp|Q01853|TERA_MOUSE Transitional endoplasmic reticulum ATPase OS=Mus musculus OX=10090 GN=Vcp PE=1 SV=4	1351.01	2438.4	2850.15	5606.83	3720.3	3620.34	2213.19	4315.82	0.512807	0.0554694
P17879;Q61696	>sp|P17879|HS71B_MOUSE Heat shock 70 kDa protein 1B OS=Mus musculus OX=10090 GN=Hspa1b PE=1 SV=3;>sp|Q61696|HS71A_MOUSE Heat shock 70 kDa protein 1A OS=Mus musculus OX=10090 GN=Hspa1a PE=1 SV=2	1627.94	2785.84	2760.82	3776.49	7068.09	3146.99	2391.53	4663.86	0.51278	0.149137
P07758	>sp|P07758|A1AT1_MOUSE Alpha-1-antitrypsin 1-1 OS=Mus musculus OX=10090 GN=Serpina1a PE=1 SV=4	1.73422e+06	2.05512e+06	2.04694e+06	3.20585e+06	4.75876e+06	3.43614e+06	1.94542e+06	3800251	0.51192	0.0200287
P59383	>sp|P59383|LRRN4_MOUSE Leucine-rich repeat neuronal protein 4 OS=Mus musculus OX=10090 GN=Lrrn4 PE=1 SV=2	1016.55	1123.69	1135.35	1840.84	2565.61	2017.68	1091.87	2141.37	0.50989	0.00903872
Q8CIF4	>sp|Q8CIF4|BTD_MOUSE Biotinidase OS=Mus musculus OX=10090 GN=Btd PE=1 SV=2	7161.02	8599.11	6983.52	14272.4	18604.6	11804.6	7581.22	14893.8	0.509017	0.0235162
O54782	>sp|O54782|MA2B2_MOUSE Epididymis-specific alpha-mannosidase OS=Mus musculus OX=10090 GN=Man2b2 PE=1 SV=2	868.041	890.441	517	1769.16	1201.13	1500.52	758.494	1490.27	0.508965	0.0229498
Q923D2	>sp|Q923D2|BLVRB_MOUSE Flavin reductase (NADPH) OS=Mus musculus OX=10090 GN=Blvrb PE=1 SV=3	8887.69	14324.3	37257.9	51342.3	29235.8	38338.7	20156.6	39638.9	0.508506	0.145684
Q64726	>sp|Q64726|ZA2G_MOUSE Zinc-alpha-2-glycoprotein OS=Mus musculus OX=10090 GN=Azgp1 PE=1 SV=2	116236	83763.8	94141.4	157044	207142	215060	98047	193082	0.5078	0.00981839
Q9D6P8	>sp|Q9D6P8|CALL3_MOUSE Calmodulin-like protein 3 OS=Mus musculus OX=10090 GN=Calml3 PE=2 SV=1	NaN	NaN	NaN	1	NaN	NaN	#DIV/0!	1	#DIV/0!	#DIV/0!
Q9D733	>sp|Q9D733|GP2_MOUSE Pancreatic secretory granule membrane major glycoprotein GP2 OS=Mus musculus OX=10090 GN=Gp2 PE=1 SV=3	NaN	306.469	NaN	NaN	NaN	NaN	306.469	#DIV/0!	#DIV/0!	#DIV/0!
Q9D7P9	>sp|Q9D7P9|SPB12_MOUSE Serpin B12 OS=Mus musculus OX=10090 GN=Serpinb12 PE=2 SV=1	NaN	NaN	NaN	1070.16	NaN	NaN	#DIV/0!	1070.16	#DIV/0!	#DIV/0!
O54819	>sp|O54819|TFPI1_MOUSE Tissue factor pathway inhibitor OS=Mus musculus OX=10090 GN=Tfpi PE=2 SV=1	4815.18	5484.07	6073.07	10972.6	10577.7	NaN	5457.44	10775.1	0.506485	0.00169073
Q9D7X8	>sp|Q9D7X8|GGCT_MOUSE Gamma-glutamylcyclotransferase OS=Mus musculus OX=10090 GN=Ggct PE=1 SV=1	NaN	71.0602	NaN	418.347	NaN	NaN	71.0602	418.347	0.16986	#DIV/0!
Q3SXB8	>sp|Q3SXB8|COL11_MOUSE Collectin-11 OS=Mus musculus OX=10090 GN=Colec11 PE=2 SV=2	1262.61	1228.97	1953.84	2536.91	3132.37	3150.53	1481.8	2939.94	0.504026	0.00933943
Q9D892	>sp|Q9D892|ITPA_MOUSE Inosine triphosphate pyrophosphatase OS=Mus musculus OX=10090 GN=Itpa PE=1 SV=2	403.152	NaN	1183.06	710.9	NaN	1013.14	793.108	862.022	0.920055	0.884264
Q9D8B3	>sp|Q9D8B3|CHM4B_MOUSE Charged multivesicular body protein 4b OS=Mus musculus OX=10090 GN=Chmp4b PE=1 SV=2	NaN	NaN	216.922	NaN	NaN	NaN	216.922	#DIV/0!	#DIV/0!	#DIV/0!
P63254	>sp|P63254|CRIP1_MOUSE Cysteine-rich protein 1 OS=Mus musculus OX=10090 GN=Crip1 PE=1 SV=2	3224.68	1869.55	3610.88	7188.93	4754.72	5369.08	2901.7	5770.91	0.502816	0.0334619
Q9D8T2	>sp|Q9D8T2|GSDMD_MOUSE Gasdermin-D OS=Mus musculus OX=10090 GN=Gsdmd PE=1 SV=1	719.298	NaN	1146.14	NaN	NaN	NaN	932.718	#DIV/0!	#DIV/0!	#DIV/0!
Q9D8W5	>sp|Q9D8W5|PSD12_MOUSE 26S proteasome non-ATPase regulatory subunit 12 OS=Mus musculus OX=10090 GN=Psmd12 PE=1 SV=4	NaN	NaN	NaN	811.412	NaN	NaN	#DIV/0!	811.412	#DIV/0!	#DIV/0!
Q9D8X5	>sp|Q9D8X5|CNOT8_MOUSE CCR4-NOT transcription complex subunit 8 OS=Mus musculus OX=10090 GN=Cnot8 PE=1 SV=1	NaN	NaN	NaN	NaN	721.708	NaN	#DIV/0!	721.708	#DIV/0!	#DIV/0!
Q9DAK9	>sp|Q9DAK9|PHP14_MOUSE 14 kDa phosphohistidine phosphatase OS=Mus musculus OX=10090 GN=Phpt1 PE=1 SV=1	NaN	NaN	NaN	683.549	NaN	NaN	#DIV/0!	683.549	#DIV/0!	#DIV/0!
P11276	>sp|P11276|FINC_MOUSE Fibronectin OS=Mus musculus OX=10090 GN=Fn1 PE=1 SV=4	369718	359737	474869	697100	810826	901764	401441	803230	0.499784	0.00449924
Q9DAS9	>sp|Q9DAS9|GBG12_MOUSE Guanine nucleotide-binding protein G(I)/G(S)/G(O) subunit gamma-12 OS=Mus musculus OX=10090 GN=Gng12 PE=1 SV=3	NaN	73.7554	NaN	NaN	NaN	NaN	73.7554	#DIV/0!	#DIV/0!	#DIV/0!
Q9DBA8	>sp|Q9DBA8|HUTI_MOUSE Probable imidazolonepropionase OS=Mus musculus OX=10090 GN=Amdhd1 PE=1 SV=1	464.329	330.253	NaN	NaN	NaN	NaN	397.291	#DIV/0!	#DIV/0!	#DIV/0!
P52430	>sp|P52430|PON1_MOUSE Serum paraoxonase/arylesterase 1 OS=Mus musculus OX=10090 GN=Pon1 PE=1 SV=2	82301	112102	116945	194801	285593	144713	103783	208369	0.498073	0.0701901
Q7TMK9;Q8VHM5	>sp|Q7TMK9|HNRPQ_MOUSE Heterogeneous nuclear ribonucleoprotein Q OS=Mus musculus OX=10090 GN=Syncrip PE=1 SV=2;>tr|Q8VHM5|Q8VHM5_MOUSE Heterogeneous nuclear ribonucleoprotein R OS=Mus musculus OX=10090 GN=Hnrnpr PE=1 SV=1	406.273	292.067	622.785	NaN	824.625	944.223	440.375	884.424	0.497923	0.044346
P97298	>sp|P97298|PEDF_MOUSE Pigment epithelium-derived factor OS=Mus musculus OX=10090 GN=Serpinf1 PE=1 SV=2	24163.6	25817.4	26955	53115.8	53277.8	49565.6	25645.3	51986.4	0.493308	5.5091e-05
P98064	>sp|P98064|MASP1_MOUSE Mannan-binding lectin serine protease 1 OS=Mus musculus OX=10090 GN=Masp1 PE=1 SV=2	24134.5	20019.4	28444.7	47418.9	53755.1	46317.8	24199.5	49163.9	0.492221	0.0017512
Q9DBK7	>sp|Q9DBK7|UBA7_MOUSE Ubiquitin-like modifier-activating enzyme 7 OS=Mus musculus OX=10090 GN=Uba7 PE=1 SV=1	436.867	NaN	NaN	114.746	NaN	NaN	436.867	114.746	3.80726	#DIV/0!
P11859	>sp|P11859|ANGT_MOUSE Angiotensinogen OS=Mus musculus OX=10090 GN=Agt PE=1 SV=1	58385.9	82283.7	72830.6	133957	169946	130018	71166.7	144640	0.492025	0.00710988
Q91WP0	>sp|Q91WP0|MASP2_MOUSE Mannan-binding lectin serine protease 2 OS=Mus musculus OX=10090 GN=Masp2 PE=1 SV=1	18785	17172.5	21343	36509.6	44204.9	36093.8	19100.2	38936.1	0.490551	0.00240026
P70274	>sp|P70274|SEPP1_MOUSE Selenoprotein P OS=Mus musculus OX=10090 GN=Selenop PE=1 SV=3	17126.3	9157.84	10881.9	22398.4	21758.7	31751.6	12388.7	25302.9	0.489615	0.0329092
O09131	>sp|O09131|GSTO1_MOUSE Glutathione S-transferase omega-1 OS=Mus musculus OX=10090 GN=Gsto1 PE=1 SV=2	255.737	431.091	527.627	897.843	763.323	NaN	404.818	830.583	0.48739	0.0337032
Q8CF98	>sp|Q8CF98|COL10_MOUSE Collectin-10 OS=Mus musculus OX=10090 GN=Colec10 PE=2 SV=1	2120.12	1869.11	3214.6	4675.64	5265.03	NaN	2401.28	4970.33	0.483122	0.0210572
Q9CQW3	>sp|Q9CQW3|PROZ_MOUSE Vitamin K-dependent protein Z OS=Mus musculus OX=10090 GN=Proz PE=1 SV=1	3140.8	1997.55	1733.08	2577.7	NaN	7074.39	2290.48	4826.05	0.474607	0.246615
Q9DCL9	>sp|Q9DCL9|PUR6_MOUSE Bifunctional phosphoribosylaminoimidazole carboxylase/phosphoribosylaminoimidazole succinocarboxamide synthetase OS=Mus musculus OX=10090 GN=Paics PE=1 SV=4	NaN	827.94	581.175	NaN	NaN	NaN	704.557	#DIV/0!	#DIV/0!	#DIV/0!
Q9DCT8	>sp|Q9DCT8|CRIP2_MOUSE Cysteine-rich protein 2 OS=Mus musculus OX=10090 GN=Crip2 PE=1 SV=1	NaN	NaN	NaN	322.488	NaN	NaN	#DIV/0!	322.488	#DIV/0!	#DIV/0!
Q08879	>sp|Q08879|FBLN1_MOUSE Fibulin-1 OS=Mus musculus OX=10090 GN=Fbln1 PE=1 SV=2	26269	27918.1	27107.4	51002.3	65363	58121.2	27098.2	58162.2	0.465907	0.00173918
P42932	>sp|P42932|TCPQ_MOUSE T-complex protein 1 subunit theta OS=Mus musculus OX=10090 GN=Cct8 PE=1 SV=3	197.948	352.028	832.631	862.816	401.785	1705.11	460.869	989.905	0.465569	0.28286
Q9EPB4	>sp|Q9EPB4|ASC_MOUSE Apoptosis-associated speck-like protein containing a CARD OS=Mus musculus OX=10090 GN=Pycard PE=1 SV=1	NaN	NaN	124.064	NaN	NaN	NaN	124.064	#DIV/0!	#DIV/0!	#DIV/0!
Q9EPX2	>sp|Q9EPX2|PPN_MOUSE Papilin OS=Mus musculus OX=10090 GN=Papln PE=2 SV=2	155.984	NaN	NaN	NaN	NaN	770.203	155.984	770.203	0.202523	#DIV/0!
Q9EQ08	>tr|Q9EQ08|Q9EQ08_MOUSE Heparan N-sulfatase OS=Mus musculus OX=10090 GN=Sgsh PE=1 SV=1	NaN	NaN	NaN	NaN	219.081	NaN	#DIV/0!	219.081	#DIV/0!	#DIV/0!
Q9EQF5	>sp|Q9EQF5|DPYS_MOUSE Dihydropyrimidinase OS=Mus musculus OX=10090 GN=Dpys PE=1 SV=2	673.507	346.212	NaN	NaN	NaN	NaN	509.859	#DIV/0!	#DIV/0!	#DIV/0!
Q9EQG7	>sp|Q9EQG7|ENPP5_MOUSE Ectonucleotide pyrophosphatase/phosphodiesterase family member 5 OS=Mus musculus OX=10090 GN=Enpp5 PE=1 SV=3	1203.59	1053.29	NaN	1257.81	809.844	881.031	1128.44	982.894	1.14808	0.495174
P00687	>sp|P00687|AMY1_MOUSE Alpha-amylase 1 OS=Mus musculus OX=10090 GN=Amy1 PE=1 SV=2	6721.81	5907.73	7348.51	14180.7	13045.5	15692.5	6659.35	14306.2	0.465486	0.000935484
Q9EQH3	>sp|Q9EQH3|VPS35_MOUSE Vacuolar protein sorting-associated protein 35 OS=Mus musculus OX=10090 GN=Vps35 PE=1 SV=1	163.989	NaN	262.266	279.146	NaN	NaN	213.128	279.146	0.763499	#DIV/0!
Q91X79	>sp|Q91X79|CELA1_MOUSE Chymotrypsin-like elastase family member 1 OS=Mus musculus OX=10090 GN=Cela1 PE=1 SV=1	1590.91	3801.73	3917.7	4780.06	8016.65	7210.56	3103.45	6669.09	0.465348	0.0444394
P00920	>sp|P00920|CAH2_MOUSE Carbonic anhydrase 2 OS=Mus musculus OX=10090 GN=Ca2 PE=1 SV=4	57556.4	63571.4	126833	189013	170393	178384	82653.7	179263	0.461074	0.0133021
Q9DC11	>sp|Q9DC11|PXDC2_MOUSE Plexin domain-containing protein 2 OS=Mus musculus OX=10090 GN=Plxdc2 PE=1 SV=1	1244.68	1510.03	1154.96	3088.88	2493.83	2897.78	1303.22	2826.83	0.46102	0.00175798
Q9ERL7	>sp|Q9ERL7|GMFG_MOUSE Glia maturation factor gamma OS=Mus musculus OX=10090 GN=Gmfg PE=1 SV=1	NaN	364.403	680.906	1257.16	NaN	NaN	522.654	1257.16	0.415743	#DIV/0!
Q8K1I3	>sp|Q8K1I3|SPP24_MOUSE Secreted phosphoprotein 24 OS=Mus musculus OX=10090 GN=Spp2 PE=1 SV=2	33693.7	20552.3	26430	48445.8	58428.6	70940	26892	59271.5	0.453709	0.0126781
Q9ES46	>sp|Q9ES46|PARVB_MOUSE Beta-parvin OS=Mus musculus OX=10090 GN=Parvb PE=1 SV=1	NaN	590.464	1083.41	144.035	NaN	NaN	836.936	144.035	5.81066	#DIV/0!
P01675;P01676;P01677;P01678	>sp|P01675|KV6A1_MOUSE Ig kappa chain V-VI region XRPC 44 OS=Mus musculus OX=10090 PE=1 SV=1;>sp|P01676|KV6A2_MOUSE Ig kappa chain V-VI region XRPC 24 OS=Mus musculus OX=10090 PE=1 SV=1;>sp|P01677|KV6A3_MOUSE Ig kappa chain V-VI region TEPC 601/TEPC 191 OS=Mus musculus OX=10090 PE=1 SV=1;>sp|P01678|KV6A4_MOUSE Ig kappa chain V-VI region SAPC 10 OS=Mus musculus OX=10090 PE=1 SV=1	22059.8	31975.3	31787.4	46285.3	62350.7	80575.3	28607.5	63070.4	0.45358	0.0298364
P09470	>sp|P09470|ACE_MOUSE Angiotensin-converting enzyme OS=Mus musculus OX=10090 GN=Ace PE=1 SV=3	6243.31	5760.73	6211.3	12532.7	14926.3	12803.3	6071.78	13420.8	0.452417	0.000682169
A0A075B5R5	>tr|A0A075B5R5|A0A075B5R5_MOUSE Immunoglobulin heavy variable 4-1 (Fragment) OS=Mus musculus OX=10090 GN=Ighv4-1 PE=1 SV=7	68493.1	38393.9	47752.3	83431.8	114873	145865	51546.4	114723	0.449311	0.034732
Q9ET01	>sp|Q9ET01|PYGL_MOUSE Glycogen phosphorylase, liver form OS=Mus musculus OX=10090 GN=Pygl PE=1 SV=4	233.294	234.902	NaN	NaN	NaN	NaN	234.098	#DIV/0!	#DIV/0!	#DIV/0!
P07759	>sp|P07759|SPA3K_MOUSE Serine protease inhibitor A3K OS=Mus musculus OX=10090 GN=Serpina3k PE=1 SV=2	570147	432515	520775	560537	1.54295e+06	1.29224e+06	507813	1.13191e+06	0.448634	0.103867
Q9JHE3	>sp|Q9JHE3|ASAH2_MOUSE Neutral ceramidase OS=Mus musculus OX=10090 GN=Asah2 PE=1 SV=1	714.917	494.941	NaN	272.15	NaN	1140.97	604.929	706.562	0.856158	0.841652
O09159	>sp|O09159|MA2B1_MOUSE Lysosomal alpha-mannosidase OS=Mus musculus OX=10090 GN=Man2b1 PE=1 SV=4	4235.71	4155.72	4350.75	9591.9	9202.66	9708.61	4247.39	9501.06	0.447044	5.53653e-06
P24270	>sp|P24270|CATA_MOUSE Catalase OS=Mus musculus OX=10090 GN=Cat PE=1 SV=4	2939.34	2983.31	4167.11	9337.43	5979.04	7378.13	3363.26	7564.87	0.444589	0.0163
P41317	>sp|P41317|MBL2_MOUSE Mannose-binding protein C OS=Mus musculus OX=10090 GN=Mbl2 PE=1 SV=2	51712.6	46402.2	76570.5	131517	135065	127386	58228.5	131323	0.4434	0.00157168
Q05909	>sp|Q05909|PTPRG_MOUSE Receptor-type tyrosine-protein phosphatase gamma OS=Mus musculus OX=10090 GN=Ptprg PE=1 SV=1	763.365	756.189	686.353	1624.61	1647.59	1731.7	735.302	1667.97	0.440837	2.16474e-05
Q9JHR7	>sp|Q9JHR7|IDE_MOUSE Insulin-degrading enzyme OS=Mus musculus OX=10090 GN=Ide PE=1 SV=1	1117.81	NaN	NaN	377.671	NaN	NaN	1117.81	377.671	2.95974	#DIV/0!
P48774	>sp|P48774|GSTM5_MOUSE Glutathione S-transferase Mu 5 OS=Mus musculus OX=10090 GN=Gstm5 PE=1 SV=1	278.707	321.865	900.124	1138.62	NaN	NaN	500.232	1138.62	0.439333	#DIV/0!
Q9JI75	>sp|Q9JI75|NQO2_MOUSE Ribosyldihydronicotinamide dehydrogenase [quinone] OS=Mus musculus OX=10090 GN=Nqo2 PE=1 SV=3	49.4267	201.848	NaN	NaN	NaN	NaN	125.637	#DIV/0!	#DIV/0!	#DIV/0!
Q9JII6	>sp|Q9JII6|AK1A1_MOUSE Aldo-keto reductase family 1 member A1 OS=Mus musculus OX=10090 GN=Akr1a1 PE=1 SV=3	NaN	507.715	1332.67	2998.98	1422.88	841.392	920.192	1754.42	0.5245	0.41637
Q9JIY2	>sp|Q9JIY2|HAKAI_MOUSE E3 ubiquitin-protein ligase Hakai OS=Mus musculus OX=10090 GN=Cbll1 PE=1 SV=1	NaN	8198.53	6682.78	NaN	NaN	NaN	7440.65	#DIV/0!	#DIV/0!	#DIV/0!
Q91V98	>sp|Q91V98|CD248_MOUSE Endosialin OS=Mus musculus OX=10090 GN=Cd248 PE=1 SV=1	538.243	780.989	567.529	1530.8	1323.37	1529.43	628.92	1461.2	0.430413	0.00127292
Q9JJI8	>sp|Q9JJI8|RL38_MOUSE Large ribosomal subunit protein eL38 OS=Mus musculus OX=10090 GN=Rpl38 PE=1 SV=3	NaN	1190.76	NaN	NaN	NaN	NaN	1190.76	#DIV/0!	#DIV/0!	#DIV/0!
Q9WTL7	>sp|Q9WTL7|LYPA2_MOUSE Acyl-protein thioesterase 2 OS=Mus musculus OX=10090 GN=Lypla2 PE=1 SV=1	145.029	438.72	432.406	787.989	NaN	NaN	338.718	787.989	0.429852	#DIV/0!
P48758	>sp|P48758|CBR1_MOUSE Carbonyl reductase [NADPH] 1 OS=Mus musculus OX=10090 GN=Cbr1 PE=1 SV=3	448.875	779.276	1205.23	2663.9	1819.26	1290.63	811.128	1924.59	0.421454	0.071034
Q501J6;Q61656	>sp|Q501J6|DDX17_MOUSE Probable ATP-dependent RNA helicase DDX17 OS=Mus musculus OX=10090 GN=Ddx17 PE=1 SV=1;>sp|Q61656|DDX5_MOUSE Probable ATP-dependent RNA helicase DDX5 OS=Mus musculus OX=10090 GN=Ddx5 PE=1 SV=2	506.676	586.862	936.852	NaN	1614.58	NaN	676.797	1614.58	0.419179	#DIV/0!
Q9JKF1	>sp|Q9JKF1|IQGA1_MOUSE Ras GTPase-activating-like protein IQGAP1 OS=Mus musculus OX=10090 GN=Iqgap1 PE=1 SV=2	NaN	NaN	25284.8	NaN	NaN	NaN	25284.8	#DIV/0!	#DIV/0!	#DIV/0!
Q9JKF6	>sp|Q9JKF6|NECT1_MOUSE Nectin-1 OS=Mus musculus OX=10090 GN=Nectin1 PE=1 SV=3	380.738	402.032	NaN	330.301	NaN	NaN	391.385	330.301	1.18493	#DIV/0!
G5E8Q8	>sp|G5E8Q8|AGRF5_MOUSE Adhesion G protein-coupled receptor F5 OS=Mus musculus OX=10090 GN=Adgrf5 PE=1 SV=1	1340.49	889.277	874.642	1838.88	2957.49	2611.17	1034.8	2469.18	0.419087	0.0169927
Q9JLF6	>sp|Q9JLF6|TGM1_MOUSE Protein-glutamine gamma-glutamyltransferase K OS=Mus musculus OX=10090 GN=Tgm1 PE=1 SV=2	NaN	NaN	NaN	NaN	NaN	NaN	#DIV/0!	#DIV/0!	#DIV/0!	#DIV/0!
Q08189	>sp|Q08189|TGM3_MOUSE Protein-glutamine gamma-glutamyltransferase E OS=Mus musculus OX=10090 GN=Tgm3 PE=1 SV=2	10923.4	17146.2	13594.7	1908.48	56162.5	41741.8	13888.1	33270.9	0.417424	0.300773
A0A075B5V8	>tr|A0A075B5V8|A0A075B5V8_MOUSE Immunoglobulin heavy variable 1-47 OS=Mus musculus OX=10090 GN=Ighv1-47 PE=1 SV=1	21304.7	16700.6	11552	3190	38306	77616.6	16519.1	39704.2	0.416054	0.345125
Q91Y47	>sp|Q91Y47|FA11_MOUSE Coagulation factor XI OS=Mus musculus OX=10090 GN=F11 PE=2 SV=2	2631.87	1409.35	1315.6	3625.12	4911.8	4391.24	1785.61	4309.38	0.414353	0.0111126
Q9JM83	>sp|Q9JM83|CALM4_MOUSE Calmodulin-4 OS=Mus musculus OX=10090 GN=Calm4 PE=2 SV=2	NaN	NaN	NaN	3363.56	541.169	745.774	#DIV/0!	1550.17	#DIV/0!	#DIV/0!
O70362	>sp|O70362|PHLD_MOUSE Phosphatidylinositol-glycan-specific phospholipase D OS=Mus musculus OX=10090 GN=Gpld1 PE=1 SV=1	220341	180697	223044	386880	601930	524237	208028	504349	0.412467	0.00999096
F8VQ07	>tr|F8VQ07|F8VQ07_MOUSE Albumin superfamily member 1 OS=Mus musculus OX=10090 GN=Albfm1 PE=1 SV=2	1971.35	3308.58	3891.21	8186.76	6607.9	7522.58	3057.04	7439.08	0.410944	0.00386992
Q9Z1R3	>sp|Q9Z1R3|APOM_MOUSE Apolipoprotein M OS=Mus musculus OX=10090 GN=Apom PE=1 SV=1	76442.6	77708	92385.6	169267	235721	196541	82178.7	200510	0.409849	0.0040519
P01027	>sp|P01027|CO3_MOUSE Complement C3 OS=Mus musculus OX=10090 GN=C3 PE=1 SV=3	1.79917e+06	1828322	2244322	4.21209e+06	5.52575e+06	4.5978e+06	1.95727e+06	4.77855e+06	0.409596	0.00245674
Q9QUK6	>sp|Q9QUK6|TLR4_MOUSE Toll-like receptor 4 OS=Mus musculus OX=10090 GN=Tlr4 PE=1 SV=1	4859.18	NaN	NaN	NaN	NaN	4116.84	4859.18	4116.84	1.18032	#DIV/0!
P23953	>sp|P23953|EST1C_MOUSE Carboxylesterase 1C OS=Mus musculus OX=10090 GN=Ces1c PE=1 SV=4	1.34167e+06	803945	851728	2.01069e+06	2.52822e+06	2.7825e+06	999114	2.44047e+06	0.409394	0.0071729
Q9QUM0	>sp|Q9QUM0|ITA2B_MOUSE Integrin alpha-IIb OS=Mus musculus OX=10090 GN=Itga2b PE=1 SV=2	NaN	340.912	224.223	NaN	NaN	NaN	282.567	#DIV/0!	#DIV/0!	#DIV/0!
Q9R0P5	>sp|Q9R0P5|DEST_MOUSE Destrin OS=Mus musculus OX=10090 GN=Dstn PE=1 SV=3	559.502	784.947	1757.61	4155.19	2234.41	1201.07	1034.02	2530.23	0.408668	0.186792
P46412	>sp|P46412|GPX3_MOUSE Glutathione peroxidase 3 OS=Mus musculus OX=10090 GN=Gpx3 PE=1 SV=2	109297	98456.1	81381.4	183764	306227	227939	96378.1	239310	0.402733	0.0176478
Q9QUP5	>sp|Q9QUP5|HPLN1_MOUSE Hyaluronan and proteoglycan link protein 1 OS=Mus musculus OX=10090 GN=Hapln1 PE=1 SV=1	NaN	NaN	NaN	NaN	NaN	NaN	#DIV/0!	#DIV/0!	#DIV/0!	#DIV/0!
Q00724	>sp|Q00724|RET4_MOUSE Retinol-binding protein 4 OS=Mus musculus OX=10090 GN=Rbp4 PE=1 SV=2	165813	133253	154877	336960	403999	390450	151314	377136	0.401219	0.000562828
Q9QWL7	>sp|Q9QWL7|K1C17_MOUSE Keratin, type I cytoskeletal 17 OS=Mus musculus OX=10090 GN=Krt17 PE=1 SV=3	NaN	NaN	NaN	1398.76	NaN	NaN	#DIV/0!	1398.76	#DIV/0!	#DIV/0!
O88200	>sp|O88200|CLC11_MOUSE C-type lectin domain family 11 member A OS=Mus musculus OX=10090 GN=Clec11a PE=1 SV=1	5719.55	4135.86	4644.47	11091.9	11606	13461.5	4833.29	12053.1	0.401	0.00109087
P03953	>sp|P03953|CFAD_MOUSE Complement factor D OS=Mus musculus OX=10090 GN=Cfd PE=1 SV=1	173663	185926	233552	466302	623424	395830	197714	495185	0.399273	0.0129751
Q9QXD6	>sp|Q9QXD6|F16P1_MOUSE Fructose-1,6-bisphosphatase 1 OS=Mus musculus OX=10090 GN=Fbp1 PE=1 SV=3	389.734	433.688	NaN	NaN	NaN	NaN	411.711	#DIV/0!	#DIV/0!	#DIV/0!
Q9QXE7	>sp|Q9QXE7|TBL1X_MOUSE F-box-like/WD repeat-containing protein TBL1X OS=Mus musculus OX=10090 GN=Tbl1x PE=1 SV=2	NaN	NaN	NaN	502.756	NaN	NaN	#DIV/0!	502.756	#DIV/0!	#DIV/0!
P30412	>sp|P30412|PPIC_MOUSE Peptidyl-prolyl cis-trans isomerase C OS=Mus musculus OX=10090 GN=Ppic PE=1 SV=1	460.156	638.216	546.886	1744.46	1414.84	969.259	548.419	1376.19	0.398506	0.0229132
Q9QXL2	>sp|Q9QXL2|KI21A_MOUSE Kinesin-like protein KIF21A OS=Mus musculus OX=10090 GN=Kif21a PE=1 SV=2	NaN	896.831	380.996	222.175	NaN	1802.45	638.914	1012.31	0.631141	0.697242
Q9QXY6	>sp|Q9QXY6|EHD3_MOUSE EH domain-containing protein 3 OS=Mus musculus OX=10090 GN=Ehd3 PE=1 SV=2	NaN	141.25	131.397	NaN	NaN	NaN	136.324	#DIV/0!	#DIV/0!	#DIV/0!
Q9QY06	>sp|Q9QY06|MYO9B_MOUSE Unconventional myosin-IXb OS=Mus musculus OX=10090 GN=Myo9b PE=1 SV=2	NaN	2545.04	NaN	256.795	NaN	1544.91	2545.04	900.854	2.82514	#DIV/0!
P26262	>sp|P26262|KLKB1_MOUSE Plasma kallikrein OS=Mus musculus OX=10090 GN=Klkb1 PE=1 SV=2	98575.1	78463	84519.2	185026	223309	248915	87185.8	219083	0.397957	0.00249022
Q03311	>sp|Q03311|CHLE_MOUSE Cholinesterase OS=Mus musculus OX=10090 GN=Bche PE=1 SV=2	8129.11	7927.57	9968.59	20152.7	24692	21208.2	8675.09	22017.6	0.394006	0.000922718
Q9JJN5	>sp|Q9JJN5|CBPN_MOUSE Carboxypeptidase N catalytic chain OS=Mus musculus OX=10090 GN=Cpn1 PE=1 SV=1	93373.8	76845.1	108348	219364	257039	231875	92855.6	236093	0.393301	0.000563766
Q9QZH3	>sp|Q9QZH3|PPIE_MOUSE Peptidyl-prolyl cis-trans isomerase E OS=Mus musculus OX=10090 GN=Ppie PE=1 SV=2	NaN	NaN	NaN	NaN	459.102	NaN	#DIV/0!	459.102	#DIV/0!	#DIV/0!
P22599	>sp|P22599|A1AT2_MOUSE Alpha-1-antitrypsin 1-2 OS=Mus musculus OX=10090 GN=Serpina1b PE=1 SV=2	3.23873e+06	3.45309e+06	3722859	6621293	10892950	9517112	3.47156e+06	9.01045e+06	0.385281	0.011941
Q9QZU9	>sp|Q9QZU9|UB2L6_MOUSE Ubiquitin/ISG15-conjugating enzyme E2 L6 OS=Mus musculus OX=10090 GN=Ube2l6 PE=1 SV=3	NaN	NaN	1470.2	NaN	NaN	232.209	1470.2	232.209	6.3314	#DIV/0!
Q9QZZ6	>sp|Q9QZZ6|DERM_MOUSE Dermatopontin OS=Mus musculus OX=10090 GN=Dpt PE=1 SV=1	949.615	NaN	981.22	NaN	2419.85	3121.77	965.418	2770.81	0.348424	0.0358428
Q9DBB9	>sp|Q9DBB9|CPN2_MOUSE Carboxypeptidase N subunit 2 OS=Mus musculus OX=10090 GN=Cpn2 PE=1 SV=2	191209	164623	203802	406170	543399	513437	186545	487669	0.382524	0.00223256
Q9ES89	>sp|Q9ES89|EXTL2_MOUSE Exostosin-like 2 OS=Mus musculus OX=10090 GN=Extl2 PE=1 SV=1	850.512	1102.29	815.739	3249.31	2103.13	1904.86	922.847	2419.1	0.381483	0.0251082
P21765	>sp|P21765|GPX5_MOUSE Epididymal secretory glutathione peroxidase OS=Mus musculus OX=10090 GN=Gpx5 PE=2 SV=3	105097	129634	101961	224666	423575	238525	112231	295589	0.379686	0.0471809
P08003	>sp|P08003|PDIA4_MOUSE Protein disulfide-isomerase A4 OS=Mus musculus OX=10090 GN=Pdia4 PE=1 SV=3	612.762	1116.23	1254.99	1799.61	NaN	3470.94	994.659	2635.27	0.377441	0.0923464
Q9R0N0	>sp|Q9R0N0|GALK1_MOUSE Galactokinase OS=Mus musculus OX=10090 GN=Galk1 PE=1 SV=2	NaN	NaN	781.911	1168.35	NaN	NaN	781.911	1168.35	0.669246	#DIV/0!
P55264	>sp|P55264|ADK_MOUSE Adenosine kinase OS=Mus musculus OX=10090 GN=Adk PE=1 SV=2	991.665	609.644	1297.74	4250.63	1745.88	1702.76	966.35	2566.42	0.376536	0.138158
P47878	>sp|P47878|IBP3_MOUSE Insulin-like growth factor-binding protein 3 OS=Mus musculus OX=10090 GN=Igfbp3 PE=2 SV=2	5440.45	4438.1	6320.46	13895.6	15248.9	14818.1	5399.67	14654.2	0.368473	0.000163509
O89020	>sp|O89020|AFAM_MOUSE Afamin OS=Mus musculus OX=10090 GN=Afm PE=1 SV=2	92216	92384	112972	268777	268420	275986	99190.6	271061	0.365935	1.94877e-05
Q61730	>sp|Q61730|IL1AP_MOUSE Interleukin-1 receptor accessory protein OS=Mus musculus OX=10090 GN=Il1rap PE=1 SV=1	51538.7	49903.3	58691.8	133719	177514	127526	53377.9	146253	0.364969	0.00434404
O09164	>sp|O09164|SODE_MOUSE Extracellular superoxide dismutase [Cu-Zn] OS=Mus musculus OX=10090 GN=Sod3 PE=1 SV=1	3053.54	3225.74	3942.82	8401.45	9662.76	9955.71	3407.37	9339.97	0.364816	0.000416253
Q61171	>sp|Q61171|PRDX2_MOUSE Peroxiredoxin-2 OS=Mus musculus OX=10090 GN=Prdx2 PE=1 SV=3	21462.7	26676.3	38270.2	119411	58009.3	64361.3	28803.1	80594	0.357385	0.0616934
P08121	>sp|P08121|CO3A1_MOUSE Collagen alpha-1(III) chain OS=Mus musculus OX=10090 GN=Col3a1 PE=1 SV=4	2227.41	2569.67	2158.41	7696.53	5680.72	6286.56	2318.5	6554.6	0.35372	0.00226599
Q9D358	>sp|Q9D358|PPAC_MOUSE Low molecular weight phosphotyrosine protein phosphatase OS=Mus musculus OX=10090 GN=Acp1 PE=1 SV=3	587.818	2010.47	3258.34	7419.71	NaN	3844.7	1952.21	5632.2	0.346616	0.113859
P97321	>sp|P97321|SEPR_MOUSE Prolyl endopeptidase FAP OS=Mus musculus OX=10090 GN=Fap PE=1 SV=1	1378.25	2184.72	1755.74	4936.46	5572.72	4923.46	1772.91	5144.21	0.344641	0.000440069
Q61508	>sp|Q61508|ECM1_MOUSE Extracellular matrix protein 1 OS=Mus musculus OX=10090 GN=Ecm1 PE=1 SV=2	40019.7	55436.8	53322.2	128554	139901	166946	49592.9	145134	0.341704	0.00151186
P09813	>sp|P09813|APOA2_MOUSE Apolipoprotein A-II OS=Mus musculus OX=10090 GN=Apoa2 PE=1 SV=2	42046.5	95708.5	57456	103621	302096	169060	65070.3	191592	0.339629	0.10481
P01942	>sp|P01942|HBA_MOUSE Hemoglobin subunit alpha OS=Mus musculus OX=10090 GN=Hba PE=1 SV=2	1.77003e+06	2.19941e+06	3710534	8.20168e+06	7217682	7.47909e+06	2.55999e+06	7632818	0.335393	0.00152307
P05017	>sp|P05017|IGF1_MOUSE Insulin-like growth factor I OS=Mus musculus OX=10090 GN=Igf1 PE=1 SV=2	5012.47	3170.61	6421.76	15144.5	15735.7	12691.5	4868.28	14523.9	0.335191	0.00188267
Q9R182	>sp|Q9R182|ANGL3_MOUSE Angiopoietin-related protein 3 OS=Mus musculus OX=10090 GN=Angptl3 PE=1 SV=1	745.466	617.852	612.172	1480.54	2239.95	2228.23	658.497	1982.91	0.332087	0.00653943
Q9WTR5	>sp|Q9WTR5|CAD13_MOUSE Cadherin-13 OS=Mus musculus OX=10090 GN=Cdh13 PE=1 SV=2	185.581	188.333	NaN	741.733	565.325	521.24	186.957	609.433	0.306772	0.0166576
O09114	>sp|O09114|PTGDS_MOUSE Prostaglandin-H2 D-isomerase OS=Mus musculus OX=10090 GN=Ptgds PE=1 SV=1	305.374	506.478	296.009	1353.47	1523.44	466.012	369.287	1114.31	0.331406	0.0901831
P07724	>sp|P07724|ALBU_MOUSE Albumin OS=Mus musculus OX=10090 GN=Alb PE=1 SV=3	30778050	23101686	26369780	65306860	80354840	98849328	2.67498e+07	81503676	0.328204	0.00532113
Q9WUA3	>sp|Q9WUA3|PFKAP_MOUSE ATP-dependent 6-phosphofructokinase, platelet type OS=Mus musculus OX=10090 GN=Pfkp PE=1 SV=1	NaN	531.022	550.319	357.906	NaN	NaN	540.67	357.906	1.51065	#DIV/0!
P33622	>sp|P33622|APOC3_MOUSE Apolipoprotein C-III OS=Mus musculus OX=10090 GN=Apoc3 PE=1 SV=2	119020	86485.5	150975	255220	470016	361061	118827	362099	0.328162	0.0198175
Q3U0A6;Q8BYM1	>tr|Q3U0A6|Q3U0A6_MOUSE Globin d1 OS=Mus musculus OX=10090 GN=Hbq1b PE=1 SV=1;>tr|Q8BYM1|Q8BYM1_MOUSE Globin d2 OS=Mus musculus OX=10090 GN=Hbq1a PE=2 SV=1	828.574	1885.55	2803.75	6864.63	4894.47	5063.07	1839.29	5607.39	0.328012	0.0114133
Q9WUM4	>sp|Q9WUM4|COR1C_MOUSE Coronin-1C OS=Mus musculus OX=10090 GN=Coro1c PE=1 SV=2	NaN	NaN	NaN	NaN	NaN	NaN	#DIV/0!	#DIV/0!	#DIV/0!	#DIV/0!
A8DUK4	>tr|A8DUK4|A8DUK4_MOUSE Beta-globin OS=Mus musculus OX=10090 GN=Hbb-bs PE=1 SV=1	2.23561e+06	3.51349e+06	5385404	12838031	10399482	10869896	3.7115e+06	1.13691e+07	0.326454	0.0029152
Q9WV18	>sp|Q9WV18|GABR1_MOUSE Gamma-aminobutyric acid type B receptor subunit 1 OS=Mus musculus OX=10090 GN=Gabbr1 PE=1 SV=1	1759.19	NaN	308.782	437.305	526.243	NaN	1033.99	481.774	2.14621	0.52661
P51885	>sp|P51885|LUM_MOUSE Lumican OS=Mus musculus OX=10090 GN=Lum PE=1 SV=2	87177.4	122388	81582.4	348563	287264	260314	97049.2	298714	0.324891	0.00226648
Q06770	>sp|Q06770|CBG_MOUSE Corticosteroid-binding globulin OS=Mus musculus OX=10090 GN=Serpina6 PE=1 SV=1	85462.9	174138	139871	476924	408322	380796	133157	422014	0.315528	0.00169113
Q9WVG5	>sp|Q9WVG5|LIPG_MOUSE Endothelial lipase OS=Mus musculus OX=10090 GN=Lipg PE=2 SV=3	NaN	1322.95	1104.31	495.234	792.12	937.067	1213.63	741.474	1.63678	0.0854051
P15327	>sp|P15327|PMGE_MOUSE Bisphosphoglycerate mutase OS=Mus musculus OX=10090 GN=Bpgm PE=1 SV=2	1833.62	2395.14	4252.38	11419.1	7380.82	8495.74	2827.04	9098.56	0.310713	0.0112254
Q9WVJ2	>sp|Q9WVJ2|PSD13_MOUSE 26S proteasome non-ATPase regulatory subunit 13 OS=Mus musculus OX=10090 GN=Psmd13 PE=1 SV=1	NaN	NaN	NaN	NaN	NaN	NaN	#DIV/0!	#DIV/0!	#DIV/0!	#DIV/0!
O35930	>sp|O35930|GP1BA_MOUSE Platelet glycoprotein Ib alpha chain OS=Mus musculus OX=10090 GN=Gp1ba PE=1 SV=2	8511.33	5213.51	7129.95	20129.2	24400.3	23307	6951.59	22612.2	0.307427	0.000608386
Tb927.10.10690:mRNA-p1	>Tb927.10.10690:mRNA-p1 | transcript=Tb927.10.10690:mRNA | gene=Tb927.10.10690 | organism=Trypanosoma_brucei_brucei_TREU927 | gene_product=CEP19-like protein, putative | transcript_product=CEP19-like protein, putative | location=Tb927_10_v5.1:2599400-2600551(-) | protein_length=383 | sequence_SO=chromosome | SO=protein_coding_gene | is_pseudo=false	30541.9	29386.3	38056.4	104114	112507	105448	32661.5	107356	0.304235	3.8038e-05
Q9D0J8	>sp|Q9D0J8|PTMS_MOUSE Parathymosin OS=Mus musculus OX=10090 GN=Ptms PE=1 SV=3	1478.59	2173.98	894.835	5129.38	5006.67	4912.94	1515.8	5016.33	0.302173	0.000733197
Q9Z0J0	>sp|Q9Z0J0|NPC2_MOUSE NPC intracellular cholesterol transporter 2 OS=Mus musculus OX=10090 GN=Npc2 PE=1 SV=1	NaN	1043.06	1312.36	276.173	NaN	NaN	1177.71	276.173	4.26439	#DIV/0!
Q9ET66	>sp|Q9ET66|PI16_MOUSE Peptidase inhibitor 16 OS=Mus musculus OX=10090 GN=Pi16 PE=1 SV=2	20082.7	28215.7	25125.3	98704.3	78943.3	65769.6	24474.6	81139.1	0.301637	0.00454388
P07309	>sp|P07309|TTHY_MOUSE Transthyretin OS=Mus musculus OX=10090 GN=Ttr PE=1 SV=1	1.07897e+06	994652	1460603	3.69792e+06	3.95471e+06	4.12916e+06	1.17808e+06	3.92726e+06	0.299974	0.000133599
Q00897	>sp|Q00897|A1AT4_MOUSE Alpha-1-antitrypsin 1-4 OS=Mus musculus OX=10090 GN=Serpina1d PE=1 SV=1	1.32406e+06	1.22328e+06	1.35394e+06	3.94688e+06	5271710	3.95211e+06	1.30043e+06	4.39023e+06	0.296209	0.00221283
Q8CIZ8	>sp|Q8CIZ8|VWF_MOUSE von Willebrand factor OS=Mus musculus OX=10090 GN=Vwf PE=1 SV=2	1176.65	6556.37	5464.64	10364.7	20726.8	14444.4	4399.22	15178.6	0.28983	0.0348172
Q9Z0N1	>sp|Q9Z0N1|IF2G_MOUSE Eukaryotic translation initiation factor 2 subunit 3, X-linked OS=Mus musculus OX=10090 GN=Eif2s3x PE=1 SV=2	NaN	191.862	145.011	170.768	165.89	NaN	168.436	168.329	1.00064	0.996768
P42703	>sp|P42703|LIFR_MOUSE Leukemia inhibitory factor receptor OS=Mus musculus OX=10090 GN=Lifr PE=1 SV=1	46442.8	38019.8	58924.4	145730	156825	192195	47795.6	164917	0.289817	0.00155329
Q05816	>sp|Q05816|FABP5_MOUSE Fatty acid-binding protein 5 OS=Mus musculus OX=10090 GN=Fabp5 PE=1 SV=3	2085.02	2193.96	3855.49	16018.9	5483.45	6879.12	2711.49	9460.5	0.286612	0.114443
O08689	>sp|O08689|GDF8_MOUSE Growth/differentiation factor 8 OS=Mus musculus OX=10090 GN=Mstn PE=1 SV=1	1049.82	992.994	731.957	3569.84	3688.64	2548.18	924.924	3268.89	0.282948	0.00333949
Q9CZT5	>sp|Q9CZT5|VASN_MOUSE Vasorin OS=Mus musculus OX=10090 GN=Vasn PE=2 SV=2	862.03	641.474	347.118	2304.82	2063.29	2173.61	616.874	2180.57	0.282895	0.000686496
O70165	>sp|O70165|FCN1_MOUSE Ficolin-1 OS=Mus musculus OX=10090 GN=Fcn1 PE=1 SV=1	28110.6	19589	27957.4	68402.4	99878.4	101341	25219	89874	0.280604	0.00433664
Q62009	>sp|Q62009|POSTN_MOUSE Periostin OS=Mus musculus OX=10090 GN=Postn PE=1 SV=2	5236.06	6451.12	4062.3	18214.3	20529.3	17749.8	5249.83	18831.2	0.278784	0.000249091
Q9Z207	>sp|Q9Z207|DIAP3_MOUSE Protein diaphanous homolog 3 OS=Mus musculus OX=10090 GN=Diaph3 PE=1 SV=1	NaN	NaN	129.252	NaN	704.04	108.158	129.252	406.099	0.318277	#DIV/0!
P26618	>sp|P26618|PGFRA_MOUSE Platelet-derived growth factor receptor alpha OS=Mus musculus OX=10090 GN=Pdgfra PE=1 SV=3	314.318	243.262	331.549	860.799	949.407	1396.77	296.376	1068.99	0.277248	0.0100515
D3Z298	>tr|D3Z298|D3Z298_MOUSE Carboxylic ester hydrolase OS=Mus musculus OX=10090 GN=Ces1h PE=1 SV=2	188.786	289.678	333.184	818.703	1333.57	810.051	270.549	987.443	0.27399	0.0158518
O09049	>sp|O09049|REG3G_MOUSE Regenerating islet-derived protein 3-gamma OS=Mus musculus OX=10090 GN=Reg3g PE=1 SV=1	1141.39	2611.14	2164.51	8711.53	7706.51	5237.32	1972.35	7218.45	0.273237	0.00942261
P13020	>sp|P13020|GELS_MOUSE Gelsolin OS=Mus musculus OX=10090 GN=Gsn PE=1 SV=3	300242	315760	292035	1.05779e+06	1165879	1.1243e+06	302679	1.11599e+06	0.27122	1.46551e-05
D3YXF5	>tr|D3YXF5|D3YXF5_MOUSE Complement component 7 OS=Mus musculus OX=10090 GN=C7 PE=1 SV=2	7035.99	8501.77	10274.8	28625.1	33447.6	34040	8604.2	32037.6	0.268566	0.00027699
Q60692	>sp|Q60692|PSB6_MOUSE Proteasome subunit beta type-6 OS=Mus musculus OX=10090 GN=Psmb6 PE=1 SV=3	2783.14	2285.79	2568.02	10469.4	10215.8	7923.25	2545.65	9536.14	0.266948	0.00105087
P33434	>sp|P33434|MMP2_MOUSE 72 kDa type IV collagenase OS=Mus musculus OX=10090 GN=Mmp2 PE=1 SV=1	10865.4	10396.9	9470.95	44930.1	39518.1	32799.2	10244.4	39082.5	0.262123	0.00122565
Q9Z2X1	>sp|Q9Z2X1|HNRPF_MOUSE Heterogeneous nuclear ribonucleoprotein F OS=Mus musculus OX=10090 GN=Hnrnpf PE=1 SV=3	NaN	579.214	599.322	524.114	NaN	NaN	589.268	524.114	1.12431	#DIV/0!
Tb05.5K5.150:mRNA-p1;Tb927.5.4500:mRNA-p1	>Tb05.5K5.150:mRNA-p1 | transcript=Tb05.5K5.150:mRNA | gene=Tb05.5K5.150 | organism=Trypanosoma_brucei_brucei_TREU927 | gene_product=small GTP-binding protein, putative, BAC from homologous region on chr5 | transcript_product=small GTP-binding protein, putative | location=5K5_v5.1:28569-29153(-) | protein_length=194 | sequence_SO=contig | SO=protein_coding_gene | is_pseudo=false;>Tb927.5.4500:mRN…	284.941	NaN	NaN	NaN	NaN	NaN	284.941	#DIV/0!	#DIV/0!	#DIV/0!
Tb10.v4.0052:mRNA-p1;Tb10.v4.0053:mRNA-p1;Tb927.10.10360:mRNA-p1	>Tb10.v4.0052:mRNA-p1 | transcript=Tb10.v4.0052:mRNA | gene=Tb10.v4.0052 | organism=Trypanosoma_brucei_brucei_TREU927 | gene_product=chrX additional, unordered contigs, microtubule-associated protein 2 | transcript_product=microtubule-associated protein 2 | location=Tp_ends-39g01.p1k:50-14692(-) | protein_length=4880 | sequence_SO=contig | SO=protein_coding_gene | is_pseudo=false;>Tb10.v4.0053:mR…	4205.16	3493.17	NaN	NaN	NaN	NaN	3849.17	#DIV/0!	#DIV/0!	#DIV/0!
Tb10.v4.0054:mRNA-p1	>Tb10.v4.0054:mRNA-p1 | transcript=Tb10.v4.0054:mRNA | gene=Tb10.v4.0054 | organism=Trypanosoma_brucei_brucei_TREU927 | gene_product=variant surface glycoprotein (VSG), putative, chrX additional, unordered contig | transcript_product=variant surface glycoprotein (VSG), putative | location=tryp_X-149c07.p1c:338-1918(-) | protein_length=526 | sequence_SO=contig | SO=protein_coding_gene | is_pseudo=…	1393.6	NaN	1037.44	NaN	NaN	NaN	1215.52	#DIV/0!	#DIV/0!	#DIV/0!
Tb10.v4.0217:mRNA-p1	>Tb10.v4.0217:mRNA-p1 | transcript=Tb10.v4.0217:mRNA | gene=Tb10.v4.0217 | organism=Trypanosoma_brucei_brucei_TREU927 | gene_product=hypothetical protein | transcript_product=hypothetical protein | location=tryp_X-448g06.q1c:25605-26489(-) | protein_length=294 | sequence_SO=contig | SO=protein_coding_gene | is_pseudo=false	NaN	NaN	997.162	NaN	NaN	3950.91	997.162	3950.91	0.252388	#DIV/0!
Q9D7Q1	>sp|Q9D7Q1|CHIT1_MOUSE Chitotriosidase-1 OS=Mus musculus OX=10090 GN=Chit1 PE=1 SV=2	669.2	1021.89	474.47	3626.62	3024.12	1702.13	721.854	2784.29	0.25926	0.0250606
Tb11.0845:mRNA-p1;Tb927.11.18680:mRNA-p1;Tb927.11.715:mRNA-p1	>Tb11.0845:mRNA-p1 | transcript=Tb11.0845:mRNA | gene=Tb11.0845 | organism=Trypanosoma_brucei_brucei_TREU927 | gene_product=chrXI additional, unordered contigs, dynein light chain LC8, putative | transcript_product=dynein light chain LC8, putative | location=tryp_XI-147f01.q1ca:2781-3053(+) | protein_length=90 | sequence_SO=contig | SO=protein_coding_gene | is_pseudo=false;>Tb927.11.18680:mRNA-p1…	225.118	1412.8	NaN	NaN	NaN	NaN	818.961	#DIV/0!	#DIV/0!	#DIV/0!
Tb11.v5.0129.1-p1	>Tb11.v5.0129.1-p1 | transcript=Tb11.v5.0129.1 | gene=Tb11.v5.0129 | organism=Trypanosoma_brucei_brucei_TREU927 | gene_product=variant surface protein (VSG), putative | transcript_product=variant surface protein (VSG), putative | location=Tb927_11_bin_v5.1:57630-59153(-) | protein_length=507 | sequence_SO=contig | SO=protein_coding_gene | is_pseudo=false	2661.66	6387.73	NaN	NaN	NaN	NaN	4524.7	#DIV/0!	#DIV/0!	#DIV/0!
Tb11.v5.0243.1-p1;Tb11.v5.1060.1-p1;Tb927.10.5330:mRNA-p1;Tb927.10.5340:mRNA-p1	>Tb11.v5.0243.1-p1 | transcript=Tb11.v5.0243.1 | gene=Tb11.v5.0243 | organism=Trypanosoma_brucei_brucei_TREU927 | gene_product=40S ribosomal protein S18, putative | transcript_product=40S ribosomal protein S18, putative | location=Tb927_11_bin_v5.1:494123-494584(-) | protein_length=153 | sequence_SO=contig | SO=protein_coding_gene | is_pseudo=false;>Tb11.v5.1060.1-p1 | transcript=Tb11.v5.1060.1 |…	468.152	910.632	NaN	NaN	NaN	NaN	689.392	#DIV/0!	#DIV/0!	#DIV/0!
A2BIN1;Q4FZE8	>tr|A2BIN1|A2BIN1_MOUSE Major urinary protein 10 OS=Mus musculus OX=10090 GN=Mup10 PE=2 SV=1;>tr|Q4FZE8|Q4FZE8_MOUSE Major urinary protein 1 OS=Mus musculus OX=10090 GN=Mup22 PE=2 SV=1	344.415	675.864	1453.56	1374.16	4034.25	4171.99	824.613	3193.47	0.258219	0.0706683
Tb11.v5.0410.1-p1;Tb11.v5.0881.1-p1;Tb927.4.2070:mRNA-p1	>Tb11.v5.0410.1-p1 | transcript=Tb11.v5.0410.1 | gene=Tb11.v5.0410 | organism=Trypanosoma_brucei_brucei_TREU927 | gene_product=antigenic protein, conserved | transcript_product=antigenic protein, conserved | location=Tb927_11_bin_v5.1:1556188-1561377(-) | protein_length=1729 | sequence_SO=contig | SO=protein_coding_gene | is_pseudo=false;>Tb11.v5.0881.1-p1 | transcript=Tb11.v5.0881.1 | gene=Tb11.…	385.207	759.907	NaN	NaN	NaN	NaN	572.557	#DIV/0!	#DIV/0!	#DIV/0!
Tb11.v5.0411.1-p1;Tb927.10.16100:mRNA-p1	>Tb11.v5.0411.1-p1 | transcript=Tb11.v5.0411.1 | gene=Tb11.v5.0411 | organism=Trypanosoma_brucei_brucei_TREU927 | gene_product=peptidylprolyl isomerase-like protein, putative | transcript_product=peptidylprolyl isomerase-like protein, putative | location=Tb927_11_bin_v5.1:1561914-1563191(-) | protein_length=425 | sequence_SO=contig | SO=protein_coding_gene | is_pseudo=false;>Tb927.10.16100:mRNA-p…	515.651	992.644	NaN	NaN	NaN	NaN	754.147	#DIV/0!	#DIV/0!	#DIV/0!
Tb11.v5.0414.1-p1;Tb927.10.540:mRNA-p1	>Tb11.v5.0414.1-p1 | transcript=Tb11.v5.0414.1 | gene=Tb11.v5.0414 | organism=Trypanosoma_brucei_brucei_TREU927 | gene_product=ATP-dependent DEAD/H RNA helicase, putative | transcript_product=ATP-dependent DEAD/H RNA helicase, putative | location=Tb927_11_bin_v5.1:1575174-1576484(-) | protein_length=436 | sequence_SO=contig | SO=protein_coding_gene | is_pseudo=false;>Tb927.10.540:mRNA-p1 | transc…	102.341	293.244	NaN	NaN	NaN	NaN	197.792	#DIV/0!	#DIV/0!	#DIV/0!
Q9Z1T2	>sp|Q9Z1T2|TSP4_MOUSE Thrombospondin-4 OS=Mus musculus OX=10090 GN=Thbs4 PE=1 SV=1	4041.33	3771.32	2563.59	14717.2	12258.7	13685.8	3458.75	13553.9	0.255185	0.00028159
Tb11.v5.0501.1-p1;Tb927.10.3930:mRNA-p1;Tb927.10.3940:mRNA-p1	>Tb11.v5.0501.1-p1 | transcript=Tb11.v5.0501.1 | gene=Tb11.v5.0501 | organism=Trypanosoma_brucei_brucei_TREU927 | gene_product=40S ribosomal protein S3A, putative | transcript_product=40S ribosomal protein S3A, putative | location=Tb927_11_bin_v5.1:2072629-2073399(+) | protein_length=256 | sequence_SO=contig | SO=protein_coding_gene | is_pseudo=false;>Tb927.10.3930:mRNA-p1 | transcript=Tb927.10.3…	699.434	1621.78	NaN	NaN	NaN	NaN	1160.6	#DIV/0!	#DIV/0!	#DIV/0!
Tb11.v5.0516.1-p1;Tb927.10.6880:mRNA-p1	>Tb11.v5.0516.1-p1 | transcript=Tb11.v5.0516.1 | gene=Tb11.v5.0516 | organism=Trypanosoma_brucei_brucei_TREU927 | gene_product=glyceraldehyde 3-phosphate dehydrogenase, cytosolic, putative | transcript_product=glyceraldehyde 3-phosphate dehydrogenase, cytosolic, putative | location=Tb927_11_bin_v5.1:2148912-2149907(+) | protein_length=331 | sequence_SO=contig | SO=protein_coding_gene | is_pseudo=…	417.888	632.776	NaN	NaN	NaN	NaN	525.332	#DIV/0!	#DIV/0!	#DIV/0!
P02089	>sp|P02089|HBB2_MOUSE Hemoglobin subunit beta-2 OS=Mus musculus OX=10090 GN=Hbb-b2 PE=1 SV=2	19004.3	43111	60257.7	192728	156460	150850	40791	166680	0.244727	0.00209143
Tb11.v5.0538.1-p1;Tb927.8.4970:mRNA-p1;Tb927.8.4980:mRNA-p1;Tb927.8.4990:mRNA-p1;Tb927.8.5000:mRNA-p1;Tb927.8.5010:mRNA-p1	>Tb11.v5.0538.1-p1 | transcript=Tb11.v5.0538.1 | gene=Tb11.v5.0538 | organism=Trypanosoma_brucei_brucei_TREU927 | gene_product=69 kDa paraflagellar rod protein, putative | transcript_product=69 kDa paraflagellar rod protein, putative | location=Tb927_11_bin_v5.1:2347096-2348898(-) | protein_length=600 | sequence_SO=contig | SO=protein_coding_gene | is_pseudo=false;>Tb927.8.4970:mRNA-p1 | transcri…	1301.59	2203.67	NaN	NaN	NaN	NaN	1752.63	#DIV/0!	#DIV/0!	#DIV/0!
P11627	>sp|P11627|L1CAM_MOUSE Neural cell adhesion molecule L1 OS=Mus musculus OX=10090 GN=L1cam PE=1 SV=1	322.299	1123.29	338.601	2215.01	3331.61	1754.46	594.73	2433.7	0.244373	0.0267763
Tb11.v5.0558.1-p1;Tb927.5.890:mRNA-p1;Tb927.5.900:mRNA-p1;Tb927.5.910:mRNA-p1	>Tb11.v5.0558.1-p1 | transcript=Tb11.v5.0558.1 | gene=Tb11.v5.0558 | organism=Trypanosoma_brucei_brucei_TREU927 | gene_product=oligosaccharyl transferase subunit, putative | transcript_product=oligosaccharyl transferase subunit, putative | location=Tb927_11_bin_v5.1:2530166-2531548(-) | protein_length=460 | sequence_SO=contig | SO=protein_coding_gene | is_pseudo=false;>Tb927.5.890:mRNA-p1 | trans…	NaN	353.129	NaN	NaN	NaN	NaN	353.129	#DIV/0!	#DIV/0!	#DIV/0!
Tb11.v5.0636.1-p1;Tb927.10.14890:mRNA-p1	>Tb11.v5.0636.1-p1 | transcript=Tb11.v5.0636.1 | gene=Tb11.v5.0636 | organism=Trypanosoma_brucei_brucei_TREU927 | gene_product=C-terminal motor kinesin, putative | transcript_product=C-terminal motor kinesin, putative | location=Tb927_11_bin_v5.1:3099076-3101538(+) | protein_length=820 | sequence_SO=contig | SO=protein_coding_gene | is_pseudo=false;>Tb927.10.14890:mRNA-p1 | transcript=Tb927.10.14…	349.195	447.938	NaN	NaN	NaN	NaN	398.566	#DIV/0!	#DIV/0!	#DIV/0!
P13595	>sp|P13595|NCAM1_MOUSE Neural cell adhesion molecule 1 OS=Mus musculus OX=10090 GN=Ncam1 PE=1 SV=3	3304.25	2317.09	2729.61	11207.4	12489.5	10554.5	2783.65	11417.1	0.243813	0.000170872
Tb11.v5.0668.1-p1;Tb927.10.8230:mRNA-p1	>Tb11.v5.0668.1-p1 | transcript=Tb11.v5.0668.1 | gene=Tb11.v5.0668 | organism=Trypanosoma_brucei_brucei_TREU927 | gene_product=protein disulfide isomerase | transcript_product=protein disulfide isomerase | location=Tb927_11_bin_v5.1:3328204-3329697(+) | protein_length=497 | sequence_SO=contig | SO=protein_coding_gene | is_pseudo=false;>Tb927.10.8230:mRNA-p1 | transcript=Tb927.10.8230:mRNA | gene=…	592.12	1210.58	NaN	NaN	NaN	NaN	901.35	#DIV/0!	#DIV/0!	#DIV/0!
Tb11.v5.0679.1-p1;Tb927.10.15480:mRNA-p1	>Tb11.v5.0679.1-p1 | transcript=Tb11.v5.0679.1 | gene=Tb11.v5.0679 | organism=Trypanosoma_brucei_brucei_TREU927 | gene_product=transporter, putative | transcript_product=transporter, putative | location=Tb927_11_bin_v5.1:3402268-3403524(+) | protein_length=418 | sequence_SO=contig | SO=protein_coding_gene | is_pseudo=false;>Tb927.10.15480:mRNA-p1 | transcript=Tb927.10.15480:mRNA | gene=Tb927.10.1…	NaN	NaN	NaN	NaN	3135.1	768.181	#DIV/0!	1951.64	#DIV/0!	#DIV/0!
Tb11.v5.0718.1-p1;Tb927.10.13780:mRNA-p1	>Tb11.v5.0718.1-p1 | transcript=Tb11.v5.0718.1 | gene=Tb11.v5.0718 | organism=Trypanosoma_brucei_brucei_TREU927 | gene_product=protein kinase, putative | transcript_product=protein kinase, putative | location=Tb927_11_bin_v5.1:3660115-3661173(+) | protein_length=352 | sequence_SO=contig | SO=protein_coding_gene | is_pseudo=false;>Tb927.10.13780:mRNA-p1 | transcript=Tb927.10.13780:mRNA | gene=Tb92…	NaN	NaN	NaN	NaN	NaN	NaN	#DIV/0!	#DIV/0!	#DIV/0!	#DIV/0!
Tb11.v5.0732.1-p1;Tb927.10.2020:mRNA-p1	>Tb11.v5.0732.1-p1 | transcript=Tb11.v5.0732.1 | gene=Tb11.v5.0732 | organism=Trypanosoma_brucei_brucei_TREU927 | gene_product=hexokinase, putative | transcript_product=hexokinase, putative | location=Tb927_11_bin_v5.1:3757988-3759238(-) | protein_length=416 | sequence_SO=contig | SO=protein_coding_gene | is_pseudo=false;>Tb927.10.2020:mRNA-p1 | transcript=Tb927.10.2020:mRNA | gene=Tb927.10.2020 …	1319.43	1905.37	NaN	NaN	NaN	NaN	1612.4	#DIV/0!	#DIV/0!	#DIV/0!
Tb11.v5.0761.1-p1;Tb927.10.3710:mRNA-p1	>Tb11.v5.0761.1-p1 | transcript=Tb11.v5.0761.1 | gene=Tb11.v5.0761 | organism=Trypanosoma_brucei_brucei_TREU927 | gene_product=proteasome activator protein pa26, putative | transcript_product=proteasome activator protein pa26, putative | location=Tb927_11_bin_v5.1:3976691-3977386(+) | protein_length=231 | sequence_SO=contig | SO=protein_coding_gene | is_pseudo=false;>Tb927.10.3710:mRNA-p1 | trans…	1005.96	711.939	NaN	NaN	NaN	NaN	858.95	#DIV/0!	#DIV/0!	#DIV/0!
Tb11.01.1680.v5.1-p1;Tb11.v5.0537.1-p1;Tb927.11.13003:mRNA-p1;Tb927.11.13007:mRNA-p1;Tb927.11.9920:mRNA-p1	>Tb11.01.1680.v5.1-p1 | transcript=Tb11.01.1680.v5.1 | gene=Tb11.01.1680.v5 | organism=Trypanosoma_brucei_brucei_TREU927 | gene_product=polyubiquitin, putative | transcript_product=polyubiquitin, putative | location=Tb927_11_bin_v5.1:1116876-1120727(+) | protein_length=1283 | sequence_SO=contig | SO=protein_coding_gene | is_pseudo=false;>Tb11.v5.0537.1-p1 | transcript=Tb11.v5.0537.1 | gene=Tb11.v…	4406.86	2833.56	1926.54	13820	NaN	11349.6	3055.66	12584.8	0.242805	0.00539137
P43025	>sp|P43025|TETN_MOUSE Tetranectin OS=Mus musculus OX=10090 GN=Clec3b PE=1 SV=2	5567.09	4074.06	3418.37	17601.2	16913.5	20638.1	4353.18	18384.3	0.236788	0.000429343
Tb11.v5.1055.1-p1;Tb927.3.4290:mRNA-p1;Tb927.3.4300:mRNA-p1;Tb927.3.4310:mRNA-p1;Tb927.3.4320:mRNA-p1;Tb927.3.4330:mRNA-p1	>Tb11.v5.1055.1-p1 | transcript=Tb11.v5.1055.1 | gene=Tb11.v5.1055 | organism=Trypanosoma_brucei_brucei_TREU927 | gene_product=73 kDa paraflagellar rod protein, putative | transcript_product=73 kDa paraflagellar rod protein, putative | location=Tb927_11_bin_v5.1:5576951-5578720(-) | protein_length=589 | sequence_SO=contig | SO=protein_coding_gene | is_pseudo=false;>Tb927.3.4290:mRNA-p1 | transcri…	787.963	1431.32	NaN	NaN	NaN	NaN	1109.64	#DIV/0!	#DIV/0!	#DIV/0!
Q9D1B1	>tr|Q9D1B1|Q9D1B1_MOUSE Cystatin E/M OS=Mus musculus OX=10090 GN=Cst6 PE=1 SV=1	3215.07	4388.87	2991.49	19523.1	15400.2	10213.8	3531.81	15045.7	0.234739	0.0134684
Tb927.1.120:mRNA-p1;Tb927.2.450:mRNA-p1	>Tb927.1.120:mRNA-p1 | transcript=Tb927.1.120:mRNA | gene=Tb927.1.120 | organism=Trypanosoma_brucei_brucei_TREU927 | gene_product=retrotransposon hot spot protein 4 (RHS4), putative | transcript_product=retrotransposon hot spot protein 4 (RHS4), putative | location=Tb927_01_v5.1:60266-62836(-) | protein_length=856 | sequence_SO=chromosome | SO=protein_coding_gene | is_pseudo=false;>Tb927.2.450:mR…	NaN	NaN	NaN	NaN	NaN	NaN	#DIV/0!	#DIV/0!	#DIV/0!	#DIV/0!
Q6GQT1	>sp|Q6GQT1|A2MG_MOUSE Alpha-2-macroglobulin-P OS=Mus musculus OX=10090 GN=A2m PE=2 SV=2	2305.18	1806.29	1432.49	7233.15	7635.36	8964.82	1847.99	7944.44	0.232614	0.000466639
Tb927.1.2430:mRNA-p1;Tb927.1.2450:mRNA-p1;Tb927.1.2470:mRNA-p1;Tb927.1.2490:mRNA-p1;Tb927.1.2510:mRNA-p1;Tb927.1.2530:mRNA-p1;Tb927.1.2550:mRNA-p1	>Tb927.1.2430:mRNA-p1 | transcript=Tb927.1.2430:mRNA | gene=Tb927.1.2430 | organism=Trypanosoma_brucei_brucei_TREU927 | gene_product=histone H3, putative | transcript_product=histone H3, putative | location=Tb927_01_v5.1:592496-592897(+) | protein_length=133 | sequence_SO=chromosome | SO=protein_coding_gene | is_pseudo=false;>Tb927.1.2450:mRNA-p1 | transcript=Tb927.1.2450:mRNA | gene=Tb927.1.2450…	4385.3	NaN	NaN	NaN	NaN	NaN	4385.3	#DIV/0!	#DIV/0!	#DIV/0!
Tb927.1.3180:mRNA-p1;Tb927.10.560:mRNA-p1	>Tb927.1.3180:mRNA-p1 | transcript=Tb927.1.3180:mRNA | gene=Tb927.1.3180 | organism=Trypanosoma_brucei_brucei_TREU927 | gene_product=40S ribosomal protein S11, putative | transcript_product=40S ribosomal protein S11, putative | location=Tb927_01_v5.1:688963-689487(+) | protein_length=174 | sequence_SO=chromosome | SO=protein_coding_gene | is_pseudo=false;>Tb927.10.560:mRNA-p1 | transcript=Tb927.1…	338.814	973.66	NaN	NaN	NaN	NaN	656.237	#DIV/0!	#DIV/0!	#DIV/0!
Tb927.1.3830:mRNA-p1	>Tb927.1.3830:mRNA-p1 | transcript=Tb927.1.3830:mRNA | gene=Tb927.1.3830 | organism=Trypanosoma_brucei_brucei_TREU927 | gene_product=glucose-6-phosphate isomerase, glycosomal | transcript_product=glucose-6-phosphate isomerase, glycosomal | location=Tb927_01_v5.1:816419-818242(+) | protein_length=607 | sequence_SO=chromosome | SO=protein_coding_gene | is_pseudo=false	420.869	392.099	NaN	NaN	NaN	NaN	406.484	#DIV/0!	#DIV/0!	#DIV/0!
Tb927.1.700:mRNA-p1	>Tb927.1.700:mRNA-p1 | transcript=Tb927.1.700:mRNA | gene=Tb927.1.700 | organism=Trypanosoma_brucei_brucei_TREU927 | gene_product=phosphoglycerate kinase | transcript_product=phosphoglycerate kinase | location=Tb927_01_v5.1:232504-233826(-) | protein_length=440 | sequence_SO=chromosome | SO=protein_coding_gene | is_pseudo=false	753.236	1514.41	NaN	NaN	NaN	NaN	1133.82	#DIV/0!	#DIV/0!	#DIV/0!
Tb927.10.10390:mRNA-p1	>Tb927.10.10390:mRNA-p1 | transcript=Tb927.10.10390:mRNA | gene=Tb927.10.10390 | organism=Trypanosoma_brucei_brucei_TREU927 | gene_product=trypanothione reductase | transcript_product=trypanothione reductase | location=Tb927_10_v5.1:2562282-2563760(-) | protein_length=492 | sequence_SO=chromosome | SO=protein_coding_gene | is_pseudo=false	367.273	NaN	NaN	NaN	NaN	NaN	367.273	#DIV/0!	#DIV/0!	#DIV/0!
Tb927.10.10445:mRNA-p1;Tb927.10.10460:mRNA-p1;Tb927.10.10470:mRNA-p1;Tb927.10.10480:mRNA-p1;Tb927.10.10490:mRNA-p1;Tb927.10.10500:mRNA-p1;Tb927.10.10510:mRNA-p1;Tb927.10.10515:mRNA-p1;Tb927.10.10520:mRNA-p1;Tb927.10.10530:mRNA-p1;Tb927.10.10540:mRNA-p1;Tb927.10.10550:mRNA-p1;Tb927.10.10560:mRNA-p1;Tb927.10.10570:mRNA-p1;Tb927.10.10580:mRNA-p1;Tb927.10.10590:mRNA-p1	>Tb927.10.10445:mRNA-p1 | transcript=Tb927.10.10445:mRNA | gene=Tb927.10.10445 | organism=Trypanosoma_brucei_brucei_TREU927 | gene_product=Core histone H2A/H2B/H3/H4, putative | transcript_product=Core histone H2A/H2B/H3/H4, putative | location=Tb927_10_v5.1:2571312-2571650(-) | protein_length=112 | sequence_SO=chromosome | SO=protein_coding_gene | is_pseudo=false;>Tb927.10.10460:mRNA-p1 | transc…	831.936	2822.59	NaN	NaN	NaN	NaN	1827.26	#DIV/0!	#DIV/0!	#DIV/0!
Tb927.10.1060:mRNA-p1	>Tb927.10.1060:mRNA-p1 | transcript=Tb927.10.1060:mRNA | gene=Tb927.10.1060 | organism=Trypanosoma_brucei_brucei_TREU927 | gene_product=T-complex protein 1, delta subunit, putative | transcript_product=T-complex protein 1, delta subunit, putative | location=Tb927_10_v5.1:285796-287406(-) | protein_length=536 | sequence_SO=chromosome | SO=protein_coding_gene | is_pseudo=false	NaN	179.148	NaN	NaN	NaN	NaN	179.148	#DIV/0!	#DIV/0!	#DIV/0!
P70389	>sp|P70389|ALS_MOUSE Insulin-like growth factor-binding protein complex acid labile subunit OS=Mus musculus OX=10090 GN=Igfals PE=1 SV=1	11115.8	7886.36	16397.8	49619	52981.6	50508.5	11800	51036.4	0.231207	0.000126061
Tb927.10.1100:mRNA-p1;Tb927.6.4690:mRNA-p1	>Tb927.10.1100:mRNA-p1 | transcript=Tb927.10.1100:mRNA | gene=Tb927.10.1100 | organism=Trypanosoma_brucei_brucei_TREU927 | gene_product=60S ribosomal protein L9, putative | transcript_product=60S ribosomal protein L9, putative | location=Tb927_10_v5.1:291728-292297(-) | protein_length=189 | sequence_SO=chromosome | SO=protein_coding_gene | is_pseudo=false;>Tb927.6.4690:mRNA-p1 | transcript=Tb927.…	162.91	557.21	NaN	NaN	NaN	NaN	360.06	#DIV/0!	#DIV/0!	#DIV/0!
Tb927.10.11540:mRNA-p1;Tb927.9.6070:mRNA-p1	>Tb927.10.11540:mRNA-p1 | transcript=Tb927.10.11540:mRNA | gene=Tb927.10.11540 | organism=Trypanosoma_brucei_brucei_TREU927 | gene_product=40S ribosomal protein S3, putative | transcript_product=40S ribosomal protein S3, putative | location=Tb927_10_v5.1:2812418-2813062(+) | protein_length=214 | sequence_SO=chromosome | SO=protein_coding_gene | is_pseudo=false;>Tb927.9.6070:mRNA-p1 | transcript=T…	483.859	1542.58	NaN	NaN	NaN	NaN	1013.22	#DIV/0!	#DIV/0!	#DIV/0!
Tb927.10.11585:mRNA-p1	>Tb927.10.11585:mRNA-p1 | transcript=Tb927.10.11585:mRNA | gene=Tb927.10.11585 | organism=Trypanosoma_brucei_brucei_TREU927 | gene_product=unspecified product | transcript_product=unspecified product | location=Tb927_10_v5.1:2826265-2826501(+) | protein_length=78 | sequence_SO=chromosome | SO=protein_coding_gene | is_pseudo=false	NaN	NaN	NaN	NaN	NaN	NaN	#DIV/0!	#DIV/0!	#DIV/0!	#DIV/0!
Q60854	>sp|Q60854|SPB6_MOUSE Serpin B6 OS=Mus musculus OX=10090 GN=Serpinb6 PE=1 SV=1	295.78	793.026	789.588	5020.44	1892.85	1300.67	626.131	2737.99	0.228683	0.144274
Tb927.10.12820:mRNA-p1	>Tb927.10.12820:mRNA-p1 | transcript=Tb927.10.12820:mRNA | gene=Tb927.10.12820 | organism=Trypanosoma_brucei_brucei_TREU927 | gene_product=hypothetical protein, conserved | transcript_product=hypothetical protein, conserved | location=Tb927_10_v5.1:3114222-3117263(-) | protein_length=1013 | sequence_SO=chromosome | SO=protein_coding_gene | is_pseudo=false	181.143	364.179	NaN	NaN	NaN	NaN	272.661	#DIV/0!	#DIV/0!	#DIV/0!
Tb927.10.13380:mRNA-p1	>Tb927.10.13380:mRNA-p1 | transcript=Tb927.10.13380:mRNA | gene=Tb927.10.13380 | organism=Trypanosoma_brucei_brucei_TREU927 | gene_product=Origin recognition complex subunit 4-like protein | transcript_product=Origin recognition complex subunit 4-like protein | location=Tb927_10_v5.1:3266032-3268173(-) | protein_length=713 | sequence_SO=chromosome | SO=protein_coding_gene | is_pseudo=false	NaN	NaN	NaN	1193.17	3081.42	758.887	#DIV/0!	1677.83	#DIV/0!	#DIV/0!
Tb927.10.13500:mRNA-p1;Tb927.11.9710:mRNA-p1	>Tb927.10.13500:mRNA-p1 | transcript=Tb927.10.13500:mRNA | gene=Tb927.10.13500 | organism=Trypanosoma_brucei_brucei_TREU927 | gene_product=60S ribosomal protein L10a | transcript_product=60S ribosomal protein L10a | location=Tb927_10_v5.1:3295669-3296313(-) | protein_length=214 | sequence_SO=chromosome | SO=protein_coding_gene | is_pseudo=false;>Tb927.11.9710:mRNA-p1 | transcript=Tb927.11.9710:mR…	67.2278	60.7169	NaN	NaN	NaN	NaN	63.9723	#DIV/0!	#DIV/0!	#DIV/0!
Tb927.10.13710:mRNA-p1	>Tb927.10.13710:mRNA-p1 | transcript=Tb927.10.13710:mRNA | gene=Tb927.10.13710 | organism=Trypanosoma_brucei_brucei_TREU927 | gene_product=Activator of Hsp90 ATPase, N-terminal/Activator of Hsp90 ATPase homolog 1-like protein, putative | transcript_product=Activator of Hsp90 ATPase, N-terminal/Activator of Hsp90 ATPase homolog 1-like protein, putative | location=Tb927_10_v5.1:3350011-3351006(-) |…	172	NaN	NaN	NaN	NaN	NaN	172	#DIV/0!	#DIV/0!	#DIV/0!
A0A571BF69	>tr|A0A571BF69|A0A571BF69_MOUSE Maltase-glucoamylase OS=Mus musculus OX=10090 GN=Mgam PE=1 SV=1	30789.7	35300.8	40472.9	138019	182182	151512	35521.2	157238	0.225908	0.000805725
Tb927.10.1450:mRNA-p1	>Tb927.10.1450:mRNA-p1 | transcript=Tb927.10.1450:mRNA | gene=Tb927.10.1450 | organism=Trypanosoma_brucei_brucei_TREU927 | gene_product=Centrin arm-associated protein 1 | transcript_product=Centrin arm-associated protein 1 | location=Tb927_10_v5.1:377887-386505(-) | protein_length=2872 | sequence_SO=chromosome | SO=protein_coding_gene | is_pseudo=false	97756.3	60662.2	NaN	83473.9	236101	17535.8	79209.3	112370	0.704897	0.721568
Tb927.10.14580:mRNA-p1;Tb927.11.4820:mRNA-p1	>Tb927.10.14580:mRNA-p1 | transcript=Tb927.10.14580:mRNA | gene=Tb927.10.14580 | organism=Trypanosoma_brucei_brucei_TREU927 | gene_product=60S ribosomal protein L17, putative | transcript_product=60S ribosomal protein L17, putative | location=Tb927_10_v5.1:3573174-3573674(-) | protein_length=166 | sequence_SO=chromosome | SO=protein_coding_gene | is_pseudo=false;>Tb927.11.4820:mRNA-p1 | transcrip…	48.6621	185.289	NaN	NaN	NaN	NaN	116.975	#DIV/0!	#DIV/0!	#DIV/0!
Tb927.10.14920:mRNA-p1	>Tb927.10.14920:mRNA-p1 | transcript=Tb927.10.14920:mRNA | gene=Tb927.10.14920 | organism=Trypanosoma_brucei_brucei_TREU927 | gene_product=hypothetical protein, conserved | transcript_product=hypothetical protein, conserved | location=Tb927_10_v5.1:3644360-3647902(+) | protein_length=1180 | sequence_SO=chromosome | SO=protein_coding_gene | is_pseudo=false	NaN	NaN	609.013	689.106	NaN	NaN	609.013	689.106	0.883773	#DIV/0!
Tb927.10.150.1:mRNA-p1;Tb927.10.150.2:mRNA-p1	>Tb927.10.150.1:mRNA-p1 | transcript=Tb927.10.150.1:mRNA | gene=Tb927.10.150 | organism=Trypanosoma_brucei_brucei_TREU927 | gene_product=hypothetical protein, conserved | transcript_product=hypothetical protein, conserved | location=Tb927_10_v5.1:68681-69205(+) | protein_length=174 | sequence_SO=chromosome | SO=protein_coding_gene | is_pseudo=false;>Tb927.10.150.2:mRNA-p1 | transcript=Tb927.10.15…	904.56	NaN	NaN	NaN	NaN	NaN	904.56	#DIV/0!	#DIV/0!	#DIV/0!
Tb927.10.2440:mRNA-p1	>Tb927.10.2440:mRNA-p1 | transcript=Tb927.10.2440:mRNA | gene=Tb927.10.2440 | organism=Trypanosoma_brucei_brucei_TREU927 | gene_product=Metacaspase-4 | transcript_product=Metacaspase-4 | location=Tb927_10_v5.1:630862-631923(-) | protein_length=353 | sequence_SO=chromosome | SO=protein_coding_gene | is_pseudo=false	405.859	649.898	NaN	NaN	NaN	NaN	527.879	#DIV/0!	#DIV/0!	#DIV/0!
Tb927.10.290:mRNA-p1	>Tb927.10.290:mRNA-p1 | transcript=Tb927.10.290:mRNA | gene=Tb927.10.290 | organism=Trypanosoma_brucei_brucei_TREU927 | gene_product=proteasome alpha 2 subunit, putative | transcript_product=proteasome alpha 2 subunit, putative | location=Tb927_10_v5.1:84898-85593(+) | protein_length=231 | sequence_SO=chromosome | SO=protein_coding_gene | is_pseudo=false	496.543	NaN	NaN	NaN	NaN	NaN	496.543	#DIV/0!	#DIV/0!	#DIV/0!
Tb927.10.3280:mRNA-p1	>Tb927.10.3280:mRNA-p1 | transcript=Tb927.10.3280:mRNA | gene=Tb927.10.3280 | organism=Trypanosoma_brucei_brucei_TREU927 | gene_product=60S ribosomal proteins L38, putative | transcript_product=60S ribosomal proteins L38, putative | location=Tb927_10_v5.1:847444-847692(+) | protein_length=82 | sequence_SO=chromosome | SO=protein_coding_gene | is_pseudo=false	NaN	683.482	NaN	NaN	NaN	NaN	683.482	#DIV/0!	#DIV/0!	#DIV/0!
Q02596	>sp|Q02596|GLCM1_MOUSE Glycosylation-dependent cell adhesion molecule 1 OS=Mus musculus OX=10090 GN=Glycam1 PE=1 SV=1	4385.76	6286.14	4924.84	28559	NaN	18930.8	5198.91	23744.9	0.218949	0.0148581
Tb927.10.3840:mRNA-p1;Tb927.11.14130:mRNA-p1	>Tb927.10.3840:mRNA-p1 | transcript=Tb927.10.3840:mRNA | gene=Tb927.10.3840 | organism=Trypanosoma_brucei_brucei_TREU927 | gene_product=60S ribosomal protein L18a, putative | transcript_product=60S ribosomal protein L18a, putative | location=Tb927_10_v5.1:1011684-1012223(-) | protein_length=179 | sequence_SO=chromosome | SO=protein_coding_gene | is_pseudo=false;>Tb927.11.14130:mRNA-p1 | transcrip…	271.103	1342.82	NaN	NaN	NaN	NaN	806.963	#DIV/0!	#DIV/0!	#DIV/0!
Tb927.10.3990:mRNA-p1	>Tb927.10.3990:mRNA-p1 | transcript=Tb927.10.3990:mRNA | gene=Tb927.10.3990 | organism=Trypanosoma_brucei_brucei_TREU927 | gene_product=DHH1 | transcript_product=DHH1 | location=Tb927_10_v5.1:1056282-1057502(-) | protein_length=406 | sequence_SO=chromosome | SO=protein_coding_gene | is_pseudo=false	279.889	903.369	NaN	NaN	NaN	NaN	591.629	#DIV/0!	#DIV/0!	#DIV/0!
Tb927.10.4110:mRNA-p1;Tb927.10.4120.1:mRNA-p1;Tb927.10.4120.2:mRNA-p1	>Tb927.10.4110:mRNA-p1 | transcript=Tb927.10.4110:mRNA | gene=Tb927.10.4110 | organism=Trypanosoma_brucei_brucei_TREU927 | gene_product=60S ribosomal protein L30 | transcript_product=60S ribosomal protein L30 | location=Tb927_10_v5.1:1082179-1082496(-) | protein_length=105 | sequence_SO=chromosome | SO=protein_coding_gene | is_pseudo=false;>Tb927.10.4120.1:mRNA-p1 | transcript=Tb927.10.4120.1:mRN…	238.832	768.323	NaN	NaN	NaN	NaN	503.577	#DIV/0!	#DIV/0!	#DIV/0!
P27656	>sp|P27656|LIPC_MOUSE Hepatic triacylglycerol lipase OS=Mus musculus OX=10090 GN=Lipc PE=2 SV=2	1007.38	724.253	1116.61	3910.4	5228.41	4087.36	949.416	4408.72	0.21535	0.00128735
Tb927.10.5360:mRNA-p1;Tb927.10.5370:mRNA-p1	>Tb927.10.5360:mRNA-p1 | transcript=Tb927.10.5360:mRNA | gene=Tb927.10.5360 | organism=Trypanosoma_brucei_brucei_TREU927 | gene_product=40S ribosomal protein S10, putative | transcript_product=40S ribosomal protein S10, putative | location=Tb927_10_v5.1:1348345-1348863(+) | protein_length=172 | sequence_SO=chromosome | SO=protein_coding_gene | is_pseudo=false;>Tb927.10.5370:mRNA-p1 | transcript=T…	299.725	116.832	NaN	NaN	NaN	NaN	208.278	#DIV/0!	#DIV/0!	#DIV/0!
Tb927.10.5610:mRNA-p1;Tb927.8.1110:mRNA-p1	>Tb927.10.5610:mRNA-p1 | transcript=Tb927.10.5610:mRNA | gene=Tb927.10.5610 | organism=Trypanosoma_brucei_brucei_TREU927 | gene_product=40S ribosomal protein S9, putative | transcript_product=40S ribosomal protein S9, putative | location=Tb927_10_v5.1:1403375-1403947(+) | protein_length=190 | sequence_SO=chromosome | SO=protein_coding_gene | is_pseudo=false;>Tb927.8.1110:mRNA-p1 | transcript=Tb92…	NaN	36.869	NaN	NaN	NaN	NaN	36.869	#DIV/0!	#DIV/0!	#DIV/0!
Tb927.10.5810:mRNA-p1	>Tb927.10.5810:mRNA-p1 | transcript=Tb927.10.5810:mRNA | gene=Tb927.10.5810 | organism=Trypanosoma_brucei_brucei_TREU927 | gene_product=The ARF-like 2 binding protein BART, putative | transcript_product=The ARF-like 2 binding protein BART, putative | location=Tb927_10_v5.1:1441554-1442855(-) | protein_length=433 | sequence_SO=chromosome | SO=protein_coding_gene | is_pseudo=false	706.616	1537.82	NaN	NaN	NaN	NaN	1122.22	#DIV/0!	#DIV/0!	#DIV/0!
Tb927.10.5840:mRNA-p1	>Tb927.10.5840:mRNA-p1 | transcript=Tb927.10.5840:mRNA | gene=Tb927.10.5840 | organism=Trypanosoma_brucei_brucei_TREU927 | gene_product=translation elongation factor 1-beta, putative | transcript_product=translation elongation factor 1-beta, putative | location=Tb927_10_v5.1:1449336-1449941(-) | protein_length=201 | sequence_SO=chromosome | SO=protein_coding_gene | is_pseudo=false	1325.03	1537.8	NaN	NaN	NaN	NaN	1431.42	#DIV/0!	#DIV/0!	#DIV/0!
Tb927.6.1840:mRNA-p1	>Tb927.6.1840:mRNA-p1 | transcript=Tb927.6.1840:mRNA | gene=Tb927.6.1840 | organism=Trypanosoma_brucei_brucei_TREU927 | gene_product=Diacylglycerol kinase catalytic domain containing protein, putative | transcript_product=Diacylglycerol kinase catalytic domain containing protein, putative | location=Tb927_06_v5.1:609900-610934(-) | protein_length=344 | sequence_SO=chromosome | SO=protein_coding_g…	1967.7	3299.32	3267.16	11734	15647.5	12691.4	2844.73	13357.6	0.212967	0.00111706
Tb927.10.6050:mRNA-p1	>Tb927.10.6050:mRNA-p1 | transcript=Tb927.10.6050:mRNA | gene=Tb927.10.6050 | organism=Trypanosoma_brucei_brucei_TREU927 | gene_product=clathrin heavy chain | transcript_product=clathrin heavy chain | location=Tb927_10_v5.1:1521439-1526550(-) | protein_length=1703 | sequence_SO=chromosome | SO=protein_coding_gene | is_pseudo=false	301.11	760.27	NaN	NaN	NaN	186.135	530.69	186.135	2.8511	#DIV/0!
Q60994	>sp|Q60994|ADIPO_MOUSE Adiponectin OS=Mus musculus OX=10090 GN=Adipoq PE=1 SV=2	48570	58107.6	59246.4	198977	316690	263786	55308	259818	0.212872	0.00393355
Tb927.10.6790:mRNA-p1	>Tb927.10.6790:mRNA-p1 | transcript=Tb927.10.6790:mRNA | gene=Tb927.10.6790 | organism=Trypanosoma_brucei_brucei_TREU927 | gene_product=Gamma-tubulin complex component 3-like protein | transcript_product=Gamma-tubulin complex component 3-like protein | location=Tb927_10_v5.1:1709457-1714640(+) | protein_length=1727 | sequence_SO=chromosome | SO=protein_coding_gene | is_pseudo=false	736.789	NaN	NaN	NaN	NaN	NaN	736.789	#DIV/0!	#DIV/0!	#DIV/0!
Tb927.10.7090:mRNA-p1	>Tb927.10.7090:mRNA-p1 | transcript=Tb927.10.7090:mRNA | gene=Tb927.10.7090 | organism=Trypanosoma_brucei_brucei_TREU927 | gene_product=Alternative oxidase, mitochondrial | transcript_product=Alternative oxidase, mitochondrial | location=Tb927_10_v5.1:1783506-1784495(+) | protein_length=329 | sequence_SO=chromosome | SO=protein_coding_gene | is_pseudo=false	346.533	630.398	NaN	NaN	NaN	NaN	488.465	#DIV/0!	#DIV/0!	#DIV/0!
P28474	>sp|P28474|ADHX_MOUSE Alcohol dehydrogenase class-3 OS=Mus musculus OX=10090 GN=Adh5 PE=1 SV=3	970.71	936.277	1371.84	6809.34	5227.49	3459.95	1092.94	5165.59	0.211581	0.0140688
Tb927.10.8430:mRNA-p1	>Tb927.10.8430:mRNA-p1 | transcript=Tb927.10.8430:mRNA | gene=Tb927.10.8430 | organism=Trypanosoma_brucei_brucei_TREU927 | gene_product=40S ribosomal protein S12, putative | transcript_product=40S ribosomal protein S12, putative | location=Tb927_10_v5.1:2092016-2092444(+) | protein_length=142 | sequence_SO=chromosome | SO=protein_coding_gene | is_pseudo=false	255.558	406.642	NaN	NaN	NaN	NaN	331.1	#DIV/0!	#DIV/0!	#DIV/0!
Tb927.10.8940:mRNA-p1	>Tb927.10.8940:mRNA-p1 | transcript=Tb927.10.8940:mRNA | gene=Tb927.10.8940 | organism=Trypanosoma_brucei_brucei_TREU927 | gene_product=flagellum targeting protein kharon1, putative | transcript_product=flagellum targeting protein kharon1, putative | location=Tb927_10_v5.1:2219490-2220725(+) | protein_length=411 | sequence_SO=chromosome | SO=protein_coding_gene | is_pseudo=false	298.337	333.004	NaN	NaN	NaN	NaN	315.67	#DIV/0!	#DIV/0!	#DIV/0!
Tb927.11.10920:mRNA-p1	>Tb927.11.10920:mRNA-p1 | transcript=Tb927.11.10920:mRNA | gene=Tb927.11.10920 | organism=Trypanosoma_brucei_brucei_TREU927 | gene_product=hypothetical protein, conserved | transcript_product=hypothetical protein, conserved | location=Tb927_11_v5.1:2912795-2913748(+) | protein_length=317 | sequence_SO=chromosome | SO=protein_coding_gene | is_pseudo=false	NaN	NaN	NaN	NaN	NaN	NaN	#DIV/0!	#DIV/0!	#DIV/0!	#DIV/0!
Tb927.11.11230:mRNA-p1;Tb927.6.720:mRNA-p1	>Tb927.11.11230:mRNA-p1 | transcript=Tb927.11.11230:mRNA | gene=Tb927.11.11230 | organism=Trypanosoma_brucei_brucei_TREU927 | gene_product=60S ribosomal protein L14, putative | transcript_product=60S ribosomal protein L14, putative | location=Tb927_11_v5.1:3009681-3010250(+) | protein_length=189 | sequence_SO=chromosome | SO=protein_coding_gene | is_pseudo=false;>Tb927.6.720:mRNA-p1 | transcript=…	494.563	462.143	NaN	NaN	NaN	NaN	478.353	#DIV/0!	#DIV/0!	#DIV/0!
Tb927.11.11360:mRNA-p1;Tb927.11.11370:mRNA-p1	>Tb927.11.11360:mRNA-p1 | transcript=Tb927.11.11360:mRNA | gene=Tb927.11.11360 | organism=Trypanosoma_brucei_brucei_TREU927 | gene_product=receptor for activated C kinase 1 | transcript_product=receptor for activated C kinase 1 | location=Tb927_11_v5.1:3036010-3036966(+) | protein_length=318 | sequence_SO=chromosome | SO=protein_coding_gene | is_pseudo=false;>Tb927.11.11370:mRNA-p1 | transcript=T…	NaN	2028.92	NaN	NaN	NaN	NaN	2028.92	#DIV/0!	#DIV/0!	#DIV/0!
Tb927.11.11965:mRNA-p1;Tb927.11.11975:mRNA-p1;Tb927.11.11980:mRNA-p1	>Tb927.11.11965:mRNA-p1 | transcript=Tb927.11.11965:mRNA | gene=Tb927.11.11965 | organism=Trypanosoma_brucei_brucei_TREU927 | gene_product=cytoskeleton-associated protein, putative | transcript_product=cytoskeleton-associated protein, putative | location=Tb927_11_v5.1:3205879-3206244(-) | protein_length=121 | sequence_SO=chromosome | SO=protein_coding_gene | is_pseudo=false;>Tb927.11.11975:mRNA-p…	1469.06	2808.13	NaN	NaN	NaN	NaN	2138.6	#DIV/0!	#DIV/0!	#DIV/0!
P97873	>sp|P97873|LOXL1_MOUSE Lysyl oxidase homolog 1 OS=Mus musculus OX=10090 GN=Loxl1 PE=2 SV=3	321.429	189.867	317.958	1454.34	1076.89	1470.73	276.418	1333.99	0.207212	0.00146316
Tb927.11.13090:mRNA-p1;Tb927.11.13190:mRNA-p1	>Tb927.11.13090:mRNA-p1 | transcript=Tb927.11.13090:mRNA | gene=Tb927.11.13090 | organism=Trypanosoma_brucei_brucei_TREU927 | gene_product=elongation factor 1 gamma, putative | transcript_product=elongation factor 1 gamma, putative | location=Tb927_11_v5.1:3497162-3498376(-) | protein_length=404 | sequence_SO=chromosome | SO=protein_coding_gene | is_pseudo=false;>Tb927.11.13190:mRNA-p1 | transcri…	NaN	NaN	NaN	NaN	NaN	NaN	#DIV/0!	#DIV/0!	#DIV/0!	#DIV/0!
Tb927.11.13500:mRNA-p1	>Tb927.11.13500:mRNA-p1 | transcript=Tb927.11.13500:mRNA | gene=Tb927.11.13500 | organism=Trypanosoma_brucei_brucei_TREU927 | gene_product=par1 | transcript_product=par1 | location=Tb927_11_v5.1:3610617-3612395(-) | protein_length=592 | sequence_SO=chromosome | SO=protein_coding_gene | is_pseudo=false	NaN	462.524	NaN	NaN	NaN	NaN	462.524	#DIV/0!	#DIV/0!	#DIV/0!
Tb927.11.13710:mRNA-p1	>Tb927.11.13710:mRNA-p1 | transcript=Tb927.11.13710:mRNA | gene=Tb927.11.13710 | organism=Trypanosoma_brucei_brucei_TREU927 | gene_product=hypothetical protein, conserved | transcript_product=hypothetical protein, conserved | location=Tb927_11_v5.1:3650938-3651495(-) | protein_length=185 | sequence_SO=chromosome | SO=protein_coding_gene | is_pseudo=false	326.826	NaN	2498.93	1829.37	652.139	NaN	1412.88	1240.75	1.13873	0.901947
Q07968	>sp|Q07968|F13B_MOUSE Coagulation factor XIII B chain OS=Mus musculus OX=10090 GN=F13b PE=1 SV=2	20874.2	21058.4	25399	98331.5	111349	119116	22443.9	109599	0.204782	0.000152513
Tb927.11.15910:mRNA-p1	>Tb927.11.15910:mRNA-p1 | transcript=Tb927.11.15910:mRNA | gene=Tb927.11.15910 | organism=Trypanosoma_brucei_brucei_TREU927 | gene_product=iron superoxide dismutase | transcript_product=iron superoxide dismutase | location=Tb927_11_v5.1:4211910-4212506(-) | protein_length=198 | sequence_SO=chromosome | SO=protein_coding_gene | is_pseudo=false	NaN	NaN	NaN	NaN	NaN	NaN	#DIV/0!	#DIV/0!	#DIV/0!	#DIV/0!
Tb927.11.16130:mRNA-p1	>Tb927.11.16130:mRNA-p1 | transcript=Tb927.11.16130:mRNA | gene=Tb927.11.16130 | organism=Trypanosoma_brucei_brucei_TREU927 | gene_product=nucleoside diphosphate kinase | transcript_product=nucleoside diphosphate kinase | location=Tb927_11_v5.1:4272000-4272461(-) | protein_length=153 | sequence_SO=chromosome | SO=protein_coding_gene | is_pseudo=false	804.845	1439.76	NaN	NaN	NaN	NaN	1122.3	#DIV/0!	#DIV/0!	#DIV/0!
Tb927.11.16370:mRNA-p1	>Tb927.11.16370:mRNA-p1 | transcript=Tb927.11.16370:mRNA | gene=Tb927.11.16370 | organism=Trypanosoma_brucei_brucei_TREU927 | gene_product=SHQ1 protein, putative | transcript_product=SHQ1 protein, putative | location=Tb927_11_v5.1:4345363-4347060(-) | protein_length=565 | sequence_SO=chromosome | SO=protein_coding_gene | is_pseudo=false	2755.22	2916.57	NaN	5488.56	NaN	13254.1	2835.9	9371.31	0.302615	0.234438
Tb927.11.16760:mRNA-p1	>Tb927.11.16760:mRNA-p1 | transcript=Tb927.11.16760:mRNA | gene=Tb927.11.16760 | organism=Trypanosoma_brucei_brucei_TREU927 | gene_product=T-complex protein 1, alpha subunit, putative | transcript_product=T-complex protein 1, alpha subunit, putative | location=Tb927_11_v5.1:4458569-4460227(-) | protein_length=552 | sequence_SO=chromosome | SO=protein_coding_gene | is_pseudo=false	723.865	568.973	NaN	NaN	NaN	NaN	646.419	#DIV/0!	#DIV/0!	#DIV/0!
Tb927.11.17000:mRNA-p1	>Tb927.11.17000:mRNA-p1 | transcript=Tb927.11.17000:mRNA | gene=Tb927.11.17000 | organism=Trypanosoma_brucei_brucei_TREU927 | gene_product=AIR9-like protein | transcript_product=AIR9-like protein | location=Tb927_11_v5.1:4532213-4535212(-) | protein_length=999 | sequence_SO=chromosome | SO=protein_coding_gene | is_pseudo=false	NaN	388.362	NaN	NaN	NaN	NaN	388.362	#DIV/0!	#DIV/0!	#DIV/0!
Tb927.11.1990:mRNA-p1	>Tb927.11.1990:mRNA-p1 | transcript=Tb927.11.1990:mRNA | gene=Tb927.11.1990 | organism=Trypanosoma_brucei_brucei_TREU927 | gene_product=arginyl-tRNA synthetase, putative | transcript_product=arginyl-tRNA synthetase, putative | location=Tb927_11_v5.1:578450-580528(+) | protein_length=692 | sequence_SO=chromosome | SO=protein_coding_gene | is_pseudo=false	NaN	NaN	NaN	NaN	NaN	NaN	#DIV/0!	#DIV/0!	#DIV/0!	#DIV/0!
Tb927.11.2050:mRNA-p1;Tb927.11.2060:mRNA-p1	>Tb927.11.2050:mRNA-p1 | transcript=Tb927.11.2050:mRNA | gene=Tb927.11.2050 | organism=Trypanosoma_brucei_brucei_TREU927 | gene_product=60S acidic ribosomal protein P0, putative | transcript_product=60S acidic ribosomal protein P0, putative | location=Tb927_11_v5.1:591438-592412(+) | protein_length=324 | sequence_SO=chromosome | SO=protein_coding_gene | is_pseudo=false;>Tb927.11.2060:mRNA-p1 | tr…	228.627	324.966	NaN	NaN	NaN	NaN	276.796	#DIV/0!	#DIV/0!	#DIV/0!
Tb927.11.2360:mRNA-p1	>Tb927.11.2360:mRNA-p1 | transcript=Tb927.11.2360:mRNA | gene=Tb927.11.2360 | organism=Trypanosoma_brucei_brucei_TREU927 | gene_product=phenylalanyl-tRNA synthetase (beta subunit), putative | transcript_product=phenylalanyl-tRNA synthetase (beta subunit), putative | location=Tb927_11_v5.1:676961-678835(+) | protein_length=624 | sequence_SO=chromosome | SO=protein_coding_gene | is_pseudo=false	NaN	230.626	NaN	NaN	725.168	NaN	230.626	725.168	0.318031	#DIV/0!
Tb927.11.2610:mRNA-p1	>Tb927.11.2610:mRNA-p1 | transcript=Tb927.11.2610:mRNA | gene=Tb927.11.2610 | organism=Trypanosoma_brucei_brucei_TREU927 | gene_product=Cytoskeleton-associated protein 50 kDa | transcript_product=Cytoskeleton-associated protein 50 kDa | location=Tb927_11_v5.1:766672-768057(-) | protein_length=461 | sequence_SO=chromosome | SO=protein_coding_gene | is_pseudo=false	147.961	183.539	NaN	NaN	NaN	NaN	165.75	#DIV/0!	#DIV/0!	#DIV/0!
Tb927.11.2650:mRNA-p1	>Tb927.11.2650:mRNA-p1 | transcript=Tb927.11.2650:mRNA | gene=Tb927.11.2650 | organism=Trypanosoma_brucei_brucei_TREU927 | gene_product=heat shock protein 84, putative | transcript_product=heat shock protein 84, putative | location=Tb927_11_v5.1:777488-779749(-) | protein_length=753 | sequence_SO=chromosome | SO=protein_coding_gene | is_pseudo=false	NaN	228.981	NaN	NaN	NaN	NaN	228.981	#DIV/0!	#DIV/0!	#DIV/0!
Tb927.11.3230:mRNA-p1;Tb927.2.6090:mRNA-p1	>Tb927.11.3230:mRNA-p1 | transcript=Tb927.11.3230:mRNA | gene=Tb927.11.3230 | organism=Trypanosoma_brucei_brucei_TREU927 | gene_product=60S ribosomal protein L44 | transcript_product=60S ribosomal protein L44 | location=Tb927_11_v5.1:924702-925022(+) | protein_length=106 | sequence_SO=chromosome | SO=protein_coding_gene | is_pseudo=false;>Tb927.2.6090:mRNA-p1 | transcript=Tb927.2.6090:mRNA | gene…	NaN	428.879	NaN	NaN	NaN	NaN	428.879	#DIV/0!	#DIV/0!	#DIV/0!
Tb927.11.3250:mRNA-p1	>Tb927.11.3250:mRNA-p1 | transcript=Tb927.11.3250:mRNA | gene=Tb927.11.3250 | organism=Trypanosoma_brucei_brucei_TREU927 | gene_product=dynein heavy chain, putative | transcript_product=dynein heavy chain, putative | location=Tb927_11_v5.1:927364-941340(+) | protein_length=4658 | sequence_SO=chromosome | SO=protein_coding_gene | is_pseudo=false	95.386	NaN	NaN	NaN	NaN	NaN	95.386	#DIV/0!	#DIV/0!	#DIV/0!
Tb927.11.5520:mRNA-p1	>Tb927.11.5520:mRNA-p1 | transcript=Tb927.11.5520:mRNA | gene=Tb927.11.5520 | organism=Trypanosoma_brucei_brucei_TREU927 | gene_product=triosephosphate isomerase | transcript_product=triosephosphate isomerase | location=Tb927_11_v5.1:1567338-1568090(+) | protein_length=250 | sequence_SO=chromosome | SO=protein_coding_gene | is_pseudo=false	208.819	469.734	NaN	NaN	NaN	NaN	339.277	#DIV/0!	#DIV/0!	#DIV/0!
Tb927.11.5610:mRNA-p1	>Tb927.11.5610:mRNA-p1 | transcript=Tb927.11.5610:mRNA | gene=Tb927.11.5610 | organism=Trypanosoma_brucei_brucei_TREU927 | gene_product=Rab-GTPase-TBC domain containing protein, putative | transcript_product=Rab-GTPase-TBC domain containing protein, putative | location=Tb927_11_v5.1:1587393-1588526(+) | protein_length=377 | sequence_SO=chromosome | SO=protein_coding_gene | is_pseudo=false	NaN	12316.2	NaN	NaN	NaN	NaN	12316.2	#DIV/0!	#DIV/0!	#DIV/0!
Tb927.11.6140:mRNA-p1;Tb927.3.4360:mRNA-p1	>Tb927.11.6140:mRNA-p1 | transcript=Tb927.11.6140:mRNA | gene=Tb927.11.6140 | organism=Trypanosoma_brucei_brucei_TREU927 | gene_product=40S ribosomal protein S15A, putative | transcript_product=40S ribosomal protein S15A, putative | location=Tb927_11_v5.1:1731784-1732176(-) | protein_length=130 | sequence_SO=chromosome | SO=protein_coding_gene | is_pseudo=false;>Tb927.3.4360:mRNA-p1 | transcript=…	455.788	402.182	NaN	NaN	NaN	NaN	428.985	#DIV/0!	#DIV/0!	#DIV/0!
Tb927.11.6870:mRNA-p1	>Tb927.11.6870:mRNA-p1 | transcript=Tb927.11.6870:mRNA | gene=Tb927.11.6870 | organism=Trypanosoma_brucei_brucei_TREU927 | gene_product=14-3-3 protein 2 | transcript_product=14-3-3 protein 2 | location=Tb927_11_v5.1:1935818-1936576(-) | protein_length=252 | sequence_SO=chromosome | SO=protein_coding_gene | is_pseudo=false	674.672	1083.01	NaN	NaN	NaN	NaN	878.842	#DIV/0!	#DIV/0!	#DIV/0!
Tb927.11.7020:mRNA-p1	>Tb927.11.7020:mRNA-p1 | transcript=Tb927.11.7020:mRNA | gene=Tb927.11.7020 | organism=Trypanosoma_brucei_brucei_TREU927 | gene_product=proteasome alpha 7 subunit, putative | transcript_product=proteasome alpha 7 subunit, putative | location=Tb927_11_v5.1:1977555-1978298(-) | protein_length=247 | sequence_SO=chromosome | SO=protein_coding_gene | is_pseudo=false	360.118	NaN	NaN	NaN	NaN	NaN	360.118	#DIV/0!	#DIV/0!	#DIV/0!
Tb927.11.7460:mRNA-p1;Tb927.11.7510:mRNA-p1	>Tb927.11.7460:mRNA-p1 | transcript=Tb927.11.7460:mRNA | gene=Tb927.11.7460 | organism=Trypanosoma_brucei_brucei_TREU927 | gene_product=luminal binding protein 1 (BiP), putative | transcript_product=luminal binding protein 1 (BiP), putative | location=Tb927_11_v5.1:2117818-2119779(-) | protein_length=653 | sequence_SO=chromosome | SO=protein_coding_gene | is_pseudo=false;>Tb927.11.7510:mRNA-p1 | …	734.443	1920.02	NaN	NaN	NaN	NaN	1327.23	#DIV/0!	#DIV/0!	#DIV/0!
Tb927.11.760:mRNA-p1	>Tb927.11.760:mRNA-p1 | transcript=Tb927.11.760:mRNA | gene=Tb927.11.760 | organism=Trypanosoma_brucei_brucei_TREU927 | gene_product=protein phosphatase 2C, putative | transcript_product=protein phosphatase 2C, putative | location=Tb927_11_v5.1:188698-189924(+) | protein_length=408 | sequence_SO=chromosome | SO=protein_coding_gene | is_pseudo=false	NaN	137.494	NaN	NaN	NaN	NaN	137.494	#DIV/0!	#DIV/0!	#DIV/0!
Tb927.11.8080:mRNA-p1	>Tb927.11.8080:mRNA-p1 | transcript=Tb927.11.8080:mRNA | gene=Tb927.11.8080 | organism=Trypanosoma_brucei_brucei_TREU927 | gene_product=btb/poz domain containing protein, putative | transcript_product=btb/poz domain containing protein, putative | location=Tb927_11_v5.1:2265827-2266741(+) | protein_length=304 | sequence_SO=chromosome | SO=protein_coding_gene | is_pseudo=false	2963.77	NaN	2772.93	NaN	8980.01	NaN	2868.35	8980.01	0.319415	#DIV/0!
P28654	>sp|P28654|PGS2_MOUSE Decorin OS=Mus musculus OX=10090 GN=Dcn PE=1 SV=1	124.928	513.137	394.666	2871.48	2113.59	273.324	344.244	1752.8	0.196397	0.145216
Tb927.11.9590:mRNA-p1	>Tb927.11.9590:mRNA-p1 | transcript=Tb927.11.9590:mRNA | gene=Tb927.11.9590 | organism=Trypanosoma_brucei_brucei_TREU927 | gene_product=S-adenosylhomocysteine hydrolase, putative | transcript_product=S-adenosylhomocysteine hydrolase, putative | location=Tb927_11_v5.1:2610627-2611940(-) | protein_length=437 | sequence_SO=chromosome | SO=protein_coding_gene | is_pseudo=false	891.106	1354.45	NaN	NaN	NaN	NaN	1122.78	#DIV/0!	#DIV/0!	#DIV/0!
Tb927.11.9640:mRNA-p1	>Tb927.11.9640:mRNA-p1 | transcript=Tb927.11.9640:mRNA | gene=Tb927.11.9640 | organism=Trypanosoma_brucei_brucei_TREU927 | gene_product=glycyl-tRNA synthetase, putative | transcript_product=glycyl-tRNA synthetase, putative | location=Tb927_11_v5.1:2620333-2622207(-) | protein_length=624 | sequence_SO=chromosome | SO=protein_coding_gene | is_pseudo=false	91.408	NaN	NaN	NaN	NaN	NaN	91.408	#DIV/0!	#DIV/0!	#DIV/0!
Tb927.11.9860:mRNA-p1	>Tb927.11.9860:mRNA-p1 | transcript=Tb927.11.9860:mRNA | gene=Tb927.11.9860 | organism=Trypanosoma_brucei_brucei_TREU927 | gene_product=EF-hand domain pair, putative | transcript_product=EF-hand domain pair, putative | location=Tb927_11_v5.1:2662380-2662691(+) | protein_length=103 | sequence_SO=chromosome | SO=protein_coding_gene | is_pseudo=false	NaN	1322.66	NaN	NaN	NaN	NaN	1322.66	#DIV/0!	#DIV/0!	#DIV/0!
Q9R0G6	>sp|Q9R0G6|COMP_MOUSE Cartilage oligomeric matrix protein OS=Mus musculus OX=10090 GN=Comp PE=1 SV=2	329.63	436.19	178.485	2166.36	1680.72	1380.09	314.768	1742.39	0.180653	0.00406575
Tb927.2.470:mRNA-p1	>Tb927.2.470:mRNA-p1 | transcript=Tb927.2.470:mRNA | gene=Tb927.2.470 | organism=Trypanosoma_brucei_brucei_TREU927 | gene_product=retrotransposon hot spot protein 4 (RHS4), putative | transcript_product=retrotransposon hot spot protein 4 (RHS4), putative | location=Tb927_02_v5.1:86881-89463(-) | protein_length=860 | sequence_SO=chromosome | SO=protein_coding_gene | is_pseudo=false	254.324	629.125	NaN	NaN	NaN	NaN	441.725	#DIV/0!	#DIV/0!	#DIV/0!
Tb927.2.4710:mRNA-p1	>Tb927.2.4710:mRNA-p1 | transcript=Tb927.2.4710:mRNA | gene=Tb927.2.4710 | organism=Trypanosoma_brucei_brucei_TREU927 | gene_product=RNA-binding protein, putative | transcript_product=RNA-binding protein, putative | location=Tb927_02_v5.1:834116-835441(-) | protein_length=441 | sequence_SO=chromosome | SO=protein_coding_gene | is_pseudo=false	NaN	576.278	NaN	NaN	NaN	NaN	576.278	#DIV/0!	#DIV/0!	#DIV/0!
Tb927.2.5160:mRNA-p1	>Tb927.2.5160:mRNA-p1 | transcript=Tb927.2.5160:mRNA | gene=Tb927.2.5160 | organism=Trypanosoma_brucei_brucei_TREU927 | gene_product=Chaperone protein DnaJ 2 | transcript_product=Chaperone protein DnaJ 2 | location=Tb927_02_v5.1:910854-912056(+) | protein_length=400 | sequence_SO=chromosome | SO=protein_coding_gene | is_pseudo=false	191.97	NaN	NaN	NaN	NaN	NaN	191.97	#DIV/0!	#DIV/0!	#DIV/0!
Tb927.3.1010:mRNA-p1	>Tb927.3.1010:mRNA-p1 | transcript=Tb927.3.1010:mRNA | gene=Tb927.3.1010 | organism=Trypanosoma_brucei_brucei_TREU927 | gene_product=Cytoskeleton-associated protein 64 kDa | transcript_product=Cytoskeleton-associated protein 64 kDa | location=Tb927_03_v5.1:246909-248711(+) | protein_length=600 | sequence_SO=chromosome | SO=protein_coding_gene | is_pseudo=false	NaN	118.317	NaN	NaN	NaN	NaN	118.317	#DIV/0!	#DIV/0!	#DIV/0!
Tb927.3.1120:mRNA-p1	>Tb927.3.1120:mRNA-p1 | transcript=Tb927.3.1120:mRNA | gene=Tb927.3.1120 | organism=Trypanosoma_brucei_brucei_TREU927 | gene_product=GTP-binding nuclear protein rtb2, putative | transcript_product=GTP-binding nuclear protein rtb2, putative | location=Tb927_03_v5.1:273590-274243(+) | protein_length=217 | sequence_SO=chromosome | SO=protein_coding_gene | is_pseudo=false	NaN	NaN	NaN	NaN	NaN	NaN	#DIV/0!	#DIV/0!	#DIV/0!	#DIV/0!
Tb927.3.180:mRNA-p1	>Tb927.3.180:mRNA-p1 | transcript=Tb927.3.180:mRNA | gene=Tb927.3.180 | organism=Trypanosoma_brucei_brucei_TREU927 | gene_product=variant surface glycoprotein (VSG, atypical), putative | transcript_product=variant surface glycoprotein (VSG, atypical), putative | location=Tb927_03_v5.1:17916-19466(+) | protein_length=516 | sequence_SO=chromosome | SO=protein_coding_gene | is_pseudo=false	NaN	24289.1	334.868	NaN	NaN	NaN	12312	#DIV/0!	#DIV/0!	#DIV/0!
Tb927.3.3270:mRNA-p1	>Tb927.3.3270:mRNA-p1 | transcript=Tb927.3.3270:mRNA | gene=Tb927.3.3270 | organism=Trypanosoma_brucei_brucei_TREU927 | gene_product=ATP-dependent 6-phosphofructokinase, glycosomal | transcript_product=ATP-dependent 6-phosphofructokinase, glycosomal | location=Tb927_03_v5.1:840818-842281(-) | protein_length=487 | sequence_SO=chromosome | SO=protein_coding_gene | is_pseudo=false	854.79	1885.11	NaN	NaN	NaN	NaN	1369.95	#DIV/0!	#DIV/0!	#DIV/0!
Tb927.3.3450:mRNA-p1	>Tb927.3.3450:mRNA-p1 | transcript=Tb927.3.3450:mRNA | gene=Tb927.3.3450 | organism=Trypanosoma_brucei_brucei_TREU927 | gene_product=ADP-ribosylation factor-like protein 3, putative | transcript_product=ADP-ribosylation factor-like protein 3, putative | location=Tb927_03_v5.1:979573-980109(+) | protein_length=178 | sequence_SO=chromosome | SO=protein_coding_gene | is_pseudo=false	211.953	565.545	NaN	NaN	NaN	NaN	388.749	#DIV/0!	#DIV/0!	#DIV/0!
Tb927.3.3490:mRNA-p1	>Tb927.3.3490:mRNA-p1 | transcript=Tb927.3.3490:mRNA | gene=Tb927.3.3490 | organism=Trypanosoma_brucei_brucei_TREU927 | gene_product=High mobility group protein TDP1 | transcript_product=High mobility group protein TDP1 | location=Tb927_03_v5.1:985621-986436(+) | protein_length=271 | sequence_SO=chromosome | SO=protein_coding_gene | is_pseudo=false	197.14	530.388	NaN	NaN	NaN	NaN	363.764	#DIV/0!	#DIV/0!	#DIV/0!
Tb927.3.3550:mRNA-p1	>Tb927.3.3550:mRNA-p1 | transcript=Tb927.3.3550:mRNA | gene=Tb927.3.3550 | organism=Trypanosoma_brucei_brucei_TREU927 | gene_product=hypothetical protein, conserved | transcript_product=hypothetical protein, conserved | location=Tb927_03_v5.1:996854-1000345(+) | protein_length=1163 | sequence_SO=chromosome | SO=protein_coding_gene | is_pseudo=false	NaN	1662.9	NaN	NaN	NaN	NaN	1662.9	#DIV/0!	#DIV/0!	#DIV/0!
Tb927.3.3560:mRNA-p1	>Tb927.3.3560:mRNA-p1 | transcript=Tb927.3.3560:mRNA | gene=Tb927.3.3560 | organism=Trypanosoma_brucei_brucei_TREU927 | gene_product=U-box domain containing protein, putative | transcript_product=U-box domain containing protein, putative | location=Tb927_03_v5.1:1001768-1003642(+) | protein_length=624 | sequence_SO=chromosome | SO=protein_coding_gene | is_pseudo=false	NaN	NaN	NaN	NaN	NaN	NaN	#DIV/0!	#DIV/0!	#DIV/0!	#DIV/0!
Tb927.3.3580:mRNA-p1	>Tb927.3.3580:mRNA-p1 | transcript=Tb927.3.3580:mRNA | gene=Tb927.3.3580 | organism=Trypanosoma_brucei_brucei_TREU927 | gene_product=heat shock protein 90, putative | transcript_product=heat shock protein 90, putative | location=Tb927_03_v5.1:1006678-1008999(+) | protein_length=773 | sequence_SO=chromosome | SO=protein_coding_gene | is_pseudo=false	NaN	432.282	NaN	NaN	NaN	NaN	432.282	#DIV/0!	#DIV/0!	#DIV/0!
Tb927.3.3760:mRNA-p1;Tb927.3.3780:mRNA-p1	>Tb927.3.3760:mRNA-p1 | transcript=Tb927.3.3760:mRNA | gene=Tb927.3.3760 | organism=Trypanosoma_brucei_brucei_TREU927 | gene_product=tryparedoxin 1b, putative | transcript_product=tryparedoxin 1b, putative | location=Tb927_03_v5.1:1050464-1050898(+) | protein_length=144 | sequence_SO=chromosome | SO=protein_coding_gene | is_pseudo=false;>Tb927.3.3780:mRNA-p1 | transcript=Tb927.3.3780:mRNA | gene=…	NaN	703.648	NaN	NaN	NaN	NaN	703.648	#DIV/0!	#DIV/0!	#DIV/0!
Tb927.3.4065:mRNA-p1;Tb927.3.4070:mRNA-p1;Tb927.3.4080:mRNA-p1;Tb927.3.4090:mRNA-p1;Tb927.3.4100:mRNA-p1	>Tb927.3.4065:mRNA-p1 | transcript=Tb927.3.4065:mRNA | gene=Tb927.3.4065 | organism=Trypanosoma_brucei_brucei_TREU927 | gene_product=unspecified product | transcript_product=unspecified product | location=Tb927_03_v5.1:1147609-1147731(-) | protein_length=40 | sequence_SO=chromosome | SO=protein_coding_gene | is_pseudo=false;>Tb927.3.4070:mRNA-p1 | transcript=Tb927.3.4070:mRNA | gene=Tb927.3.4070 …	232.998	1352.12	NaN	NaN	NaN	NaN	792.559	#DIV/0!	#DIV/0!	#DIV/0!
Tb927.3.5180:mRNA-p1	>Tb927.3.5180:mRNA-p1 | transcript=Tb927.3.5180:mRNA | gene=Tb927.3.5180 | organism=Trypanosoma_brucei_brucei_TREU927 | gene_product=ADF/Cofilin | transcript_product=ADF/Cofilin | location=Tb927_03_v5.1:1453906-1454316(+) | protein_length=136 | sequence_SO=chromosome | SO=protein_coding_gene | is_pseudo=false	166.772	536.504	NaN	NaN	NaN	NaN	351.638	#DIV/0!	#DIV/0!	#DIV/0!
O55234	>sp|O55234|PSB5_MOUSE Proteasome subunit beta type-5 OS=Mus musculus OX=10090 GN=Psmb5 PE=1 SV=3	512.481	490.978	549.359	2875.55	3528.24	2666.17	517.606	3023.32	0.171204	0.000649763
Tb927.4.2030:mRNA-p1;Tb927.4.2040:mRNA-p1	>Tb927.4.2030:mRNA-p1 | transcript=Tb927.4.2030:mRNA | gene=Tb927.4.2030 | organism=Trypanosoma_brucei_brucei_TREU927 | gene_product=DNA/RNA-binding protein Alba 4 | transcript_product=DNA/RNA-binding protein Alba 4 | location=Tb927_04_v5.1:510453-511106(-) | protein_length=217 | sequence_SO=chromosome | SO=protein_coding_gene | is_pseudo=false;>Tb927.4.2040:mRNA-p1 | transcript=Tb927.4.2040:mRNA…	1464.72	2079.14	NaN	NaN	NaN	NaN	1771.93	#DIV/0!	#DIV/0!	#DIV/0!
Tb927.4.2080:mRNA-p1	>Tb927.4.2080:mRNA-p1 | transcript=Tb927.4.2080:mRNA | gene=Tb927.4.2080 | organism=Trypanosoma_brucei_brucei_TREU927 | gene_product=Coiled-coil and C2 domain-containing protein | transcript_product=Coiled-coil and C2 domain-containing protein | location=Tb927_04_v5.1:532617-535337(-) | protein_length=906 | sequence_SO=chromosome | SO=protein_coding_gene | is_pseudo=false	NaN	390.807	NaN	NaN	NaN	NaN	390.807	#DIV/0!	#DIV/0!	#DIV/0!
Tb927.4.2450:mRNA-p1	>Tb927.4.2450:mRNA-p1 | transcript=Tb927.4.2450:mRNA | gene=Tb927.4.2450 | organism=Trypanosoma_brucei_brucei_TREU927 | gene_product=protein disulfide isomerase 1 | transcript_product=protein disulfide isomerase 1 | location=Tb927_04_v5.1:636840-638081(+) | protein_length=413 | sequence_SO=chromosome | SO=protein_coding_gene | is_pseudo=false	253.701	484.06	NaN	NaN	NaN	NaN	368.88	#DIV/0!	#DIV/0!	#DIV/0!
Tb927.4.2530:mRNA-p1	>Tb927.4.2530:mRNA-p1 | transcript=Tb927.4.2530:mRNA | gene=Tb927.4.2530 | organism=Trypanosoma_brucei_brucei_TREU927 | gene_product=hypothetical protein, conserved | transcript_product=hypothetical protein, conserved | location=Tb927_04_v5.1:667858-668334(+) | protein_length=158 | sequence_SO=chromosome | SO=protein_coding_gene | is_pseudo=false	565.782	2479.14	NaN	NaN	NaN	NaN	1522.46	#DIV/0!	#DIV/0!	#DIV/0!
Q6DFX2	>sp|Q6DFX2|ANTR2_MOUSE Anthrax toxin receptor 2 OS=Mus musculus OX=10090 GN=Antxr2 PE=1 SV=1	374.362	205.379	281.803	1606.29	1457.02	2089.22	287.181	1717.51	0.167208	0.00190885
Tb927.4.3570:mRNA-p1;Tb927.4.3590:mRNA-p1	>Tb927.4.3570:mRNA-p1 | transcript=Tb927.4.3570:mRNA | gene=Tb927.4.3570 | organism=Trypanosoma_brucei_brucei_TREU927 | gene_product=translation elongation factor 1-beta, putative | transcript_product=translation elongation factor 1-beta, putative | location=Tb927_04_v5.1:915105-915785(-) | protein_length=226 | sequence_SO=chromosome | SO=protein_coding_gene | is_pseudo=false;>Tb927.4.3590:mRNA-p…	NaN	NaN	NaN	NaN	NaN	NaN	#DIV/0!	#DIV/0!	#DIV/0!	#DIV/0!
Tb927.5.1200:mRNA-p1	>Tb927.5.1200:mRNA-p1 | transcript=Tb927.5.1200:mRNA | gene=Tb927.5.1200 | organism=Trypanosoma_brucei_brucei_TREU927 | gene_product=exosome complex component CSL4 | transcript_product=exosome complex component CSL4 | location=Tb927_05_v5.1:460503-461432(+) | protein_length=309 | sequence_SO=chromosome | SO=protein_coding_gene | is_pseudo=false	NaN	30.7967	NaN	NaN	NaN	NaN	30.7967	#DIV/0!	#DIV/0!	#DIV/0!
Q91X17	>sp|Q91X17|UROM_MOUSE Uromodulin OS=Mus musculus OX=10090 GN=Umod PE=1 SV=1	667.535	544.635	361.674	2632.24	3409.18	3665.41	524.615	3235.61	0.162138	0.00110369
Tb927.5.4170:mRNA-p1;Tb927.5.4180:mRNA-p1;Tb927.5.4190:mRNA-p1;Tb927.5.4200:mRNA-p1;Tb927.5.4210:mRNA-p1;Tb927.5.4220:mRNA-p1;Tb927.5.4230:mRNA-p1;Tb927.5.4240:mRNA-p1;Tb927.5.4250:mRNA-p1;Tb927.5.4260:mRNA-p1	>Tb927.5.4170:mRNA-p1 | transcript=Tb927.5.4170:mRNA | gene=Tb927.5.4170 | organism=Trypanosoma_brucei_brucei_TREU927 | gene_product=histone H4, putative | transcript_product=histone H4, putative | location=Tb927_05_v5.1:1328084-1328386(-) | protein_length=100 | sequence_SO=chromosome | SO=protein_coding_gene | is_pseudo=false;>Tb927.5.4180:mRNA-p1 | transcript=Tb927.5.4180:mRNA | gene=Tb927.5.41…	1081.95	2463.45	NaN	NaN	NaN	NaN	1772.7	#DIV/0!	#DIV/0!	#DIV/0!
Tb927.5.800:mRNA-p1	>Tb927.5.800:mRNA-p1 | transcript=Tb927.5.800:mRNA | gene=Tb927.5.800 | organism=Trypanosoma_brucei_brucei_TREU927 | gene_product=casein kinase I, isoform 2 | transcript_product=casein kinase I, isoform 2 | location=Tb927_05_v5.1:329485-330483(+) | protein_length=332 | sequence_SO=chromosome | SO=protein_coding_gene | is_pseudo=false	NaN	370.163	NaN	NaN	NaN	NaN	370.163	#DIV/0!	#DIV/0!	#DIV/0!
P25785	>sp|P25785|TIMP2_MOUSE Metalloproteinase inhibitor 2 OS=Mus musculus OX=10090 GN=Timp2 PE=1 SV=2	402.003	183.504	78.9692	1597.74	1365.36	1263.54	221.492	1408.88	0.157211	0.000981991
Tb927.6.2550:mRNA-p1	>Tb927.6.2550:mRNA-p1 | transcript=Tb927.6.2550:mRNA | gene=Tb927.6.2550 | organism=Trypanosoma_brucei_brucei_TREU927 | gene_product=RNA-binding protein, putative | transcript_product=RNA-binding protein, putative | location=Tb927_06_v5.1:771666-773933(+) | protein_length=755 | sequence_SO=chromosome | SO=protein_coding_gene | is_pseudo=false	NaN	NaN	NaN	NaN	NaN	NaN	#DIV/0!	#DIV/0!	#DIV/0!	#DIV/0!
Tb927.6.2640:mRNA-p1	>Tb927.6.2640:mRNA-p1 | transcript=Tb927.6.2640:mRNA | gene=Tb927.6.2640 | organism=Trypanosoma_brucei_brucei_TREU927 | gene_product=importin alpha subunit, putative | transcript_product=importin alpha subunit, putative | location=Tb927_06_v5.1:793568-795169(+) | protein_length=533 | sequence_SO=chromosome | SO=protein_coding_gene | is_pseudo=false	NaN	NaN	NaN	NaN	NaN	NaN	#DIV/0!	#DIV/0!	#DIV/0!	#DIV/0!
Tb927.6.3740:mRNA-p1;Tb927.6.3750:mRNA-p1;Tb927.6.3800:mRNA-p1	>Tb927.6.3740:mRNA-p1 | transcript=Tb927.6.3740:mRNA | gene=Tb927.6.3740 | organism=Trypanosoma_brucei_brucei_TREU927 | gene_product=heat shock 70 kDa protein, mitochondrial precursor, putative | transcript_product=heat shock 70 kDa protein, mitochondrial precursor, putative | location=Tb927_06_v5.1:1112893-1114866(-) | protein_length=657 | sequence_SO=chromosome | SO=protein_coding_gene | is_pse…	266.708	247.269	NaN	NaN	NaN	NaN	256.989	#DIV/0!	#DIV/0!	#DIV/0!
Tb927.6.3840:mRNA-p1	>Tb927.6.3840:mRNA-p1 | transcript=Tb927.6.3840:mRNA | gene=Tb927.6.3840 | organism=Trypanosoma_brucei_brucei_TREU927 | gene_product=reticulon domain protein | transcript_product=reticulon domain protein | location=Tb927_06_v5.1:1139327-1139887(-) | protein_length=186 | sequence_SO=chromosome | SO=protein_coding_gene | is_pseudo=false	NaN	894.709	NaN	NaN	NaN	NaN	894.709	#DIV/0!	#DIV/0!	#DIV/0!
Q9Z0K8	>sp|Q9Z0K8|VNN1_MOUSE Pantetheinase OS=Mus musculus OX=10090 GN=Vnn1 PE=1 SV=3	278.122	142.213	244.761	2048.61	1964.21	1453.77	221.699	1822.2	0.121666	0.00109319
O70456	>sp|O70456|1433S_MOUSE 14-3-3 protein sigma OS=Mus musculus OX=10090 GN=Sfn PE=1 SV=2	87.0091	201.152	162.765	2091.15	1223.94	706.401	150.309	1340.5	0.112129	0.0425522
Tb927.6.4380:mRNA-p1	>Tb927.6.4380:mRNA-p1 | transcript=Tb927.6.4380:mRNA | gene=Tb927.6.4380 | organism=Trypanosoma_brucei_brucei_TREU927 | gene_product=Protein of unknown function (DUF544), putative | transcript_product=Protein of unknown function (DUF544), putative | location=Tb927_06_v5.1:1232008-1233276(-) | protein_length=422 | sequence_SO=chromosome | SO=protein_coding_gene | is_pseudo=false	NaN	NaN	NaN	NaN	NaN	NaN	#DIV/0!	#DIV/0!	#DIV/0!	#DIV/0!
Tb927.6.4770:mRNA-p1	>Tb927.6.4770:mRNA-p1 | transcript=Tb927.6.4770:mRNA | gene=Tb927.6.4770 | organism=Trypanosoma_brucei_brucei_TREU927 | gene_product=protein MKT1 | transcript_product=protein MKT1 | location=Tb927_06_v5.1:1328290-1330497(+) | protein_length=735 | sequence_SO=chromosome | SO=protein_coding_gene | is_pseudo=false	216.297	386.762	NaN	NaN	NaN	NaN	301.53	#DIV/0!	#DIV/0!	#DIV/0!
Tb927.6.5070:mRNA-p1	>Tb927.6.5070:mRNA-p1 | transcript=Tb927.6.5070:mRNA | gene=Tb927.6.5070 | organism=Trypanosoma_brucei_brucei_TREU927 | gene_product=Cytoskeleton-associated protein 52 kDa | transcript_product=Cytoskeleton-associated protein 52 kDa | location=Tb927_06_v5.1:1383939-1385303(+) | protein_length=454 | sequence_SO=chromosome | SO=protein_coding_gene | is_pseudo=false	NaN	308.796	NaN	NaN	NaN	NaN	308.796	#DIV/0!	#DIV/0!	#DIV/0!
Tb927.6.5120:mRNA-p1;Tb927.6.5130:mRNA-p1	>Tb927.6.5120:mRNA-p1 | transcript=Tb927.6.5120:mRNA | gene=Tb927.6.5120 | organism=Trypanosoma_brucei_brucei_TREU927 | gene_product=60S acidic ribosomal protein P2, putative | transcript_product=60S acidic ribosomal protein P2, putative | location=Tb927_06_v5.1:1401849-1402172(+) | protein_length=107 | sequence_SO=chromosome | SO=protein_coding_gene | is_pseudo=false;>Tb927.6.5130:mRNA-p1 | tran…	NaN	871.713	NaN	NaN	NaN	NaN	871.713	#DIV/0!	#DIV/0!	#DIV/0!
Tb927.7.1040:mRNA-p1;Tb927.7.1050:mRNA-p1	>Tb927.7.1040:mRNA-p1 | transcript=Tb927.7.1040:mRNA | gene=Tb927.7.1040 | organism=Trypanosoma_brucei_brucei_TREU927 | gene_product=40S ribosomal protein S16, putative | transcript_product=40S ribosomal protein S16, putative | location=Tb927_07_v5.1:268228-268677(+) | protein_length=149 | sequence_SO=chromosome | SO=protein_coding_gene | is_pseudo=false;>Tb927.7.1050:mRNA-p1 | transcript=Tb927.7…	309.707	553.853	NaN	NaN	NaN	NaN	431.78	#DIV/0!	#DIV/0!	#DIV/0!
Tb927.7.1320:mRNA-p1;Tb927.7.1340:mRNA-p1	>Tb927.7.1320:mRNA-p1 | transcript=Tb927.7.1320:mRNA | gene=Tb927.7.1320 | organism=Trypanosoma_brucei_brucei_TREU927 | gene_product=10 kDa heat shock protein, putative | transcript_product=10 kDa heat shock protein, putative | location=Tb927_07_v5.1:341451-341753(+) | protein_length=100 | sequence_SO=chromosome | SO=protein_coding_gene | is_pseudo=false;>Tb927.7.1340:mRNA-p1 | transcript=Tb927.7…	1901.34	3457.87	NaN	NaN	NaN	NaN	2679.61	#DIV/0!	#DIV/0!	#DIV/0!
Tb927.7.1400:mRNA-p1	>Tb927.7.1400:mRNA-p1 | transcript=Tb927.7.1400:mRNA | gene=Tb927.7.1400 | organism=Trypanosoma_brucei_brucei_TREU927 | gene_product=Tripartite Attachment Complex Protein 60 | transcript_product=Tripartite Attachment Complex Protein 60 | location=Tb927_07_v5.1:354449-356110(+) | protein_length=553 | sequence_SO=chromosome | SO=protein_coding_gene | is_pseudo=false	NaN	NaN	NaN	NaN	NaN	NaN	#DIV/0!	#DIV/0!	#DIV/0!	#DIV/0!
Tb927.7.2050:mRNA-p1	>Tb927.7.2050:mRNA-p1 | transcript=Tb927.7.2050:mRNA | gene=Tb927.7.2050 | organism=Trypanosoma_brucei_brucei_TREU927 | gene_product=R3H domain containing protein, putative | transcript_product=R3H domain containing protein, putative | location=Tb927_07_v5.1:515353-517776(-) | protein_length=807 | sequence_SO=chromosome | SO=protein_coding_gene | is_pseudo=false	NaN	1	NaN	NaN	NaN	NaN	1	#DIV/0!	#DIV/0!	#DIV/0!
Tb927.7.230:mRNA-p1;Tb927.7.240:mRNA-p1	>Tb927.7.230:mRNA-p1 | transcript=Tb927.7.230:mRNA | gene=Tb927.7.230 | organism=Trypanosoma_brucei_brucei_TREU927 | gene_product=40S ribosomal protein S33, putative | transcript_product=40S ribosomal protein S33, putative | location=Tb927_07_v5.1:43393-43704(+) | protein_length=103 | sequence_SO=chromosome | SO=protein_coding_gene | is_pseudo=false;>Tb927.7.240:mRNA-p1 | transcript=Tb927.7.240:m…	NaN	429.886	NaN	NaN	NaN	NaN	429.886	#DIV/0!	#DIV/0!	#DIV/0!
Tb927.7.2650:mRNA-p1	>Tb927.7.2650:mRNA-p1 | transcript=Tb927.7.2650:mRNA | gene=Tb927.7.2650 | organism=Trypanosoma_brucei_brucei_TREU927 | gene_product=Cytoskeleton associated protein 51V | transcript_product=Cytoskeleton associated protein 51V | location=Tb927_07_v5.1:680735-682348(-) | protein_length=537 | sequence_SO=chromosome | SO=protein_coding_gene | is_pseudo=false	238.835	313.609	NaN	NaN	NaN	NaN	276.222	#DIV/0!	#DIV/0!	#DIV/0!
Tb927.6.4280:mRNA-p1;Tb927.6.4300:mRNA-p1	>Tb927.6.4280:mRNA-p1 | transcript=Tb927.6.4280:mRNA | gene=Tb927.6.4280 | organism=Trypanosoma_brucei_brucei_TREU927 | gene_product=glyceraldehyde 3-phosphate dehydrogenase, glycosomal | transcript_product=glyceraldehyde 3-phosphate dehydrogenase, glycosomal | location=Tb927_06_v5.1:1218552-1219631(-) | protein_length=359 | sequence_SO=chromosome | SO=protein_coding_gene | is_pseudo=false;>Tb927…	7283.25	16372.3	1920.34	76599.3	NaN	NaN	8525.29	76599.3	0.111297	#DIV/0!
Tb927.7.3550:mRNA-p1	>Tb927.7.3550:mRNA-p1 | transcript=Tb927.7.3550:mRNA | gene=Tb927.7.3550 | organism=Trypanosoma_brucei_brucei_TREU927 | gene_product=cytoskeleton associated protein, putative | transcript_product=cytoskeleton associated protein, putative | location=Tb927_07_v5.1:916851-920576(-) | protein_length=1241 | sequence_SO=chromosome | SO=protein_coding_gene | is_pseudo=false	324.306	682.117	NaN	NaN	NaN	NaN	503.211	#DIV/0!	#DIV/0!	#DIV/0!
Tb927.7.5210:mRNA-p1	>Tb927.7.5210:mRNA-p1 | transcript=Tb927.7.5210:mRNA | gene=Tb927.7.5210 | organism=Trypanosoma_brucei_brucei_TREU927 | gene_product=Putative Phosphatase/Protein of unknown function DUF89, putative | transcript_product=Putative Phosphatase/Protein of unknown function DUF89, putative | location=Tb927_07_v5.1:1372419-1375115(+) | protein_length=898 | sequence_SO=chromosome | SO=protein_coding_gene …	NaN	NaN	NaN	NaN	NaN	NaN	#DIV/0!	#DIV/0!	#DIV/0!	#DIV/0!
Tb927.7.7040:mRNA-p1	>Tb927.7.7040:mRNA-p1 | transcript=Tb927.7.7040:mRNA | gene=Tb927.7.7040 | organism=Trypanosoma_brucei_brucei_TREU927 | gene_product=methylthioadenosine phosphorylase, putative | transcript_product=methylthioadenosine phosphorylase, putative | location=Tb927_07_v5.1:2012620-2013549(-) | protein_length=309 | sequence_SO=chromosome | SO=protein_coding_gene | is_pseudo=false	492.567	56.3491	NaN	NaN	NaN	NaN	274.458	#DIV/0!	#DIV/0!	#DIV/0!
Tb927.8.2070:mRNA-p1	>Tb927.8.2070:mRNA-p1 | transcript=Tb927.8.2070:mRNA | gene=Tb927.8.2070 | organism=Trypanosoma_brucei_brucei_TREU927 | gene_product=Present in the outer mitochondrial membrane proteome 39-1 | transcript_product=Present in the outer mitochondrial membrane proteome 39-1 | location=Tb927_08_v5.1:654365-654964(+) | protein_length=199 | sequence_SO=chromosome | SO=protein_coding_gene | is_pseudo=false	NaN	259.844	NaN	NaN	NaN	NaN	259.844	#DIV/0!	#DIV/0!	#DIV/0!
Tb927.8.2260:mRNA-p1;Tb927.8.2280:mRNA-p1	>Tb927.8.2260:mRNA-p1 | transcript=Tb927.8.2260:mRNA | gene=Tb927.8.2260 | organism=Trypanosoma_brucei_brucei_TREU927 | gene_product=Present in the outer mitochondrial membrane proteome 39-2 | transcript_product=Present in the outer mitochondrial membrane proteome 39-2 | location=Tb927_08_v5.1:692159-692758(+) | protein_length=199 | sequence_SO=chromosome | SO=protein_coding_gene | is_pseudo=fals…	1302.83	1589.02	NaN	NaN	NaN	NaN	1445.92	#DIV/0!	#DIV/0!	#DIV/0!
Tb927.8.3530:mRNA-p1	>Tb927.8.3530:mRNA-p1 | transcript=Tb927.8.3530:mRNA | gene=Tb927.8.3530 | organism=Trypanosoma_brucei_brucei_TREU927 | gene_product=glycerol-3-phosphate dehydrogenase [NAD+], glycosomal | transcript_product=glycerol-3-phosphate dehydrogenase [NAD+], glycosomal | location=Tb927_08_v5.1:1057497-1058561(-) | protein_length=354 | sequence_SO=chromosome | SO=protein_coding_gene | is_pseudo=false	1708.17	1909.16	NaN	NaN	NaN	NaN	1808.66	#DIV/0!	#DIV/0!	#DIV/0!
Tb927.8.4280:mRNA-p1	>Tb927.8.4280:mRNA-p1 | transcript=Tb927.8.4280:mRNA | gene=Tb927.8.4280 | organism=Trypanosoma_brucei_brucei_TREU927 | gene_product=nuclear transport factor 2, putative | transcript_product=nuclear transport factor 2, putative | location=Tb927_08_v5.1:1272380-1272754(-) | protein_length=124 | sequence_SO=chromosome | SO=protein_coding_gene | is_pseudo=false	NaN	497.647	NaN	NaN	NaN	NaN	497.647	#DIV/0!	#DIV/0!	#DIV/0!
Tb927.8.5120:mRNA-p1	>Tb927.8.5120:mRNA-p1 | transcript=Tb927.8.5120:mRNA | gene=Tb927.8.5120 | organism=Trypanosoma_brucei_brucei_TREU927 | gene_product=cytochrome c | transcript_product=cytochrome c | location=Tb927_08_v5.1:1527060-1527404(+) | protein_length=114 | sequence_SO=chromosome | SO=protein_coding_gene | is_pseudo=false	NaN	631.155	NaN	NaN	NaN	NaN	631.155	#DIV/0!	#DIV/0!	#DIV/0!
Tb927.8.5460:mRNA-p1	>Tb927.8.5460:mRNA-p1 | transcript=Tb927.8.5460:mRNA | gene=Tb927.8.5460 | organism=Trypanosoma_brucei_brucei_TREU927 | gene_product=Flagellar calcium-binding 44 kDa protein | transcript_product=Flagellar calcium-binding 44 kDa protein | location=Tb927_08_v5.1:1617393-1618616(+) | protein_length=407 | sequence_SO=chromosome | SO=protein_coding_gene | is_pseudo=false	818.644	1322.06	NaN	NaN	NaN	NaN	1070.35	#DIV/0!	#DIV/0!	#DIV/0!
Tb927.8.6390:mRNA-p1	>Tb927.8.6390:mRNA-p1 | transcript=Tb927.8.6390:mRNA | gene=Tb927.8.6390 | organism=Trypanosoma_brucei_brucei_TREU927 | gene_product=acyl-protein thioesterase-like | transcript_product=acyl-protein thioesterase-like | location=Tb927_08_v5.1:1855921-1856763(+) | protein_length=280 | sequence_SO=chromosome | SO=protein_coding_gene | is_pseudo=false	NaN	271.448	NaN	NaN	NaN	NaN	271.448	#DIV/0!	#DIV/0!	#DIV/0!
Tb927.8.7510:mRNA-p1	>Tb927.8.7510:mRNA-p1 | transcript=Tb927.8.7510:mRNA | gene=Tb927.8.7510 | organism=Trypanosoma_brucei_brucei_TREU927 | gene_product=p-nitrophenylphosphatase, putative | transcript_product=p-nitrophenylphosphatase, putative | location=Tb927_08_v5.1:2164109-2165278(+) | protein_length=389 | sequence_SO=chromosome | SO=protein_coding_gene | is_pseudo=false	NaN	NaN	NaN	4196.91	NaN	NaN	#DIV/0!	4196.91	#DIV/0!	#DIV/0!
Tb927.9.10230:mRNA-p1	>Tb927.9.10230:mRNA-p1 | transcript=Tb927.9.10230:mRNA | gene=Tb927.9.10230 | organism=Trypanosoma_brucei_brucei_TREU927 | gene_product=Co-chaperone protein P23 | transcript_product=Co-chaperone protein P23 | location=Tb927_09_v5.1:1609324-1609830(-) | protein_length=168 | sequence_SO=chromosome | SO=protein_coding_gene | is_pseudo=false	765.511	574.212	NaN	NaN	NaN	NaN	669.862	#DIV/0!	#DIV/0!	#DIV/0!
Tb927.9.10770:mRNA-p1	>Tb927.9.10770:mRNA-p1 | transcript=Tb927.9.10770:mRNA | gene=Tb927.9.10770 | organism=Trypanosoma_brucei_brucei_TREU927 | gene_product=polyadenylate-binding protein 2 | transcript_product=polyadenylate-binding protein 2 | location=Tb927_09_v5.1:1700279-1701946(-) | protein_length=555 | sequence_SO=chromosome | SO=protein_coding_gene | is_pseudo=false	690.972	1392.62	NaN	NaN	NaN	NaN	1041.79	#DIV/0!	#DIV/0!	#DIV/0!
Tb927.9.11270:mRNA-p1	>Tb927.9.11270:mRNA-p1 | transcript=Tb927.9.11270:mRNA | gene=Tb927.9.11270 | organism=Trypanosoma_brucei_brucei_TREU927 | gene_product=t- complex protein 1 (eta subunit), putative, T-complex protein 1, eta subunit, putative | transcript_product=t- complex protein 1 (eta subunit), putative | location=Tb927_09_v5.1:1779935-1781641(+) | protein_length=568 | sequence_SO=chromosome | SO=protein_codin…	129.502	427.464	NaN	NaN	NaN	NaN	278.483	#DIV/0!	#DIV/0!	#DIV/0!
Tb927.9.11380:mRNA-p1;Tb927.9.11410:mRNA-p1	>Tb927.9.11380:mRNA-p1 | transcript=Tb927.9.11380:mRNA | gene=Tb927.9.11380 | organism=Trypanosoma_brucei_brucei_TREU927 | gene_product=60S ribosomal protein L23, putative | transcript_product=60S ribosomal protein L23, putative | location=Tb927_09_v5.1:1788564-1788983(+) | protein_length=139 | sequence_SO=chromosome | SO=protein_coding_gene | is_pseudo=false;>Tb927.9.11410:mRNA-p1 | transcript=T…	718.672	1755.26	NaN	NaN	NaN	NaN	1236.97	#DIV/0!	#DIV/0!	#DIV/0!
Tb927.9.11540:mRNA-p1	>Tb927.9.11540:mRNA-p1 | transcript=Tb927.9.11540:mRNA | gene=Tb927.9.11540 | organism=Trypanosoma_brucei_brucei_TREU927 | gene_product=posterior and ventral edge protein 2 | transcript_product=posterior and ventral edge protein 2 | location=Tb927_09_v5.1:1800844-1802160(+) | protein_length=438 | sequence_SO=chromosome | SO=protein_coding_gene | is_pseudo=false	NaN	NaN	NaN	NaN	NaN	NaN	#DIV/0!	#DIV/0!	#DIV/0!	#DIV/0!
Tb927.9.11580:mRNA-p1;Tb927.9.11600:mRNA-p1	>Tb927.9.11580:mRNA-p1 | transcript=Tb927.9.11580:mRNA | gene=Tb927.9.11580 | organism=Trypanosoma_brucei_brucei_TREU927 | gene_product=Gim5A protein, glycosomal membrane protein | transcript_product=glycosomal membrane protein | location=Tb927_09_v5.1:1804597-1805328(+) | protein_length=243 | sequence_SO=chromosome | SO=protein_coding_gene | is_pseudo=false;>Tb927.9.11600:mRNA-p1 | transcript=Tb…	432.591	1557.99	NaN	NaN	NaN	NaN	995.288	#DIV/0!	#DIV/0!	#DIV/0!
Tb927.9.12110:mRNA-p1	>Tb927.9.12110:mRNA-p1 | transcript=Tb927.9.12110:mRNA | gene=Tb927.9.12110 | organism=Trypanosoma_brucei_brucei_TREU927 | gene_product=6-phosphogluconate dehydrogenase, decarboxylating | transcript_product=6-phosphogluconate dehydrogenase, decarboxylating | location=Tb927_09_v5.1:1894375-1895814(+) | protein_length=479 | sequence_SO=chromosome | SO=protein_coding_gene | is_pseudo=false	372.491	NaN	NaN	NaN	NaN	NaN	372.491	#DIV/0!	#DIV/0!	#DIV/0!
Tb927.9.12570:mRNA-p1;Tb927.9.12590:mRNA-p1;Tb927.9.12630:mRNA-p1	>Tb927.9.12570:mRNA-p1 | transcript=Tb927.9.12570:mRNA | gene=Tb927.9.12570 | organism=Trypanosoma_brucei_brucei_TREU927 | gene_product=glycerol kinase, glycosomal | transcript_product=glycerol kinase, glycosomal | location=Tb927_09_v5.1:1971684-1973222(+) | protein_length=512 | sequence_SO=chromosome | SO=protein_coding_gene | is_pseudo=false;>Tb927.9.12590:mRNA-p1 | transcript=Tb927.9.12590:mRN…	1670.28	4210.73	NaN	NaN	NaN	NaN	2940.51	#DIV/0!	#DIV/0!	#DIV/0!
Tb927.9.13620:mRNA-p1	>Tb927.9.13620:mRNA-p1 | transcript=Tb927.9.13620:mRNA | gene=Tb927.9.13620 | organism=Trypanosoma_brucei_brucei_TREU927 | gene_product=autophagy-related protein 2, putative | transcript_product=autophagy-related protein 2, putative | location=Tb927_09_v5.1:2163356-2169361(-) | protein_length=2001 | sequence_SO=chromosome | SO=protein_coding_gene | is_pseudo=false	NaN	NaN	NaN	NaN	NaN	NaN	#DIV/0!	#DIV/0!	#DIV/0!	#DIV/0!
P11087	>sp|P11087|CO1A1_MOUSE Collagen alpha-1(I) chain OS=Mus musculus OX=10090 GN=Col1a1 PE=1 SV=4	1833.91	1739.67	1660.98	19227.9	16524.6	18541.6	1744.85	18098	0.0964113	3.60228e-05
Q8BH61	>sp|Q8BH61|F13A_MOUSE Coagulation factor XIII A chain OS=Mus musculus OX=10090 GN=F13a1 PE=1 SV=3	1737.61	19231.2	22262.3	141497	173022	155607	14410.4	156709	0.0919564	0.000216223
Q01149	>sp|Q01149|CO1A2_MOUSE Collagen alpha-2(I) chain OS=Mus musculus OX=10090 GN=Col1a2 PE=1 SV=2	874.754	961.728	771.728	10235.7	9588.04	8761.15	869.404	9528.29	0.0912445	3.59727e-05
Tb927.9.2470:mRNA-p1	>Tb927.9.2470:mRNA-p1 | transcript=Tb927.9.2470:mRNA | gene=Tb927.9.2470 | organism=Trypanosoma_brucei_brucei_TREU927 | gene_product=nucleolar protein | transcript_product=nucleolar protein | location=Tb927_09_v5.1:528721-531003(-) | protein_length=760 | sequence_SO=chromosome | SO=protein_coding_gene | is_pseudo=false	240.823	263.664	NaN	NaN	NaN	NaN	252.244	#DIV/0!	#DIV/0!	#DIV/0!
Tb927.9.4680:mRNA-p1	>Tb927.9.4680:mRNA-p1 | transcript=Tb927.9.4680:mRNA | gene=Tb927.9.4680 | organism=Trypanosoma_brucei_brucei_TREU927 | gene_product=Eukaryotic initiation factor 4A-1 | transcript_product=Eukaryotic initiation factor 4A-1 | location=Tb927_09_v5.1:864680-865894(+) | protein_length=404 | sequence_SO=chromosome | SO=protein_coding_gene | is_pseudo=false	615.494	619.474	NaN	NaN	NaN	NaN	617.484	#DIV/0!	#DIV/0!	#DIV/0!
Tb927.9.5770:mRNA-p1;Tb927.9.5860:mRNA-p1	>Tb927.9.5770:mRNA-p1 | transcript=Tb927.9.5770:mRNA | gene=Tb927.9.5770 | organism=Trypanosoma_brucei_brucei_TREU927 | gene_product=tryparedoxin peroxidase | transcript_product=tryparedoxin peroxidase | location=Tb927_09_v5.1:987706-988305(+) | protein_length=199 | sequence_SO=chromosome | SO=protein_coding_gene | is_pseudo=false;>Tb927.9.5860:mRNA-p1 | transcript=Tb927.9.5860:mRNA | gene=Tb927.…	973.812	471.757	NaN	NaN	NaN	NaN	722.784	#DIV/0!	#DIV/0!	#DIV/0!
Q19LI2	>sp|Q19LI2|A1BG_MOUSE Alpha-1B-glycoprotein OS=Mus musculus OX=10090 GN=A1bg PE=1 SV=1	643.375	2961.03	12280.3	104035	19096.6	68384.5	5294.9	63838.8	0.0829417	0.0782565
Tb927.9.8070:mRNA-p1;Tb927.9.8420:mRNA-p1	>Tb927.9.8070:mRNA-p1 | transcript=Tb927.9.8070:mRNA | gene=Tb927.9.8070 | organism=Trypanosoma_brucei_brucei_TREU927 | gene_product=QM-like protein, 60S ribosomal protein L10, putative | transcript_product=QM-like protein | location=Tb927_09_v5.1:1335857-1336498(-) | protein_length=213 | sequence_SO=chromosome | SO=protein_coding_gene | is_pseudo=false;>Tb927.9.8420:mRNA-p1 | transcript=Tb927.9.…	1640.15	746.397	NaN	NaN	NaN	NaN	1193.27	#DIV/0!	#DIV/0!	#DIV/0!
Tb927.9.8740:mRNA-p1	>Tb927.9.8740:mRNA-p1 | transcript=Tb927.9.8740:mRNA | gene=Tb927.9.8740 | organism=Trypanosoma_brucei_brucei_TREU927 | gene_product=Double RNA binding domain protein 3 | transcript_product=Double RNA binding domain protein 3 | location=Tb927_09_v5.1:1409325-1410308(-) | protein_length=327 | sequence_SO=chromosome | SO=protein_coding_gene | is_pseudo=false	33.1388	94.4464	NaN	NaN	NaN	NaN	63.7926	#DIV/0!	#DIV/0!	#DIV/0!
Tb927.9.8850:mRNA-p1;Tb927.9.8880:mRNA-p1	>Tb927.9.8850:mRNA-p1 | transcript=Tb927.9.8850:mRNA | gene=Tb927.9.8850 | organism=Trypanosoma_brucei_brucei_TREU927 | gene_product=actin A | transcript_product=actin A | location=Tb927_09_v5.1:1425515-1426645(-) | protein_length=376 | sequence_SO=chromosome | SO=protein_coding_gene | is_pseudo=false;>Tb927.9.8880:mRNA-p1 | transcript=Tb927.9.8880:mRNA | gene=Tb927.9.8880 | organism=Trypanosoma_…	618.429	925.347	NaN	NaN	NaN	NaN	771.888	#DIV/0!	#DIV/0!	#DIV/0!

## Sheet: Hp--
PG.ProteinGroups	PG.FastaHeaders	1. wt Tbb (PG quantities)	2. wt Tbb	3. wt Tbb	4. Day 0 (PG quantities)	5. Day 0	6. Day 0	Mean 12 DPI Tbb+	Mean Day 0	Fold Change	T test (p value)
A0A075B5J7	>tr|A0A075B5J7|A0A075B5J7_MOUSE Immunoglobulin kappa variable 14-130 OS=Mus musculus OX=10090 GN=Igkv14-130 PE=1 SV=7	NaN	6204.52	942.246	9515.17	NaN	11176.6	3573.38	10345.9	0.345392	0.133528
D3Z6Q9	>sp|D3Z6Q9|BIN2_MOUSE Bridging integrator 2 OS=Mus musculus OX=10090 GN=Bin2 PE=1 SV=1	667.368	852.927	215.509	NaN	NaN	NaN	578.602	#DIV/0!	#DIV/0!	#DIV/0!
Q99JW4	>sp|Q99JW4|LIMS1_MOUSE LIM and senescent cell antigen-like-containing domain protein 1 OS=Mus musculus OX=10090 GN=Lims1 PE=1 SV=3	105.357	210.255	150.782	NaN	NaN	NaN	155.464	#DIV/0!	#DIV/0!	#DIV/0!
Q9ES46	>sp|Q9ES46|PARVB_MOUSE Beta-parvin OS=Mus musculus OX=10090 GN=Parvb PE=1 SV=1	1229.89	1249.96	324.797	NaN	247.246	NaN	934.882	247.246	3.78118	#DIV/0!
A0A075B5K7	>tr|A0A075B5K7|A0A075B5K7_MOUSE Immunoglobulin kappa chain variable 14-100 OS=Mus musculus OX=10090 GN=Igkv14-100 PE=1 SV=7	NaN	1152.45	NaN	1892.69	NaN	981.66	1152.45	1437.17	0.801888	#DIV/0!
A2AQ07	>sp|A2AQ07|TBB1_MOUSE Tubulin beta-1 chain OS=Mus musculus OX=10090 GN=Tubb1 PE=1 SV=1	3242.06	3433.18	1056.23	816.253	924.107	471.206	2577.16	737.189	3.49593	0.0763717
Q9JHK5	>sp|Q9JHK5|PLEK_MOUSE Pleckstrin OS=Mus musculus OX=10090 GN=Plek PE=1 SV=1	2215.54	2852.06	949.833	791.166	511.055	481.225	2005.81	594.482	3.37405	0.0677697
A0A075B5L2	>tr|A0A075B5L2|A0A075B5L2_MOUSE Immunoglobulin kappa chain variable 4-91 (Fragment) OS=Mus musculus OX=10090 GN=Igkv4-91 PE=1 SV=2	NaN	NaN	NaN	NaN	NaN	223.318	#DIV/0!	223.318	#DIV/0!	#DIV/0!
P11679	>sp|P11679|K2C8_MOUSE Keratin, type II cytoskeletal 8 OS=Mus musculus OX=10090 GN=Krt8 PE=1 SV=4	22465.8	7242.47	36649.3	6093.48	11284.5	4485.97	22119.2	7287.98	3.03502	0.164762
Q5FW60	>sp|Q5FW60|MUP20_MOUSE Major urinary protein 20 OS=Mus musculus OX=10090 GN=Mup20 PE=1 SV=1	15825.5	599.493	35808.1	3881.71	8738.11	4844.17	17411	5821.33	2.9909	0.323539
A0A075B5L7	>tr|A0A075B5L7|A0A075B5L7_MOUSE Immunoglobulin kappa variable 4-80 (Fragment) OS=Mus musculus OX=10090 GN=Igkv4-80 PE=1 SV=2	2660.26	20800.9	NaN	5602.62	NaN	15448.1	11730.6	10525.3	1.11451	0.917699
Tb927.10.1450:mRNA-p1	>Tb927.10.1450:mRNA-p1 | transcript=Tb927.10.1450:mRNA | gene=Tb927.10.1450 | organism=Trypanosoma_brucei_brucei_TREU927 | gene_product=Centrin arm-associated protein 1 | transcript_product=Centrin arm-associated protein 1 | location=Tb927_10_v5.1:377887-386505(-) | protein_length=2872 | sequence_SO=chromosome | SO=protein_coding_gene | is_pseudo=false	791039	15993.6	152639	218211	30959.6	105832	319890	118334	2.70328	0.456861
A0A075B5M2	>tr|A0A075B5M2|A0A075B5M2_MOUSE Immunoglobulin kappa chain variable 4-61 OS=Mus musculus OX=10090 GN=Igkv4-61 PE=4 SV=7	NaN	34160.2	NaN	36858.7	NaN	57097.6	34160.2	46978.2	0.727151	#DIV/0!
P04104	>sp|P04104|K2C1_MOUSE Keratin, type II cytoskeletal 1 OS=Mus musculus OX=10090 GN=Krt1 PE=1 SV=4	212273	108374	394761	79231.9	126493	60850.6	238469	88858.4	2.6837	0.156739
A0A075B5M4	>tr|A0A075B5M4|A0A075B5M4_MOUSE Immunoglobulin kappa variable 4-57-1 (Fragment) OS=Mus musculus OX=10090 GN=Igkv4-57-1 PE=1 SV=1	2295.77	27089	NaN	7846.66	1452.09	19473.5	14692.4	9590.77	1.53193	0.686819
O08689	>sp|O08689|GDF8_MOUSE Growth/differentiation factor 8 OS=Mus musculus OX=10090 GN=Mstn PE=1 SV=1	3216.6	783.261	3189.69	363.843	1795.8	762.093	2396.52	973.912	2.46071	0.19403
A0A075B5M8	>tr|A0A075B5M8|A0A075B5M8_MOUSE Immunoglobulin kappa chain variable 12-38 OS=Mus musculus OX=10090 GN=Igkv12-38 PE=1 SV=7	449.571	10155.3	NaN	4645.58	NaN	7686.96	5302.42	6166.27	0.859907	0.880745
Q7TPR4	>sp|Q7TPR4|ACTN1_MOUSE Alpha-actinin-1 OS=Mus musculus OX=10090 GN=Actn1 PE=1 SV=1	1356.05	1396.82	613.334	534.353	622.504	269.408	1122.07	475.422	2.36015	0.0790228
P26039	>sp|P26039|TLN1_MOUSE Talin-1 OS=Mus musculus OX=10090 GN=Tln1 PE=1 SV=2	6593.85	7952.92	2863.55	3001.15	2285.47	2326.7	5803.44	2537.77	2.28682	0.101119
A0A075B5N5	>tr|A0A075B5N5|A0A075B5N5_MOUSE Immunoglobulin kappa variable 8-26 (Fragment) OS=Mus musculus OX=10090 GN=Igkv8-26 PE=4 SV=7	NaN	694.897	NaN	2542.2	NaN	NaN	694.897	2542.2	0.273344	#DIV/0!
A0A075B5N6;A0A0G2JGT0	>tr|A0A075B5N6|A0A075B5N6_MOUSE Immunoglobulin kappa variable 8-16 OS=Mus musculus OX=10090 GN=Igkv8-16 PE=4 SV=7;>tr|A0A0G2JGT0|A0A0G2JGT0_MOUSE Predicted gene 43218 (Fragment) OS=Mus musculus OX=10090 GN=Gm43218 PE=4 SV=4	NaN	NaN	NaN	NaN	NaN	NaN	#DIV/0!	#DIV/0!	#DIV/0!	#DIV/0!
P19001	>sp|P19001|K1C19_MOUSE Keratin, type I cytoskeletal 19 OS=Mus musculus OX=10090 GN=Krt19 PE=1 SV=1	31345.1	18744.3	67323.2	14796.4	25346.5	12442.2	39137.6	17528.3	2.23282	0.225297
Q3UV17	>sp|Q3UV17|K22O_MOUSE Keratin, type II cytoskeletal 2 oral OS=Mus musculus OX=10090 GN=Krt76 PE=1 SV=1	152468	91039.5	299692	77140.9	110358	59256.1	181066	82251.7	2.20137	0.195738
O35516	>sp|O35516|NOTC2_MOUSE Neurogenic locus notch homolog protein 2 OS=Mus musculus OX=10090 GN=Notch2 PE=1 SV=2	294.825	727.054	1315.49	296.046	255.052	517.904	779.122	356.334	2.18649	0.240315
A0A075B5P1	>tr|A0A075B5P1|A0A075B5P1_MOUSE Immunoglobulin kappa variable 3-1 (Fragment) OS=Mus musculus OX=10090 GN=Igkv3-1 PE=1 SV=7	NaN	NaN	NaN	NaN	NaN	NaN	#DIV/0!	#DIV/0!	#DIV/0!	#DIV/0!
A0A075B5P7	>tr|A0A075B5P7|A0A075B5P7_MOUSE Immunoglobulin heavy variable 5-2 OS=Mus musculus OX=10090 GN=Ighv5-2 PE=4 SV=1	NaN	9469.79	NaN	NaN	NaN	1922.18	9469.79	1922.18	4.92659	#DIV/0!
P02535	>sp|P02535|K1C10_MOUSE Keratin, type I cytoskeletal 10 OS=Mus musculus OX=10090 GN=Krt10 PE=1 SV=3	38976.1	48663.9	308240	41016.5	94276.7	46892.1	131960	60728.4	2.17295	0.471959
Q9CQ19	>sp|Q9CQ19|MYL9_MOUSE Myosin regulatory light polypeptide 9 OS=Mus musculus OX=10090 GN=Myl9 PE=1 SV=3	1821.16	881.308	333.591	418.227	517.616	NaN	1012.02	467.922	2.1628	0.404377
A0A075B5Q0	>tr|A0A075B5Q0|A0A075B5Q0_MOUSE Immunoglobulin heavy variable 5-6 (Fragment) OS=Mus musculus OX=10090 GN=Ighv5-6 PE=1 SV=1	NaN	4506.55	93.5974	1066.47	NaN	3840.21	2300.07	2453.34	0.937528	0.958451
Q8K1B8	>sp|Q8K1B8|URP2_MOUSE Fermitin family homolog 3 OS=Mus musculus OX=10090 GN=Fermt3 PE=1 SV=1	2352.13	3000.64	1169.5	1350.74	1005.97	659.95	2174.09	1005.55	2.16208	0.110552
Q8BTM8	>sp|Q8BTM8|FLNA_MOUSE Filamin-A OS=Mus musculus OX=10090 GN=Flna PE=1 SV=5	2349.66	2404.43	1244.79	992.988	1045.21	782.142	1999.62	940.112	2.127	0.0517278
P97315	>sp|P97315|CSRP1_MOUSE Cysteine and glycine-rich protein 1 OS=Mus musculus OX=10090 GN=Csrp1 PE=1 SV=3	608.228	542.076	98.2157	150.292	244.907	194.9	416.173	196.7	2.11578	0.248019
A0A075B5Q5	>tr|A0A075B5Q5|A0A075B5Q5_MOUSE Immunoglobulin heavy variable 2-9 (Fragment) OS=Mus musculus OX=10090 GN=Ighv2-9 PE=1 SV=1	NaN	2561.64	NaN	3709.06	NaN	2517.3	2561.64	3113.18	0.822837	#DIV/0!
P52760	>sp|P52760|RIDA_MOUSE 2-iminobutanoate/2-iminopropanoate deaminase OS=Mus musculus OX=10090 GN=Rida PE=1 SV=3	855.041	1879.46	595.885	779.492	585.016	242.076	1110.13	535.528	2.07296	0.245145
P49025	>sp|P49025|CTRO_MOUSE Citron Rho-interacting kinase OS=Mus musculus OX=10090 GN=Cit PE=1 SV=3	1016.77	248.71	335.297	NaN	257.555	NaN	533.592	257.555	2.07176	#DIV/0!
Q8VDD5	>sp|Q8VDD5|MYH9_MOUSE Myosin-9 OS=Mus musculus OX=10090 GN=Myh9 PE=1 SV=4	5376.7	4064.4	2146.36	1755.86	2402.93	1702.72	3862.49	1953.84	1.97687	0.118977
Tb11.v5.0337.1-p1;Tb927.10.5380:mRNA-p1	>Tb11.v5.0337.1-p1 | transcript=Tb11.v5.0337.1 | gene=Tb11.v5.0337 | organism=Trypanosoma_brucei_brucei_TREU927 | gene_product=WD40 repeat-containing protein | transcript_product=WD40 repeat-containing protein | location=Tb927_11_bin_v5.1:1001928-1005623(-) | protein_length=1231 | sequence_SO=contig | SO=protein_coding_gene | is_pseudo=false;>Tb927.10.5380:mRNA-p1 | transcript=Tb927.10.5380:mRNA …	20841.4	2771.03	12059.1	6285.8	NaN	5746.98	11890.5	6016.39	1.97635	0.447499
P05017	>sp|P05017|IGF1_MOUSE Insulin-like growth factor I OS=Mus musculus OX=10090 GN=Igf1 PE=1 SV=2	22887.9	4325.28	18421.6	5962.85	14003.3	3529.25	15211.6	7831.81	1.94228	0.314863
P19182	>sp|P19182|IFRD1_MOUSE Interferon-related developmental regulator 1 OS=Mus musculus OX=10090 GN=Ifrd1 PE=1 SV=2	5778.36	2230.36	5252.92	2196.45	NaN	2395.93	4420.55	2296.19	1.92517	0.233873
Q8CIZ8	>sp|Q8CIZ8|VWF_MOUSE von Willebrand factor OS=Mus musculus OX=10090 GN=Vwf PE=1 SV=2	14387.6	8850.17	16159.3	7114.71	4768.8	8914.78	13132.3	6932.76	1.89424	0.0687534
Q99JI6	>sp|Q99JI6|RAP1B_MOUSE Ras-related protein Rap-1b OS=Mus musculus OX=10090 GN=Rap1b PE=1 SV=2	6350.22	6277.58	3427.66	3418.53	2386.05	2893.97	5351.82	2899.52	1.84576	0.0716512
Q07079	>sp|Q07079|IBP5_MOUSE Insulin-like growth factor-binding protein 5 OS=Mus musculus OX=10090 GN=Igfbp5 PE=1 SV=1	3820.19	135.433	4725.54	NaN	2700.07	474.448	2893.72	1587.26	1.82309	0.558906
Q3TTY5	>sp|Q3TTY5|K22E_MOUSE Keratin, type II cytoskeletal 2 epidermal OS=Mus musculus OX=10090 GN=Krt2 PE=1 SV=1	56640.4	31470.1	165597	30801.4	70726.9	37728.9	84569.3	46419.1	1.82186	0.424733
A0A075B5S2	>tr|A0A075B5S2|A0A075B5S2_MOUSE Immunoglobulin heavy variable 7-1 (Fragment) OS=Mus musculus OX=10090 GN=Ighv7-1 PE=1 SV=2	44556.3	274372	51253.8	47402.1	44524.4	111709	123394	67878.6	1.81786	0.519138
A0A075B5S3	>tr|A0A075B5S3|A0A075B5S3_MOUSE Immunoglobulin heavy variable 14-4 OS=Mus musculus OX=10090 GN=Ighv14-4 PE=1 SV=1	NaN	2624.22	NaN	366.758	NaN	443.457	2624.22	405.107	6.47783	#DIV/0!
Q6IFX2	>sp|Q6IFX2|K1C42_MOUSE Keratin, type I cytoskeletal 42 OS=Mus musculus OX=10090 GN=Krt42 PE=1 SV=1	13932	3705.84	6868.82	3276.62	7759.59	2787.99	8168.88	4608.07	1.77274	0.355549
Q922U2	>sp|Q922U2|K2C5_MOUSE Keratin, type II cytoskeletal 5 OS=Mus musculus OX=10090 GN=Krt5 PE=1 SV=1	8244.05	3754.83	9089.56	3287.96	5407.4	3400.74	7029.48	4032.03	1.74341	0.169867
P28654	>sp|P28654|PGS2_MOUSE Decorin OS=Mus musculus OX=10090 GN=Dcn PE=1 SV=1	341.098	267.011	2760.29	266.945	1034.56	645.936	1122.8	649.146	1.72966	0.606448
A0A075B5T0	>tr|A0A075B5T0|A0A075B5T0_MOUSE Immunoglobulin heavy variable V3-8 (Fragment) OS=Mus musculus OX=10090 GN=Ighv3-8 PE=4 SV=2	NaN	2247.96	NaN	1424.93	NaN	1927.29	2247.96	1676.11	1.34118	#DIV/0!
A0A075B5T1	>tr|A0A075B5T1|A0A075B5T1_MOUSE Immunoglobulin heavy variable V12-3 (Fragment) OS=Mus musculus OX=10090 GN=Ighv12-3 PE=1 SV=2	NaN	2788.69	NaN	69.832	NaN	1917.66	2788.69	993.746	2.80624	#DIV/0!
Q05909	>sp|Q05909|PTPRG_MOUSE Receptor-type tyrosine-protein phosphatase gamma OS=Mus musculus OX=10090 GN=Ptprg PE=1 SV=1	1997.98	996.013	1797.49	607.159	1284.83	914.527	1597.16	935.505	1.70727	0.142772
Q00898	>sp|Q00898|A1AT5_MOUSE Alpha-1-antitrypsin 1-5 OS=Mus musculus OX=10090 GN=Serpina1e PE=1 SV=1	670718	142476	792132	358475	356860	228592	535109	314642	1.70069	0.340649
Q91Y47	>sp|Q91Y47|FA11_MOUSE Coagulation factor XI OS=Mus musculus OX=10090 GN=F11 PE=2 SV=2	12114.4	2358.56	12375.3	1993.56	11690.9	2285.73	8949.42	5323.4	1.68115	0.473155
P01878	>sp|P01878|IGHA_MOUSE Ig alpha chain C region OS=Mus musculus OX=10090 PE=1 SV=1	74610.6	93953.3	75269.9	44708.5	58651.7	41781.9	81277.9	48380.7	1.67996	0.0159916
A0A075B5T6	>tr|A0A075B5T6|A0A075B5T6_MOUSE Immunoglobulin heavy variable V10-3 (Fragment) OS=Mus musculus OX=10090 GN=Ighv10-3 PE=1 SV=1	NaN	402.011	NaN	NaN	NaN	NaN	402.011	#DIV/0!	#DIV/0!	#DIV/0!
A0A075B5T9	>tr|A0A075B5T9|A0A075B5T9_MOUSE Immunoglobulin heavy variable V1-9 OS=Mus musculus OX=10090 GN=Ighv1-9 PE=1 SV=1	758.758	17553	NaN	2610.12	1071.79	16844.2	9155.87	6842.05	1.33818	0.813941
A0A075B5U0	>tr|A0A075B5U0|A0A075B5U0_MOUSE Immunoglobulin heavy variable V1-12 OS=Mus musculus OX=10090 GN=Ighv1-12 PE=1 SV=1	743.174	2532.4	NaN	193.683	NaN	3721	1637.79	1957.34	0.836741	0.886479
A0A075B5U4	>tr|A0A075B5U4|A0A075B5U4_MOUSE Immunoglobulin heavy variable V1-18 OS=Mus musculus OX=10090 GN=Ighv1-18 PE=1 SV=1	NaN	698.989	NaN	83.6494	61.1732	863.022	698.989	335.948	2.08065	#DIV/0!
A0A075B5U5	>tr|A0A075B5U5|A0A075B5U5_MOUSE Immunoglobulin heavy variable V1-19 OS=Mus musculus OX=10090 GN=Ighv1-19 PE=1 SV=1	NaN	2840.1	NaN	1781.23	NaN	1777.34	2840.1	1779.29	1.5962	#DIV/0!
A0A075B5U6	>tr|A0A075B5U6|A0A075B5U6_MOUSE Immunoglobulin heavy variable V1-20 OS=Mus musculus OX=10090 GN=Ighv1-20 PE=1 SV=1	NaN	10329.7	NaN	1466.43	NaN	6283.27	10329.7	3874.85	2.66582	#DIV/0!
Q03401	>sp|Q03401|CRIS1_MOUSE Cysteine-rich secretory protein 1 OS=Mus musculus OX=10090 GN=Crisp1 PE=2 SV=1	1165.19	945.648	683.035	702.007	410.014	561.053	931.291	557.691	1.6699	0.0835241
A0A075B5V2	>tr|A0A075B5V2|A0A075B5V2_MOUSE Immunoglobulin heavy variable 1-34 (Fragment) OS=Mus musculus OX=10090 GN=Ighv1-34 PE=1 SV=1	NaN	NaN	NaN	NaN	1580.29	1865.14	#DIV/0!	1722.71	#DIV/0!	#DIV/0!
A0A075B5V3	>tr|A0A075B5V3|A0A075B5V3_MOUSE Immunoglobulin heavy variable 1-36 OS=Mus musculus OX=10090 GN=Ighv1-36 PE=1 SV=1	NaN	159.233	NaN	NaN	NaN	292.615	159.233	292.615	0.544171	#DIV/0!
P14106	>sp|P14106|C1QB_MOUSE Complement C1q subcomponent subunit B OS=Mus musculus OX=10090 GN=C1qb PE=1 SV=2	121265	254561	83355.2	87137.8	80270.2	108148	153060	91852.1	1.66638	0.30916
A0A075B5V6	>tr|A0A075B5V6|A0A075B5V6_MOUSE Immunoglobulin heavy variable V1-42 OS=Mus musculus OX=10090 GN=Ighv1-42 PE=1 SV=1	NaN	21012.6	NaN	5372.35	NaN	19842.2	21012.6	12607.3	1.6667	#DIV/0!
Q61781	>sp|Q61781|K1C14_MOUSE Keratin, type I cytoskeletal 14 OS=Mus musculus OX=10090 GN=Krt14 PE=1 SV=2	88925.1	34437.5	92177.1	31263.3	68810.4	29509.3	71846.6	43194.3	1.66333	0.275353
Q6GQT1	>sp|Q6GQT1|A2MG_MOUSE Alpha-2-macroglobulin-P OS=Mus musculus OX=10090 GN=A2m PE=2 SV=2	2502.66	1208.21	2578.62	767.658	2228.82	829.525	2096.5	1275.33	1.64388	0.276464
A0A075B5V9	>tr|A0A075B5V9|A0A075B5V9_MOUSE Immunoglobulin heavy variable 1-49 OS=Mus musculus OX=10090 GN=Ighv1-49 PE=4 SV=1	NaN	5366.58	NaN	1733.79	NaN	7456.58	5366.58	4595.18	1.16787	#DIV/0!
Q9CQW3	>sp|Q9CQW3|PROZ_MOUSE Vitamin K-dependent protein Z OS=Mus musculus OX=10090 GN=Proz PE=1 SV=1	6249.56	4019.1	5936.73	3404.25	4464.14	1992.01	5401.79	3286.8	1.64348	0.101775
A0A075B5W2	>tr|A0A075B5W2|A0A075B5W2_MOUSE Immunoglobulin heavy variable 1-52 OS=Mus musculus OX=10090 GN=Ighv1-52 PE=1 SV=1	497.041	4854.6	NaN	1470.71	NaN	11480.2	2675.82	6475.44	0.413226	0.55838
A0A075B5W3	>tr|A0A075B5W3|A0A075B5W3_MOUSE Immunoglobulin heavy variable 1-53 (Fragment) OS=Mus musculus OX=10090 GN=Ighv1-53 PE=1 SV=1	NaN	340.428	NaN	NaN	NaN	NaN	340.428	#DIV/0!	#DIV/0!	#DIV/0!
A0A075B5W5	>tr|A0A075B5W5|A0A075B5W5_MOUSE Immunoglobulin heavy variable V1-54 (Fragment) OS=Mus musculus OX=10090 GN=Ighv1-54 PE=1 SV=1	758.552	15051.3	NaN	2785.33	741.966	14126.5	7904.93	5884.61	1.34332	0.806772
P50446	>sp|P50446|K2C6A_MOUSE Keratin, type II cytoskeletal 6A OS=Mus musculus OX=10090 GN=Krt6a PE=1 SV=3	24455.4	10009.5	21164.9	10320.3	17438.7	6215.82	18543.3	11324.9	1.63739	0.25699
A0A075B5W7	>tr|A0A075B5W7|A0A075B5W7_MOUSE Immunoglobulin heavy variable 1-56 OS=Mus musculus OX=10090 GN=Ighv1-56 PE=1 SV=1	NaN	1341.75	NaN	NaN	NaN	125.934	1341.75	125.934	10.6544	#DIV/0!
A0A075B5W9	>tr|A0A075B5W9|A0A075B5W9_MOUSE Immunoglobulin heavy variable 1-58 (Fragment) OS=Mus musculus OX=10090 GN=Ighv1-58 PE=1 SV=1	NaN	NaN	NaN	NaN	NaN	1.41488	#DIV/0!	1.41488	#DIV/0!	#DIV/0!
P02089	>sp|P02089|HBB2_MOUSE Hemoglobin subunit beta-2 OS=Mus musculus OX=10090 GN=Hbb-b2 PE=1 SV=2	255121	29476.2	118956	74085.5	114425	59081.9	134518	82530.8	1.62991	0.485069
A0A075B5X2	>tr|A0A075B5X2|A0A075B5X2_MOUSE Immunoglobulin heavy variable V1-63 (Fragment) OS=Mus musculus OX=10090 GN=Ighv1-63 PE=1 SV=1	NaN	1647.51	NaN	888.31	NaN	841.713	1647.51	865.012	1.90461	#DIV/0!
A0A075B5X3	>tr|A0A075B5X3|A0A075B5X3_MOUSE Immunoglobulin heavy variable 1-64 (Fragment) OS=Mus musculus OX=10090 GN=Ighv1-64 PE=1 SV=1	NaN	466.186	NaN	NaN	NaN	558.846	466.186	558.846	0.834195	#DIV/0!
A0A075B5X5	>tr|A0A075B5X5|A0A075B5X5_MOUSE Immunoglobulin heavy variable 1-66 (Fragment) OS=Mus musculus OX=10090 GN=Ighv1-66 PE=1 SV=1	259.555	4463.82	NaN	NaN	794.607	NaN	2361.69	794.607	2.97214	#DIV/0!
A0A075B5X6	>tr|A0A075B5X6|A0A075B5X6_MOUSE Immunoglobulin heavy variable V1-67 OS=Mus musculus OX=10090 GN=Ighv1-67 PE=1 SV=1	NaN	1471.42	NaN	2289.26	1299.99	2328.11	1471.42	1972.45	0.745985	#DIV/0!
A0A075B5X8	>tr|A0A075B5X8|A0A075B5X8_MOUSE Immunoglobulin heavy variable V8-12 OS=Mus musculus OX=10090 GN=Ighv8-12 PE=1 SV=1	NaN	NaN	NaN	NaN	NaN	NaN	#DIV/0!	#DIV/0!	#DIV/0!	#DIV/0!
A0A075B5Y0	>tr|A0A075B5Y0|A0A075B5Y0_MOUSE Immunoglobulin heavy variable 8-13 OS=Mus musculus OX=10090 GN=Ighv8-13 PE=4 SV=1	NaN	506.915	NaN	337.36	135.673	289.18	506.915	254.071	1.99517	#DIV/0!
A0A075B5Y1;P01750	>tr|A0A075B5Y1|A0A075B5Y1_MOUSE Immunoglobulin heavy variable V1-74 OS=Mus musculus OX=10090 GN=Ighv1-74 PE=4 SV=1;>sp|P01750|HVM06_MOUSE Ig heavy chain V region 102 OS=Mus musculus OX=10090 PE=1 SV=1	2139.04	18953.9	NaN	4586.33	5843.76	9337.92	10546.5	6589.34	1.60054	0.587279
A0A075B5Y2	>tr|A0A075B5Y2|A0A075B5Y2_MOUSE Immunoglobulin heavy variable 1-75 (Fragment) OS=Mus musculus OX=10090 GN=Ighv1-75 PE=1 SV=1	NaN	426.349	NaN	NaN	258.927	NaN	426.349	258.927	1.6466	#DIV/0!
A0A075B5Y3	>tr|A0A075B5Y3|A0A075B5Y3_MOUSE Immunoglobulin heavy variable 1-80 (Fragment) OS=Mus musculus OX=10090 GN=Ighv1-80 PE=1 SV=1	NaN	1181.74	NaN	NaN	NaN	1002.53	1181.74	1002.53	1.17876	#DIV/0!
P47878	>sp|P47878|IBP3_MOUSE Insulin-like growth factor-binding protein 3 OS=Mus musculus OX=10090 GN=Igfbp3 PE=2 SV=2	14602.1	3876.45	16473.1	4810.14	11914.1	4779.11	11650.5	7167.78	1.6254	0.383689
A0A075B5Y6	>tr|A0A075B5Y6|A0A075B5Y6_MOUSE Immunoglobulin heavy variable 1-85 (Fragment) OS=Mus musculus OX=10090 GN=Ighv1-85 PE=1 SV=1	NaN	NaN	NaN	NaN	NaN	NaN	#DIV/0!	#DIV/0!	#DIV/0!	#DIV/0!
A0A075B663;P01723;P01727	>tr|A0A075B663|A0A075B663_MOUSE Immunoglobulin lambda variable 1 (Fragment) OS=Mus musculus OX=10090 GN=Iglv1 PE=4 SV=1;>sp|P01723|LV1A_MOUSE Ig lambda-1 chain V region OS=Mus musculus OX=10090 PE=1 SV=2;>sp|P01727|LV1E_MOUSE Ig lambda-1 chain V region S43 OS=Mus musculus OX=10090 PE=1 SV=1	NaN	450541	107866	363547	88728.8	378448	279204	276908	1.00829	0.99043
A0A075B666	>tr|A0A075B666|A0A075B666_MOUSE Immunoglobulin kappa chain variable 13-85 (Fragment) OS=Mus musculus OX=10090 GN=Igkv13-85 PE=1 SV=5	NaN	28988.2	NaN	11032.9	1602.06	23878.9	28988.2	12171.3	2.38169	#DIV/0!
Q91VW3	>sp|Q91VW3|SH3L3_MOUSE SH3 domain-binding glutamic acid-rich-like protein 3 OS=Mus musculus OX=10090 GN=Sh3bgrl3 PE=1 SV=1	486.383	775.43	80.2774	180.147	244.304	401.409	447.363	275.287	1.62508	0.462633
Q9DD06	>sp|Q9DD06|RARR2_MOUSE Retinoic acid receptor responder protein 2 OS=Mus musculus OX=10090 GN=Rarres2 PE=1 SV=1	551.627	820.891	836.334	545.492	325.025	492.686	736.284	454.401	1.62034	0.0685075
Q8BQZ4	>sp|Q8BQZ4|RLGPB_MOUSE Ral GTPase-activating protein subunit beta OS=Mus musculus OX=10090 GN=Ralgapb PE=1 SV=2	1510.98	684.085	240.11	NaN	501.459	NaN	811.725	501.459	1.61873	#DIV/0!
A0A075B693	>tr|A0A075B693|A0A075B693_MOUSE Immunoglobulin heavy variable V8-4 OS=Mus musculus OX=10090 GN=Ighv8-4 PE=4 SV=1	NaN	3427.4	NaN	2014.06	NaN	8745.86	3427.4	5379.96	0.637069	#DIV/0!
A0A075B696	>tr|A0A075B696|A0A075B696_MOUSE Immunoglobulin heavy variable 2-3 (Fragment) OS=Mus musculus OX=10090 GN=Ighv2-3 PE=1 SV=3	NaN	NaN	NaN	NaN	NaN	NaN	#DIV/0!	#DIV/0!	#DIV/0!	#DIV/0!
P68368	>sp|P68368|TBA4A_MOUSE Tubulin alpha-4A chain OS=Mus musculus OX=10090 GN=Tuba4a PE=1 SV=1	6835.85	2560.13	1693.73	3983.13	1663.47	1215.4	3696.57	2287.34	1.6161	0.478827
A0A075B6A7	>tr|A0A075B6A7|A0A075B6A7_MOUSE Immunoglobulin heavy variable 2-6 (Fragment) OS=Mus musculus OX=10090 GN=Ighv2-6 PE=1 SV=1	10638.5	13486.5	NaN	2322.13	NaN	12628.2	12062.5	7475.18	1.61367	0.481277
A0A075B6D5	>tr|A0A075B6D5|A0A075B6D5_MOUSE Immunoglobulin kappa chain variable 19-93 OS=Mus musculus OX=10090 GN=Igkv19-93 PE=1 SV=7	NaN	4242.25	NaN	2615.8	NaN	4033.07	4242.25	3324.44	1.27608	#DIV/0!
A2A8L5	>sp|A2A8L5|PTPRF_MOUSE Receptor-type tyrosine-protein phosphatase F OS=Mus musculus OX=10090 GN=Ptprf PE=1 SV=1	733.614	399.104	787.004	280.066	439.468	469.918	639.907	396.484	1.61395	0.145493
P18337	>sp|P18337|LYAM1_MOUSE L-selectin OS=Mus musculus OX=10090 GN=Sell PE=1 SV=1	3184.64	6779.02	1284.34	1627.03	2616.33	2754.4	3749.33	2332.59	1.60737	0.438891
A0A0A6YWI9	>tr|A0A0A6YWI9|A0A0A6YWI9_MOUSE Immunoglobulin heavy variable V1-11 (Fragment) OS=Mus musculus OX=10090 GN=Ighv1-11 PE=1 SV=1	NaN	NaN	NaN	NaN	368.517	3218.92	#DIV/0!	1793.72	#DIV/0!	#DIV/0!
A0A0A6YWU3	>tr|A0A0A6YWU3|A0A0A6YWU3_MOUSE Immunoglobulin heavy variable V6-7 (Fragment) OS=Mus musculus OX=10090 GN=Ighv6-7 PE=4 SV=1	NaN	NaN	NaN	NaN	NaN	NaN	#DIV/0!	#DIV/0!	#DIV/0!	#DIV/0!
Q9Z2K1	>sp|Q9Z2K1|K1C16_MOUSE Keratin, type I cytoskeletal 16 OS=Mus musculus OX=10090 GN=Krt16 PE=1 SV=3	7687.7	3926.04	5046.81	2800.68	5637.02	1928.24	5553.52	3455.31	1.60724	0.254923
A0A0A6YXN8;A0A0A6YYP6;K7N6K7	>tr|A0A0A6YXN8|A0A0A6YXN8_MOUSE Signal-regulatory protein beta 1B OS=Mus musculus OX=10090 GN=Sirpb1b PE=4 SV=1;>tr|A0A0A6YYP6|A0A0A6YYP6_MOUSE Signal-regulatory protein beta 1A OS=Mus musculus OX=10090 GN=Sirpb1a PE=4 SV=1;>tr|K7N6K7|K7N6K7_MOUSE Signal-regulatory protein beta 1C OS=Mus musculus OX=10090 GN=Sirpb1c PE=1 SV=1	NaN	320.684	NaN	149.746	NaN	186.147	320.684	167.946	1.90944	#DIV/0!
Q8CFG8	>sp|Q8CFG8|CS1B_MOUSE Complement C1s-1 subcomponent OS=Mus musculus OX=10090 GN=C1s2 PE=2 SV=1	7269.93	7873.77	5877.21	NaN	3652.12	5090.9	7006.97	4371.51	1.60287	0.0664326
O70570	>sp|O70570|PIGR_MOUSE Polymeric immunoglobulin receptor OS=Mus musculus OX=10090 GN=Pigr PE=1 SV=1	5025.41	7661.69	7018.93	4271.46	4084.57	3962.36	6568.68	4106.13	1.59972	0.0368173
E9Q557	>sp|E9Q557|DESP_MOUSE Desmoplakin OS=Mus musculus OX=10090 GN=Dsp PE=1 SV=1	1703.54	1000.97	1210.98	659.802	1092.61	697.557	1305.16	816.656	1.59818	0.122408
P01675;P01676;P01677;P01678	>sp|P01675|KV6A1_MOUSE Ig kappa chain V-VI region XRPC 44 OS=Mus musculus OX=10090 PE=1 SV=1;>sp|P01676|KV6A2_MOUSE Ig kappa chain V-VI region XRPC 24 OS=Mus musculus OX=10090 PE=1 SV=1;>sp|P01677|KV6A3_MOUSE Ig kappa chain V-VI region TEPC 601/TEPC 191 OS=Mus musculus OX=10090 PE=1 SV=1;>sp|P01678|KV6A4_MOUSE Ig kappa chain V-VI region SAPC 10 OS=Mus musculus OX=10090 PE=1 SV=1	11321.7	52667.5	10620.6	14357.2	8279.09	24392.5	24869.9	15676.3	1.58647	0.564918
P01869	>sp|P01869|IGH1M_MOUSE Ig gamma-1 chain C region, membrane-bound form OS=Mus musculus OX=10090 GN=Ighg1 PE=1 SV=2	222692	656225	323728	255020	184895	318282	400882	252732	1.58619	0.338833
A0A0B4J1H9	>tr|A0A0B4J1H9|A0A0B4J1H9_MOUSE Immunoglobulin kappa variable 1-132 (Fragment) OS=Mus musculus OX=10090 GN=Igkv1-132 PE=1 SV=1	NaN	1143.04	NaN	NaN	NaN	1128.96	1143.04	1128.96	1.01248	#DIV/0!
A0A0B4J1I0	>tr|A0A0B4J1I0|A0A0B4J1I0_MOUSE Immunoglobulin kappa variable 1-110 (Fragment) OS=Mus musculus OX=10090 GN=Igkv1-110 PE=1 SV=5	NaN	NaN	NaN	NaN	NaN	NaN	#DIV/0!	#DIV/0!	#DIV/0!	#DIV/0!
P01728	>sp|P01728|LV2A_MOUSE Ig lambda-2 chain V region OS=Mus musculus OX=10090 PE=3 SV=1	455.009	480.029	645.011	327.125	345.425	325.392	526.683	332.647	1.58331	0.0317702
A0A0B4J1I3	>tr|A0A0B4J1I3|A0A0B4J1I3_MOUSE Immunoglobulin kappa variable 4-74 (Fragment) OS=Mus musculus OX=10090 GN=Igkv4-74 PE=1 SV=1	NaN	NaN	NaN	NaN	NaN	NaN	#DIV/0!	#DIV/0!	#DIV/0!	#DIV/0!
A0A0B4J1I4	>tr|A0A0B4J1I4|A0A0B4J1I4_MOUSE Immunoglobulin kappa chain variable 4-72 (Fragment) OS=Mus musculus OX=10090 GN=Igkv4-72 PE=1 SV=1	392.717	14259.6	NaN	3769.66	320.65	13454.6	7326.17	5848.29	1.2527	0.851384
[truncated: 1,599 more rows]
