# Supplementary material for: Haptoglobin is dispensable for haemoglobin uptake by Trypanosoma brucei
Source: Front Immunol. 2024 Jul 18;15:1441131. doi: 10.3389/fimmu.2024.1441131 (PMC11304504; doi:10.3389/fimmu.2024.1441131)
Supplement: Supplementary file 1 [file DataSheet_1.zip › Supplementary Data S3.xlsx]

## Sheet: WT Tbb 12DPI
PG.ProteinGroups	PG.FastaHeaders	1. Hp-/- (PG quantities)	2. Hp-/-	3. Hp-/-	4. Black (PG quantities)	5. Black	6. Black	WT Tbb from Hp-/- 12DPI	WT Tbb from Black 12DPI	Fold Change	T test (p value)
A0A075B5P7	>tr|A0A075B5P7|A0A075B5P7_MOUSE Immunoglobulin heavy variable 5-2 OS=Mus musculus OX=10090 GN=Ighv5-2 PE=4 SV=1	NaN	NaN	NaN	NaN	10789.2	NaN	#DIV/0!	10789.2	#DIV/0!	#DIV/0!
A0A075B5S3	>tr|A0A075B5S3|A0A075B5S3_MOUSE Immunoglobulin heavy variable 14-4 OS=Mus musculus OX=10090 GN=Ighv14-4 PE=4 SV=1	NaN	NaN	NaN	NaN	1244.27	NaN	#DIV/0!	1244.27	#DIV/0!	#DIV/0!
A0A075B5S9	>tr|A0A075B5S9|A0A075B5S9_MOUSE Immunoglobulin heavy variable 9-4 OS=Mus musculus OX=10090 GN=Ighv9-4 PE=4 SV=1	NaN	NaN	NaN	NaN	5491.57	NaN	#DIV/0!	5491.57	#DIV/0!	#DIV/0!
A0A075B5T0	>tr|A0A075B5T0|A0A075B5T0_MOUSE Immunoglobulin heavy variable V3-8 (Fragment) OS=Mus musculus OX=10090 GN=Ighv3-8 PE=4 SV=2	NaN	NaN	NaN	1006.5	4865.36	1731.77	#DIV/0!	2534.55	#DIV/0!	#DIV/0!
A0A075B5U0	>tr|A0A075B5U0|A0A075B5U0_MOUSE Immunoglobulin heavy variable V1-12 OS=Mus musculus OX=10090 GN=Ighv1-12 PE=4 SV=1	NaN	NaN	NaN	NaN	10732.5	NaN	#DIV/0!	10732.5	#DIV/0!	#DIV/0!
A0A0A6YWI9	>tr|A0A0A6YWI9|A0A0A6YWI9_MOUSE Immunoglobulin heavy variable V1-11 (Fragment) OS=Mus musculus OX=10090 GN=Ighv1-11 PE=4 SV=1	NaN	NaN	NaN	NaN	6873.87	NaN	#DIV/0!	6873.87	#DIV/0!	#DIV/0!
A0A0B4J1I5	>tr|A0A0B4J1I5|A0A0B4J1I5_MOUSE Immunoglobulin kappa chain variable 4-70 (Fragment) OS=Mus musculus OX=10090 GN=Igkv4-70 PE=4 SV=1	NaN	NaN	NaN	6606.18	23502.5	4766.22	#DIV/0!	11625	#DIV/0!	#DIV/0!
A0A0B4J1I6	>tr|A0A0B4J1I6|A0A0B4J1I6_MOUSE Immunoglobulin kappa variable 4-69 (Fragment) OS=Mus musculus OX=10090 GN=Igkv4-69 PE=4 SV=1	NaN	NaN	NaN	NaN	1846.81	NaN	#DIV/0!	1846.81	#DIV/0!	#DIV/0!
A0A0B4J1I7	>tr|A0A0B4J1I7|A0A0B4J1I7_MOUSE Immunoglobulin kappa variable 4-68 (Fragment) OS=Mus musculus OX=10090 GN=Igkv4-68 PE=4 SV=1	NaN	NaN	NaN	NaN	7882.16	NaN	#DIV/0!	7882.16	#DIV/0!	#DIV/0!
A0A0B4J1J2	>tr|A0A0B4J1J2|A0A0B4J1J2_MOUSE Immunoglobulin kappa chain variable 5-43 (Fragment) OS=Mus musculus OX=10090 GN=Igkv5-43 PE=1 SV=1	NaN	NaN	NaN	3980.96	7280.9	8308.87	#DIV/0!	6523.57	#DIV/0!	#DIV/0!
A0A1W2P884	>sp|A0A1W2P884|CE85L_MOUSE Centrosomal protein of 85 kDa-like OS=Mus musculus OX=10090 GN=Cep85l PE=3 SV=1	NaN	NaN	NaN	NaN	204.431	NaN	#DIV/0!	204.431	#DIV/0!	#DIV/0!
A0A2I3BRZ3	>tr|A0A2I3BRZ3|A0A2I3BRZ3_MOUSE Kelch-like 33 OS=Mus musculus OX=10090 GN=Klhl33 PE=4 SV=1	NaN	NaN	NaN	NaN	805.329	659.491	#DIV/0!	732.41	#DIV/0!	#DIV/0!
A0A338P719	>tr|A0A338P719|A0A338P719_MOUSE Predicted gene 1043 OS=Mus musculus OX=10090 GN=Gm1043 PE=1 SV=1	19508.6	10533.6	NaN	NaN	NaN	NaN	15021.1	#DIV/0!	#DIV/0!	#DIV/0!
A0A571BEP9;Q9D6T8;Q9D746	>tr|A0A571BEP9|A0A571BEP9_MOUSE Keratin-associated protein OS=Mus musculus OX=10090 GN=Gm5965 PE=3 SV=1;>tr|Q9D6T8|Q9D6T8_MOUSE Keratin-associated protein OS=Mus musculus OX=10090 GN=2310057N15Rik PE=2 SV=1;>tr|Q9D746|Q9D746_MOUSE Keratin-associated protein OS=Mus musculus OX=10090 GN=2310034C09Rik PE=1 SV=1	NaN	NaN	NaN	3442.1	NaN	1059.67	#DIV/0!	2250.89	#DIV/0!	#DIV/0!
A2AQH1	>tr|A2AQH1|A2AQH1_MOUSE Ceramide kinase-like OS=Mus musculus OX=10090 GN=Cerkl PE=2 SV=1	NaN	5224.41	NaN	NaN	NaN	NaN	5224.41	#DIV/0!	#DIV/0!	#DIV/0!
B1AQ75	>sp|B1AQ75|KRT36_MOUSE Keratin, type I cuticular Ha6 OS=Mus musculus OX=10090 GN=Krt36 PE=1 SV=1	NaN	NaN	NaN	32115.8	NaN	1546.7	#DIV/0!	16831.2	#DIV/0!	#DIV/0!
E9PYD1	>tr|E9PYD1|E9PYD1_MOUSE Family with sequence similarity 98, member C OS=Mus musculus OX=10090 GN=Fam98c PE=1 SV=1	NaN	635.751	NaN	NaN	NaN	NaN	635.751	#DIV/0!	#DIV/0!	#DIV/0!
E9Q0B6	>tr|E9Q0B6|E9Q0B6_MOUSE Dynein, axonemal, heavy chain 6 OS=Mus musculus OX=10090 GN=Dnah6 PE=1 SV=1	1064.4	NaN	NaN	NaN	NaN	NaN	1064.4	#DIV/0!	#DIV/0!	#DIV/0!
E9Q1Z0	>tr|E9Q1Z0|E9Q1Z0_MOUSE Keratin 90 OS=Mus musculus OX=10090 GN=Krt90 PE=1 SV=1	NaN	NaN	NaN	2838.61	3321.24	4003.17	#DIV/0!	3387.67	#DIV/0!	#DIV/0!
G5E869	>sp|G5E869|ZN142_MOUSE Zinc finger protein 142 OS=Mus musculus OX=10090 GN=Znf142 PE=2 SV=1	461.135	NaN	NaN	NaN	NaN	NaN	461.135	#DIV/0!	#DIV/0!	#DIV/0!
J3QK03	>tr|J3QK03|J3QK03_MOUSE Immunoglobulin heavy variable V6-5 OS=Mus musculus OX=10090 GN=Ighv6-5 PE=4 SV=1	NaN	NaN	NaN	1433.35	NaN	1154.77	#DIV/0!	1294.06	#DIV/0!	#DIV/0!
M0QWR8	>tr|M0QWR8|M0QWR8_MOUSE Solute carrier organic anion transporter family member OS=Mus musculus OX=10090 GN=Gm6614 PE=3 SV=1	649.136	NaN	313.81	NaN	NaN	NaN	481.473	#DIV/0!	#DIV/0!	#DIV/0!
O35350	>sp|O35350|CAN1_MOUSE Calpain-1 catalytic subunit OS=Mus musculus OX=10090 GN=Capn1 PE=1 SV=1	NaN	NaN	NaN	NaN	909.888	NaN	#DIV/0!	909.888	#DIV/0!	#DIV/0!
O55234	>sp|O55234|PSB5_MOUSE Proteasome subunit beta type-5 OS=Mus musculus OX=10090 GN=Psmb5 PE=1 SV=3	NaN	NaN	NaN	NaN	1122.5	1634.46	#DIV/0!	1378.48	#DIV/0!	#DIV/0!
O88844	>sp|O88844|IDHC_MOUSE Isocitrate dehydrogenase [NADP] cytoplasmic OS=Mus musculus OX=10090 GN=Idh1 PE=1 SV=2	NaN	NaN	NaN	NaN	1281.9	NaN	#DIV/0!	1281.9	#DIV/0!	#DIV/0!
P00329	>sp|P00329|ADH1_MOUSE Alcohol dehydrogenase 1 OS=Mus musculus OX=10090 GN=Adh1 PE=1 SV=2	NaN	NaN	NaN	1650.5	3412.8	NaN	#DIV/0!	2531.65	#DIV/0!	#DIV/0!
P01661	>sp|P01661|KV3A9_MOUSE Ig kappa chain V-III region MOPC 63 OS=Mus musculus OX=10090 PE=1 SV=1	NaN	NaN	NaN	NaN	3257.46	1002.93	#DIV/0!	2130.2	#DIV/0!	#DIV/0!
P01754;P06328	>sp|P01754|HVM10_MOUSE Ig heavy chain V region 1-62-3 OS=Mus musculus OX=10090 GN=Ighv1-62-3 PE=4 SV=2;>sp|P06328|HVM49_MOUSE Ig heavy chain V region 1-72 OS=Mus musculus OX=10090 GN=Ighv1-72 PE=1 SV=2	NaN	NaN	NaN	NaN	NaN	2110.56	#DIV/0!	2110.56	#DIV/0!	#DIV/0!
P01898	>sp|P01898|HA10_MOUSE H-2 class I histocompatibility antigen, Q10 alpha chain OS=Mus musculus OX=10090 GN=H2-Q10 PE=1 SV=3	NaN	NaN	NaN	NaN	742.623	NaN	#DIV/0!	742.623	#DIV/0!	#DIV/0!
P07744	>sp|P07744|K2C4_MOUSE Keratin, type II cytoskeletal 4 OS=Mus musculus OX=10090 GN=Krt4 PE=1 SV=2	NaN	NaN	NaN	3826.96	3898.77	4651.46	#DIV/0!	4125.73	#DIV/0!	#DIV/0!
P10810	>sp|P10810|CD14_MOUSE Monocyte differentiation antigen CD14 OS=Mus musculus OX=10090 GN=Cd14 PE=1 SV=1	NaN	NaN	NaN	NaN	2397.23	NaN	#DIV/0!	2397.23	#DIV/0!	#DIV/0!
P11276	>sp|P11276|FINC_MOUSE Fibronectin OS=Mus musculus OX=10090 GN=Fn1 PE=1 SV=4	NaN	NaN	NaN	NaN	1399.66	NaN	#DIV/0!	1399.66	#DIV/0!	#DIV/0!
P11835	>sp|P11835|ITB2_MOUSE Integrin beta-2 OS=Mus musculus OX=10090 GN=Itgb2 PE=1 SV=2	NaN	NaN	NaN	NaN	2846.27	NaN	#DIV/0!	2846.27	#DIV/0!	#DIV/0!
P15535	>sp|P15535|B4GT1_MOUSE Beta-1,4-galactosyltransferase 1 OS=Mus musculus OX=10090 GN=B4galt1 PE=1 SV=1	NaN	NaN	NaN	NaN	2954.96	1246.49	#DIV/0!	2100.72	#DIV/0!	#DIV/0!
P18337	>sp|P18337|LYAM1_MOUSE L-selectin OS=Mus musculus OX=10090 GN=Sell PE=1 SV=1	NaN	NaN	NaN	NaN	3799.99	NaN	#DIV/0!	3799.99	#DIV/0!	#DIV/0!
P27048;P63163	>sp|P27048|RSMB_MOUSE Small nuclear ribonucleoprotein-associated protein B OS=Mus musculus OX=10090 GN=Snrpb PE=1 SV=1;>sp|P63163|RSMN_MOUSE Small nuclear ribonucleoprotein-associated protein N OS=Mus musculus OX=10090 GN=Snrpn PE=1 SV=1	NaN	NaN	NaN	924.822	NaN	884.598	#DIV/0!	904.71	#DIV/0!	#DIV/0!
P27656	>sp|P27656|LIPC_MOUSE Hepatic triacylglycerol lipase OS=Mus musculus OX=10090 GN=Lipc PE=2 SV=2	NaN	NaN	NaN	NaN	459.222	NaN	#DIV/0!	459.222	#DIV/0!	#DIV/0!
P29621	>sp|P29621|SPA3C_MOUSE Serine protease inhibitor A3C OS=Mus musculus OX=10090 GN=Serpina3c PE=2 SV=1	NaN	NaN	2966.18	NaN	NaN	NaN	2966.18	#DIV/0!	#DIV/0!	#DIV/0!
P31725	>sp|P31725|S10A9_MOUSE Protein S100-A9 OS=Mus musculus OX=10090 GN=S100a9 PE=1 SV=3	NaN	NaN	609.978	NaN	NaN	NaN	609.978	#DIV/0!	#DIV/0!	#DIV/0!
P34902	>sp|P34902|IL2RG_MOUSE Cytokine receptor common subunit gamma OS=Mus musculus OX=10090 GN=Il2rg PE=1 SV=1	NaN	NaN	NaN	NaN	1609.11	NaN	#DIV/0!	1609.11	#DIV/0!	#DIV/0!
P35230	>sp|P35230|REG3B_MOUSE Regenerating islet-derived protein 3-beta OS=Mus musculus OX=10090 GN=Reg3b PE=1 SV=1	NaN	NaN	NaN	NaN	3867.56	NaN	#DIV/0!	3867.56	#DIV/0!	#DIV/0!
P40124	>sp|P40124|CAP1_MOUSE Adenylyl cyclase-associated protein 1 OS=Mus musculus OX=10090 GN=Cap1 PE=1 SV=4	NaN	NaN	1334.28	NaN	NaN	NaN	1334.28	#DIV/0!	#DIV/0!	#DIV/0!
P47791	>sp|P47791|GSHR_MOUSE Glutathione reductase, mitochondrial OS=Mus musculus OX=10090 GN=Gsr PE=1 SV=3	NaN	NaN	NaN	NaN	2398.96	NaN	#DIV/0!	2398.96	#DIV/0!	#DIV/0!
P49722	>sp|P49722|PSA2_MOUSE Proteasome subunit alpha type-2 OS=Mus musculus OX=10090 GN=Psma2 PE=1 SV=3	NaN	NaN	NaN	NaN	1761.51	1916.36	#DIV/0!	1838.94	#DIV/0!	#DIV/0!
P54775	>sp|P54775|PRS6B_MOUSE 26S proteasome regulatory subunit 6B OS=Mus musculus OX=10090 GN=Psmc4 PE=1 SV=2	NaN	NaN	5150.19	NaN	NaN	NaN	5150.19	#DIV/0!	#DIV/0!	#DIV/0!
P54818	>sp|P54818|GALC_MOUSE Galactocerebrosidase OS=Mus musculus OX=10090 GN=Galc PE=1 SV=2	134.562	NaN	NaN	NaN	NaN	NaN	134.562	#DIV/0!	#DIV/0!	#DIV/0!
P61982	>sp|P61982|1433G_MOUSE 14-3-3 protein gamma OS=Mus musculus OX=10090 GN=Ywhag PE=1 SV=2	NaN	NaN	NaN	1714.47	NaN	NaN	#DIV/0!	1714.47	#DIV/0!	#DIV/0!
P62835;Q99JI6	>sp|P62835|RAP1A_MOUSE Ras-related protein Rap-1A OS=Mus musculus OX=10090 GN=Rap1a PE=1 SV=1;>sp|Q99JI6|RAP1B_MOUSE Ras-related protein Rap-1b OS=Mus musculus OX=10090 GN=Rap1b PE=1 SV=2	NaN	NaN	NaN	1386.02	2873.13	NaN	#DIV/0!	2129.57	#DIV/0!	#DIV/0!
P68254	>sp|P68254|1433T_MOUSE 14-3-3 protein theta OS=Mus musculus OX=10090 GN=Ywhaq PE=1 SV=1	861.191	NaN	9654.62	NaN	NaN	NaN	5257.9	#DIV/0!	#DIV/0!	#DIV/0!
P81069	>sp|P81069|GABP2_MOUSE GA-binding protein subunit beta-2 OS=Mus musculus OX=10090 GN=Gabpb2 PE=1 SV=2	NaN	NaN	NaN	3858.55	NaN	NaN	#DIV/0!	3858.55	#DIV/0!	#DIV/0!
P84751	>sp|P84751|HVM63_MOUSE Ig heavy chain Mem5 (Fragment) OS=Mus musculus OX=10090 PE=1 SV=1	NaN	NaN	NaN	NaN	5958.83	NaN	#DIV/0!	5958.83	#DIV/0!	#DIV/0!
P97372	>sp|P97372|PSME2_MOUSE Proteasome activator complex subunit 2 OS=Mus musculus OX=10090 GN=Psme2 PE=1 SV=4	NaN	NaN	NaN	NaN	1465.26	1133.15	#DIV/0!	1299.21	#DIV/0!	#DIV/0!
P97449	>sp|P97449|AMPN_MOUSE Aminopeptidase N OS=Mus musculus OX=10090 GN=Anpep PE=1 SV=4	NaN	NaN	NaN	NaN	1254.96	NaN	#DIV/0!	1254.96	#DIV/0!	#DIV/0!
Q19LI2	>sp|Q19LI2|A1BG_MOUSE Alpha-1B-glycoprotein OS=Mus musculus OX=10090 GN=A1bg PE=1 SV=1	NaN	NaN	NaN	NaN	3832.08	NaN	#DIV/0!	3832.08	#DIV/0!	#DIV/0!
Q32M21;Q9EST1	>sp|Q32M21|GSDA2_MOUSE Gasdermin-A2 OS=Mus musculus OX=10090 GN=Gsdma2 PE=1 SV=1;>sp|Q9EST1|GSDMA_MOUSE Gasdermin-A OS=Mus musculus OX=10090 GN=Gsdma PE=1 SV=1	NaN	NaN	NaN	NaN	2201.81	6842.89	#DIV/0!	4522.35	#DIV/0!	#DIV/0!
Q3V3E1	>sp|Q3V3E1|UBS3A_MOUSE Ubiquitin-associated and SH3 domain-containing protein A OS=Mus musculus OX=10090 GN=Ubash3a PE=1 SV=1	NaN	NaN	NaN	8868.55	11296.7	6326.82	#DIV/0!	8830.68	#DIV/0!	#DIV/0!
Q5U5V2	>sp|Q5U5V2|HYKK_MOUSE Hydroxylysine kinase OS=Mus musculus OX=10090 GN=Hykk PE=1 SV=2	NaN	NaN	NaN	NaN	NaN	1344.03	#DIV/0!	1344.03	#DIV/0!	#DIV/0!
Q60692	>sp|Q60692|PSB6_MOUSE Proteasome subunit beta type-6 OS=Mus musculus OX=10090 GN=Psmb6 PE=1 SV=3	NaN	NaN	NaN	NaN	1932.62	1571.39	#DIV/0!	1752	#DIV/0!	#DIV/0!
Q60969	>sp|Q60969|STYX_MOUSE Serine/threonine/tyrosine-interacting protein OS=Mus musculus OX=10090 GN=Styx PE=1 SV=2	NaN	NaN	1635.05	NaN	NaN	NaN	1635.05	#DIV/0!	#DIV/0!	#DIV/0!
Q61035	>sp|Q61035|HARS1_MOUSE Histidine--tRNA ligase, cytoplasmic OS=Mus musculus OX=10090 GN=Hars1 PE=1 SV=2	NaN	NaN	NaN	1223.09	1263.47	1251.13	#DIV/0!	1245.9	#DIV/0!	#DIV/0!
Q61625	>sp|Q61625|GRID2_MOUSE Glutamate receptor ionotropic, delta-2 OS=Mus musculus OX=10090 GN=Grid2 PE=1 SV=1	NaN	NaN	1245.71	NaN	NaN	NaN	1245.71	#DIV/0!	#DIV/0!	#DIV/0!
Q61646	>sp|Q61646|HPT_MOUSE Haptoglobin OS=Mus musculus OX=10090 GN=Hp PE=1 SV=1	NaN	NaN	NaN	503574	1.82566e+06	325747	#DIV/0!	884994	#DIV/0!	#DIV/0!
Q61704	>sp|Q61704|ITIH3_MOUSE Inter-alpha-trypsin inhibitor heavy chain H3 OS=Mus musculus OX=10090 GN=Itih3 PE=1 SV=3	NaN	NaN	NaN	NaN	3974.34	NaN	#DIV/0!	3974.34	#DIV/0!	#DIV/0!
Q61765	>sp|Q61765|K1H1_MOUSE Keratin, type I cuticular Ha1 OS=Mus musculus OX=10090 GN=Krt31 PE=1 SV=2	NaN	NaN	NaN	NaN	3388.45	4276.55	#DIV/0!	3832.5	#DIV/0!	#DIV/0!
Q63880;Q8VCU1	>sp|Q63880|EST3A_MOUSE Carboxylesterase 3A OS=Mus musculus OX=10090 GN=Ces3a PE=1 SV=2;>sp|Q8VCU1|EST3B_MOUSE Carboxylesterase 3B OS=Mus musculus OX=10090 GN=Ces3b PE=1 SV=2	NaN	NaN	NaN	NaN	419.562	NaN	#DIV/0!	419.562	#DIV/0!	#DIV/0!
Q640L5	>sp|Q640L5|CCD18_MOUSE Coiled-coil domain-containing protein 18 OS=Mus musculus OX=10090 GN=Ccdc18 PE=1 SV=1	NaN	NaN	NaN	NaN	2201.17	NaN	#DIV/0!	2201.17	#DIV/0!	#DIV/0!
Q64291	>sp|Q64291|K1C12_MOUSE Keratin, type I cytoskeletal 12 OS=Mus musculus OX=10090 GN=Krt12 PE=1 SV=2	NaN	NaN	NaN	10220.3	NaN	NaN	#DIV/0!	10220.3	#DIV/0!	#DIV/0!
Q6B966	>sp|Q6B966|NAL14_MOUSE NACHT, LRR and PYD domains-containing protein 14 OS=Mus musculus OX=10090 GN=Nlrp14 PE=1 SV=2	NaN	NaN	NaN	1228.85	NaN	NaN	#DIV/0!	1228.85	#DIV/0!	#DIV/0!
Q6GQT1	>sp|Q6GQT1|A2MG_MOUSE Alpha-2-macroglobulin-P OS=Mus musculus OX=10090 GN=A2m PE=2 SV=2	NaN	NaN	NaN	NaN	1088.98	NaN	#DIV/0!	1088.98	#DIV/0!	#DIV/0!
Q6KCD5	>sp|Q6KCD5|NIPBL_MOUSE Nipped-B-like protein OS=Mus musculus OX=10090 GN=Nipbl PE=1 SV=1	NaN	NaN	1553.81	NaN	NaN	NaN	1553.81	#DIV/0!	#DIV/0!	#DIV/0!
Q6QI06	>sp|Q6QI06|RICTR_MOUSE Rapamycin-insensitive companion of mTOR OS=Mus musculus OX=10090 GN=Rictor PE=1 SV=2	997.317	NaN	NaN	NaN	NaN	NaN	997.317	#DIV/0!	#DIV/0!	#DIV/0!
Q80TJ1	>sp|Q80TJ1|CAPS1_MOUSE Calcium-dependent secretion activator 1 OS=Mus musculus OX=10090 GN=Cadps PE=1 SV=3	NaN	NaN	NaN	1323.84	NaN	NaN	#DIV/0!	1323.84	#DIV/0!	#DIV/0!
Q80WJ6	>sp|Q80WJ6|MRP9_MOUSE ATP-binding cassette sub-family C member 12 OS=Mus musculus OX=10090 GN=Abcc12 PE=1 SV=1	4549.51	NaN	5864.3	NaN	NaN	NaN	5206.91	#DIV/0!	#DIV/0!	#DIV/0!
Q8BKZ9	>sp|Q8BKZ9|ODPX_MOUSE Pyruvate dehydrogenase protein X component, mitochondrial OS=Mus musculus OX=10090 GN=Pdhx PE=1 SV=1	1662.77	NaN	1182.32	NaN	NaN	NaN	1422.55	#DIV/0!	#DIV/0!	#DIV/0!
Q8BNX1	>sp|Q8BNX1|CLC4G_MOUSE C-type lectin domain family 4 member G OS=Mus musculus OX=10090 GN=Clec4g PE=1 SV=1	NaN	NaN	NaN	NaN	NaN	3219.17	#DIV/0!	3219.17	#DIV/0!	#DIV/0!
Q8BS45	>sp|Q8BS45|IFT56_MOUSE Intraflagellar transport protein 56 OS=Mus musculus OX=10090 GN=Ttc26 PE=1 SV=1	NaN	NaN	NaN	NaN	NaN	7742.01	#DIV/0!	7742.01	#DIV/0!	#DIV/0!
Q8BWG6	>tr|Q8BWG6|Q8BWG6_MOUSE Solute carrier family 22. member 29 OS=Mus musculus OX=10090 GN=Slc22a29 PE=2 SV=1	7688.9	8844.49	NaN	NaN	NaN	NaN	8266.7	#DIV/0!	#DIV/0!	#DIV/0!
Q8C165	>sp|Q8C165|P20D1_MOUSE N-fatty-acyl-amino acid synthase/hydrolase PM20D1 OS=Mus musculus OX=10090 GN=Pm20d1 PE=1 SV=1	NaN	NaN	NaN	NaN	1311.85	NaN	#DIV/0!	1311.85	#DIV/0!	#DIV/0!
Q8C1B1	>sp|Q8C1B1|CAMP2_MOUSE Calmodulin-regulated spectrin-associated protein 2 OS=Mus musculus OX=10090 GN=Camsap2 PE=1 SV=3	NaN	NaN	NaN	8840.59	NaN	NaN	#DIV/0!	8840.59	#DIV/0!	#DIV/0!
Q8CDA1	>sp|Q8CDA1|SAC2_MOUSE Phosphatidylinositide phosphatase SAC2 OS=Mus musculus OX=10090 GN=Inpp5f PE=1 SV=1	817.834	NaN	NaN	NaN	NaN	NaN	817.834	#DIV/0!	#DIV/0!	#DIV/0!
Q8CDL9	>sp|Q8CDL9|CCD87_MOUSE Coiled-coil domain-containing protein 87 OS=Mus musculus OX=10090 GN=Ccdc87 PE=1 SV=2	NaN	NaN	NaN	1385.78	NaN	NaN	#DIV/0!	1385.78	#DIV/0!	#DIV/0!
Q8CFX1	>sp|Q8CFX1|G6PE_MOUSE GDH/6PGL endoplasmic bifunctional protein OS=Mus musculus OX=10090 GN=H6pd PE=1 SV=2	NaN	NaN	NaN	NaN	657.89	NaN	#DIV/0!	657.89	#DIV/0!	#DIV/0!
Q8K285	>sp|Q8K285|FCHO1_MOUSE F-BAR domain only protein 1 OS=Mus musculus OX=10090 GN=Fcho1 PE=1 SV=2	15649.4	NaN	NaN	NaN	NaN	NaN	15649.4	#DIV/0!	#DIV/0!	#DIV/0!
Q8K354	>sp|Q8K354|CBR3_MOUSE Carbonyl reductase [NADPH] 3 OS=Mus musculus OX=10090 GN=Cbr3 PE=1 SV=1	2681.65	NaN	NaN	NaN	NaN	NaN	2681.65	#DIV/0!	#DIV/0!	#DIV/0!
Q8K4L4	>sp|Q8K4L4|POF1B_MOUSE Protein POF1B OS=Mus musculus OX=10090 GN=Pof1b PE=2 SV=3	NaN	NaN	NaN	2440.45	5569.15	672.923	#DIV/0!	2894.18	#DIV/0!	#DIV/0!
Q8R1S0	>sp|Q8R1S0|COQ6_MOUSE Ubiquinone biosynthesis monooxygenase COQ6, mitochondrial OS=Mus musculus OX=10090 GN=Coq6 PE=1 SV=3	NaN	NaN	NaN	NaN	137772	NaN	#DIV/0!	137772	#DIV/0!	#DIV/0!
Q8VCA8	>sp|Q8VCA8|SCRN2_MOUSE Secernin-2 OS=Mus musculus OX=10090 GN=Scrn2 PE=1 SV=1	NaN	NaN	648.352	NaN	NaN	NaN	648.352	#DIV/0!	#DIV/0!	#DIV/0!
Q8VED9	>sp|Q8VED9|LEGL_MOUSE Galectin-related protein OS=Mus musculus OX=10090 GN=Lgalsl PE=1 SV=1	NaN	NaN	NaN	NaN	429.674	160.126	#DIV/0!	294.9	#DIV/0!	#DIV/0!
Q91UZ5	>sp|Q91UZ5|IMPA2_MOUSE Inositol monophosphatase 2 OS=Mus musculus OX=10090 GN=Impa2 PE=1 SV=1	NaN	NaN	NaN	1679.71	2186.3	NaN	#DIV/0!	1933	#DIV/0!	#DIV/0!
Q91VW5	>sp|Q91VW5|GOGA4_MOUSE Golgin subfamily A member 4 OS=Mus musculus OX=10090 GN=Golga4 PE=1 SV=2	NaN	NaN	NaN	12939.9	4722.67	NaN	#DIV/0!	8831.27	#DIV/0!	#DIV/0!
Q91Y18	>tr|Q91Y18|Q91Y18_MOUSE Protocadherin alpha 12 OS=Mus musculus OX=10090 GN=Pcdha12 PE=1 SV=1	NaN	NaN	7446.56	NaN	NaN	NaN	7446.56	#DIV/0!	#DIV/0!	#DIV/0!
Q91Y97	>sp|Q91Y97|ALDOB_MOUSE Fructose-bisphosphate aldolase B OS=Mus musculus OX=10090 GN=Aldob PE=1 SV=3	NaN	NaN	NaN	2247.68	5137.42	NaN	#DIV/0!	3692.55	#DIV/0!	#DIV/0!
Q91ZX7	>sp|Q91ZX7|LRP1_MOUSE Prolow-density lipoprotein receptor-related protein 1 OS=Mus musculus OX=10090 GN=Lrp1 PE=1 SV=1	NaN	NaN	NaN	NaN	197.449	NaN	#DIV/0!	197.449	#DIV/0!	#DIV/0!
Q922R8	>sp|Q922R8|PDIA6_MOUSE Protein disulfide-isomerase A6 OS=Mus musculus OX=10090 GN=Pdia6 PE=1 SV=3	NaN	NaN	NaN	2246.95	NaN	NaN	#DIV/0!	2246.95	#DIV/0!	#DIV/0!
Q923P0	>sp|Q923P0|COKA1_MOUSE Collagen alpha-1(XX) chain OS=Mus musculus OX=10090 GN=Col20a1 PE=2 SV=3	NaN	NaN	NaN	5463.92	NaN	NaN	#DIV/0!	5463.92	#DIV/0!	#DIV/0!
Q924K8	>sp|Q924K8|MTA3_MOUSE Metastasis-associated protein MTA3 OS=Mus musculus OX=10090 GN=Mta3 PE=1 SV=1	NaN	NaN	NaN	10750.7	NaN	NaN	#DIV/0!	10750.7	#DIV/0!	#DIV/0!
Q99M73	>sp|Q99M73|KRT84_MOUSE Keratin, type II cuticular Hb4 OS=Mus musculus OX=10090 GN=Krt84 PE=2 SV=2	NaN	NaN	NaN	5204.88	NaN	NaN	#DIV/0!	5204.88	#DIV/0!	#DIV/0!
Q9CPU0	>sp|Q9CPU0|LGUL_MOUSE Lactoylglutathione lyase OS=Mus musculus OX=10090 GN=Glo1 PE=1 SV=3	NaN	NaN	NaN	NaN	961.208	NaN	#DIV/0!	961.208	#DIV/0!	#DIV/0!
Q9CXB8	>sp|Q9CXB8|ALPK1_MOUSE Alpha-protein kinase 1 OS=Mus musculus OX=10090 GN=Alpk1 PE=2 SV=2	NaN	NaN	321.263	NaN	NaN	NaN	321.263	#DIV/0!	#DIV/0!	#DIV/0!
Q9D0R4	>sp|Q9D0R4|DDX56_MOUSE Probable ATP-dependent RNA helicase DDX56 OS=Mus musculus OX=10090 GN=Ddx56 PE=1 SV=1	NaN	NaN	NaN	13558.1	NaN	NaN	#DIV/0!	13558.1	#DIV/0!	#DIV/0!
Q9D4R2	>sp|Q9D4R2|MGT4D_MOUSE Alpha-1,3-mannosyl-glycoprotein 4-beta-N-acetylglucosaminyltransferase-like protein MGAT4D OS=Mus musculus OX=10090 GN=Mgat4d PE=1 SV=2	NaN	NaN	49460.4	NaN	NaN	NaN	49460.4	#DIV/0!	#DIV/0!	#DIV/0!
Q9D6F9	>sp|Q9D6F9|TBB4A_MOUSE Tubulin beta-4A chain OS=Mus musculus OX=10090 GN=Tubb4a PE=1 SV=3	NaN	NaN	NaN	3274.56	NaN	NaN	#DIV/0!	3274.56	#DIV/0!	#DIV/0!
Q9D819	>sp|Q9D819|IPYR_MOUSE Inorganic pyrophosphatase OS=Mus musculus OX=10090 GN=Ppa1 PE=1 SV=1	NaN	NaN	NaN	NaN	1003.16	NaN	#DIV/0!	1003.16	#DIV/0!	#DIV/0!
Q9DBG7	>sp|Q9DBG7|SRPRA_MOUSE Signal recognition particle receptor subunit alpha OS=Mus musculus OX=10090 GN=Srpra PE=1 SV=1	NaN	NaN	NaN	1015.83	NaN	NaN	#DIV/0!	1015.83	#DIV/0!	#DIV/0!
Q9JLH8	>sp|Q9JLH8|TMOD4_MOUSE Tropomodulin-4 OS=Mus musculus OX=10090 GN=Tmod4 PE=2 SV=1	NaN	NaN	NaN	NaN	NaN	12423.3	#DIV/0!	12423.3	#DIV/0!	#DIV/0!
Q9JM76	>sp|Q9JM76|ARPC3_MOUSE Actin-related protein 2/3 complex subunit 3 OS=Mus musculus OX=10090 GN=Arpc3 PE=1 SV=3	NaN	NaN	NaN	NaN	1513.38	NaN	#DIV/0!	1513.38	#DIV/0!	#DIV/0!
Q9R0G6	>sp|Q9R0G6|COMP_MOUSE Cartilage oligomeric matrix protein OS=Mus musculus OX=10090 GN=Comp PE=1 SV=2	NaN	197.608	NaN	NaN	NaN	NaN	197.608	#DIV/0!	#DIV/0!	#DIV/0!
Q9R100	>sp|Q9R100|CAD17_MOUSE Cadherin-17 OS=Mus musculus OX=10090 GN=Cdh17 PE=1 SV=1	NaN	NaN	NaN	NaN	3191.99	NaN	#DIV/0!	3191.99	#DIV/0!	#DIV/0!
Q9R157	>sp|Q9R157|ADA18_MOUSE Disintegrin and metalloproteinase domain-containing protein 18 OS=Mus musculus OX=10090 GN=Adam18 PE=1 SV=2	NaN	NaN	NaN	NaN	NaN	5464.16	#DIV/0!	5464.16	#DIV/0!	#DIV/0!
Q9R1P1	>sp|Q9R1P1|PSB3_MOUSE Proteasome subunit beta type-3 OS=Mus musculus OX=10090 GN=Psmb3 PE=1 SV=1	NaN	NaN	NaN	NaN	621.974	890.225	#DIV/0!	756.099	#DIV/0!	#DIV/0!
Q9WV35	>sp|Q9WV35|ABEC2_MOUSE C->U-editing enzyme APOBEC-2 OS=Mus musculus OX=10090 GN=Apobec2 PE=1 SV=1	NaN	1226.28	898.594	NaN	NaN	NaN	1062.44	#DIV/0!	#DIV/0!	#DIV/0!
Q9WV69	>sp|Q9WV69|DEMA_MOUSE Dematin OS=Mus musculus OX=10090 GN=Dmtn PE=1 SV=1	1473.01	574.167	NaN	NaN	NaN	NaN	1023.59	#DIV/0!	#DIV/0!	#DIV/0!
Q9Z0M6	>sp|Q9Z0M6|AGRE5_MOUSE Adhesion G protein-coupled receptor E5 OS=Mus musculus OX=10090 GN=Adgre5 PE=1 SV=2	NaN	NaN	NaN	NaN	516.549	NaN	#DIV/0!	516.549	#DIV/0!	#DIV/0!
Tb11.0530:mRNA-p1;Tb927.10.1140:mRNA-p1	>Tb11.0530:mRNA-p1 | transcript=Tb11.0530:mRNA | gene=Tb11.0530 | organism=Trypanosoma_brucei_brucei_TREU927 | gene_product=chrX additional, unordered contigs, epsilon tubulin | transcript_product=epsilon tubulin | location=tryp_XI-1084b11.p1k:2979-4442(-) | protein_length=487 | sequence_SO=contig | SO=protein_coding_gene | is_pseudo=false;>Tb927.10.1140:mRNA-p1 | transcript=Tb927.10.1140:mRNA | …	NaN	NaN	NaN	NaN	7488.47	3240.98	#DIV/0!	5364.72	#DIV/0!	#DIV/0!
Tb11.1370.1-p1;Tb11.1420:mRNA-p1;Tb927.11.1850:mRNA-p1	>Tb11.1370.1-p1 | transcript=Tb11.1370.1 | gene=Tb11.1370 | organism=Trypanosoma_brucei_brucei_TREU927 | gene_product=hypothetical protein, conserved | transcript_product=hypothetical protein, conserved | location=Tb927_11_bin_v5.1:5130917-5132239(-) | protein_length=440 | sequence_SO=contig | SO=protein_coding_gene | is_pseudo=false;>Tb11.1420:mRNA-p1 | transcript=Tb11.1420:mRNA | gene=Tb11.1420…	NaN	NaN	NaN	NaN	1370.04	NaN	#DIV/0!	1370.04	#DIV/0!	#DIV/0!
Tb11.v5.0129.1-p1	>Tb11.v5.0129.1-p1 | transcript=Tb11.v5.0129.1 | gene=Tb11.v5.0129 | organism=Trypanosoma_brucei_brucei_TREU927 | gene_product=variant surface protein (VSG), putative | transcript_product=variant surface protein (VSG), putative | location=Tb927_11_bin_v5.1:57630-59153(-) | protein_length=507 | sequence_SO=contig | SO=protein_coding_gene | is_pseudo=false	NaN	NaN	NaN	154125	NaN	23829.9	#DIV/0!	88977.3	#DIV/0!	#DIV/0!
Tb11.v5.0178.1-p1;Tb927.7.4970:mRNA-p1	>Tb11.v5.0178.1-p1 | transcript=Tb11.v5.0178.1 | gene=Tb11.v5.0178 | organism=Trypanosoma_brucei_brucei_TREU927 | gene_product=glutamine synthetase, putative | transcript_product=glutamine synthetase, putative | location=Tb927_11_bin_v5.1:229886-231151(+) | protein_length=421 | sequence_SO=contig | SO=protein_coding_gene | is_pseudo=false;>Tb927.7.4970:mRNA-p1 | transcript=Tb927.7.4970:mRNA | gen…	564.979	NaN	1098.61	NaN	NaN	NaN	831.795	#DIV/0!	#DIV/0!	#DIV/0!
Tb11.v5.0188.1-p1;Tb927.7.5080:mRNA-p1	>Tb11.v5.0188.1-p1 | transcript=Tb11.v5.0188.1 | gene=Tb11.v5.0188 | organism=Trypanosoma_brucei_brucei_TREU927 | gene_product=ATP-NAD kinase, putative | transcript_product=ATP-NAD kinase, putative | location=Tb927_11_bin_v5.1:252587-254758(+) | protein_length=723 | sequence_SO=contig | SO=protein_coding_gene | is_pseudo=false;>Tb927.7.5080:mRNA-p1 | transcript=Tb927.7.5080:mRNA | gene=Tb927.7.50…	NaN	NaN	NaN	NaN	615.817	294.263	#DIV/0!	455.04	#DIV/0!	#DIV/0!
Tb11.v5.0306.1-p1;Tb927.10.15970:mRNA-p1	>Tb11.v5.0306.1-p1 | transcript=Tb11.v5.0306.1 | gene=Tb11.v5.0306 | organism=Trypanosoma_brucei_brucei_TREU927 | gene_product=Triglyceride lipase, putative | transcript_product=Triglyceride lipase, putative | location=Tb927_11_bin_v5.1:829887-831494(+) | protein_length=535 | sequence_SO=contig | SO=protein_coding_gene | is_pseudo=false;>Tb927.10.15970:mRNA-p1 | transcript=Tb927.10.15970:mRNA | g…	2449.94	1634.56	NaN	NaN	NaN	NaN	2042.25	#DIV/0!	#DIV/0!	#DIV/0!
Tb11.v5.0331.1-p1;Tb11.v5.0332.1-p1;Tb11.v5.0333.1-p1;Tb927.10.8490:mRNA-p1;Tb927.10.8500:mRNA-p1;Tb927.10.8510:mRNA-p1;Tb927.10.8520:mRNA-p1;Tb927.10.8530:mRNA-p1	>Tb11.v5.0331.1-p1 | transcript=Tb11.v5.0331.1 | gene=Tb11.v5.0331 | organism=Trypanosoma_brucei_brucei_TREU927 | gene_product=THT1 - hexose transporter, putative | transcript_product=THT1 - hexose transporter, putative | location=Tb927_11_bin_v5.1:935008-936597(+) | protein_length=529 | sequence_SO=contig | SO=protein_coding_gene | is_pseudo=false;>Tb11.v5.0332.1-p1 | transcript=Tb11.v5.0332.1 |…	NaN	NaN	6876.13	NaN	NaN	NaN	6876.13	#DIV/0!	#DIV/0!	#DIV/0!
Tb11.v5.0470.1-p1;Tb927.10.2430:mRNA-p1	>Tb11.v5.0470.1-p1 | transcript=Tb11.v5.0470.1 | gene=Tb11.v5.0470 | organism=Trypanosoma_brucei_brucei_TREU927 | gene_product=receptor-type adenylate cyclase GRESAG 4, putative | transcript_product=receptor-type adenylate cyclase GRESAG 4, putative | location=Tb927_11_bin_v5.1:1908330-1910918(-) | protein_length=862 | sequence_SO=contig | SO=protein_coding_gene | is_pseudo=false;>Tb927.10.2430:m…	NaN	NaN	NaN	NaN	16533.2	9091.8	#DIV/0!	12812.5	#DIV/0!	#DIV/0!
Tb11.v5.0481.1-p1;Tb927.10.15380:mRNA-p1	>Tb11.v5.0481.1-p1 | transcript=Tb11.v5.0481.1 | gene=Tb11.v5.0481 | organism=Trypanosoma_brucei_brucei_TREU927 | gene_product=U3 snoRNA-associated protein UTP11, putative | transcript_product=U3 snoRNA-associated protein UTP11, putative | location=Tb927_11_bin_v5.1:1956302-1957342(+) | protein_length=346 | sequence_SO=contig | SO=protein_coding_gene | is_pseudo=false;>Tb927.10.15380:mRNA-p1 | tr…	NaN	1058.53	4216.93	NaN	NaN	NaN	2637.73	#DIV/0!	#DIV/0!	#DIV/0!
Tb11.v5.0580.1-p1;Tb927.10.7100:mRNA-p1	>Tb11.v5.0580.1-p1 | transcript=Tb11.v5.0580.1 | gene=Tb11.v5.0580 | organism=Trypanosoma_brucei_brucei_TREU927 | gene_product=delta-6 fatty acid desaturase, putative | transcript_product=delta-6 fatty acid desaturase, putative | location=Tb927_11_bin_v5.1:2657818-2659083(-) | protein_length=421 | sequence_SO=contig | SO=protein_coding_gene | is_pseudo=false;>Tb927.10.7100:mRNA-p1 | transcript=Tb…	NaN	NaN	NaN	6084.36	4146.9	3276.88	#DIV/0!	4502.71	#DIV/0!	#DIV/0!
Tb11.v5.0774.1-p1	>Tb11.v5.0774.1-p1 | transcript=Tb11.v5.0774.1 | gene=Tb11.v5.0774 | organism=Trypanosoma_brucei_brucei_TREU927 | gene_product=dihydrolipoamide acetyltransferase precursor, putative | transcript_product=dihydrolipoamide acetyltransferase precursor, putative | location=Tb927_11_bin_v5.1:4026065-4026658(+) | protein_length=197 | sequence_SO=contig | SO=protein_coding_gene | is_pseudo=false	NaN	NaN	2363.22	NaN	NaN	NaN	2363.22	#DIV/0!	#DIV/0!	#DIV/0!
Tb11.v5.0862.1-p1;Tb927.8.4900:mRNA-p1	>Tb11.v5.0862.1-p1 | transcript=Tb11.v5.0862.1 | gene=Tb11.v5.0862 | organism=Trypanosoma_brucei_brucei_TREU927 | gene_product=hypothetical protein, conserved | transcript_product=hypothetical protein, conserved | location=Tb927_11_bin_v5.1:4495925-4497457(-) | protein_length=510 | sequence_SO=contig | SO=protein_coding_gene | is_pseudo=false;>Tb927.8.4900:mRNA-p1 | transcript=Tb927.8.4900:mRNA |…	NaN	NaN	NaN	NaN	2345.5	NaN	#DIV/0!	2345.5	#DIV/0!	#DIV/0!
Tb11.v5.0984.1-p1;Tb927.5.150:mRNA-p1;Tb927.9.720:mRNA-p1	>Tb11.v5.0984.1-p1 | transcript=Tb11.v5.0984.1 | gene=Tb11.v5.0984 | organism=Trypanosoma_brucei_brucei_TREU927 | gene_product=hypothetical protein, conserved | transcript_product=hypothetical protein, conserved | location=Tb927_11_bin_v5.1:5058621-5059436(-) | protein_length=271 | sequence_SO=contig | SO=protein_coding_gene | is_pseudo=false;>Tb927.5.150:mRNA-p1 | transcript=Tb927.5.150:mRNA | g…	2893.02	851.232	NaN	NaN	NaN	NaN	1872.12	#DIV/0!	#DIV/0!	#DIV/0!
Tb11.v5.1020.1-p1	>Tb11.v5.1020.1-p1 | transcript=Tb11.v5.1020.1 | gene=Tb11.v5.1020 | organism=Trypanosoma_brucei_brucei_TREU927 | gene_product=retrotransposon hot spot (RHS) protein, putative | transcript_product=retrotransposon hot spot (RHS) protein, putative | location=Tb927_11_bin_v5.1:5358477-5360141(-) | protein_length=554 | sequence_SO=contig | SO=protein_coding_gene | is_pseudo=false	NaN	NaN	NaN	3721.54	593.432	3745.14	#DIV/0!	2686.7	#DIV/0!	#DIV/0!
Tb11.v5.1027.1-p1	>Tb11.v5.1027.1-p1 | transcript=Tb11.v5.1027.1 | gene=Tb11.v5.1027 | organism=Trypanosoma_brucei_brucei_TREU927 | gene_product=procyclin-associated gene 2-like protein, putative | transcript_product=procyclin-associated gene 2-like protein, putative | location=Tb927_11_bin_v5.1:5415487-5416332(+) | protein_length=281 | sequence_SO=contig | SO=protein_coding_gene | is_pseudo=false	NaN	NaN	NaN	1679.55	NaN	5536.94	#DIV/0!	3608.24	#DIV/0!	#DIV/0!
Tb11.v5.1043.1-p1;Tb11.v5.1044.1-p1;Tb11.v5.1049.1-p1;Tb11.v5.1052.1-p1;Tb927.11.3610:mRNA-p1	>Tb11.v5.1043.1-p1 | transcript=Tb11.v5.1043.1 | gene=Tb11.v5.1043 | organism=Trypanosoma_brucei_brucei_TREU927 | gene_product=nucleobase/nucleoside transporter 8.1, putative | transcript_product=nucleobase/nucleoside transporter 8.1, putative | location=Tb927_11_bin_v5.1:5532472-5533779(+) | protein_length=435 | sequence_SO=contig | SO=protein_coding_gene | is_pseudo=false;>Tb11.v5.1044.1-p1 | t…	NaN	NaN	627.345	NaN	NaN	NaN	627.345	#DIV/0!	#DIV/0!	#DIV/0!
Tb927.1.4380:mRNA-p1	>Tb927.1.4380:mRNA-p1 | transcript=Tb927.1.4380:mRNA | gene=Tb927.1.4380 | organism=Trypanosoma_brucei_brucei_TREU927 | gene_product=Putative integral membrane protein conserved region (DUF2404), putative | transcript_product=Putative integral membrane protein conserved region (DUF2404), putative | location=Tb927_01_v5.1:906010-907602(+) | protein_length=530 | sequence_SO=chromosome | SO=protein_…	NaN	NaN	NaN	NaN	NaN	3006.11	#DIV/0!	3006.11	#DIV/0!	#DIV/0!
Tb927.1.530.2:mRNA-p1	>Tb927.1.530.2:mRNA-p1 | transcript=Tb927.1.530.2:mRNA | gene=Tb927.1.530 | organism=Trypanosoma_brucei_brucei_TREU927 | gene_product=hypothetical protein, conserved | transcript_product=hypothetical protein, conserved | location=Tb927_01_v5.1:203196-204017(-) | protein_length=273 | sequence_SO=chromosome | SO=protein_coding_gene | is_pseudo=false	NaN	NaN	NaN	NaN	4308.95	3122.78	#DIV/0!	3715.86	#DIV/0!	#DIV/0!
Tb927.10.10200:mRNA-p1	>Tb927.10.10200:mRNA-p1 | transcript=Tb927.10.10200:mRNA | gene=Tb927.10.10200 | organism=Trypanosoma_brucei_brucei_TREU927 | gene_product=hypothetical protein, conserved | transcript_product=hypothetical protein, conserved | location=Tb927_10_v5.1:2508593-2510002(+) | protein_length=469 | sequence_SO=chromosome | SO=protein_coding_gene | is_pseudo=false	594.198	NaN	NaN	NaN	NaN	NaN	594.198	#DIV/0!	#DIV/0!	#DIV/0!
Tb927.10.10300:mRNA-p1	>Tb927.10.10300:mRNA-p1 | transcript=Tb927.10.10300:mRNA | gene=Tb927.10.10300 | organism=Trypanosoma_brucei_brucei_TREU927 | gene_product=hypothetical protein, conserved | transcript_product=hypothetical protein, conserved | location=Tb927_10_v5.1:2533322-2535103(-) | protein_length=593 | sequence_SO=chromosome | SO=protein_coding_gene | is_pseudo=false	NaN	NaN	NaN	NaN	2201.84	NaN	#DIV/0!	2201.84	#DIV/0!	#DIV/0!
Tb927.10.1120:mRNA-p1	>Tb927.10.1120:mRNA-p1 | transcript=Tb927.10.1120:mRNA | gene=Tb927.10.1120 | organism=Trypanosoma_brucei_brucei_TREU927 | gene_product=hypothetical protein, conserved | transcript_product=hypothetical protein, conserved | location=Tb927_10_v5.1:301439-303280(-) | protein_length=613 | sequence_SO=chromosome | SO=protein_coding_gene | is_pseudo=false	1657.09	NaN	NaN	NaN	NaN	NaN	1657.09	#DIV/0!	#DIV/0!	#DIV/0!
Tb927.10.11200:mRNA-p1	>Tb927.10.11200:mRNA-p1 | transcript=Tb927.10.11200:mRNA | gene=Tb927.10.11200 | organism=Trypanosoma_brucei_brucei_TREU927 | gene_product=zinc finger protein, FYVE/PHD-type, putative | transcript_product=zinc finger protein, FYVE/PHD-type, putative | location=Tb927_10_v5.1:2741708-2742064(-) | protein_length=118 | sequence_SO=chromosome | SO=protein_coding_gene | is_pseudo=false	NaN	NaN	NaN	NaN	1390.72	NaN	#DIV/0!	1390.72	#DIV/0!	#DIV/0!
Tb927.10.11260:mRNA-p1	>Tb927.10.11260:mRNA-p1 | transcript=Tb927.10.11260:mRNA | gene=Tb927.10.11260 | organism=Trypanosoma_brucei_brucei_TREU927 | gene_product=SSU ribosomal protein, mitochondrial, putative | transcript_product=SSU ribosomal protein, mitochondrial, putative | location=Tb927_10_v5.1:2752192-2752755(-) | protein_length=187 | sequence_SO=chromosome | SO=protein_coding_gene | is_pseudo=false	1766.38	NaN	NaN	NaN	NaN	NaN	1766.38	#DIV/0!	#DIV/0!	#DIV/0!
Tb927.10.11270:mRNA-p1	>Tb927.10.11270:mRNA-p1 | transcript=Tb927.10.11270:mRNA | gene=Tb927.10.11270 | organism=Trypanosoma_brucei_brucei_TREU927 | gene_product=RNA-binding protein, putative | transcript_product=RNA-binding protein, putative | location=Tb927_10_v5.1:2753010-2753738(-) | protein_length=242 | sequence_SO=chromosome | SO=protein_coding_gene | is_pseudo=false	NaN	NaN	NaN	2251.19	2856.73	NaN	#DIV/0!	2553.96	#DIV/0!	#DIV/0!
Tb927.10.11880:mRNA-p1	>Tb927.10.11880:mRNA-p1 | transcript=Tb927.10.11880:mRNA | gene=Tb927.10.11880 | organism=Trypanosoma_brucei_brucei_TREU927 | gene_product=hypothetical protein, conserved | transcript_product=hypothetical protein, conserved | location=Tb927_10_v5.1:2899890-2902019(+) | protein_length=709 | sequence_SO=chromosome | SO=protein_coding_gene | is_pseudo=false	NaN	NaN	NaN	NaN	2208.07	NaN	#DIV/0!	2208.07	#DIV/0!	#DIV/0!
Tb927.10.12670:mRNA-p1	>Tb927.10.12670:mRNA-p1 | transcript=Tb927.10.12670:mRNA | gene=Tb927.10.12670 | organism=Trypanosoma_brucei_brucei_TREU927 | gene_product=hypothetical protein, conserved | transcript_product=hypothetical protein, conserved | location=Tb927_10_v5.1:3078477-3080087(-) | protein_length=536 | sequence_SO=chromosome | SO=protein_coding_gene | is_pseudo=false	NaN	NaN	NaN	1305.51	1226.8	NaN	#DIV/0!	1266.16	#DIV/0!	#DIV/0!
Tb927.10.13513:mRNA-p1	>Tb927.10.13513:mRNA-p1 | transcript=Tb927.10.13513:mRNA | gene=Tb927.10.13513 | organism=Trypanosoma_brucei_brucei_TREU927 | gene_product=Dpy-30 motif containing protein, putative | transcript_product=Dpy-30 motif containing protein, putative | location=Tb927_10_v5.1:3298988-3299341(-) | protein_length=117 | sequence_SO=chromosome | SO=protein_coding_gene | is_pseudo=false	1998.84	NaN	NaN	NaN	NaN	NaN	1998.84	#DIV/0!	#DIV/0!	#DIV/0!
Tb927.10.13760:mRNA-p1	>Tb927.10.13760:mRNA-p1 | transcript=Tb927.10.13760:mRNA | gene=Tb927.10.13760 | organism=Trypanosoma_brucei_brucei_TREU927 | gene_product=hypothetical protein, conserved | transcript_product=hypothetical protein, conserved | location=Tb927_10_v5.1:3359570-3360223(-) | protein_length=217 | sequence_SO=chromosome | SO=protein_coding_gene | is_pseudo=false	NaN	1246.51	NaN	NaN	NaN	NaN	1246.51	#DIV/0!	#DIV/0!	#DIV/0!
Tb927.10.14130:mRNA-p1	>Tb927.10.14130:mRNA-p1 | transcript=Tb927.10.14130:mRNA | gene=Tb927.10.14130 | organism=Trypanosoma_brucei_brucei_TREU927 | gene_product=SRP19 protein, putative | transcript_product=SRP19 protein, putative | location=Tb927_10_v5.1:3432891-3433349(-) | protein_length=152 | sequence_SO=chromosome | SO=protein_coding_gene | is_pseudo=false	3563.9	4951.01	NaN	NaN	NaN	NaN	4257.46	#DIV/0!	#DIV/0!	#DIV/0!
Tb927.10.1440:mRNA-p1	>Tb927.10.1440:mRNA-p1 | transcript=Tb927.10.1440:mRNA | gene=Tb927.10.1440 | organism=Trypanosoma_brucei_brucei_TREU927 | gene_product=hypothetical protein, conserved | transcript_product=hypothetical protein, conserved | location=Tb927_10_v5.1:375821-376468(-) | protein_length=215 | sequence_SO=chromosome | SO=protein_coding_gene | is_pseudo=false	NaN	NaN	NaN	2510.71	1906.88	2097.22	#DIV/0!	2171.61	#DIV/0!	#DIV/0!
Tb927.10.14410:mRNA-p1	>Tb927.10.14410:mRNA-p1 | transcript=Tb927.10.14410:mRNA | gene=Tb927.10.14410 | organism=Trypanosoma_brucei_brucei_TREU927 | gene_product=leucine-rich repeat protein (LRRP), putative | transcript_product=leucine-rich repeat protein (LRRP), putative | location=Tb927_10_v5.1:3506347-3510222(-) | protein_length=1291 | sequence_SO=chromosome | SO=protein_coding_gene | is_pseudo=false	NaN	NaN	NaN	NaN	NaN	1411.79	#DIV/0!	1411.79	#DIV/0!	#DIV/0!
Tb927.10.3550:mRNA-p1	>Tb927.10.3550:mRNA-p1 | transcript=Tb927.10.3550:mRNA | gene=Tb927.10.3550 | organism=Trypanosoma_brucei_brucei_TREU927 | gene_product=DNA repair helicase, putative | transcript_product=DNA repair helicase, putative | location=Tb927_10_v5.1:918007-921177(+) | protein_length=1056 | sequence_SO=chromosome | SO=protein_coding_gene | is_pseudo=false	NaN	NaN	NaN	NaN	NaN	3306.27	#DIV/0!	3306.27	#DIV/0!	#DIV/0!
Tb927.10.3720:mRNA-p1	>Tb927.10.3720:mRNA-p1 | transcript=Tb927.10.3720:mRNA | gene=Tb927.10.3720 | organism=Trypanosoma_brucei_brucei_TREU927 | gene_product=hypothetical protein, conserved | transcript_product=hypothetical protein, conserved | location=Tb927_10_v5.1:967393-968919(-) | protein_length=508 | sequence_SO=chromosome | SO=protein_coding_gene | is_pseudo=false	NaN	NaN	NaN	NaN	1166.35	NaN	#DIV/0!	1166.35	#DIV/0!	#DIV/0!
Tb927.10.430:mRNA-p1	>Tb927.10.430:mRNA-p1 | transcript=Tb927.10.430:mRNA | gene=Tb927.10.430 | organism=Trypanosoma_brucei_brucei_TREU927 | gene_product=peroxidase, putative | transcript_product=peroxidase, putative | location=Tb927_10_v5.1:114042-115163(+) | protein_length=373 | sequence_SO=chromosome | SO=protein_coding_gene | is_pseudo=false	1093.93	NaN	NaN	NaN	NaN	NaN	1093.93	#DIV/0!	#DIV/0!	#DIV/0!
Tb927.10.4870:mRNA-p1	>Tb927.10.4870:mRNA-p1 | transcript=Tb927.10.4870:mRNA | gene=Tb927.10.4870 | organism=Trypanosoma_brucei_brucei_TREU927 | gene_product=tRNA-dihydrouridine synthase 2, putative | transcript_product=tRNA-dihydrouridine synthase 2, putative | location=Tb927_10_v5.1:1215995-1217302(-) | protein_length=435 | sequence_SO=chromosome | SO=protein_coding_gene | is_pseudo=false	NaN	NaN	NaN	2580.02	NaN	613.714	#DIV/0!	1596.86	#DIV/0!	#DIV/0!
Tb927.10.7430:mRNA-p1	>Tb927.10.7430:mRNA-p1 | transcript=Tb927.10.7430:mRNA | gene=Tb927.10.7430 | organism=Trypanosoma_brucei_brucei_TREU927 | gene_product=GTP-binding protein, putative | transcript_product=GTP-binding protein, putative | location=Tb927_10_v5.1:1873771-1875189(-) | protein_length=472 | sequence_SO=chromosome | SO=protein_coding_gene | is_pseudo=false	NaN	NaN	NaN	2347.54	1627.45	2691.69	#DIV/0!	2222.23	#DIV/0!	#DIV/0!
Tb927.10.7860:mRNA-p1	>Tb927.10.7860:mRNA-p1 | transcript=Tb927.10.7860:mRNA | gene=Tb927.10.7860 | organism=Trypanosoma_brucei_brucei_TREU927 | gene_product=hypothetical protein, conserved | transcript_product=hypothetical protein, conserved | location=Tb927_10_v5.1:1965815-1966465(-) | protein_length=216 | sequence_SO=chromosome | SO=protein_coding_gene | is_pseudo=false	964.347	1412.67	NaN	NaN	NaN	NaN	1188.51	#DIV/0!	#DIV/0!	#DIV/0!
Tb927.10.8580:mRNA-p1	>Tb927.10.8580:mRNA-p1 | transcript=Tb927.10.8580:mRNA | gene=Tb927.10.8580 | organism=Trypanosoma_brucei_brucei_TREU927 | gene_product=ADP-ribosylation factor-like protein 3b, putative | transcript_product=ADP-ribosylation factor-like protein 3b, putative | location=Tb927_10_v5.1:2123858-2124430(+) | protein_length=190 | sequence_SO=chromosome | SO=protein_coding_gene | is_pseudo=false	NaN	NaN	NaN	NaN	1	NaN	#DIV/0!	1	#DIV/0!	#DIV/0!
Tb927.10.8660:mRNA-p1	>Tb927.10.8660:mRNA-p1 | transcript=Tb927.10.8660:mRNA | gene=Tb927.10.8660 | organism=Trypanosoma_brucei_brucei_TREU927 | gene_product=Fis1 C-terminal tetratricopeptide repeat, putative | transcript_product=Fis1 C-terminal tetratricopeptide repeat, putative | location=Tb927_10_v5.1:2142866-2143591(+) | protein_length=241 | sequence_SO=chromosome | SO=protein_coding_gene | is_pseudo=false	7994.29	NaN	NaN	NaN	NaN	NaN	7994.29	#DIV/0!	#DIV/0!	#DIV/0!
Tb927.10.8990:mRNA-p1	>Tb927.10.8990:mRNA-p1 | transcript=Tb927.10.8990:mRNA | gene=Tb927.10.8990 | organism=Trypanosoma_brucei_brucei_TREU927 | gene_product=hypothetical protein, conserved | transcript_product=hypothetical protein, conserved | location=Tb927_10_v5.1:2228391-2229647(+) | protein_length=418 | sequence_SO=chromosome | SO=protein_coding_gene | is_pseudo=false	NaN	NaN	NaN	5780.91	7623.52	5358.05	#DIV/0!	6254.16	#DIV/0!	#DIV/0!
Tb927.10.9060:mRNA-p1	>Tb927.10.9060:mRNA-p1 | transcript=Tb927.10.9060:mRNA | gene=Tb927.10.9060 | organism=Trypanosoma_brucei_brucei_TREU927 | gene_product=hypothetical protein, conserved | transcript_product=hypothetical protein, conserved | location=Tb927_10_v5.1:2246872-2248287(+) | protein_length=471 | sequence_SO=chromosome | SO=protein_coding_gene | is_pseudo=false	NaN	NaN	NaN	NaN	1323.05	606.99	#DIV/0!	965.018	#DIV/0!	#DIV/0!
Tb927.11.10980:mRNA-p1	>Tb927.11.10980:mRNA-p1 | transcript=Tb927.11.10980:mRNA | gene=Tb927.11.10980 | organism=Trypanosoma_brucei_brucei_TREU927 | gene_product=Got1/Sft2-like family, putative | transcript_product=Got1/Sft2-like family, putative | location=Tb927_11_v5.1:2938080-2938601(+) | protein_length=173 | sequence_SO=chromosome | SO=protein_coding_gene | is_pseudo=false	NaN	NaN	NaN	6673.57	NaN	NaN	#DIV/0!	6673.57	#DIV/0!	#DIV/0!
Tb927.11.11320:mRNA-p1	>Tb927.11.11320:mRNA-p1 | transcript=Tb927.11.11320:mRNA | gene=Tb927.11.11320 | organism=Trypanosoma_brucei_brucei_TREU927 | gene_product=hypothetical protein, conserved | transcript_product=hypothetical protein, conserved | location=Tb927_11_v5.1:3027197-3027997(+) | protein_length=266 | sequence_SO=chromosome | SO=protein_coding_gene | is_pseudo=false	NaN	NaN	NaN	NaN	1204.85	1379.77	#DIV/0!	1292.31	#DIV/0!	#DIV/0!
Tb927.11.12160:mRNA-p1	>Tb927.11.12160:mRNA-p1 | transcript=Tb927.11.12160:mRNA | gene=Tb927.11.12160 | organism=Trypanosoma_brucei_brucei_TREU927 | gene_product=hypothetical protein, conserved | transcript_product=hypothetical protein, conserved | location=Tb927_11_v5.1:3251907-3252509(+) | protein_length=200 | sequence_SO=chromosome | SO=protein_coding_gene | is_pseudo=false	NaN	NaN	NaN	2843.43	962.922	3343.84	#DIV/0!	2383.4	#DIV/0!	#DIV/0!
Tb927.11.12980:mRNA-p1	>Tb927.11.12980:mRNA-p1 | transcript=Tb927.11.12980:mRNA | gene=Tb927.11.12980 | organism=Trypanosoma_brucei_brucei_TREU927 | gene_product=hypothetical protein, conserved | transcript_product=hypothetical protein, conserved | location=Tb927_11_v5.1:3473855-3475189(-) | protein_length=444 | sequence_SO=chromosome | SO=protein_coding_gene | is_pseudo=false	2229.95	1579.87	NaN	NaN	NaN	NaN	1904.91	#DIV/0!	#DIV/0!	#DIV/0!
Tb927.11.14270:mRNA-p1	>Tb927.11.14270:mRNA-p1 | transcript=Tb927.11.14270:mRNA | gene=Tb927.11.14270 | organism=Trypanosoma_brucei_brucei_TREU927 | gene_product=STE group serine/threonine-protein kinase, putative | transcript_product=STE group serine/threonine-protein kinase, putative | location=Tb927_11_v5.1:3797593-3799848(+) | protein_length=751 | sequence_SO=chromosome | SO=protein_coding_gene | is_pseudo=false	NaN	NaN	NaN	NaN	896.892	1120.74	#DIV/0!	1008.82	#DIV/0!	#DIV/0!
Tb927.11.14705:mRNA-p1	>Tb927.11.14705:mRNA-p1 | transcript=Tb927.11.14705:mRNA | gene=Tb927.11.14705 | organism=Trypanosoma_brucei_brucei_TREU927 | gene_product=hypothetical protein | transcript_product=hypothetical protein | location=Tb927_11_v5.1:3911604-3911759(-) | protein_length=51 | sequence_SO=chromosome | SO=protein_coding_gene | is_pseudo=false	9011.08	NaN	NaN	NaN	NaN	NaN	9011.08	#DIV/0!	#DIV/0!	#DIV/0!
Tb927.11.14830:mRNA-p1	>Tb927.11.14830:mRNA-p1 | transcript=Tb927.11.14830:mRNA | gene=Tb927.11.14830 | organism=Trypanosoma_brucei_brucei_TREU927 | gene_product=hypothetical protein, conserved | transcript_product=hypothetical protein, conserved | location=Tb927_11_v5.1:3940594-3941265(-) | protein_length=223 | sequence_SO=chromosome | SO=protein_coding_gene | is_pseudo=false	NaN	NaN	NaN	NaN	1798.61	NaN	#DIV/0!	1798.61	#DIV/0!	#DIV/0!
Tb927.11.15060.1-p1;Tb927.11.15060.2-p1	>Tb927.11.15060.1-p1 | transcript=Tb927.11.15060.1 | gene=Tb927.11.15060 | organism=Trypanosoma_brucei_brucei_TREU927 | gene_product=hypothetical protein, conserved | transcript_product=hypothetical protein, conserved | location=Tb927_11_v5.1:4004666-4005064(-) | protein_length=132 | sequence_SO=chromosome | SO=protein_coding_gene | is_pseudo=false;>Tb927.11.15060.2-p1 | transcript=Tb927.11.15060…	4847.53	NaN	NaN	NaN	NaN	NaN	4847.53	#DIV/0!	#DIV/0!	#DIV/0!
Tb927.11.16440:mRNA-p1	>Tb927.11.16440:mRNA-p1 | transcript=Tb927.11.16440:mRNA | gene=Tb927.11.16440 | organism=Trypanosoma_brucei_brucei_TREU927 | gene_product=Transmembrane protein 18, putative | transcript_product=Transmembrane protein 18, putative | location=Tb927_11_v5.1:4357794-4358366(-) | protein_length=190 | sequence_SO=chromosome | SO=protein_coding_gene | is_pseudo=false	NaN	394.022	383.757	NaN	NaN	NaN	388.889	#DIV/0!	#DIV/0!	#DIV/0!
Tb927.11.180:mRNA-p1	>Tb927.11.180:mRNA-p1 | transcript=Tb927.11.180:mRNA | gene=Tb927.11.180 | organism=Trypanosoma_brucei_brucei_TREU927 | gene_product=electron transfer flavoprotein, putative | transcript_product=electron transfer flavoprotein, putative | location=Tb927_11_v5.1:41368-42177(-) | protein_length=269 | sequence_SO=chromosome | SO=protein_coding_gene | is_pseudo=false	5402.32	2640.9	8277.25	NaN	NaN	NaN	5440.15	#DIV/0!	#DIV/0!	#DIV/0!
Tb927.11.20350:mRNA-p1	>Tb927.11.20350:mRNA-p1 | transcript=Tb927.11.20350:mRNA | gene=Tb927.11.20350 | organism=Trypanosoma_brucei_brucei_TREU927 | gene_product=variant surface glycoprotein (VSG, atypical), putative | transcript_product=variant surface glycoprotein (VSG, atypical), putative | location=Tb927_11_RH_fork_v5.1:574701-575981(-) | protein_length=426 | sequence_SO=chromosome | SO=protein_coding_gene | is_pse…	NaN	9583.89	NaN	NaN	NaN	NaN	9583.89	#DIV/0!	#DIV/0!	#DIV/0!
Tb927.11.2410:mRNA-p1	>Tb927.11.2410:mRNA-p1 | transcript=Tb927.11.2410:mRNA | gene=Tb927.11.2410 | organism=Trypanosoma_brucei_brucei_TREU927 | gene_product=Flabarin, putative | transcript_product=Flabarin, putative | location=Tb927_11_v5.1:701086-701754(-) | protein_length=222 | sequence_SO=chromosome | SO=protein_coding_gene | is_pseudo=false	NaN	NaN	4013.48	NaN	NaN	NaN	4013.48	#DIV/0!	#DIV/0!	#DIV/0!
Tb927.11.2680:mRNA-p1	>Tb927.11.2680:mRNA-p1 | transcript=Tb927.11.2680:mRNA | gene=Tb927.11.2680 | organism=Trypanosoma_brucei_brucei_TREU927 | gene_product=ATP synthase regulation protein NCA2, putative | transcript_product=ATP synthase regulation protein NCA2, putative | location=Tb927_11_v5.1:785744-787840(-) | protein_length=698 | sequence_SO=chromosome | SO=protein_coding_gene | is_pseudo=false	NaN	43940.4	NaN	NaN	NaN	NaN	43940.4	#DIV/0!	#DIV/0!	#DIV/0!
Tb927.11.270:mRNA-p1	>Tb927.11.270:mRNA-p1 | transcript=Tb927.11.270:mRNA | gene=Tb927.11.270 | organism=Trypanosoma_brucei_brucei_TREU927 | gene_product=mitochondrial carrier protein | transcript_product=mitochondrial carrier protein | location=Tb927_11_v5.1:62818-63750(-) | protein_length=310 | sequence_SO=chromosome | SO=protein_coding_gene | is_pseudo=false	1801.97	NaN	NaN	NaN	NaN	NaN	1801.97	#DIV/0!	#DIV/0!	#DIV/0!
Tb927.11.2960:mRNA-p1	>Tb927.11.2960:mRNA-p1 | transcript=Tb927.11.2960:mRNA | gene=Tb927.11.2960 | organism=Trypanosoma_brucei_brucei_TREU927 | gene_product=PRP19-related complex protein 5 | transcript_product=PRP19-related complex protein 5 | location=Tb927_11_v5.1:861615-861941(-) | protein_length=108 | sequence_SO=chromosome | SO=protein_coding_gene | is_pseudo=false	5017.41	4342.37	NaN	NaN	NaN	NaN	4679.89	#DIV/0!	#DIV/0!	#DIV/0!
Tb927.11.3420:mRNA-p1	>Tb927.11.3420:mRNA-p1 | transcript=Tb927.11.3420:mRNA | gene=Tb927.11.3420 | organism=Trypanosoma_brucei_brucei_TREU927 | gene_product=leucine-rich repeat protein (LRRP), putative | transcript_product=leucine-rich repeat protein (LRRP), putative | location=Tb927_11_v5.1:1012954-1014606(+) | protein_length=550 | sequence_SO=chromosome | SO=protein_coding_gene | is_pseudo=false	NaN	NaN	NaN	NaN	NaN	3547.77	#DIV/0!	3547.77	#DIV/0!	#DIV/0!
Tb927.11.400:mRNA-p1	>Tb927.11.400:mRNA-p1 | transcript=Tb927.11.400:mRNA | gene=Tb927.11.400 | organism=Trypanosoma_brucei_brucei_TREU927 | gene_product=Protein of unknown function (DUF1308), putative | transcript_product=Protein of unknown function (DUF1308), putative | location=Tb927_11_v5.1:92203-93837(-) | protein_length=544 | sequence_SO=chromosome | SO=protein_coding_gene | is_pseudo=false	2168.43	NaN	NaN	NaN	NaN	NaN	2168.43	#DIV/0!	#DIV/0!	#DIV/0!
Tb927.11.470:mRNA-p1	>Tb927.11.470:mRNA-p1 | transcript=Tb927.11.470:mRNA | gene=Tb927.11.470 | organism=Trypanosoma_brucei_brucei_TREU927 | gene_product=TFIIB-related factor BRF1, B-related factor 1 | transcript_product=TFIIB-related factor BRF1 | location=Tb927_11_v5.1:106295-108121(-) | protein_length=608 | sequence_SO=chromosome | SO=protein_coding_gene | is_pseudo=false	1187.06	NaN	417.388	NaN	NaN	NaN	802.226	#DIV/0!	#DIV/0!	#DIV/0!
Tb927.11.480:mRNA-p1	>Tb927.11.480:mRNA-p1 | transcript=Tb927.11.480:mRNA | gene=Tb927.11.480 | organism=Trypanosoma_brucei_brucei_TREU927 | gene_product=small GTP-binding protein domain containing protein, putative | transcript_product=small GTP-binding protein domain containing protein, putative | location=Tb927_11_v5.1:108838-109986(-) | protein_length=382 | sequence_SO=chromosome | SO=protein_coding_gene | is_pse…	880.85	NaN	2754.96	NaN	NaN	NaN	1817.9	#DIV/0!	#DIV/0!	#DIV/0!
Tb927.11.5200:mRNA-p1	>Tb927.11.5200:mRNA-p1 | transcript=Tb927.11.5200:mRNA | gene=Tb927.11.5200 | organism=Trypanosoma_brucei_brucei_TREU927 | gene_product=hypothetical protein, conserved | transcript_product=hypothetical protein, conserved | location=Tb927_11_v5.1:1484905-1485498(+) | protein_length=197 | sequence_SO=chromosome | SO=protein_coding_gene | is_pseudo=false	4339.74	NaN	NaN	NaN	NaN	NaN	4339.74	#DIV/0!	#DIV/0!	#DIV/0!
Tb927.11.5920:mRNA-p1	>Tb927.11.5920:mRNA-p1 | transcript=Tb927.11.5920:mRNA | gene=Tb927.11.5920 | organism=Trypanosoma_brucei_brucei_TREU927 | gene_product=DnaJ domain-containing protein, putative | transcript_product=DnaJ domain-containing protein, putative | location=Tb927_11_v5.1:1679417-1681948(+) | protein_length=843 | sequence_SO=chromosome | SO=protein_coding_gene | is_pseudo=false	336.42	NaN	376.158	NaN	NaN	NaN	356.289	#DIV/0!	#DIV/0!	#DIV/0!
Tb927.11.6080:mRNA-p1	>Tb927.11.6080:mRNA-p1 | transcript=Tb927.11.6080:mRNA | gene=Tb927.11.6080 | organism=Trypanosoma_brucei_brucei_TREU927 | gene_product=hypothetical protein, conserved | transcript_product=hypothetical protein, conserved | location=Tb927_11_v5.1:1717574-1718143(-) | protein_length=189 | sequence_SO=chromosome | SO=protein_coding_gene | is_pseudo=false	344.81	NaN	NaN	NaN	NaN	NaN	344.81	#DIV/0!	#DIV/0!	#DIV/0!
Tb927.11.6640:mRNA-p1	>Tb927.11.6640:mRNA-p1 | transcript=Tb927.11.6640:mRNA | gene=Tb927.11.6640 | organism=Trypanosoma_brucei_brucei_TREU927 | gene_product=cytochrome b5, putative | transcript_product=cytochrome b5, putative | location=Tb927_11_v5.1:1873006-1873407(-) | protein_length=133 | sequence_SO=chromosome | SO=protein_coding_gene | is_pseudo=false	NaN	NaN	NaN	5239.84	NaN	2126.77	#DIV/0!	3683.3	#DIV/0!	#DIV/0!
Tb927.11.6770:mRNA-p1	>Tb927.11.6770:mRNA-p1 | transcript=Tb927.11.6770:mRNA | gene=Tb927.11.6770 | organism=Trypanosoma_brucei_brucei_TREU927 | gene_product=hypothetical protein, conserved | transcript_product=hypothetical protein, conserved | location=Tb927_11_v5.1:1910907-1912886(-) | protein_length=659 | sequence_SO=chromosome | SO=protein_coding_gene | is_pseudo=false	NaN	NaN	NaN	NaN	NaN	11611.3	#DIV/0!	11611.3	#DIV/0!	#DIV/0!
Tb927.11.7010:mRNA-p1	>Tb927.11.7010:mRNA-p1 | transcript=Tb927.11.7010:mRNA | gene=Tb927.11.7010 | organism=Trypanosoma_brucei_brucei_TREU927 | gene_product=Calcium/calmodulin-dependent protein kinase kinase, putative | transcript_product=Calcium/calmodulin-dependent protein kinase kinase, putative | location=Tb927_11_v5.1:1973618-1975693(-) | protein_length=691 | sequence_SO=chromosome | SO=protein_coding_gene | is_…	NaN	NaN	NaN	NaN	2326.64	3991.23	#DIV/0!	3158.94	#DIV/0!	#DIV/0!
Tb927.11.7090:mRNA-p1	>Tb927.11.7090:mRNA-p1 | transcript=Tb927.11.7090:mRNA | gene=Tb927.11.7090 | organism=Trypanosoma_brucei_brucei_TREU927 | gene_product=mediator of rna polymerase ii transcription subunit 6 | transcript_product=mediator of rna polymerase ii transcription subunit 6 | location=Tb927_11_v5.1:1989754-1990188(-) | protein_length=144 | sequence_SO=chromosome | SO=protein_coding_gene | is_pseudo=false	392.591	NaN	NaN	NaN	NaN	NaN	392.591	#DIV/0!	#DIV/0!	#DIV/0!
Tb927.11.7340:mRNA-p1	>Tb927.11.7340:mRNA-p1 | transcript=Tb927.11.7340:mRNA | gene=Tb927.11.7340 | organism=Trypanosoma_brucei_brucei_TREU927 | gene_product=hypothetical protein, conserved | transcript_product=hypothetical protein, conserved | location=Tb927_11_v5.1:2069024-2070703(+) | protein_length=559 | sequence_SO=chromosome | SO=protein_coding_gene | is_pseudo=false	667.404	NaN	NaN	NaN	NaN	NaN	667.404	#DIV/0!	#DIV/0!	#DIV/0!
Tb927.11.7400:mRNA-p1	>Tb927.11.7400:mRNA-p1 | transcript=Tb927.11.7400:mRNA | gene=Tb927.11.7400 | organism=Trypanosoma_brucei_brucei_TREU927 | gene_product=hypothetical protein, conserved | transcript_product=hypothetical protein, conserved | location=Tb927_11_v5.1:2083549-2086713(+) | protein_length=1054 | sequence_SO=chromosome | SO=protein_coding_gene | is_pseudo=false	NaN	1169.74	NaN	NaN	NaN	NaN	1169.74	#DIV/0!	#DIV/0!	#DIV/0!
Tb927.11.830:mRNA-p1	>Tb927.11.830:mRNA-p1 | transcript=Tb927.11.830:mRNA | gene=Tb927.11.830 | organism=Trypanosoma_brucei_brucei_TREU927 | gene_product=hypothetical protein, conserved | transcript_product=hypothetical protein, conserved | location=Tb927_11_v5.1:209190-211697(+) | protein_length=835 | sequence_SO=chromosome | SO=protein_coding_gene | is_pseudo=false	NaN	NaN	NaN	NaN	1403.64	NaN	#DIV/0!	1403.64	#DIV/0!	#DIV/0!
Tb927.11.9140:mRNA-p1	>Tb927.11.9140:mRNA-p1 | transcript=Tb927.11.9140:mRNA | gene=Tb927.11.9140 | organism=Trypanosoma_brucei_brucei_TREU927 | gene_product=RNA-editing substrate binding complex protein RESC7 | transcript_product=RNA-editing substrate binding complex protein RESC7 | location=Tb927_11_v5.1:2503352-2503876(+) | protein_length=174 | sequence_SO=chromosome | SO=protein_coding_gene | is_pseudo=false	NaN	461.425	NaN	NaN	NaN	NaN	461.425	#DIV/0!	#DIV/0!	#DIV/0!
Tb927.11.9665:mRNA-p1	>Tb927.11.9665:mRNA-p1 | transcript=Tb927.11.9665:mRNA | gene=Tb927.11.9665 | organism=Trypanosoma_brucei_brucei_TREU927 | gene_product=hypothetical protein | transcript_product=hypothetical protein | location=Tb927_11_v5.1:2626430-2626789(-) | protein_length=119 | sequence_SO=chromosome | SO=protein_coding_gene | is_pseudo=false	1116.93	NaN	NaN	NaN	NaN	NaN	1116.93	#DIV/0!	#DIV/0!	#DIV/0!
Tb927.2.1895:mRNA-p1	>Tb927.2.1895:mRNA-p1 | transcript=Tb927.2.1895:mRNA | gene=Tb927.2.1895 | organism=Trypanosoma_brucei_brucei_TREU927 | gene_product=unspecified product | transcript_product=unspecified product | location=Tb927_02_v5.1:352777-352986(+) | protein_length=69 | sequence_SO=chromosome | SO=protein_coding_gene | is_pseudo=false	NaN	NaN	NaN	4248.62	10929.9	2128	#DIV/0!	5768.84	#DIV/0!	#DIV/0!
Tb927.2.2140:mRNA-p1	>Tb927.2.2140:mRNA-p1 | transcript=Tb927.2.2140:mRNA | gene=Tb927.2.2140 | organism=Trypanosoma_brucei_brucei_TREU927 | gene_product=hypothetical protein, conserved | transcript_product=hypothetical protein, conserved | location=Tb927_02_v5.1:409057-409383(-) | protein_length=108 | sequence_SO=chromosome | SO=protein_coding_gene | is_pseudo=false	NaN	NaN	333.627	NaN	NaN	NaN	333.627	#DIV/0!	#DIV/0!	#DIV/0!
Tb927.2.2580:mRNA-p1	>Tb927.2.2580:mRNA-p1 | transcript=Tb927.2.2580:mRNA | gene=Tb927.2.2580 | organism=Trypanosoma_brucei_brucei_TREU927 | gene_product=hypothetical protein, conserved | transcript_product=hypothetical protein, conserved | location=Tb927_02_v5.1:507090-510263(-) | protein_length=1057 | sequence_SO=chromosome | SO=protein_coding_gene | is_pseudo=false	354.657	NaN	NaN	NaN	NaN	NaN	354.657	#DIV/0!	#DIV/0!	#DIV/0!
Tb927.2.3960:mRNA-p1	>Tb927.2.3960:mRNA-p1 | transcript=Tb927.2.3960:mRNA | gene=Tb927.2.3960 | organism=Trypanosoma_brucei_brucei_TREU927 | gene_product=chaperone protein DnaJ, putative | transcript_product=chaperone protein DnaJ, putative | location=Tb927_02_v5.1:697557-698249(-) | protein_length=230 | sequence_SO=chromosome | SO=protein_coding_gene | is_pseudo=false	NaN	NaN	NaN	NaN	2533.55	NaN	#DIV/0!	2533.55	#DIV/0!	#DIV/0!
Tb927.2.5000:mRNA-p1	>Tb927.2.5000:mRNA-p1 | transcript=Tb927.2.5000:mRNA | gene=Tb927.2.5000 | organism=Trypanosoma_brucei_brucei_TREU927 | gene_product=hypothetical protein, conserved | transcript_product=hypothetical protein, conserved | location=Tb927_02_v5.1:884008-885228(-) | protein_length=406 | sequence_SO=chromosome | SO=protein_coding_gene | is_pseudo=false	NaN	NaN	NaN	3898.63	3216.92	NaN	#DIV/0!	3557.78	#DIV/0!	#DIV/0!
Tb927.2.5750:mRNA-p1	>Tb927.2.5750:mRNA-p1 | transcript=Tb927.2.5750:mRNA | gene=Tb927.2.5750 | organism=Trypanosoma_brucei_brucei_TREU927 | gene_product=tyrosyl-DNA Phosphodiesterase (Tdp1), putative | transcript_product=tyrosyl-DNA Phosphodiesterase (Tdp1), putative | location=Tb927_02_v5.1:1031968-1033629(+) | protein_length=553 | sequence_SO=chromosome | SO=protein_coding_gene | is_pseudo=false	NaN	NaN	NaN	NaN	1024.71	NaN	#DIV/0!	1024.71	#DIV/0!	#DIV/0!
Tb927.3.1810:mRNA-p1	>Tb927.3.1810:mRNA-p1 | transcript=Tb927.3.1810:mRNA | gene=Tb927.3.1810 | organism=Trypanosoma_brucei_brucei_TREU927 | gene_product=hypothetical protein, conserved | transcript_product=hypothetical protein, conserved | location=Tb927_03_v5.1:470816-471796(-) | protein_length=326 | sequence_SO=chromosome | SO=protein_coding_gene | is_pseudo=false	NaN	NaN	NaN	NaN	5931.1	1681.2	#DIV/0!	3806.15	#DIV/0!	#DIV/0!
Tb927.3.2040:mRNA-p1	>Tb927.3.2040:mRNA-p1 | transcript=Tb927.3.2040:mRNA | gene=Tb927.3.2040 | organism=Trypanosoma_brucei_brucei_TREU927 | gene_product=kinesin, putative | transcript_product=kinesin, putative | location=Tb927_03_v5.1:529310-532528(-) | protein_length=1072 | sequence_SO=chromosome | SO=protein_coding_gene | is_pseudo=false	NaN	758.856	NaN	NaN	NaN	NaN	758.856	#DIV/0!	#DIV/0!	#DIV/0!
Tb927.3.2160:mRNA-p1	>Tb927.3.2160:mRNA-p1 | transcript=Tb927.3.2160:mRNA | gene=Tb927.3.2160 | organism=Trypanosoma_brucei_brucei_TREU927 | gene_product=Rieske-like [2Fe-2S] domain containing protein, putative | transcript_product=Rieske-like [2Fe-2S] domain containing protein, putative | location=Tb927_03_v5.1:568373-569776(-) | protein_length=467 | sequence_SO=chromosome | SO=protein_coding_gene | is_pseudo=false	NaN	NaN	NaN	NaN	2568.54	1689.18	#DIV/0!	2128.86	#DIV/0!	#DIV/0!
Tb927.3.5040:mRNA-p1	>Tb927.3.5040:mRNA-p1 | transcript=Tb927.3.5040:mRNA | gene=Tb927.3.5040 | organism=Trypanosoma_brucei_brucei_TREU927 | gene_product=hypothetical protein, conserved | transcript_product=hypothetical protein, conserved | location=Tb927_03_v5.1:1415779-1417473(+) | protein_length=564 | sequence_SO=chromosome | SO=protein_coding_gene | is_pseudo=false	NaN	NaN	NaN	8568.95	11654	7151.3	#DIV/0!	9124.75	#DIV/0!	#DIV/0!
Tb927.3.5220:mRNA-p1	>Tb927.3.5220:mRNA-p1 | transcript=Tb927.3.5220:mRNA | gene=Tb927.3.5220 | organism=Trypanosoma_brucei_brucei_TREU927 | gene_product=hypothetical protein, conserved | transcript_product=hypothetical protein, conserved | location=Tb927_03_v5.1:1463833-1465599(+) | protein_length=588 | sequence_SO=chromosome | SO=protein_coding_gene | is_pseudo=false	NaN	NaN	NaN	7020.89	NaN	NaN	#DIV/0!	7020.89	#DIV/0!	#DIV/0!
Tb927.3.740:mRNA-p1	>Tb927.3.740:mRNA-p1 | transcript=Tb927.3.740:mRNA | gene=Tb927.3.740 | organism=Trypanosoma_brucei_brucei_TREU927 | gene_product=ZFP family member, putative | transcript_product=ZFP family member, putative | location=Tb927_03_v5.1:180970-181710(-) | protein_length=246 | sequence_SO=chromosome | SO=protein_coding_gene | is_pseudo=false	NaN	NaN	NaN	NaN	16695.8	1677.59	#DIV/0!	9186.7	#DIV/0!	#DIV/0!
Tb927.4.1530:mRNA-p1	>Tb927.4.1530:mRNA-p1 | transcript=Tb927.4.1530:mRNA | gene=Tb927.4.1530 | organism=Trypanosoma_brucei_brucei_TREU927 | gene_product=hypothetical protein, conserved | transcript_product=hypothetical protein, conserved | location=Tb927_04_v5.1:393395-396307(-) | protein_length=970 | sequence_SO=chromosome | SO=protein_coding_gene | is_pseudo=false	NaN	NaN	492.928	NaN	NaN	NaN	492.928	#DIV/0!	#DIV/0!	#DIV/0!
Tb927.4.2830:mRNA-p1	>Tb927.4.2830:mRNA-p1 | transcript=Tb927.4.2830:mRNA | gene=Tb927.4.2830 | organism=Trypanosoma_brucei_brucei_TREU927 | gene_product=hypothetical protein, conserved | transcript_product=hypothetical protein, conserved | location=Tb927_04_v5.1:749453-750148(+) | protein_length=231 | sequence_SO=chromosome | SO=protein_coding_gene | is_pseudo=false	NaN	NaN	766.26	NaN	NaN	NaN	766.26	#DIV/0!	#DIV/0!	#DIV/0!
Tb927.4.3200:mRNA-p1	>Tb927.4.3200:mRNA-p1 | transcript=Tb927.4.3200:mRNA | gene=Tb927.4.3200 | organism=Trypanosoma_brucei_brucei_TREU927 | gene_product=hypothetical protein, conserved | transcript_product=hypothetical protein, conserved | location=Tb927_04_v5.1:847180-848109(-) | protein_length=309 | sequence_SO=chromosome | SO=protein_coding_gene | is_pseudo=false	NaN	NaN	NaN	NaN	570.67	463.501	#DIV/0!	517.086	#DIV/0!	#DIV/0!
Tb927.4.3760:mRNA-p1	>Tb927.4.3760:mRNA-p1 | transcript=Tb927.4.3760:mRNA | gene=Tb927.4.3760 | organism=Trypanosoma_brucei_brucei_TREU927 | gene_product=hypothetical protein | transcript_product=hypothetical protein | location=Tb927_04_v5.1:981586-982791(-) | protein_length=401 | sequence_SO=chromosome | SO=protein_coding_gene | is_pseudo=false	1005.8	NaN	NaN	NaN	NaN	NaN	1005.8	#DIV/0!	#DIV/0!	#DIV/0!
Tb927.4.570:mRNA-p1	>Tb927.4.570:mRNA-p1 | transcript=Tb927.4.570:mRNA | gene=Tb927.4.570 | organism=Trypanosoma_brucei_brucei_TREU927 | gene_product=Replication factor-A C terminal domain containing protein, putative | transcript_product=Replication factor-A C terminal domain containing protein, putative | location=Tb927_04_v5.1:165137-166888(-) | protein_length=583 | sequence_SO=chromosome | SO=protein_coding_gene…	NaN	NaN	NaN	NaN	NaN	984.1	#DIV/0!	984.1	#DIV/0!	#DIV/0!
Tb927.5.1240:mRNA-p1	>Tb927.5.1240:mRNA-p1 | transcript=Tb927.5.1240:mRNA | gene=Tb927.5.1240 | organism=Trypanosoma_brucei_brucei_TREU927 | gene_product=LicD family, putative | transcript_product=LicD family, putative | location=Tb927_05_v5.1:468272-469330(+) | protein_length=352 | sequence_SO=chromosome | SO=protein_coding_gene | is_pseudo=false	1213.88	1595.72	NaN	NaN	NaN	NaN	1404.8	#DIV/0!	#DIV/0!	#DIV/0!
Tb927.5.1490:mRNA-p1	>Tb927.5.1490:mRNA-p1 | transcript=Tb927.5.1490:mRNA | gene=Tb927.5.1490 | organism=Trypanosoma_brucei_brucei_TREU927 | gene_product=Eukaryotic translation initiation factor 4 gamma 1 | transcript_product=Eukaryotic translation initiation factor 4 gamma 1 | location=Tb927_05_v5.1:528123-531479(-) | protein_length=1118 | sequence_SO=chromosome | SO=protein_coding_gene | is_pseudo=false	NaN	NaN	NaN	NaN	1815.73	1920.79	#DIV/0!	1868.26	#DIV/0!	#DIV/0!
Tb927.5.2030:mRNA-p1	>Tb927.5.2030:mRNA-p1 | transcript=Tb927.5.2030:mRNA | gene=Tb927.5.2030 | organism=Trypanosoma_brucei_brucei_TREU927 | gene_product=hypothetical protein, conserved | transcript_product=hypothetical protein, conserved | location=Tb927_05_v5.1:702561-703775(-) | protein_length=404 | sequence_SO=chromosome | SO=protein_coding_gene | is_pseudo=false	NaN	NaN	1879.86	NaN	NaN	NaN	1879.86	#DIV/0!	#DIV/0!	#DIV/0!
Tb927.5.2470:mRNA-p1	>Tb927.5.2470:mRNA-p1 | transcript=Tb927.5.2470:mRNA | gene=Tb927.5.2470 | organism=Trypanosoma_brucei_brucei_TREU927 | gene_product=hypothetical protein, conserved | transcript_product=hypothetical protein, conserved | location=Tb927_05_v5.1:848767-850167(+) | protein_length=466 | sequence_SO=chromosome | SO=protein_coding_gene | is_pseudo=false	NaN	NaN	NaN	1217.89	1951.03	1026.39	#DIV/0!	1398.43	#DIV/0!	#DIV/0!
Tb927.5.4370:mRNA-p1	>Tb927.5.4370:mRNA-p1 | transcript=Tb927.5.4370:mRNA | gene=Tb927.5.4370 | organism=Trypanosoma_brucei_brucei_TREU927 | gene_product=hypothetical protein, conserved | transcript_product=hypothetical protein, conserved | location=Tb927_05_v5.1:1356634-1357008(-) | protein_length=124 | sequence_SO=chromosome | SO=protein_coding_gene | is_pseudo=false	1301.84	1651.74	NaN	NaN	NaN	NaN	1476.79	#DIV/0!	#DIV/0!	#DIV/0!
Tb927.5.510:mRNA-p1	>Tb927.5.510:mRNA-p1 | transcript=Tb927.5.510:mRNA | gene=Tb927.5.510 | organism=Trypanosoma_brucei_brucei_TREU927 | gene_product=putative succinate dehydrogenase subunit | transcript_product=putative succinate dehydrogenase subunit | location=Tb927_05_v5.1:219185-219568(-) | protein_length=127 | sequence_SO=chromosome | SO=protein_coding_gene | is_pseudo=false	2924.86	2422.82	4997.98	NaN	NaN	NaN	3448.55	#DIV/0!	#DIV/0!	#DIV/0!
Tb927.5.600:mRNA-p1	>Tb927.5.600:mRNA-p1 | transcript=Tb927.5.600:mRNA | gene=Tb927.5.600 | organism=Trypanosoma_brucei_brucei_TREU927 | gene_product=hypothetical protein, conserved | transcript_product=hypothetical protein, conserved | location=Tb927_05_v5.1:241603-241986(-) | protein_length=127 | sequence_SO=chromosome | SO=protein_coding_gene | is_pseudo=false	4646.57	2916.61	NaN	NaN	NaN	NaN	3781.59	#DIV/0!	#DIV/0!	#DIV/0!
Tb927.6.1690:mRNA-p1	>Tb927.6.1690:mRNA-p1 | transcript=Tb927.6.1690:mRNA | gene=Tb927.6.1690 | organism=Trypanosoma_brucei_brucei_TREU927 | gene_product=AUT2/APG4/ATG4 cysteine peptidase, putative, cysteine peptidase, Clan CA, family C54, putative | transcript_product=cysteine peptidase, Clan CA, family C54, putative | location=Tb927_06_v5.1:570113-571096(-) | protein_length=327 | sequence_SO=chromosome | SO=protein…	NaN	727.097	770.672	NaN	NaN	NaN	748.885	#DIV/0!	#DIV/0!	#DIV/0!
Tb927.6.190:mRNA-p1	>Tb927.6.190:mRNA-p1 | transcript=Tb927.6.190:mRNA | gene=Tb927.6.190 | organism=Trypanosoma_brucei_brucei_TREU927 | gene_product=receptor-type adenylate cyclase GRESAG 4, putative | transcript_product=receptor-type adenylate cyclase GRESAG 4, putative | location=Tb927_06_v5.1:72196-75831(-) | protein_length=1211 | sequence_SO=chromosome | SO=protein_coding_gene | is_pseudo=false	NaN	NaN	NaN	NaN	861.207	1077.82	#DIV/0!	969.513	#DIV/0!	#DIV/0!
Tb927.6.2410:mRNA-p1	>Tb927.6.2410:mRNA-p1 | transcript=Tb927.6.2410:mRNA | gene=Tb927.6.2410 | organism=Trypanosoma_brucei_brucei_TREU927 | gene_product=hypothetical protein, conserved | transcript_product=hypothetical protein, conserved | location=Tb927_06_v5.1:742361-742975(+) | protein_length=204 | sequence_SO=chromosome | SO=protein_coding_gene | is_pseudo=false	3528.07	1073.01	NaN	NaN	NaN	NaN	2300.54	#DIV/0!	#DIV/0!	#DIV/0!
Tb927.6.680:mRNA-p1	>Tb927.6.680:mRNA-p1 | transcript=Tb927.6.680:mRNA | gene=Tb927.6.680 | organism=Trypanosoma_brucei_brucei_TREU927 | gene_product=hypothetical protein, conserved | transcript_product=hypothetical protein, conserved | location=Tb927_06_v5.1:283275-284336(-) | protein_length=353 | sequence_SO=chromosome | SO=protein_coding_gene | is_pseudo=false	3341.29	3097.72	NaN	NaN	NaN	NaN	3219.5	#DIV/0!	#DIV/0!	#DIV/0!
Tb927.7.1090:mRNA-p1	>Tb927.7.1090:mRNA-p1 | transcript=Tb927.7.1090:mRNA | gene=Tb927.7.1090 | organism=Trypanosoma_brucei_brucei_TREU927 | gene_product=DNA repair protein RAD5, putative | transcript_product=DNA repair protein RAD5, putative | location=Tb927_07_v5.1:277535-282373(+) | protein_length=1612 | sequence_SO=chromosome | SO=protein_coding_gene | is_pseudo=false	1586.12	910.97	1196.22	NaN	NaN	NaN	1231.1	#DIV/0!	#DIV/0!	#DIV/0!
Tb927.7.1140:mRNA-p1	>Tb927.7.1140:mRNA-p1 | transcript=Tb927.7.1140:mRNA | gene=Tb927.7.1140 | organism=Trypanosoma_brucei_brucei_TREU927 | gene_product=trypanothione/tryparedoxin dependent peroxidase 3, glutathione peroxidase-like protein 3 | transcript_product=trypanothione/tryparedoxin dependent peroxidase 3 | location=Tb927_07_v5.1:292140-292670(+) | protein_length=176 | sequence_SO=chromosome | SO=protein_codin…	NaN	NaN	NaN	NaN	2630.18	47290.8	#DIV/0!	24960.5	#DIV/0!	#DIV/0!
Tb927.7.1172:mRNA-p1	>Tb927.7.1172:mRNA-p1 | transcript=Tb927.7.1172:mRNA | gene=Tb927.7.1172 | organism=Trypanosoma_brucei_brucei_TREU927 | gene_product=hypothetical protein | transcript_product=hypothetical protein | location=Tb927_07_v5.1:300051-300314(+) | protein_length=87 | sequence_SO=chromosome | SO=protein_coding_gene | is_pseudo=false	NaN	NaN	NaN	NaN	2372.93	NaN	#DIV/0!	2372.93	#DIV/0!	#DIV/0!
Tb927.7.1370:mRNA-p1	>Tb927.7.1370:mRNA-p1 | transcript=Tb927.7.1370:mRNA | gene=Tb927.7.1370 | organism=Trypanosoma_brucei_brucei_TREU927 | gene_product=spliced leader RNA PSE-promoter transcription factor, putative | transcript_product=spliced leader RNA PSE-promoter transcription factor, putative | location=Tb927_07_v5.1:350498-352315(+) | protein_length=605 | sequence_SO=chromosome | SO=protein_coding_gene | is_p…	1187.51	1460.16	NaN	NaN	NaN	NaN	1323.84	#DIV/0!	#DIV/0!	#DIV/0!
Tb927.7.1800:mRNA-p1	>Tb927.7.1800:mRNA-p1 | transcript=Tb927.7.1800:mRNA | gene=Tb927.7.1800 | organism=Trypanosoma_brucei_brucei_TREU927 | gene_product=hypothetical protein, conserved | transcript_product=hypothetical protein, conserved | location=Tb927_07_v5.1:440542-441252(+) | protein_length=236 | sequence_SO=chromosome | SO=protein_coding_gene | is_pseudo=false	NaN	NaN	1133.73	NaN	NaN	NaN	1133.73	#DIV/0!	#DIV/0!	#DIV/0!
Tb927.7.2690:mRNA-p1	>Tb927.7.2690:mRNA-p1 | transcript=Tb927.7.2690:mRNA | gene=Tb927.7.2690 | organism=Trypanosoma_brucei_brucei_TREU927 | gene_product=hypothetical protein, conserved | transcript_product=hypothetical protein, conserved | location=Tb927_07_v5.1:703788-704150(-) | protein_length=120 | sequence_SO=chromosome | SO=protein_coding_gene | is_pseudo=false	1321.01	NaN	NaN	NaN	NaN	NaN	1321.01	#DIV/0!	#DIV/0!	#DIV/0!
Tb927.7.3150:mRNA-p1	>Tb927.7.3150:mRNA-p1 | transcript=Tb927.7.3150:mRNA | gene=Tb927.7.3150 | organism=Trypanosoma_brucei_brucei_TREU927 | gene_product=CRAL/TRIO domain containing protein, putative | transcript_product=CRAL/TRIO domain containing protein, putative | location=Tb927_07_v5.1:798592-800280(+) | protein_length=562 | sequence_SO=chromosome | SO=protein_coding_gene | is_pseudo=false	NaN	NaN	NaN	2616.83	NaN	NaN	#DIV/0!	2616.83	#DIV/0!	#DIV/0!
Tb927.7.3590:mRNA-p1	>Tb927.7.3590:mRNA-p1 | transcript=Tb927.7.3590:mRNA | gene=Tb927.7.3590 | organism=Trypanosoma_brucei_brucei_TREU927 | gene_product=conserved protein | transcript_product=conserved protein | location=Tb927_07_v5.1:936438-936893(-) | protein_length=151 | sequence_SO=chromosome | SO=protein_coding_gene | is_pseudo=false	2299.85	NaN	NaN	NaN	NaN	NaN	2299.85	#DIV/0!	#DIV/0!	#DIV/0!
Tb927.7.4130:mRNA-p1	>Tb927.7.4130:mRNA-p1 | transcript=Tb927.7.4130:mRNA | gene=Tb927.7.4130 | organism=Trypanosoma_brucei_brucei_TREU927 | gene_product=hypothetical protein, conserved | transcript_product=hypothetical protein, conserved | location=Tb927_07_v5.1:1096162-1103388(+) | protein_length=2408 | sequence_SO=chromosome | SO=protein_coding_gene | is_pseudo=false	NaN	NaN	NaN	NaN	1665.27	2242.99	#DIV/0!	1954.13	#DIV/0!	#DIV/0!
Tb927.7.4380:mRNA-p1	>Tb927.7.4380:mRNA-p1 | transcript=Tb927.7.4380:mRNA | gene=Tb927.7.4380 | organism=Trypanosoma_brucei_brucei_TREU927 | gene_product=Bromodomain factor 4 | transcript_product=Bromodomain factor 4 | location=Tb927_07_v5.1:1161758-1163650(-) | protein_length=630 | sequence_SO=chromosome | SO=protein_coding_gene | is_pseudo=false	NaN	NaN	NaN	NaN	1608.87	NaN	#DIV/0!	1608.87	#DIV/0!	#DIV/0!
Tb927.7.5640:mRNA-p1	>Tb927.7.5640:mRNA-p1 | transcript=Tb927.7.5640:mRNA | gene=Tb927.7.5640 | organism=Trypanosoma_brucei_brucei_TREU927 | gene_product=G-patch domain containing protein, putative | transcript_product=G-patch domain containing protein, putative | location=Tb927_07_v5.1:1525781-1526596(+) | protein_length=271 | sequence_SO=chromosome | SO=protein_coding_gene | is_pseudo=false	1911.1	1364.35	NaN	NaN	NaN	NaN	1637.73	#DIV/0!	#DIV/0!	#DIV/0!
Tb927.7.5830:mRNA-p1	>Tb927.7.5830:mRNA-p1 | transcript=Tb927.7.5830:mRNA | gene=Tb927.7.5830 | organism=Trypanosoma_brucei_brucei_TREU927 | gene_product=hypothetical protein, conserved | transcript_product=hypothetical protein, conserved | location=Tb927_07_v5.1:1573658-1573978(+) | protein_length=106 | sequence_SO=chromosome | SO=protein_coding_gene | is_pseudo=false	3999.58	2819.01	NaN	NaN	NaN	NaN	3409.3	#DIV/0!	#DIV/0!	#DIV/0!
Tb927.7.5960:mRNA-p1;Tb927.7.5980:mRNA-p1;Tb927.7.6000:mRNA-p1	>Tb927.7.5960:mRNA-p1 | transcript=Tb927.7.5960:mRNA | gene=Tb927.7.5960 | organism=Trypanosoma_brucei_brucei_TREU927 | gene_product=protein associated with differentiation 4, putative | transcript_product=protein associated with differentiation 4, putative | location=Tb927_07_v5.1:1602583-1604379(+) | protein_length=598 | sequence_SO=chromosome | SO=protein_coding_gene | is_pseudo=false;>Tb927.7…	2250.4	1199.06	6487.28	NaN	NaN	NaN	3312.25	#DIV/0!	#DIV/0!	#DIV/0!
Tb927.7.6790:mRNA-p1	>Tb927.7.6790:mRNA-p1 | transcript=Tb927.7.6790:mRNA | gene=Tb927.7.6790 | organism=Trypanosoma_brucei_brucei_TREU927 | gene_product=hypothetical protein, conserved | transcript_product=hypothetical protein, conserved | location=Tb927_07_v5.1:1876709-1878322(-) | protein_length=537 | sequence_SO=chromosome | SO=protein_coding_gene | is_pseudo=false	NaN	NaN	NaN	8087.33	10036	6242.11	#DIV/0!	8121.81	#DIV/0!	#DIV/0!
Tb927.7.6830:mRNA-p1;Tb927.7.6850:mRNA-p1	>Tb927.7.6830:mRNA-p1 | transcript=Tb927.7.6830:mRNA | gene=Tb927.7.6830 | organism=Trypanosoma_brucei_brucei_TREU927 | gene_product=trans-sialidase, putative | transcript_product=trans-sialidase, putative | location=Tb927_07_v5.1:1895981-1897264(-) | protein_length=427 | sequence_SO=chromosome | SO=protein_coding_gene | is_pseudo=false;>Tb927.7.6850:mRNA-p1 | transcript=Tb927.7.6850:mRNA | gene=…	NaN	NaN	1430.74	NaN	NaN	NaN	1430.74	#DIV/0!	#DIV/0!	#DIV/0!
Tb927.7.7210:mRNA-p1	>Tb927.7.7210:mRNA-p1 | transcript=Tb927.7.7210:mRNA | gene=Tb927.7.7210 | organism=Trypanosoma_brucei_brucei_TREU927 | gene_product=Present in the outer mitochondrial membrane proteome 37 | transcript_product=Present in the outer mitochondrial membrane proteome 37 | location=Tb927_07_v5.1:2076515-2078605(-) | protein_length=696 | sequence_SO=chromosome | SO=protein_coding_gene | is_pseudo=false	NaN	NaN	1597.78	NaN	NaN	NaN	1597.78	#DIV/0!	#DIV/0!	#DIV/0!
Tb927.8.1310:mRNA-p1	>Tb927.8.1310:mRNA-p1 | transcript=Tb927.8.1310:mRNA | gene=Tb927.8.1310 | organism=Trypanosoma_brucei_brucei_TREU927 | gene_product=mitochondrial carrier protein | transcript_product=mitochondrial carrier protein | location=Tb927_08_v5.1:424654-425658(-) | protein_length=334 | sequence_SO=chromosome | SO=protein_coding_gene | is_pseudo=false	1265.42	NaN	2599.55	NaN	NaN	NaN	1932.49	#DIV/0!	#DIV/0!	#DIV/0!
Tb927.8.2240:mRNA-p1	>Tb927.8.2240:mRNA-p1 | transcript=Tb927.8.2240:mRNA | gene=Tb927.8.2240 | organism=Trypanosoma_brucei_brucei_TREU927 | gene_product=Tryptophanyl-tRNA synthetase 2 | transcript_product=Tryptophanyl-tRNA synthetase 2 | location=Tb927_08_v5.1:686483-687904(+) | protein_length=473 | sequence_SO=chromosome | SO=protein_coding_gene | is_pseudo=false	NaN	NaN	NaN	NaN	543.021	NaN	#DIV/0!	543.021	#DIV/0!	#DIV/0!
Tb927.8.2440:mRNA-p1	>Tb927.8.2440:mRNA-p1 | transcript=Tb927.8.2440:mRNA | gene=Tb927.8.2440 | organism=Trypanosoma_brucei_brucei_TREU927 | gene_product=hypothetical protein, conserved | transcript_product=hypothetical protein, conserved | location=Tb927_08_v5.1:732010-732615(+) | protein_length=201 | sequence_SO=chromosome | SO=protein_coding_gene | is_pseudo=false	4529.15	5492.04	NaN	NaN	NaN	NaN	5010.59	#DIV/0!	#DIV/0!	#DIV/0!
Tb927.8.3480:mRNA-p1	>Tb927.8.3480:mRNA-p1 | transcript=Tb927.8.3480:mRNA | gene=Tb927.8.3480 | organism=Trypanosoma_brucei_brucei_TREU927 | gene_product=hypothetical protein, conserved | transcript_product=hypothetical protein, conserved | location=Tb927_08_v5.1:1033756-1035582(+) | protein_length=608 | sequence_SO=chromosome | SO=protein_coding_gene | is_pseudo=false	NaN	523.72	NaN	NaN	NaN	NaN	523.72	#DIV/0!	#DIV/0!	#DIV/0!
Tb927.8.3521:mRNA-p1	>Tb927.8.3521:mRNA-p1 | transcript=Tb927.8.3521:mRNA | gene=Tb927.8.3521 | organism=Trypanosoma_brucei_brucei_TREU927 | gene_product=hypothetical protein | transcript_product=hypothetical protein | location=Tb927_08_v5.1:1049855-1050154(+) | protein_length=99 | sequence_SO=chromosome | SO=protein_coding_gene | is_pseudo=false	NaN	NaN	NaN	NaN	964.631	NaN	#DIV/0!	964.631	#DIV/0!	#DIV/0!
Tb927.8.3830:mRNA-p1	>Tb927.8.3830:mRNA-p1 | transcript=Tb927.8.3830:mRNA | gene=Tb927.8.3830 | organism=Trypanosoma_brucei_brucei_TREU927 | gene_product=ATP-dependent DEAD/H RNA helicase, putative, mitochondrial | transcript_product=mitochondrial | location=Tb927_08_v5.1:1139792-1142029(-) | protein_length=745 | sequence_SO=chromosome | SO=protein_coding_gene | is_pseudo=false	NaN	NaN	NaN	NaN	407.917	537.053	#DIV/0!	472.485	#DIV/0!	#DIV/0!
Tb927.8.5420:mRNA-p1	>Tb927.8.5420:mRNA-p1 | transcript=Tb927.8.5420:mRNA | gene=Tb927.8.5420 | organism=Trypanosoma_brucei_brucei_TREU927 | gene_product=methyltransferase domain containing protein, putative | transcript_product=methyltransferase domain containing protein, putative | location=Tb927_08_v5.1:1606120-1607364(-) | protein_length=414 | sequence_SO=chromosome | SO=protein_coding_gene | is_pseudo=false	NaN	NaN	1621.4	NaN	NaN	NaN	1621.4	#DIV/0!	#DIV/0!	#DIV/0!
Tb927.8.5480:mRNA-p1	>Tb927.8.5480:mRNA-p1 | transcript=Tb927.8.5480:mRNA | gene=Tb927.8.5480 | organism=Trypanosoma_brucei_brucei_TREU927 | gene_product=hypothetical protein, conserved | transcript_product=hypothetical protein, conserved | location=Tb927_08_v5.1:1622908-1623933(+) | protein_length=341 | sequence_SO=chromosome | SO=protein_coding_gene | is_pseudo=false	NaN	NaN	NaN	NaN	2920.78	NaN	#DIV/0!	2920.78	#DIV/0!	#DIV/0!
Tb927.8.5690:mRNA-p1	>Tb927.8.5690:mRNA-p1 | transcript=Tb927.8.5690:mRNA | gene=Tb927.8.5690 | organism=Trypanosoma_brucei_brucei_TREU927 | gene_product=KREPB8 | transcript_product=KREPB8 | location=Tb927_08_v5.1:1685081-1686187(+) | protein_length=368 | sequence_SO=chromosome | SO=protein_coding_gene | is_pseudo=false	NaN	NaN	NaN	7954.8	9117.95	NaN	#DIV/0!	8536.37	#DIV/0!	#DIV/0!
Tb927.8.6190:mRNA-p1	>Tb927.8.6190:mRNA-p1 | transcript=Tb927.8.6190:mRNA | gene=Tb927.8.6190 | organism=Trypanosoma_brucei_brucei_TREU927 | gene_product=BolA-like protein, putative | transcript_product=BolA-like protein, putative | location=Tb927_08_v5.1:1801629-1801892(+) | protein_length=87 | sequence_SO=chromosome | SO=protein_coding_gene | is_pseudo=false	722.049	1072.58	NaN	NaN	NaN	NaN	897.314	#DIV/0!	#DIV/0!	#DIV/0!
Tb927.8.630:mRNA-p1	>Tb927.8.630:mRNA-p1 | transcript=Tb927.8.630:mRNA | gene=Tb927.8.630 | organism=Trypanosoma_brucei_brucei_TREU927 | gene_product=lipoate-protein ligase, putative, lipoate biosynthesis protein, putative, lipoyltransferase, putative, lipoyl ligase, putative | transcript_product=lipoyltransferase, putative | location=Tb927_08_v5.1:176866-178404(-) | protein_length=512 | sequence_SO=chromosome | SO=…	331.739	NaN	1206.59	NaN	NaN	NaN	769.164	#DIV/0!	#DIV/0!	#DIV/0!
Tb927.8.6860:mRNA-p1	>Tb927.8.6860:mRNA-p1 | transcript=Tb927.8.6860:mRNA | gene=Tb927.8.6860 | organism=Trypanosoma_brucei_brucei_TREU927 | gene_product=High-temperature-induced dauer-formation protein, putative | transcript_product=High-temperature-induced dauer-formation protein, putative | location=Tb927_08_v5.1:1982971-1985217(-) | protein_length=748 | sequence_SO=chromosome | SO=protein_coding_gene | is_pseudo=…	NaN	NaN	NaN	NaN	5142	NaN	#DIV/0!	5142	#DIV/0!	#DIV/0!
Tb927.8.7110:mRNA-p1	>Tb927.8.7110:mRNA-p1 | transcript=Tb927.8.7110:mRNA | gene=Tb927.8.7110 | organism=Trypanosoma_brucei_brucei_TREU927 | gene_product=Serine/threonine-protein kinase NEK12.1, putative | transcript_product=Serine/threonine-protein kinase NEK12.1, putative | location=Tb927_08_v5.1:2048672-2049994(+) | protein_length=440 | sequence_SO=chromosome | SO=protein_coding_gene | is_pseudo=false	NaN	NaN	NaN	879.263	1593.72	958.883	#DIV/0!	1143.96	#DIV/0!	#DIV/0!
Tb927.8.7530:mRNA-p1	>Tb927.8.7530:mRNA-p1 | transcript=Tb927.8.7530:mRNA | gene=Tb927.8.7530 | organism=Trypanosoma_brucei_brucei_TREU927 | gene_product=3,2-trans-enoyl-CoA isomerase, mitochondrial precursor, putative | transcript_product=3,2-trans-enoyl-CoA isomerase, mitochondrial precursor, putative | location=Tb927_08_v5.1:2168337-2169413(+) | protein_length=358 | sequence_SO=chromosome | SO=protein_coding_gene …	NaN	NaN	NaN	NaN	1775.56	1158.19	#DIV/0!	1466.88	#DIV/0!	#DIV/0!
Tb927.8.7680:mRNA-p1;Tb927.8.7700:mRNA-p1	>Tb927.8.7680:mRNA-p1 | transcript=Tb927.8.7680:mRNA | gene=Tb927.8.7680 | organism=Trypanosoma_brucei_brucei_TREU927 | gene_product=amino acid transporter, putative | transcript_product=amino acid transporter, putative | location=Tb927_08_v5.1:2212523-2213986(+) | protein_length=487 | sequence_SO=chromosome | SO=protein_coding_gene | is_pseudo=false;>Tb927.8.7700:mRNA-p1 | transcript=Tb927.8.770…	NaN	NaN	NaN	1906.55	NaN	2147.15	#DIV/0!	2026.85	#DIV/0!	#DIV/0!
Tb927.8.850:mRNA-p1	>Tb927.8.850:mRNA-p1 | transcript=Tb927.8.850:mRNA | gene=Tb927.8.850 | organism=Trypanosoma_brucei_brucei_TREU927 | gene_product=hypothetical protein, conserved | transcript_product=hypothetical protein, conserved | location=Tb927_08_v5.1:247305-249641(-) | protein_length=778 | sequence_SO=chromosome | SO=protein_coding_gene | is_pseudo=false	451.362	NaN	NaN	NaN	NaN	NaN	451.362	#DIV/0!	#DIV/0!	#DIV/0!
Tb927.8.910:mRNA-p1	>Tb927.8.910:mRNA-p1 | transcript=Tb927.8.910:mRNA | gene=Tb927.8.910 | organism=Trypanosoma_brucei_brucei_TREU927 | gene_product=hypothetical protein, conserved | transcript_product=hypothetical protein, conserved | location=Tb927_08_v5.1:283743-285140(-) | protein_length=465 | sequence_SO=chromosome | SO=protein_coding_gene | is_pseudo=false	NaN	NaN	NaN	NaN	3421.26	NaN	#DIV/0!	3421.26	#DIV/0!	#DIV/0!
Tb927.9.10650:mRNA-p1	>Tb927.9.10650:mRNA-p1 | transcript=Tb927.9.10650:mRNA | gene=Tb927.9.10650 | organism=Trypanosoma_brucei_brucei_TREU927 | gene_product=hypothetical protein | transcript_product=hypothetical protein | location=Tb927_09_v5.1:1686880-1687275(-) | protein_length=131 | sequence_SO=chromosome | SO=protein_coding_gene | is_pseudo=false	NaN	NaN	NaN	NaN	591.077	316.516	#DIV/0!	453.796	#DIV/0!	#DIV/0!
Tb927.9.10840:mRNA-p1	>Tb927.9.10840:mRNA-p1 | transcript=Tb927.9.10840:mRNA | gene=Tb927.9.10840 | organism=Trypanosoma_brucei_brucei_TREU927 | gene_product=hypothetical protein, conserved | transcript_product=hypothetical protein, conserved | location=Tb927_09_v5.1:1709706-1711082(-) | protein_length=458 | sequence_SO=chromosome | SO=protein_coding_gene | is_pseudo=false	1403.77	NaN	1647.71	NaN	NaN	NaN	1525.74	#DIV/0!	#DIV/0!	#DIV/0!
Tb927.9.11790:mRNA-p1;Tb927.9.11800:mRNA-p1	>Tb927.9.11790:mRNA-p1 | transcript=Tb927.9.11790:mRNA | gene=Tb927.9.11790 | organism=Trypanosoma_brucei_brucei_TREU927 | gene_product=membrane transporter protein, putative | transcript_product=membrane transporter protein, putative | location=Tb927_09_v5.1:1834931-1836442(+) | protein_length=503 | sequence_SO=chromosome | SO=protein_coding_gene | is_pseudo=false;>Tb927.9.11800:mRNA-p1 | transc…	1287.18	1229.58	804.14	NaN	NaN	NaN	1106.97	#DIV/0!	#DIV/0!	#DIV/0!
Tb927.9.11810:mRNA-p1	>Tb927.9.11810:mRNA-p1 | transcript=Tb927.9.11810:mRNA | gene=Tb927.9.11810 | organism=Trypanosoma_brucei_brucei_TREU927 | gene_product=membrane transporter protein, putative | transcript_product=membrane transporter protein, putative | location=Tb927_09_v5.1:1838899-1840347(+) | protein_length=482 | sequence_SO=chromosome | SO=protein_coding_gene | is_pseudo=false	NaN	NaN	10540.4	NaN	NaN	NaN	10540.4	#DIV/0!	#DIV/0!	#DIV/0!
Tb927.9.11830:mRNA-p1	>Tb927.9.11830:mRNA-p1 | transcript=Tb927.9.11830:mRNA | gene=Tb927.9.11830 | organism=Trypanosoma_brucei_brucei_TREU927 | gene_product=hypothetical protein, conserved | transcript_product=hypothetical protein, conserved | location=Tb927_09_v5.1:1843239-1845200(+) | protein_length=653 | sequence_SO=chromosome | SO=protein_coding_gene | is_pseudo=false	1989.49	2967.74	2881.75	NaN	NaN	NaN	2613	#DIV/0!	#DIV/0!	#DIV/0!
Tb927.9.12080:mRNA-p1	>Tb927.9.12080:mRNA-p1 | transcript=Tb927.9.12080:mRNA | gene=Tb927.9.12080 | organism=Trypanosoma_brucei_brucei_TREU927 | gene_product=hypothetical protein, conserved | transcript_product=hypothetical protein, conserved | location=Tb927_09_v5.1:1884947-1885498(+) | protein_length=183 | sequence_SO=chromosome | SO=protein_coding_gene | is_pseudo=false	4111.94	6295.66	NaN	NaN	NaN	NaN	5203.8	#DIV/0!	#DIV/0!	#DIV/0!
Tb927.9.12140:mRNA-p1	>Tb927.9.12140:mRNA-p1 | transcript=Tb927.9.12140:mRNA | gene=Tb927.9.12140 | organism=Trypanosoma_brucei_brucei_TREU927 | gene_product=mitochondrial carrier protein | transcript_product=mitochondrial carrier protein | location=Tb927_09_v5.1:1896837-1897829(+) | protein_length=330 | sequence_SO=chromosome | SO=protein_coding_gene | is_pseudo=false	1256.26	1126.73	1644.42	NaN	NaN	NaN	1342.47	#DIV/0!	#DIV/0!	#DIV/0!
Tb927.9.12390:mRNA-p1	>Tb927.9.12390:mRNA-p1 | transcript=Tb927.9.12390:mRNA | gene=Tb927.9.12390 | organism=Trypanosoma_brucei_brucei_TREU927 | gene_product=hypothetical protein, conserved | transcript_product=hypothetical protein, conserved | location=Tb927_09_v5.1:1935698-1936309(+) | protein_length=203 | sequence_SO=chromosome | SO=protein_coding_gene | is_pseudo=false	NaN	NaN	NaN	3333.37	4159.09	NaN	#DIV/0!	3746.23	#DIV/0!	#DIV/0!
Tb927.9.13150:mRNA-p1	>Tb927.9.13150:mRNA-p1 | transcript=Tb927.9.13150:mRNA | gene=Tb927.9.13150 | organism=Trypanosoma_brucei_brucei_TREU927 | gene_product=TFIIF-stimulated CTD phosphatase, putative | transcript_product=TFIIF-stimulated CTD phosphatase, putative | location=Tb927_09_v5.1:2079847-2080698(+) | protein_length=283 | sequence_SO=chromosome | SO=protein_coding_gene | is_pseudo=false	NaN	NaN	NaN	1524.57	646.992	1549.46	#DIV/0!	1240.34	#DIV/0!	#DIV/0!
Tb927.9.13340:mRNA-p1	>Tb927.9.13340:mRNA-p1 | transcript=Tb927.9.13340:mRNA | gene=Tb927.9.13340 | organism=Trypanosoma_brucei_brucei_TREU927 | gene_product=Nop53 (60S ribosomal biogenesis), putative | transcript_product=Nop53 (60S ribosomal biogenesis), putative | location=Tb927_09_v5.1:2105856-2106791(-) | protein_length=311 | sequence_SO=chromosome | SO=protein_coding_gene | is_pseudo=false	1790.19	441.29	NaN	NaN	NaN	NaN	1115.74	#DIV/0!	#DIV/0!	#DIV/0!
Tb927.9.13630:mRNA-p1	>Tb927.9.13630:mRNA-p1 | transcript=Tb927.9.13630:mRNA | gene=Tb927.9.13630 | organism=Trypanosoma_brucei_brucei_TREU927 | gene_product=hypothetical protein, conserved | transcript_product=hypothetical protein, conserved | location=Tb927_09_v5.1:2169893-2171011(-) | protein_length=372 | sequence_SO=chromosome | SO=protein_coding_gene | is_pseudo=false	709.445	NaN	NaN	NaN	NaN	NaN	709.445	#DIV/0!	#DIV/0!	#DIV/0!
Tb927.9.1365:mRNA-p1	>Tb927.9.1365:mRNA-p1 | transcript=Tb927.9.1365:mRNA | gene=Tb927.9.1365 | organism=Trypanosoma_brucei_brucei_TREU927 | gene_product=hypothetical protein | transcript_product=hypothetical protein | location=Tb927_09_v5.1:342574-342801(-) | protein_length=75 | sequence_SO=chromosome | SO=protein_coding_gene | is_pseudo=false	881.044	599.587	NaN	NaN	NaN	NaN	740.316	#DIV/0!	#DIV/0!	#DIV/0!
Tb927.9.1470:mRNA-p1	>Tb927.9.1470:mRNA-p1 | transcript=Tb927.9.1470:mRNA | gene=Tb927.9.1470 | organism=Trypanosoma_brucei_brucei_TREU927 | gene_product=hypothetical protein, conserved | transcript_product=hypothetical protein, conserved | location=Tb927_09_v5.1:355382-355852(-) | protein_length=156 | sequence_SO=chromosome | SO=protein_coding_gene | is_pseudo=false	NaN	NaN	NaN	NaN	14467.8	NaN	#DIV/0!	14467.8	#DIV/0!	#DIV/0!
Tb927.9.15829:mRNA-p1	>Tb927.9.15829:mRNA-p1 | transcript=Tb927.9.15829:mRNA | gene=Tb927.9.15829 | organism=Trypanosoma_brucei_brucei_TREU927 | gene_product=unspecified product | transcript_product=unspecified product | location=Tb927_09_v5.1:2506778-2507035(-) | protein_length=85 | sequence_SO=chromosome | SO=protein_coding_gene | is_pseudo=false	445.53	389.19	NaN	NaN	NaN	NaN	417.36	#DIV/0!	#DIV/0!	#DIV/0!
Tb927.9.6110:mRNA-p1	>Tb927.9.6110:mRNA-p1 | transcript=Tb927.9.6110:mRNA | gene=Tb927.9.6110 | organism=Trypanosoma_brucei_brucei_TREU927 | gene_product=Nucleus and spindle associated protein 2 | transcript_product=Nucleus and spindle associated protein 2 | location=Tb927_09_v5.1:1014550-1017504(+) | protein_length=984 | sequence_SO=chromosome | SO=protein_coding_gene | is_pseudo=false	NaN	NaN	NaN	NaN	583.536	NaN	#DIV/0!	583.536	#DIV/0!	#DIV/0!
A0A075B5S5	>tr|A0A075B5S5|A0A075B5S5_MOUSE Immunoglobulin heavy variable 7-4 OS=Mus musculus OX=10090 GN=Ighv7-4 PE=4 SV=1	NaN	NaN	1716.93	NaN	67085.4	1349.94	1716.93	34217.7	19.9295	#DIV/0!
Tb927.11.18850.1-p1	>Tb927.11.18850.1-p1 | transcript=Tb927.11.18850.1 | gene=Tb927.11.18850 | organism=Trypanosoma_brucei_brucei_TREU927 | gene_product=variant surface protein (VSG), putative | transcript_product=variant surface protein (VSG), putative | location=Tb927_11_RH_fork_v5.1:65549-66691(+) | protein_length=380 | sequence_SO=chromosome | SO=protein_coding_gene | is_pseudo=false	1032.31	22968	NaN	NaN	20588.9	411336	12000.1	215963	17.9967	0.406702
Tb927.11.12580:mRNA-p1	>Tb927.11.12580:mRNA-p1 | transcript=Tb927.11.12580:mRNA | gene=Tb927.11.12580 | organism=Trypanosoma_brucei_brucei_TREU927 | gene_product=hypothetical protein, conserved | transcript_product=hypothetical protein, conserved | location=Tb927_11_v5.1:3372222-3373403(+) | protein_length=393 | sequence_SO=chromosome | SO=protein_coding_gene | is_pseudo=false	401.476	NaN	NaN	12668.4	1169.29	NaN	401.476	6918.82	17.2335	#DIV/0!
P01665;P01666	>sp|P01665|KV3AD_MOUSE Ig kappa chain V-III region PC 7043 OS=Mus musculus OX=10090 PE=1 SV=1;>sp|P01666|KV3AE_MOUSE Ig kappa chain V-III region PC 7183 OS=Mus musculus OX=10090 PE=1 SV=1	NaN	735.912	NaN	3192.9	29909.6	4513.74	735.912	12538.7	17.0384	#DIV/0!
P0C6F1	>sp|P0C6F1|DYH2_MOUSE Dynein axonemal heavy chain 2 OS=Mus musculus OX=10090 GN=Dnah2 PE=1 SV=1	NaN	1562.6	NaN	20555	NaN	NaN	1562.6	20555	13.1543	#DIV/0!
Tb927.6.1540:mRNA-p1	>Tb927.6.1540:mRNA-p1 | transcript=Tb927.6.1540:mRNA | gene=Tb927.6.1540 | organism=Trypanosoma_brucei_brucei_TREU927 | gene_product=Yip1 domain containing protein, putative | transcript_product=Yip1 domain containing protein, putative | location=Tb927_06_v5.1:536815-537975(-) | protein_length=386 | sequence_SO=chromosome | SO=protein_coding_gene | is_pseudo=false	NaN	2122.06	2976.04	5632.18	49535.2	NaN	2549.05	27583.7	10.8212	0.372334
E9Q0F0	>tr|E9Q0F0|E9Q0F0_MOUSE Keratin 78 OS=Mus musculus OX=10090 GN=Krt78 PE=1 SV=1	4361.33	1464.91	9283.66	51895.7	30036.3	51712.5	5036.63	44548.2	8.84483	0.00654126
Tb927.10.1770:mRNA-p1	>Tb927.10.1770:mRNA-p1 | transcript=Tb927.10.1770:mRNA | gene=Tb927.10.1770 | organism=Trypanosoma_brucei_brucei_TREU927 | gene_product=hypothetical protein | transcript_product=hypothetical protein | location=Tb927_10_v5.1:467113-467907(-) | protein_length=264 | sequence_SO=chromosome | SO=protein_coding_gene | is_pseudo=false	NaN	NaN	222.678	614.42	3897.41	1040.7	222.678	1850.84	8.31173	#DIV/0!
P05367	>sp|P05367|SAA2_MOUSE Serum amyloid A-2 protein OS=Mus musculus OX=10090 GN=Saa2 PE=1 SV=1	58944.6	4181.37	19530.6	191407	410705	67715.3	27552.2	223276	8.10375	0.126347
Q9D411	>sp|Q9D411|TSSK4_MOUSE Testis-specific serine/threonine-protein kinase 4 OS=Mus musculus OX=10090 GN=Tssk4 PE=1 SV=1	795.99	2062.16	NaN	12742.3	8785.14	10286.8	1429.07	10604.8	7.42073	0.00984005
A0A075B5T1	>tr|A0A075B5T1|A0A075B5T1_MOUSE Immunoglobulin heavy variable V12-3 (Fragment) OS=Mus musculus OX=10090 GN=Ighv12-3 PE=4 SV=2	NaN	NaN	1604.07	NaN	11328.7	NaN	1604.07	11328.7	7.06248	#DIV/0!
P33622	>sp|P33622|APOC3_MOUSE Apolipoprotein C-III OS=Mus musculus OX=10090 GN=Apoc3 PE=1 SV=2	1359.28	1496.57	17367.7	15434.3	109851	16491.8	6741.17	47259.2	7.01054	0.270904
P17897	>sp|P17897|LYZ1_MOUSE Lysozyme C-1 OS=Mus musculus OX=10090 GN=Lyz1 PE=1 SV=1	8619.59	2422.91	4606.7	42332.4	59603.7	7494.74	5216.4	36476.9	6.99274	0.112762
P05366	>sp|P05366|SAA1_MOUSE Serum amyloid A-1 protein OS=Mus musculus OX=10090 GN=Saa1 PE=1 SV=2	43143.9	4428.17	17696.9	156805	162545	102925	21756.3	140759	6.46978	0.00577594
P14106	>sp|P14106|C1QB_MOUSE Complement C1q subcomponent subunit B OS=Mus musculus OX=10090 GN=C1qb PE=1 SV=2	14442.1	11724.6	43813.6	33505.5	263807	154259	23326.8	150524	6.45285	0.131739
A0A087WPN7	>tr|A0A087WPN7|A0A087WPN7_MOUSE Immunoglobulin heavy variable 13-2 OS=Mus musculus OX=10090 GN=Ighv13-2 PE=4 SV=2	NaN	NaN	4094.8	NaN	43582.8	7284.58	4094.8	25433.7	6.21121	#DIV/0!
Tb09.v4.0009:mRNA-p1;Tb927.9.15660:mRNA-p1	>Tb09.v4.0009:mRNA-p1 | transcript=Tb09.v4.0009:mRNA | gene=Tb09.v4.0009 | organism=Trypanosoma_brucei_brucei_TREU927 | gene_product=chrIX additional, unordered contigs, adenylyl cyclase, putative, expression site-associated gene 4 (ESAG4) protein, putative, receptor-type adenylate cyclase, putative, expression site-associated protein (ESAG), putative | transcript_product=receptor-type adenylate …	8134.47	3121.76	2684.48	48400.9	10480.4	25074.9	4646.9	27985.4	6.02238	0.105138
Q02105	>sp|Q02105|C1QC_MOUSE Complement C1q subcomponent subunit C OS=Mus musculus OX=10090 GN=C1qc PE=1 SV=2	6620.33	3801.7	17656.7	NaN	72579	39461.6	9359.58	56020.3	5.98535	0.0407104
P97350	>sp|P97350|PKP1_MOUSE Plakophilin-1 OS=Mus musculus OX=10090 GN=Pkp1 PE=1 SV=1	NaN	364.222	2651.03	9077.91	11534.2	5758.04	1507.62	8790.04	5.8304	0.0518484
P06728	>sp|P06728|APOA4_MOUSE Apolipoprotein A-IV OS=Mus musculus OX=10090 GN=Apoa4 PE=1 SV=3	25291.5	13264.6	139265	266253	518886	230961	59273.7	338700	5.71417	0.0479258
Q8R242	>sp|Q8R242|DIAC_MOUSE Di-N-acetylchitobiase OS=Mus musculus OX=10090 GN=Ctbs PE=1 SV=2	NaN	NaN	595.951	NaN	3249.88	NaN	595.951	3249.88	5.45326	#DIV/0!
A0A0B4J1N0	>tr|A0A0B4J1N0|A0A0B4J1N0_MOUSE Immunoglobulin heavy variable 1-76 OS=Mus musculus OX=10090 GN=Ighv1-76 PE=1 SV=1	50935.8	19685.2	124712	82555.1	624363	NaN	65110.8	353459	5.42858	0.255859
P04945	>sp|P04945|KV6AB_MOUSE Ig kappa chain V-VI region NQ2-6.1 OS=Mus musculus OX=10090 PE=2 SV=1	6926.66	2285.82	35729.1	34217.1	178734	29331.6	14980.5	80761	5.39107	0.259534
Q60994	>sp|Q60994|ADIPO_MOUSE Adiponectin OS=Mus musculus OX=10090 GN=Adipoq PE=1 SV=2	NaN	NaN	4084.62	NaN	21316.4	NaN	4084.62	21316.4	5.21869	#DIV/0!
A0A075B5X0	>tr|A0A075B5X0|A0A075B5X0_MOUSE Immunoglobulin heavy variable V1-59 OS=Mus musculus OX=10090 GN=Ighv1-59 PE=4 SV=1	4773.48	6565.86	41296.3	21190.5	222204	28367.6	17545.2	90587.3	5.16308	0.336303
Tb927.2.6150:mRNA-p1	>Tb927.2.6150:mRNA-p1 | transcript=Tb927.2.6150:mRNA | gene=Tb927.2.6150 | organism=Trypanosoma_brucei_brucei_TREU927 | gene_product=adenosine transporter 2 | transcript_product=adenosine transporter 2 | location=Tb927_02_v5.1:1107481-1108869(+) | protein_length=462 | sequence_SO=chromosome | SO=protein_coding_gene | is_pseudo=false	NaN	NaN	2747.28	NaN	NaN	14038.6	2747.28	14038.6	5.11002	#DIV/0!
Q922U2	>sp|Q922U2|K2C5_MOUSE Keratin, type II cytoskeletal 5 OS=Mus musculus OX=10090 GN=Krt5 PE=1 SV=1	76016.7	43928.6	164841	369577	523658	524446	94928.6	472560	4.97806	0.00387874
P98086	>sp|P98086|C1QA_MOUSE Complement C1q subcomponent subunit A OS=Mus musculus OX=10090 GN=C1qa PE=1 SV=2	6003.46	4132.1	11892.6	12392.5	69919.7	26241.4	7342.71	36184.5	4.92795	0.174519
A0A075B5T3	>tr|A0A075B5T3|A0A075B5T3_MOUSE Immunoglobulin heavy variable 6-6 (Fragment) OS=Mus musculus OX=10090 GN=Ighv6-6 PE=4 SV=1	62846.5	35613.2	236609	312223	1.0836e+06	224009	111689	539942	4.83432	0.201117
P12246	>sp|P12246|SAMP_MOUSE Serum amyloid P-component OS=Mus musculus OX=10090 GN=Apcs PE=1 SV=2	14792.9	12439.6	82729	123890	363870	41483.2	36653.8	176414	4.81299	0.232467
A0A075B5J7	>tr|A0A075B5J7|A0A075B5J7_MOUSE Immunoglobulin kappa variable 14-130 OS=Mus musculus OX=10090 GN=Igkv14-130 PE=4 SV=7	NaN	1551.85	3395.84	4265.74	25359.2	5791.2	2473.85	11805.4	4.77207	0.366505
P31532	>sp|P31532|SAA4_MOUSE Serum amyloid A-4 protein OS=Mus musculus OX=10090 GN=Saa4 PE=1 SV=2	5772.21	4363.66	24777.9	17612.2	127279	20865.8	11637.9	55252.2	4.7476	0.299519
Q03311	>sp|Q03311|CHLE_MOUSE Cholinesterase OS=Mus musculus OX=10090 GN=Bche PE=1 SV=2	NaN	NaN	1616.78	NaN	7641.36	NaN	1616.78	7641.36	4.72629	#DIV/0!
A0A1Y7VJN6;P03987	>tr|A0A1Y7VJN6|A0A1Y7VJN6_MOUSE Immunoglobulin heavy constant gamma 3 (Fragment) OS=Mus musculus OX=10090 GN=Ighg3 PE=4 SV=1;>sp|P03987|IGHG3_MOUSE Ig gamma-3 chain C region OS=Mus musculus OX=10090 PE=1 SV=2	232016	197188	1.31655e+06	2.00051e+06	5.44952e+06	797966	581919	2.74933e+06	4.72459	0.207154
Tb927.4.510:mRNA-p1	>Tb927.4.510:mRNA-p1 | transcript=Tb927.4.510:mRNA | gene=Tb927.4.510 | organism=Trypanosoma_brucei_brucei_TREU927 | gene_product=hypothetical protein, conserved | transcript_product=hypothetical protein, conserved | location=Tb927_04_v5.1:144166-144483(-) | protein_length=105 | sequence_SO=chromosome | SO=protein_coding_gene | is_pseudo=false	2502.27	2032.47	1158.62	NaN	3094.32	14575.6	1897.79	8834.97	4.6554	0.205785
Tb927.7.5200:mRNA-p1	>Tb927.7.5200:mRNA-p1 | transcript=Tb927.7.5200:mRNA | gene=Tb927.7.5200 | organism=Trypanosoma_brucei_brucei_TREU927 | gene_product=zinc finger protein, FYVE/PHD-type, putative | transcript_product=zinc finger protein, FYVE/PHD-type, putative | location=Tb927_07_v5.1:1369681-1371855(+) | protein_length=724 | sequence_SO=chromosome | SO=protein_coding_gene | is_pseudo=false	NaN	2202.82	2654.58	NaN	NaN	11306.5	2428.7	11306.5	4.65538	#DIV/0!
A0A075B5N9	>tr|A0A075B5N9|A0A075B5N9_MOUSE Immunoglobulin kappa variable 3-7 OS=Mus musculus OX=10090 GN=Igkv3-7 PE=4 SV=7	6386.05	4793.32	25872.3	22001.2	126999	23475.8	12350.5	57492	4.65502	0.271396
Q61805	>sp|Q61805|LBP_MOUSE Lipopolysaccharide-binding protein OS=Mus musculus OX=10090 GN=Lbp PE=1 SV=2	885.346	1541.68	8573.16	6573.43	33461.6	10832.3	3666.73	16955.8	4.62422	0.201325
Tb11.v5.0167.1-p1;Tb927.7.4850:mRNA-p1	>Tb11.v5.0167.1-p1 | transcript=Tb11.v5.0167.1 | gene=Tb11.v5.0167 | organism=Trypanosoma_brucei_brucei_TREU927 | gene_product=hypothetical protein, conserved | transcript_product=hypothetical protein, conserved | location=Tb927_11_bin_v5.1:187340-188026(-) | protein_length=228 | sequence_SO=contig | SO=protein_coding_gene | is_pseudo=false;>Tb927.7.4850:mRNA-p1 | transcript=Tb927.7.4850:mRNA | g…	NaN	510.667	NaN	NaN	2329.11	NaN	510.667	2329.11	4.56091	#DIV/0!
Q9QWL7	>sp|Q9QWL7|K1C17_MOUSE Keratin, type I cytoskeletal 17 OS=Mus musculus OX=10090 GN=Krt17 PE=1 SV=3	4204.04	1718.24	10727.8	17994.4	27044.8	30711.6	5550.02	25250.2	4.54958	0.0131717
Q8BGZ7	>sp|Q8BGZ7|K2C75_MOUSE Keratin, type II cytoskeletal 75 OS=Mus musculus OX=10090 GN=Krt75 PE=1 SV=1	NaN	NaN	3413.61	NaN	14456.8	15802	3413.61	15129.4	4.43209	#DIV/0!
A0A075B5X2	>tr|A0A075B5X2|A0A075B5X2_MOUSE Immunoglobulin heavy variable V1-63 (Fragment) OS=Mus musculus OX=10090 GN=Ighv1-63 PE=4 SV=1	NaN	NaN	2554.82	NaN	19679.8	2959.24	2554.82	11319.5	4.43064	#DIV/0!
A0A075B5K6	>tr|A0A075B5K6|A0A075B5K6_MOUSE Immunoglobulin kappa variable 2-109 (Fragment) OS=Mus musculus OX=10090 GN=Igkv2-109 PE=4 SV=4	17781.5	12217.9	93097.6	79740.8	411755	50872.8	41032.3	180790	4.40603	0.304253
Tb927.9.15810:mRNA-p1	>Tb927.9.15810:mRNA-p1 | transcript=Tb927.9.15810:mRNA | gene=Tb927.9.15810 | organism=Trypanosoma_brucei_brucei_TREU927 | gene_product=retrotransposon hot spot protein 3 (RHS3), putative | transcript_product=retrotransposon hot spot protein 3 (RHS3), putative | location=Tb927_09_v5.1:2500454-2502226(-) | protein_length=590 | sequence_SO=chromosome | SO=protein_coding_gene | is_pseudo=false	3937.86	4943.5	4592.14	18997.3	10894.1	29141.1	4491.17	19677.5	4.38138	0.0453504
A0A140T8N9	>tr|A0A140T8N9|A0A140T8N9_MOUSE Immunoglobulin kappa variable 6-32 (Fragment) OS=Mus musculus OX=10090 GN=Igkv6-32 PE=4 SV=2	139551	78826.5	763171	529506	3321540	449242	327183	1.43343e+06	4.38113	0.317452
Tb927.6.1450:mRNA-p1	>Tb927.6.1450:mRNA-p1 | transcript=Tb927.6.1450:mRNA | gene=Tb927.6.1450 | organism=Trypanosoma_brucei_brucei_TREU927 | gene_product=hypothetical protein, conserved | transcript_product=hypothetical protein, conserved | location=Tb927_06_v5.1:513113-513955(-) | protein_length=280 | sequence_SO=chromosome | SO=protein_coding_gene | is_pseudo=false	151	NaN	233.849	NaN	839.195	NaN	192.424	839.195	4.36118	#DIV/0!
Q9Z126	>sp|Q9Z126|PLF4_MOUSE Platelet factor 4 OS=Mus musculus OX=10090 GN=Pf4 PE=1 SV=1	NaN	NaN	1576.36	6838.55	NaN	NaN	1576.36	6838.55	4.33818	#DIV/0!
P10107	>sp|P10107|ANXA1_MOUSE Annexin A1 OS=Mus musculus OX=10090 GN=Anxa1 PE=1 SV=2	1151.86	NaN	NaN	9001.85	2904.19	3053.65	1151.86	4986.56	4.32916	#DIV/0!
Q61781	>sp|Q61781|K1C14_MOUSE Keratin, type I cytoskeletal 14 OS=Mus musculus OX=10090 GN=Krt14 PE=1 SV=2	209197	117230	519966	920450	1203134	1.52785e+06	282131	1.21714e+06	4.31412	0.0119056
Q6IFX2	>sp|Q6IFX2|K1C42_MOUSE Keratin, type I cytoskeletal 42 OS=Mus musculus OX=10090 GN=Krt42 PE=1 SV=1	48583.7	18368.2	147543	223478	315779	357251	71498.2	298836	4.17963	0.0149366
O09049	>sp|O09049|REG3G_MOUSE Regenerating islet-derived protein 3-gamma OS=Mus musculus OX=10090 GN=Reg3g PE=1 SV=1	NaN	NaN	1038.43	NaN	4339.81	NaN	1038.43	4339.81	4.1792	#DIV/0!
Tb927.3.1730:mRNA-p1	>Tb927.3.1730:mRNA-p1 | transcript=Tb927.3.1730:mRNA | gene=Tb927.3.1730 | organism=Trypanosoma_brucei_brucei_TREU927 | gene_product=translation elongation factor P, putative | transcript_product=translation elongation factor P, putative | location=Tb927_03_v5.1:452166-452861(-) | protein_length=231 | sequence_SO=chromosome | SO=protein_coding_gene | is_pseudo=false	NaN	859.232	515.231	1982.19	4306	2314.95	687.231	2867.71	4.17285	0.10437
A0A075B5R2	>tr|A0A075B5R2|A0A075B5R2_MOUSE Immunoglobulin heavy variable 7-3 (Fragment) OS=Mus musculus OX=10090 GN=Ighv7-3 PE=4 SV=2	2236.79	1873.23	24413	9046.25	101206	8487.22	9507.68	39579.8	4.16293	0.396546
P50446	>sp|P50446|K2C6A_MOUSE Keratin, type II cytoskeletal 6A OS=Mus musculus OX=10090 GN=Krt6a PE=1 SV=3	167717	83419.2	405248	692744	996400	1.04283e+06	218795	910660	4.16216	0.00905913
P01660	>sp|P01660|KV3A8_MOUSE Ig kappa chain V-III region PC 3741/TEPC 111 OS=Mus musculus OX=10090 PE=1 SV=1	37726.3	41850.6	129732	115288	563498	184315	69769.8	287700	4.12357	0.20098
A0A075B5M4	>tr|A0A075B5M4|A0A075B5M4_MOUSE Immunoglobulin kappa variable 4-57-1 (Fragment) OS=Mus musculus OX=10090 GN=Igkv4-57-1 PE=4 SV=1	1282.67	883.712	7540.37	4758.79	21736.8	NaN	3235.58	13247.8	4.09441	0.24332
Q05020	>sp|Q05020|APOC2_MOUSE Apolipoprotein C-II OS=Mus musculus OX=10090 GN=Apoc2 PE=2 SV=1	NaN	NaN	10843.1	5051.82	115693	12301.3	10843.1	44348.7	4.09003	#DIV/0!
Q02257	>sp|Q02257|PLAK_MOUSE Junction plakoglobin OS=Mus musculus OX=10090 GN=Jup PE=1 SV=3	10650	3795.31	17803	39039.9	54680.7	38122.5	10749.4	43947.7	4.08838	0.00783531
A0A0B4J1J7	>tr|A0A0B4J1J7|A0A0B4J1J7_MOUSE Immunoglobulin heavy variable 1-82 OS=Mus musculus OX=10090 GN=Ighv1-82 PE=1 SV=1	86446.3	89712.4	519861	NaN	1647524	243936	232007	945730	4.07631	0.288792
Q8CG16	>sp|Q8CG16|C1RA_MOUSE Complement C1r-A subcomponent OS=Mus musculus OX=10090 GN=C1ra PE=1 SV=1	9698.85	7296.08	37483.6	10209.3	139376	71654.1	18159.5	73746.5	4.06104	0.222668
Tb927.5.3280:mRNA-p1	>Tb927.5.3280:mRNA-p1 | transcript=Tb927.5.3280:mRNA | gene=Tb927.5.3280 | organism=Trypanosoma_brucei_brucei_TREU927 | gene_product=Basal body protein | transcript_product=Basal body protein | location=Tb927_05_v5.1:1083945-1087511(-) | protein_length=1188 | sequence_SO=chromosome | SO=protein_coding_gene | is_pseudo=false	8766.12	23848.5	38598.7	98251.8	NaN	93407.8	23737.8	95829.8	4.03702	0.00772597
G5E8Z3	>tr|G5E8Z3|G5E8Z3_MOUSE RIKEN cDNA 2310050C09 gene OS=Mus musculus OX=10090 GN=2310050C09Rik PE=1 SV=1	NaN	NaN	928.681	3739.34	NaN	NaN	928.681	3739.34	4.0265	#DIV/0!
A0A075B5S2	>tr|A0A075B5S2|A0A075B5S2_MOUSE Immunoglobulin heavy variable 7-1 (Fragment) OS=Mus musculus OX=10090 GN=Ighv7-1 PE=1 SV=2	15999.9	4234.85	34256.9	40069.7	154502	23023.5	18163.9	72531.8	3.99319	0.267036
A0A075B693	>tr|A0A075B693|A0A075B693_MOUSE Immunoglobulin heavy variable V8-4 OS=Mus musculus OX=10090 GN=Ighv8-4 PE=4 SV=1	NaN	NaN	3606.22	NaN	14172.9	NaN	3606.22	14172.9	3.93013	#DIV/0!
Q8BND5	>sp|Q8BND5|QSOX1_MOUSE Sulfhydryl oxidase 1 OS=Mus musculus OX=10090 GN=Qsox1 PE=1 SV=1	13840	24347.7	102629	76413	364407	111504	46939	184108	3.92228	0.222035
Q9CZN8	>sp|Q9CZN8|GATA_MOUSE Glutamyl-tRNA(Gln) amidotransferase subunit A, mitochondrial OS=Mus musculus OX=10090 GN=Qrsl1 PE=1 SV=1	NaN	NaN	1521.94	NaN	5965.48	NaN	1521.94	5965.48	3.91965	#DIV/0!
Q6IFZ6	>sp|Q6IFZ6|K2C1B_MOUSE Keratin, type II cytoskeletal 1b OS=Mus musculus OX=10090 GN=Krt77 PE=1 SV=1	1918.24	1759.84	2205.01	4925.27	6320.83	11747.7	1961.03	7664.59	3.90845	0.0521443
A0A140T8P6	>tr|A0A140T8P6|A0A140T8P6_MOUSE Immunoglobulin kappa variable 12-46 (Fragment) OS=Mus musculus OX=10090 GN=Igkv12-46 PE=1 SV=2	18171.7	20422.8	99112.7	80193	367021	88338.1	45902.4	178518	3.88907	0.24727
Tb927.11.5470:mRNA-p1	>Tb927.11.5470:mRNA-p1 | transcript=Tb927.11.5470:mRNA | gene=Tb927.11.5470 | organism=Trypanosoma_brucei_brucei_TREU927 | gene_product=hypothetical protein, conserved | transcript_product=hypothetical protein, conserved | location=Tb927_11_v5.1:1554316-1555569(+) | protein_length=417 | sequence_SO=chromosome | SO=protein_coding_gene | is_pseudo=false	1650.85	NaN	NaN	553.811	17134.5	1559.21	1650.85	6415.85	3.88639	#DIV/0!
Tb927.1.2600:mRNA-p1	>Tb927.1.2600:mRNA-p1 | transcript=Tb927.1.2600:mRNA | gene=Tb927.1.2600 | organism=Trypanosoma_brucei_brucei_TREU927 | gene_product=pumilio/PUF RNA binding protein 9 | transcript_product=pumilio/PUF RNA binding protein 9 | location=Tb927_01_v5.1:610030-612033(+) | protein_length=667 | sequence_SO=chromosome | SO=protein_coding_gene | is_pseudo=false	2348.22	3032.74	3719.29	11336.6	11692.8	12183.7	3033.42	11737.7	3.86946	4.82759e-05
P97290	>sp|P97290|IC1_MOUSE Plasma protease C1 inhibitor OS=Mus musculus OX=10090 GN=Serping1 PE=1 SV=3	NaN	5549.48	5197.69	NaN	25884.1	15699.5	5373.58	20791.8	3.86926	0.0940592
P01642	>sp|P01642|KV5A9_MOUSE Ig kappa chain V-V region L7 (Fragment) OS=Mus musculus OX=10090 GN=Gm10881 PE=1 SV=1	21612.1	24978.4	187152	141845	662716	96958.4	77914.3	300506	3.85688	0.305536
P11672	>sp|P11672|NGAL_MOUSE Neutrophil gelatinase-associated lipocalin OS=Mus musculus OX=10090 GN=Lcn2 PE=1 SV=1	NaN	NaN	1407.33	1967.33	10644	3671.38	1407.33	5427.58	3.85663	#DIV/0!
E9Q557	>sp|E9Q557|DESP_MOUSE Desmoplakin OS=Mus musculus OX=10090 GN=Dsp PE=1 SV=1	10622.6	6001.05	18665.9	39268.2	58220.4	38570.1	11763.2	45352.9	3.85549	0.0106253
Q9Z2K1	>sp|Q9Z2K1|K1C16_MOUSE Keratin, type I cytoskeletal 16 OS=Mus musculus OX=10090 GN=Krt16 PE=1 SV=3	53231.2	16122.5	106071	132081	274552	269506	58474.8	225380	3.8543	0.035483
Q9Z121	>sp|Q9Z121|CCL8_MOUSE C-C motif chemokine 8 OS=Mus musculus OX=10090 GN=Ccl8 PE=3 SV=1	NaN	NaN	705.711	NaN	3462.66	1961.56	705.711	2712.11	3.84309	#DIV/0!
Tb927.11.11090:mRNA-p1	>Tb927.11.11090:mRNA-p1 | transcript=Tb927.11.11090:mRNA | gene=Tb927.11.11090 | organism=Trypanosoma_brucei_brucei_TREU927 | gene_product=Nucleoporin NUP140 | transcript_product=Nucleoporin NUP140 | location=Tb927_11_v5.1:2971402-2975796(+) | protein_length=1464 | sequence_SO=chromosome | SO=protein_coding_gene | is_pseudo=false	2077.7	2792.44	2180.85	5506.74	11187.7	10379.6	2350.33	9024.69	3.83976	0.020259
Tb927.9.5800:mRNA-p1	>Tb927.9.5800:mRNA-p1 | transcript=Tb927.9.5800:mRNA | gene=Tb927.9.5800 | organism=Trypanosoma_brucei_brucei_TREU927 | gene_product=hypothetical protein, conserved | transcript_product=hypothetical protein, conserved | location=Tb927_09_v5.1:989089-989439(+) | protein_length=116 | sequence_SO=chromosome | SO=protein_coding_gene | is_pseudo=false	NaN	NaN	1775.02	5146.5	11027.3	4266.95	1775.02	6813.58	3.8386	#DIV/0!
Tb11.v5.0963.1-p1;Tb927.4.3080:mRNA-p1	>Tb11.v5.0963.1-p1 | transcript=Tb11.v5.0963.1 | gene=Tb11.v5.0963 | organism=Trypanosoma_brucei_brucei_TREU927 | gene_product=Uncharacterised ACR, YggU family COG1872, putative | transcript_product=Uncharacterised ACR, YggU family COG1872, putative | location=Tb927_11_bin_v5.1:4929613-4930110(-) | protein_length=165 | sequence_SO=contig | SO=protein_coding_gene | is_pseudo=false;>Tb927.4.3080:mR…	1072.02	637.724	627.057	NaN	1226.32	4650.2	778.932	2938.26	3.77216	0.192733
Q60963	>sp|Q60963|PAFA_MOUSE Platelet-activating factor acetylhydrolase OS=Mus musculus OX=10090 GN=Pla2g7 PE=1 SV=2	44939.8	38889.2	189050	233288	603591	186287	90959.6	341055	3.74953	0.150334
P08730	>sp|P08730|K1C13_MOUSE Keratin, type I cytoskeletal 13 OS=Mus musculus OX=10090 GN=Krt13 PE=1 SV=2	112858	51687.9	178836	344662	543267	389215	114461	425715	3.71931	0.0115468
A6X935	>sp|A6X935|ITIH4_MOUSE Inter alpha-trypsin inhibitor, heavy chain 4 OS=Mus musculus OX=10090 GN=Itih4 PE=1 SV=2	41828.6	37572.8	224939	109940	759274	253729	101447	374314	3.68976	0.256618
G3X9D6	>tr|G3X9D6|G3X9D6_MOUSE Apolipoprotein N OS=Mus musculus OX=10090 GN=Apon PE=1 SV=1	7351	7740.55	28849.8	24079.2	92840.1	44029.5	14647.1	53649.6	3.66281	0.145612
Q3TTY5	>sp|Q3TTY5|K22E_MOUSE Keratin, type II cytoskeletal 2 epidermal OS=Mus musculus OX=10090 GN=Krt2 PE=1 SV=1	581102	496814	1.09446e+06	2.20972e+06	3.68889e+06	2.03388e+06	724126	2.64416e+06	3.65152	0.0261328
A0A075B5X3	>tr|A0A075B5X3|A0A075B5X3_MOUSE Immunoglobulin heavy variable 1-64 (Fragment) OS=Mus musculus OX=10090 GN=Ighv1-64 PE=4 SV=1	NaN	NaN	524.609	NaN	1895.42	NaN	524.609	1895.42	3.613	#DIV/0!
Tb927.3.2710:mRNA-p1	>Tb927.3.2710:mRNA-p1 | transcript=Tb927.3.2710:mRNA | gene=Tb927.3.2710 | organism=Trypanosoma_brucei_brucei_TREU927 | gene_product=6-phosphofructo-2-kinase 2 | transcript_product=6-phosphofructo-2-kinase 2 | location=Tb927_03_v5.1:689701-692772(-) | protein_length=1023 | sequence_SO=chromosome | SO=protein_coding_gene | is_pseudo=false	59.4776	NaN	NaN	NaN	285.842	143.198	59.4776	214.52	3.60674	#DIV/0!
P41317	>sp|P41317|MBL2_MOUSE Mannose-binding protein C OS=Mus musculus OX=10090 GN=Mbl2 PE=1 SV=2	NaN	NaN	8736.5	2998.18	83829.5	7633.92	8736.5	31487.2	3.6041	#DIV/0!
P06327	>sp|P06327|HVM52_MOUSE Ig heavy chain V region VH558 A1/A4 OS=Mus musculus OX=10090 GN=Gm5629 PE=2 SV=1	NaN	NaN	123.82	NaN	442.418	NaN	123.82	442.418	3.57306	#DIV/0!
O08677	>sp|O08677|KNG1_MOUSE Kininogen-1 OS=Mus musculus OX=10090 GN=Kng1 PE=1 SV=1	83277.5	95205.1	361858	234903	1.34448e+06	348795	180113	642725	3.56845	0.272595
Q8VED5	>sp|Q8VED5|K2C79_MOUSE Keratin, type II cytoskeletal 79 OS=Mus musculus OX=10090 GN=Krt79 PE=1 SV=2	76677	48036.9	228402	292843	548015	416392	117705	419083	3.56044	0.0311548
P01633	>sp|P01633|KV5A1_MOUSE Immunoglobulin kappa chain variable 6-17 OS=Mus musculus OX=10090 GN=Igkv6-17 PE=1 SV=1	34948.4	52359.7	199108	115698	733056	164108	95471.9	337621	3.53634	0.302816
P04104	>sp|P04104|K2C1_MOUSE Keratin, type II cytoskeletal 1 OS=Mus musculus OX=10090 GN=Krt1 PE=1 SV=4	209400	184422	533274	902408	1211332	1.16187e+06	309032	1091871	3.5332	0.00607926
Tb927.4.710:mRNA-p1	>Tb927.4.710:mRNA-p1 | transcript=Tb927.4.710:mRNA | gene=Tb927.4.710 | organism=Trypanosoma_brucei_brucei_TREU927 | gene_product=hypothetical protein, conserved | transcript_product=hypothetical protein, conserved | location=Tb927_04_v5.1:200857-201681(-) | protein_length=274 | sequence_SO=chromosome | SO=protein_coding_gene | is_pseudo=false	748.513	NaN	NaN	1308.15	4375.36	2208.3	748.513	2630.6	3.51443	#DIV/0!
Q8CG14	>sp|Q8CG14|CS1A_MOUSE Complement C1s-1 subcomponent OS=Mus musculus OX=10090 GN=C1s1 PE=2 SV=2	218478	178014	1.10156e+06	321977	3.34977e+06	1.57446e+06	499351	1.74873e+06	3.50201	0.249703
Tb11.v5.0206.1-p1;Tb927.10.6140:mRNA-p1	>Tb11.v5.0206.1-p1 | transcript=Tb11.v5.0206.1 | gene=Tb11.v5.0206 | organism=Trypanosoma_brucei_brucei_TREU927 | gene_product=phosphatidylinositolN-acetylglucosaminyltransferase, putative | transcript_product=phosphatidylinositolN-acetylglucosaminyltransferase, putative | location=Tb927_11_bin_v5.1:315130-316158(-) | protein_length=342 | sequence_SO=contig | SO=protein_coding_gene | is_pseudo=fa…	455.251	NaN	832.557	1152.76	3343.88	NaN	643.904	2248.32	3.49169	0.28575
A0A075B5K2	>tr|A0A075B5K2|A0A075B5K2_MOUSE Immunoglobulin kappa chain variable 9-124 OS=Mus musculus OX=10090 GN=Igkv9-124 PE=1 SV=7	17085.1	13934.4	86711.8	72945.1	261806	73805.3	39243.7	136186	3.47025	0.222332
Tb927.9.2800:mRNA-p1	>Tb927.9.2800:mRNA-p1 | transcript=Tb927.9.2800:mRNA | gene=Tb927.9.2800 | organism=Trypanosoma_brucei_brucei_TREU927 | gene_product=hypothetical protein, conserved | transcript_product=hypothetical protein, conserved | location=Tb927_09_v5.1:607251-607898(-) | protein_length=215 | sequence_SO=chromosome | SO=protein_coding_gene | is_pseudo=false	NaN	128.005	NaN	NaN	443.934	NaN	128.005	443.934	3.46809	#DIV/0!
Q9R1P4	>sp|Q9R1P4|PSA1_MOUSE Proteasome subunit alpha type-1 OS=Mus musculus OX=10090 GN=Psma1 PE=1 SV=1	757.599	NaN	NaN	2523.98	2486.48	2817.34	757.599	2609.27	3.44412	#DIV/0!
Q3UV17	>sp|Q3UV17|K22O_MOUSE Keratin, type II cytoskeletal 2 oral OS=Mus musculus OX=10090 GN=Krt76 PE=1 SV=1	515137	309471	1.27505e+06	3242514	2.30407e+06	1.67073e+06	699884	2.40577e+06	3.43738	0.0347656
Tb927.8.1670:mRNA-p1	>Tb927.8.1670:mRNA-p1 | transcript=Tb927.8.1670:mRNA | gene=Tb927.8.1670 | organism=Trypanosoma_brucei_brucei_TREU927 | gene_product=Serine/threonine-protein kinase NEK14, putative | transcript_product=Serine/threonine-protein kinase NEK14, putative | location=Tb927_08_v5.1:558245-560023(-) | protein_length=592 | sequence_SO=chromosome | SO=protein_coding_gene | is_pseudo=false	NaN	NaN	350.566	NaN	945.164	1449.14	350.566	1197.15	3.41492	#DIV/0!
P01662;P01663	>sp|P01662|KV3AA_MOUSE Ig kappa chain V-III region ABPC 22/PC 9245 OS=Mus musculus OX=10090 PE=1 SV=1;>sp|P01663|KV3AB_MOUSE Ig kappa chain V-III region PC 4050 OS=Mus musculus OX=10090 PE=1 SV=1	8177.37	5625.53	21819.9	21885.5	81970.1	17366.7	11874.3	40407.4	3.40294	0.253672
Tb927.9.11690:mRNA-p1	>Tb927.9.11690:mRNA-p1 | transcript=Tb927.9.11690:mRNA | gene=Tb927.9.11690 | organism=Trypanosoma_brucei_brucei_TREU927 | gene_product=hypothetical protein, conserved | transcript_product=hypothetical protein, conserved | location=Tb927_09_v5.1:1818189-1820171(+) | protein_length=660 | sequence_SO=chromosome | SO=protein_coding_gene | is_pseudo=false	942.522	938.276	NaN	NaN	3108.39	3290.78	940.399	3199.58	3.40237	0.00162633
P01629	>sp|P01629|KV2A4_MOUSE Ig kappa chain V-II region 2S1.3 OS=Mus musculus OX=10090 PE=1 SV=1	NaN	2745.88	8451.48	7279.3	41618.8	8218.83	5598.68	19039	3.40062	0.428915
Q8BH61	>sp|Q8BH61|F13A_MOUSE Coagulation factor XIII A chain OS=Mus musculus OX=10090 GN=F13a1 PE=1 SV=3	NaN	2137.18	10277.2	NaN	21043.2	NaN	6207.17	21043.2	3.39014	#DIV/0!
A0A075B680	>tr|A0A075B680|A0A075B680_MOUSE Immunoglobulin heavy variable 1-62-2 OS=Mus musculus OX=10090 GN=Ighv1-62-2 PE=4 SV=1	5876.33	4407.9	27207.3	20619.5	87789.3	18474.5	12497.2	42294.4	3.38432	0.280834
Tb927.11.1300:mRNA-p1	>Tb927.11.1300:mRNA-p1 | transcript=Tb927.11.1300:mRNA | gene=Tb927.11.1300 | organism=Trypanosoma_brucei_brucei_TREU927 | gene_product=UBA/TS-N domain containing protein, putative | transcript_product=UBA/TS-N domain containing protein, putative | location=Tb927_11_v5.1:380693-381775(+) | protein_length=360 | sequence_SO=chromosome | SO=protein_coding_gene | is_pseudo=false	3182.46	NaN	NaN	NaN	10626.4	NaN	3182.46	10626.4	3.33905	#DIV/0!
A0A075B5V2	>tr|A0A075B5V2|A0A075B5V2_MOUSE Immunoglobulin heavy variable 1-34 (Fragment) OS=Mus musculus OX=10090 GN=Ighv1-34 PE=4 SV=1	880.978	678.083	5736.67	3120.47	18936.4	2281.94	2431.91	8112.94	3.33604	0.372601
A0A140T8P9;P01638	>tr|A0A140T8P9|A0A140T8P9_MOUSE Immunoglobulin kappa variable 14-111 (Fragment) OS=Mus musculus OX=10090 GN=Igkv14-111 PE=4 SV=2;>sp|P01638|KV5A6_MOUSE Ig kappa chain V-V region L6 (Fragment) OS=Mus musculus OX=10090 PE=4 SV=1	17816.8	10026.9	68133.9	56591.9	231491	32027.9	31992.5	106704	3.33526	0.316921
A0A0A6YXA5	>tr|A0A0A6YXA5|A0A0A6YXA5_MOUSE Immunoglobulin heavy variable 1-15 (Fragment) OS=Mus musculus OX=10090 GN=Ighv1-15 PE=4 SV=1	1505.18	3509.89	9840.09	4191.7	41988.9	3305.73	4951.72	16495.4	3.33126	0.424539
Q61171	>sp|Q61171|PRDX2_MOUSE Peroxiredoxin-2 OS=Mus musculus OX=10090 GN=Prdx2 PE=1 SV=3	3349.04	NaN	9339.63	18849.3	22045	21926.7	6344.34	20940.3	3.30064	0.0112843
Tb927.9.2060:mRNA-p1	>Tb927.9.2060:mRNA-p1 | transcript=Tb927.9.2060:mRNA | gene=Tb927.9.2060 | organism=Trypanosoma_brucei_brucei_TREU927 | gene_product=ADP-ribosylation factor family, putative | transcript_product=ADP-ribosylation factor family, putative | location=Tb927_09_v5.1:462248-463309(-) | protein_length=353 | sequence_SO=chromosome | SO=protein_coding_gene | is_pseudo=false	2343.55	NaN	NaN	6726.3	9709.53	6758.89	2343.55	7731.57	3.29908	#DIV/0!
Q2VPD4	>sp|Q2VPD4|BMAL2_MOUSE Basic helix-loop-helix ARNT-like protein 2 OS=Mus musculus OX=10090 GN=Bmal2 PE=1 SV=2	2066.66	1980.07	7723.84	10942.5	15277.1	12588.9	3923.52	12936.1	3.29707	0.0168237
A0A075B5V5	>tr|A0A075B5V5|A0A075B5V5_MOUSE Immunoglobulin heavy variable 1-39 (Fragment) OS=Mus musculus OX=10090 GN=Ighv1-39 PE=4 SV=1	3466.57	3764.58	11305.2	14660.3	37072	9286.08	6178.78	20339.5	3.29183	0.186289
P01837	>sp|P01837|IGKC_MOUSE Immunoglobulin kappa constant OS=Mus musculus OX=10090 GN=Igkc PE=1 SV=2	62722.5	79967.7	298340	255683	973084	217640	147010	482135	3.27961	0.262456
Q8HWB2	>tr|Q8HWB2|Q8HWB2_MOUSE Histocompatibility 2, Q region locus 4 OS=Mus musculus OX=10090 GN=H2-Q4 PE=1 SV=1	2438.39	2930.98	18222.6	10265.6	53953.4	13010.7	7863.99	25743.2	3.27356	0.300486
A0A140T8M5	>tr|A0A140T8M5|A0A140T8M5_MOUSE Immunoglobulin kappa variable 6-15 (Fragment) OS=Mus musculus OX=10090 GN=Igkv6-15 PE=1 SV=2	74847.6	82076.9	525814	363479	1.5534e+06	310247	227579	742376	3.26205	0.299594
A0A075B5W1	>tr|A0A075B5W1|A0A075B5W1_MOUSE Immunoglobulin heavy variable 1-50 (Fragment) OS=Mus musculus OX=10090 GN=Ighv1-50 PE=4 SV=1	41920.8	17941.2	215976	150463	700156	45225.2	91945.8	298615	3.24773	0.385698
A0A0B4J1J5	>tr|A0A0B4J1J5|A0A0B4J1J5_MOUSE Immunoglobulin heavy variable V9-3 (Fragment) OS=Mus musculus OX=10090 GN=Ighv9-3 PE=1 SV=1	34244.8	42102.8	181517	138951	580444	115736	85954.9	278377	3.23864	0.291696
O88456;Q9D7J7	>sp|O88456|CPNS1_MOUSE Calpain small subunit 1 OS=Mus musculus OX=10090 GN=Capns1 PE=1 SV=2;>sp|Q9D7J7|CPNS2_MOUSE Calpain small subunit 2 OS=Mus musculus OX=10090 GN=Capns2 PE=2 SV=1	NaN	NaN	597.452	1738.51	1678.43	2385.45	597.452	1934.13	3.2373	#DIV/0!
A0A075B5Q9	>tr|A0A075B5Q9|A0A075B5Q9_MOUSE Immunoglobulin heavy variable 5-15 OS=Mus musculus OX=10090 GN=Ighv5-15 PE=4 SV=1	5450.2	3386.07	13380.7	13006.9	50885.4	7631.28	7405.65	23841.2	3.21933	0.30396
P24270	>sp|P24270|CATA_MOUSE Catalase OS=Mus musculus OX=10090 GN=Cat PE=1 SV=4	1030.14	1354.11	3249	4287.95	8441.7	5404.99	1877.75	6044.88	3.21921	0.0426982
Tb927.1.3070:mRNA-p1	>Tb927.1.3070:mRNA-p1 | transcript=Tb927.1.3070:mRNA | gene=Tb927.1.3070 | organism=Trypanosoma_brucei_brucei_TREU927 | gene_product=hypothetical protein, conserved | transcript_product=hypothetical protein, conserved | location=Tb927_01_v5.1:675213-676454(+) | protein_length=413 | sequence_SO=chromosome | SO=protein_coding_gene | is_pseudo=false	1364.81	NaN	NaN	NaN	6551.29	2178.08	1364.81	4364.69	3.19802	#DIV/0!
Tb927.7.960:mRNA-p1	>Tb927.7.960:mRNA-p1 | transcript=Tb927.7.960:mRNA | gene=Tb927.7.960 | organism=Trypanosoma_brucei_brucei_TREU927 | gene_product=CMGC/SRPK protein kinase, putative | transcript_product=CMGC/SRPK protein kinase, putative | location=Tb927_07_v5.1:241719-244268(+) | protein_length=849 | sequence_SO=chromosome | SO=protein_coding_gene | is_pseudo=false	NaN	NaN	1249.31	4255.16	4406.86	3322.31	1249.31	3994.78	3.19759	#DIV/0!
Q69ZM6	>sp|Q69ZM6|STK36_MOUSE Serine/threonine-protein kinase 36 OS=Mus musculus OX=10090 GN=Stk36 PE=1 SV=3	NaN	NaN	131302	378923	NaN	459352	131302	419138	3.19217	#DIV/0!
P01869	>sp|P01869|IGH1M_MOUSE Ig gamma-1 chain C region, membrane-bound form OS=Mus musculus OX=10090 GN=Ighg1 PE=1 SV=2	71990.7	45057.8	319047	148372	1121384	116464	145365	462073	3.17871	0.405727
A0A075B5N7	>tr|A0A075B5N7|A0A075B5N7_MOUSE Immunoglobulin kappa variable 6-13 OS=Mus musculus OX=10090 GN=Igkv6-13 PE=1 SV=7	5029.6	3017.22	46691.6	30690.5	120661	22589.6	18246.2	57980.4	3.17768	0.313602
P01639	>sp|P01639|KV5A7_MOUSE Immunoglobulin kappa chain variable 9-120 OS=Mus musculus OX=10090 GN=Igkv9-120 PE=1 SV=1	12493.7	8153.84	39537.3	27715	140998	22445.2	20061.6	63719.3	3.17618	0.335304
A0A0B4J1M0	>tr|A0A0B4J1M0|A0A0B4J1M0_MOUSE Immunoglobulin heavy variable 1-77 OS=Mus musculus OX=10090 GN=Ighv1-77 PE=1 SV=1	7215.95	8560.99	13774.9	13422.8	70434.8	9564.06	9850.62	31140.5	3.16128	0.342367
A0A0B4J1H6	>tr|A0A0B4J1H6|A0A0B4J1H6_MOUSE Immunoglobulin kappa chain variable 2-137 (Fragment) OS=Mus musculus OX=10090 GN=Igkv2-137 PE=4 SV=1	11088.4	6300.1	64105.2	41357.9	174488	40209.5	27164.6	85351.7	3.14202	0.294416
P35492	>sp|P35492|HUTH_MOUSE Histidine ammonia-lyase OS=Mus musculus OX=10090 GN=Hal PE=1 SV=1	2707.79	1905.34	3469.33	4347.57	12006.5	8979.43	2694.15	8444.5	3.13438	0.0646272
A0A140T8P2	>tr|A0A140T8P2|A0A140T8P2_MOUSE Immunoglobulin kappa variable 6-20 (Fragment) OS=Mus musculus OX=10090 GN=Igkv6-20 PE=4 SV=2	7226.55	15706.2	71515.8	44865.8	208219	42326.7	31482.9	98470.6	3.12775	0.315791
Tb927.9.12170:mRNA-p1	>Tb927.9.12170:mRNA-p1 | transcript=Tb927.9.12170:mRNA | gene=Tb927.9.12170 | organism=Trypanosoma_brucei_brucei_TREU927 | gene_product=leucine-rich repeat protein (LRRP), putative | transcript_product=leucine-rich repeat protein (LRRP), putative | location=Tb927_09_v5.1:1902239-1903114(+) | protein_length=291 | sequence_SO=chromosome | SO=protein_coding_gene | is_pseudo=false	3744.73	12401.5	3656.88	15831.1	33637.1	12199.5	6601.03	20555.9	3.11405	0.125842
Q7TPC1	>sp|Q7TPC1|CDSN_MOUSE Corneodesmosin OS=Mus musculus OX=10090 GN=Cdsn PE=2 SV=2	4229.43	NaN	NaN	13261.9	18115.5	8051.55	4229.43	13143	3.1075	#DIV/0!
P0DP26;P0DP27;P0DP28	>sp|P0DP26|CALM1_MOUSE Calmodulin-1 OS=Mus musculus OX=10090 GN=Calm1 PE=1 SV=1;>sp|P0DP27|CALM2_MOUSE Calmodulin-2 OS=Mus musculus OX=10090 GN=Calm2 PE=1 SV=1;>sp|P0DP28|CALM3_MOUSE Calmodulin-3 OS=Mus musculus OX=10090 GN=Calm3 PE=1 SV=1	530.267	NaN	NaN	1404.85	NaN	1890.42	530.267	1647.63	3.10718	#DIV/0!
A0A075B5T9	>tr|A0A075B5T9|A0A075B5T9_MOUSE Immunoglobulin heavy variable V1-9 OS=Mus musculus OX=10090 GN=Ighv1-9 PE=4 SV=1	968.928	NaN	11278.3	NaN	34185.1	3847.23	6123.63	19016.1	3.10537	0.505431
Q6S9I3	>tr|Q6S9I3|Q6S9I3_MOUSE HMW kininogen-II OS=Mus musculus OX=10090 GN=Kng2 PE=1 SV=1	69582.9	48807.6	348209	164881	1.05093e+06	230642	155533	482152	3.09999	0.338789
A0A0G2JE99;P01843	>tr|A0A0G2JE99|A0A0G2JE99_MOUSE Immunoglobulin lambda constant 1 (Fragment) OS=Mus musculus OX=10090 GN=Iglc1 PE=4 SV=1;>sp|P01843|LAC1_MOUSE Ig lambda-1 chain C region OS=Mus musculus OX=10090 PE=1 SV=1	3270.83	3731.77	26612.2	17214.5	73509.2	13181.6	11204.9	34635.1	3.09106	0.325844
Tb927.10.13517:mRNA-p1	>Tb927.10.13517:mRNA-p1 | transcript=Tb927.10.13517:mRNA | gene=Tb927.10.13517 | organism=Trypanosoma_brucei_brucei_TREU927 | gene_product=40S ribosomal protein S27-like, putative | transcript_product=40S ribosomal protein S27-like, putative | location=Tb927_10_v5.1:3299691-3299951(-) | protein_length=86 | sequence_SO=chromosome | SO=protein_coding_gene | is_pseudo=false	35933.2	30996.1	26099.6	67505.3	166109	53876.9	31009.6	95830.5	3.09035	0.141663
Tb927.8.1270:mRNA-p1	>Tb927.8.1270:mRNA-p1 | transcript=Tb927.8.1270:mRNA | gene=Tb927.8.1270 | organism=Trypanosoma_brucei_brucei_TREU927 | gene_product=Nucleolar protein 54 | transcript_product=Nucleolar protein 54 | location=Tb927_08_v5.1:401510-402970(-) | protein_length=486 | sequence_SO=chromosome | SO=protein_coding_gene | is_pseudo=false	2586.02	1254.48	704.029	4386.24	6370.37	3251.24	1514.84	4669.28	3.08235	0.0419409
Q9R1P3	>sp|Q9R1P3|PSB2_MOUSE Proteasome subunit beta type-2 OS=Mus musculus OX=10090 GN=Psmb2 PE=1 SV=1	1265.29	1628.81	2110.78	4876.81	4686.5	5854.68	1668.29	5139.33	3.08059	0.00135968
Q8BH70	>sp|Q8BH70|FBXL4_MOUSE F-box/LRR-repeat protein 4 OS=Mus musculus OX=10090 GN=Fbxl4 PE=1 SV=1	8281.97	NaN	37364.9	24776.8	163904	21512.7	22823.4	70064.5	3.06985	0.49863
Tb927.9.11910:mRNA-p1	>Tb927.9.11910:mRNA-p1 | transcript=Tb927.9.11910:mRNA | gene=Tb927.9.11910 | organism=Trypanosoma_brucei_brucei_TREU927 | gene_product=peroxidase, putative | transcript_product=peroxidase, putative | location=Tb927_09_v5.1:1861981-1863342(+) | protein_length=453 | sequence_SO=chromosome | SO=protein_coding_gene | is_pseudo=false	859.002	NaN	1608.58	3680.98	4637.45	3040	1233.79	3786.14	3.06871	0.0307184
A0A0A6YYE7	>tr|A0A0A6YYE7|A0A0A6YYE7_MOUSE Immunoglobulin kappa variable 4-57 (Fragment) OS=Mus musculus OX=10090 GN=Igkv4-57 PE=4 SV=2	1994.25	5019.11	13821.7	7909.14	49749.2	6195.06	6945.01	21284.5	3.06471	0.383864
Tb927.11.3010:mRNA-p1	>Tb927.11.3010:mRNA-p1 | transcript=Tb927.11.3010:mRNA | gene=Tb927.11.3010 | organism=Trypanosoma_brucei_brucei_TREU927 | gene_product=ribonuclease P | transcript_product=ribonuclease P | location=Tb927_11_v5.1:868164-869879(-) | protein_length=571 | sequence_SO=chromosome | SO=protein_coding_gene | is_pseudo=false	NaN	445.987	1793.22	7054.55	875.227	2317.65	1119.6	3415.81	3.05091	0.419675
Q0VBK2	>sp|Q0VBK2|K2C80_MOUSE Keratin, type II cytoskeletal 80 OS=Mus musculus OX=10090 GN=Krt80 PE=1 SV=1	2338.53	NaN	4008.35	7919.98	10683.7	10433.4	3173.44	9679.01	3.05001	0.0152967
Tb927.10.1690:mRNA-p1	>Tb927.10.1690:mRNA-p1 | transcript=Tb927.10.1690:mRNA | gene=Tb927.10.1690 | organism=Trypanosoma_brucei_brucei_TREU927 | gene_product=cytosolic Fe-S cluster assembly factor NBP35, putative | transcript_product=cytosolic Fe-S cluster assembly factor NBP35, putative | location=Tb927_10_v5.1:454685-455623(+) | protein_length=312 | sequence_SO=chromosome | SO=protein_coding_gene | is_pseudo=false	3145.9	2300.72	4093.15	7843.74	9197.83	11728.4	3179.92	9589.99	3.01579	0.00685959
P46471	>sp|P46471|PRS7_MOUSE 26S proteasome regulatory subunit 7 OS=Mus musculus OX=10090 GN=Psmc2 PE=1 SV=5	5278.18	2133.24	6517.02	3073.3	27848.8	11038.4	4642.81	13986.8	3.01257	0.27629
A0A075B5R7	>tr|A0A075B5R7|A0A075B5R7_MOUSE Immunoglobulin heavy variable 14-2 (Fragment) OS=Mus musculus OX=10090 GN=Ighv14-2 PE=4 SV=1	59696.1	22141.4	247639	216924	679607	95862.4	109825	330798	3.01203	0.311822
Tb927.2.4410:mRNA-p1	>Tb927.2.4410:mRNA-p1 | transcript=Tb927.2.4410:mRNA | gene=Tb927.2.4410 | organism=Trypanosoma_brucei_brucei_TREU927 | gene_product=Eukaryotic protein of unknown function (DUF846), putative | transcript_product=Eukaryotic protein of unknown function (DUF846), putative | location=Tb927_02_v5.1:783514-784188(-) | protein_length=224 | sequence_SO=chromosome | SO=protein_coding_gene | is_pseudo=false	1398.2	NaN	1683.03	6143.52	3214.81	4455.28	1540.62	4604.54	2.98877	0.0688035
A0A075B5T2	>tr|A0A075B5T2|A0A075B5T2_MOUSE Immunoglobulin heavy variable 6-3 (Fragment) OS=Mus musculus OX=10090 GN=Ighv6-3 PE=4 SV=7	6599.15	5114.46	82610.5	50610.2	189182	40270.5	31441.4	93354.4	2.96916	0.318621
Tb927.11.7675:mRNA-p1;Tb927.11.7685:mRNA-p1	>Tb927.11.7675:mRNA-p1 | transcript=Tb927.11.7675:mRNA | gene=Tb927.11.7675 | organism=Trypanosoma_brucei_brucei_TREU927 | gene_product=ribosomal protein S10p/S20 | transcript_product=ribosomal protein S10p/S20 | location=Tb927_11_v5.1:2174089-2174442(-) | protein_length=117 | sequence_SO=chromosome | SO=protein_coding_gene | is_pseudo=false;>Tb927.11.7685:mRNA-p1 | transcript=Tb927.11.7685:mRNA …	24109.1	16373.6	43102.8	57851.3	115551	74564.9	27861.8	82655.6	2.96663	0.0440928
P06745	>sp|P06745|G6PI_MOUSE Glucose-6-phosphate isomerase OS=Mus musculus OX=10090 GN=Gpi PE=1 SV=4	NaN	NaN	946.58	NaN	2738.06	NaN	946.58	2738.06	2.89258	#DIV/0!
P52430	>sp|P52430|PON1_MOUSE Serum paraoxonase/arylesterase 1 OS=Mus musculus OX=10090 GN=Pon1 PE=1 SV=2	8910.78	14012.9	56342.8	13568.7	179696	34706.4	26422.2	75990.4	2.87601	0.413209
Tb927.8.3870:mRNA-p1	>Tb927.8.3870:mRNA-p1 | transcript=Tb927.8.3870:mRNA | gene=Tb927.8.3870 | organism=Trypanosoma_brucei_brucei_TREU927 | gene_product=Nucleolar protein 127 | transcript_product=Nucleolar protein 127 | location=Tb927_08_v5.1:1152105-1155722(-) | protein_length=1205 | sequence_SO=chromosome | SO=protein_coding_gene | is_pseudo=false	4809.31	3901.82	1409.57	5936.93	18544.7	4577.95	3373.57	9686.51	2.8713	0.238546
Q62351	>sp|Q62351|TFR1_MOUSE Transferrin receptor protein 1 OS=Mus musculus OX=10090 GN=Tfrc PE=1 SV=1	NaN	2099.91	3455.41	3326.48	19026.7	1526.63	2777.66	7959.95	2.8657	0.523291
P49312	>sp|P49312|ROA1_MOUSE Heterogeneous nuclear ribonucleoprotein A1 OS=Mus musculus OX=10090 GN=Hnrnpa1 PE=1 SV=2	1764.84	NaN	1329.36	4411.54	NaN	NaN	1547.1	4411.54	2.85148	#DIV/0!
A0A075B5Q4	>tr|A0A075B5Q4|A0A075B5Q4_MOUSE Immunoglobulin heavy variable 5-12 (Fragment) OS=Mus musculus OX=10090 GN=Ighv5-12 PE=4 SV=1	9905.5	7812.22	56016.3	31199.5	154276	24566.8	24578	70014.2	2.84865	0.369881
P01631	>sp|P01631|KV2A7_MOUSE Ig kappa chain V-II region 26-10 OS=Mus musculus OX=10090 PE=1 SV=1	29201.4	31433.9	255605	140937	592144	166541	105413	299874	2.84475	0.302545
P16858;S4R1W1	>sp|P16858|G3P_MOUSE Glyceraldehyde-3-phosphate dehydrogenase OS=Mus musculus OX=10090 GN=Gapdh PE=1 SV=2;>tr|S4R1W1|S4R1W1_MOUSE Glyceraldehyde-3-phosphate dehydrogenase OS=Mus musculus OX=10090 GN=Gm3839 PE=1 SV=1	11473.4	7866.82	10267.8	19050.3	40422.6	24643.3	9869.33	28038.8	2.841	0.0487489
A0A075B677	>tr|A0A075B677|A0A075B677_MOUSE Immunoglobulin kappa variable 4-53 OS=Mus musculus OX=10090 GN=Igkv4-53 PE=1 SV=1	6465.99	3582.2	27599.5	15026.3	80825.5	11101.1	12549.2	35651	2.84089	0.38757
Tb927.9.15650:mRNA-p1	>Tb927.9.15650:mRNA-p1 | transcript=Tb927.9.15650:mRNA | gene=Tb927.9.15650 | organism=Trypanosoma_brucei_brucei_TREU927 | gene_product=hypothetical protein | transcript_product=hypothetical protein | location=Tb927_09_v5.1:2446314-2447354(+) | protein_length=346 | sequence_SO=chromosome | SO=protein_coding_gene | is_pseudo=false	1391.31	NaN	NaN	2657.47	3052.25	6076.64	1391.31	3928.78	2.8238	#DIV/0!
P80318	>sp|P80318|TCPG_MOUSE T-complex protein 1 subunit gamma OS=Mus musculus OX=10090 GN=Cct3 PE=1 SV=1	NaN	13152.3	71777.1	104618	162023	92200.8	42464.7	119614	2.81679	0.116939
A0A075B5P8	>tr|A0A075B5P8|A0A075B5P8_MOUSE Immunoglobulin heavy variable 2-2 (Fragment) OS=Mus musculus OX=10090 GN=Ighv2-2 PE=4 SV=1	2327	NaN	12130.4	2654.84	52369.6	5957.12	7228.72	20327.2	2.812	0.577685
P13020	>sp|P13020|GELS_MOUSE Gelsolin OS=Mus musculus OX=10090 GN=Gsn PE=1 SV=3	23532.3	34151.7	158818	72879.5	442220	93607.5	72167.5	202902	2.81155	0.362939
A0A0A6YY60	>tr|A0A0A6YY60|A0A0A6YY60_MOUSE Immunoglobulin heavy variable V8-5 (Fragment) OS=Mus musculus OX=10090 GN=Ighv8-5 PE=4 SV=1	NaN	NaN	8080.88	5814.45	59160.6	3130.25	8080.88	22701.8	2.80932	#DIV/0!
Tb927.10.4940:mRNA-p1	>Tb927.10.4940:mRNA-p1 | transcript=Tb927.10.4940:mRNA | gene=Tb927.10.4940 | organism=Trypanosoma_brucei_brucei_TREU927 | gene_product=Nuclear Dbf2-related kinase | transcript_product=Nuclear Dbf2-related kinase | location=Tb927_10_v5.1:1228866-1230179(-) | protein_length=437 | sequence_SO=chromosome | SO=protein_coding_gene | is_pseudo=false	30085.7	25675.1	21461.4	49569	101381	65417.5	25740.8	72122.4	2.80187	0.040465
P01635	>sp|P01635|KV5A3_MOUSE Immunoglobulin kappa chain variable 12-41 (Fragment) OS=Mus musculus OX=10090 GN=Igkv12-41 PE=1 SV=1	4599.24	5974.32	28876.9	NaN	60849.6	12278.3	13150.1	36564	2.7805	0.341445
Q08189	>sp|Q08189|TGM3_MOUSE Protein-glutamine gamma-glutamyltransferase E OS=Mus musculus OX=10090 GN=Tgm3 PE=1 SV=2	NaN	1925.47	NaN	NaN	4737.82	5967.26	1925.47	5352.54	2.77986	#DIV/0!
A0A075B5Y2	>tr|A0A075B5Y2|A0A075B5Y2_MOUSE Immunoglobulin heavy variable 1-75 (Fragment) OS=Mus musculus OX=10090 GN=Ighv1-75 PE=4 SV=1	5867.55	3735.2	26293.3	5257.32	81717.5	12742.3	11965.4	33239	2.77794	0.449004
P01801	>sp|P01801|HVM32_MOUSE Ig heavy chain V-III region J606 OS=Mus musculus OX=10090 PE=1 SV=1	5880.53	3551.59	29603.3	32897.1	57563.2	17963.7	13011.8	36141.3	2.77758	0.179475
A0A140T8N5	>tr|A0A140T8N5|A0A140T8N5_MOUSE Immunoglobulin kappa variable 6-23 (Fragment) OS=Mus musculus OX=10090 GN=Igkv6-23 PE=4 SV=2	25527.5	9265.02	110488	61635.9	294268	46781.6	48426.9	134229	2.77178	0.375197
P55065	>sp|P55065|PLTP_MOUSE Phospholipid transfer protein OS=Mus musculus OX=10090 GN=Pltp PE=1 SV=1	5921.12	10078.6	37849.1	23926	91114.4	34156.8	17949.6	49732.4	2.77067	0.242215
A0A075B5M1	>tr|A0A075B5M1|A0A075B5M1_MOUSE Immunoglobulin kappa variable 4-63 OS=Mus musculus OX=10090 GN=Igkv4-63 PE=1 SV=1	5147.04	4016.49	22655.4	13547.4	65578.8	8848.22	10606.3	29324.8	2.76485	0.383746
Q06890	>sp|Q06890|CLUS_MOUSE Clusterin OS=Mus musculus OX=10090 GN=Clu PE=1 SV=1	NaN	NaN	2700.26	NaN	12492.3	2399.04	2700.26	7445.65	2.75738	#DIV/0!
A0A075B696	>tr|A0A075B696|A0A075B696_MOUSE Immunoglobulin heavy variable 2-3 (Fragment) OS=Mus musculus OX=10090 GN=Ighv2-3 PE=4 SV=3	NaN	NaN	4080.34	NaN	21002.9	1484.81	4080.34	11243.9	2.75562	#DIV/0!
E9PV24	>sp|E9PV24|FIBA_MOUSE Fibrinogen alpha chain OS=Mus musculus OX=10090 GN=Fga PE=1 SV=1	124219	151427	1.11812e+06	NaN	2.36913e+06	190652	464588	1.27989e+06	2.7549	0.438544
A0A075B5W6	>tr|A0A075B5W6|A0A075B5W6_MOUSE Immunoglobulin heavy variable 1-55 (Fragment) OS=Mus musculus OX=10090 GN=Ighv1-55 PE=1 SV=1	8639.33	10821	89457.4	29370.4	241310	29313.9	36305.9	99998	2.75432	0.446337
Tb927.11.6180:mRNA-p1;Tb927.11.6200:mRNA-p1	>Tb927.11.6180:mRNA-p1 | transcript=Tb927.11.6180:mRNA | gene=Tb927.11.6180 | organism=Trypanosoma_brucei_brucei_TREU927 | gene_product=60S ribosomal protein L28, putative | transcript_product=60S ribosomal protein L28, putative | location=Tb927_11_v5.1:1742498-1742938(-) | protein_length=146 | sequence_SO=chromosome | SO=protein_coding_gene | is_pseudo=false;>Tb927.11.6200:mRNA-p1 | transcript=T…	77789.6	65478.7	125841	256983	322764	154729	89703	244825	2.72929	0.0411691
P26928	>sp|P26928|HGFL_MOUSE Hepatocyte growth factor-like protein OS=Mus musculus OX=10090 GN=Mst1 PE=2 SV=2	1002.73	943.523	6561.45	2691.18	17813.1	2589.68	2835.9	7697.97	2.71447	0.418018
Q8VCS0	>sp|Q8VCS0|PGRP2_MOUSE N-acetylmuramoyl-L-alanine amidase OS=Mus musculus OX=10090 GN=Pglyrp2 PE=1 SV=1	7016.06	9667.31	41207.9	23263.4	109573	23714.6	19297.1	52183.6	2.70422	0.344745
A0A075B697	>tr|A0A075B697|A0A075B697_MOUSE Immunoglobulin heavy variable 2-9-1 (Fragment) OS=Mus musculus OX=10090 GN=Ighv2-9-1 PE=4 SV=1	1384.04	4535.14	10020.1	5436.28	32346.5	5172.74	5313.1	14318.5	2.69494	0.390511
Q9ESB3	>sp|Q9ESB3|HRG_MOUSE Histidine-rich glycoprotein OS=Mus musculus OX=10090 GN=Hrg PE=1 SV=2	51398	62769.2	277543	198601	690284	165990	130570	351625	2.69299	0.297811
P13597	>sp|P13597|ICAM1_MOUSE Intercellular adhesion molecule 1 OS=Mus musculus OX=10090 GN=Icam1 PE=1 SV=1	NaN	NaN	998.168	NaN	2687.64	NaN	998.168	2687.64	2.69258	#DIV/0!
Q2VIS4	>sp|Q2VIS4|FILA2_MOUSE Filaggrin-2 OS=Mus musculus OX=10090 GN=Flg2 PE=1 SV=2	3785.93	1413.39	4657.35	732.569	12732.2	13032.6	3285.55	8832.44	2.68827	0.253772
A0A140T8M2	>tr|A0A140T8M2|A0A140T8M2_MOUSE Immunoglobulin kappa variable 12-44 (Fragment) OS=Mus musculus OX=10090 GN=Igkv12-44 PE=4 SV=2	51888.2	56457	317011	262043	743738	136236	141785	380672	2.68485	0.308277
Q61247	>sp|Q61247|A2AP_MOUSE Alpha-2-antiplasmin OS=Mus musculus OX=10090 GN=Serpinf2 PE=1 SV=1	892.959	1383.17	7471.64	NaN	14460.3	2857.81	3249.26	8659.06	2.66493	0.367816
Q00623	>sp|Q00623|APOA1_MOUSE Apolipoprotein A-I OS=Mus musculus OX=10090 GN=Apoa1 PE=1 SV=2	1.92312e+06	2.38071e+06	7.42845e+06	6089830	17556282	7604744	3.91076e+06	10416952	2.66367	0.17964
O70362	>sp|O70362|PHLD_MOUSE Phosphatidylinositol-glycan-specific phospholipase D OS=Mus musculus OX=10090 GN=Gpld1 PE=1 SV=1	24351.6	29767.5	151283	105245	381918	58193.4	68467.5	181785	2.65506	0.357838
Tb927.6.4060:mRNA-p1	>Tb927.6.4060:mRNA-p1 | transcript=Tb927.6.4060:mRNA | gene=Tb927.6.4060 | organism=Trypanosoma_brucei_brucei_TREU927 | gene_product=Eukaryotic protein of unknown function (DUF872), putative | transcript_product=Eukaryotic protein of unknown function (DUF872), putative | location=Tb927_06_v5.1:1181986-1182369(-) | protein_length=127 | sequence_SO=chromosome | SO=protein_coding_gene | is_pseudo=fa…	2968.9	NaN	3970.52	NaN	8519.09	9900.49	3469.71	9209.79	2.65434	0.0213852
Q61495;Q7TSF0;Q7TSF1	>sp|Q61495|DSG1A_MOUSE Desmoglein-1-alpha OS=Mus musculus OX=10090 GN=Dsg1a PE=2 SV=2;>sp|Q7TSF0|DSG1C_MOUSE Desmoglein-1-gamma OS=Mus musculus OX=10090 GN=Dsg1c PE=1 SV=1;>sp|Q7TSF1|DSG1B_MOUSE Desmoglein-1-beta OS=Mus musculus OX=10090 GN=Dsg1b PE=1 SV=1	1589.89	NaN	2839.98	5406.67	7014.97	5169.3	2214.94	5863.65	2.64732	0.0256061
Tb927.10.14320:mRNA-p1	>Tb927.10.14320:mRNA-p1 | transcript=Tb927.10.14320:mRNA | gene=Tb927.10.14320 | organism=Trypanosoma_brucei_brucei_TREU927 | gene_product=Flagellum attachment zone protein 9 | transcript_product=Flagellum attachment zone protein 9 | location=Tb927_10_v5.1:3479607-3483008(-) | protein_length=1133 | sequence_SO=chromosome | SO=protein_coding_gene | is_pseudo=false	25148.1	29662.5	17682.7	51137.9	76928.6	63483.1	24164.4	63849.9	2.64231	0.00849538
A0A0B4J1I1	>tr|A0A0B4J1I1|A0A0B4J1I1_MOUSE Immunoglobulin kappa variable 16-104 (Fragment) OS=Mus musculus OX=10090 GN=Igkv16-104 PE=4 SV=1	1936.31	NaN	16160.9	12292	49548.1	9765.05	9048.61	23868.4	2.63779	0.457633
Tb927.11.13620:mRNA-p1	>Tb927.11.13620:mRNA-p1 | transcript=Tb927.11.13620:mRNA | gene=Tb927.11.13620 | organism=Trypanosoma_brucei_brucei_TREU927 | gene_product=rhodanese-like domain containing protein, putative | transcript_product=rhodanese-like domain containing protein, putative | location=Tb927_11_v5.1:3632726-3633157(-) | protein_length=143 | sequence_SO=chromosome | SO=protein_coding_gene | is_pseudo=false	NaN	NaN	1229.58	2705.81	4463.45	2513.93	1229.58	3227.73	2.62506	#DIV/0!
Tb927.6.1130:mRNA-p1	>Tb927.6.1130:mRNA-p1 | transcript=Tb927.6.1130:mRNA | gene=Tb927.6.1130 | organism=Trypanosoma_brucei_brucei_TREU927 | gene_product=hypothetical protein, conserved | transcript_product=hypothetical protein, conserved | location=Tb927_06_v5.1:442124-443530(-) | protein_length=468 | sequence_SO=chromosome | SO=protein_coding_gene | is_pseudo=false	1485.73	NaN	1008.23	3106.85	4144.13	2510.16	1246.98	3253.72	2.60927	0.0521299
Tb927.10.820:mRNA-p1	>Tb927.10.820:mRNA-p1 | transcript=Tb927.10.820:mRNA | gene=Tb927.10.820 | organism=Trypanosoma_brucei_brucei_TREU927 | gene_product=hypothetical protein, conserved | transcript_product=hypothetical protein, conserved | location=Tb927_10_v5.1:212506-213543(+) | protein_length=345 | sequence_SO=chromosome | SO=protein_coding_gene | is_pseudo=false	NaN	13295	12266.3	33229.6	21639.8	45075.6	12780.7	33315	2.60667	0.100418
Q9Z2T6	>sp|Q9Z2T6|KRT85_MOUSE Keratin, type II cuticular Hb5 OS=Mus musculus OX=10090 GN=Krt85 PE=1 SV=2	524747	436931	986300	1.12627e+06	2.28078e+06	1.66874e+06	649326	1.69193e+06	2.60568	0.0496097
Tb927.10.6210:mRNA-p1	>Tb927.10.6210:mRNA-p1 | transcript=Tb927.10.6210:mRNA | gene=Tb927.10.6210 | organism=Trypanosoma_brucei_brucei_TREU927 | gene_product=TPR repeat, putative | transcript_product=TPR repeat, putative | location=Tb927_10_v5.1:1573755-1575590(-) | protein_length=611 | sequence_SO=chromosome | SO=protein_coding_gene | is_pseudo=false	916.778	629.396	1182.28	1440.15	2253.53	3414.36	909.485	2369.35	2.60515	0.0700735
P08414;P58801	>sp|P08414|KCC4_MOUSE Calcium/calmodulin-dependent protein kinase type IV OS=Mus musculus OX=10090 GN=Camk4 PE=1 SV=2;>sp|P58801|RIPK2_MOUSE Receptor-interacting serine/threonine-protein kinase 2 OS=Mus musculus OX=10090 GN=Ripk2 PE=1 SV=1	16721.8	NaN	11175.8	29291.6	49431.5	30167.3	13948.8	36296.8	2.60215	0.0832809
P01643	>sp|P01643|KV5AA_MOUSE Ig kappa chain V-V region MOPC 173 OS=Mus musculus OX=10090 PE=1 SV=1	4976.4	5395.22	41187.7	19998.4	79974.2	34187.5	17186.4	44720.1	2.60206	0.273586
Tb927.9.8240:mRNA-p1	>Tb927.9.8240:mRNA-p1 | transcript=Tb927.9.8240:mRNA | gene=Tb927.9.8240 | organism=Trypanosoma_brucei_brucei_TREU927 | gene_product=hypothetical protein, conserved | transcript_product=hypothetical protein, conserved | location=Tb927_09_v5.1:1350495-1351991(-) | protein_length=498 | sequence_SO=chromosome | SO=protein_coding_gene | is_pseudo=false	NaN	NaN	2031.13	5012.41	7611.38	3222.76	2031.13	5282.18	2.60061	#DIV/0!
P08905	>sp|P08905|LYZ2_MOUSE Lysozyme C-2 OS=Mus musculus OX=10090 GN=Lyz2 PE=1 SV=2	5586.68	7585.16	20866.8	17898.8	61237.1	9280.21	11346.2	29472.1	2.59752	0.340733
Q61176	>sp|Q61176|ARGI1_MOUSE Arginase-1 OS=Mus musculus OX=10090 GN=Arg1 PE=1 SV=1	5938.84	8908.97	10903.3	14218.6	25413.6	27212.6	8583.7	22281.6	2.5958	0.0336679
P26262	>sp|P26262|KLKB1_MOUSE Plasma kallikrein OS=Mus musculus OX=10090 GN=Klkb1 PE=1 SV=2	7503.79	11983	56135.7	30233.2	141202	24205	25207.5	65213.4	2.58706	0.385253
E9Q6D8	>tr|E9Q6D8|E9Q6D8_MOUSE Complement component C6 OS=Mus musculus OX=10090 GN=C6 PE=1 SV=2	1943.4	2793.22	19874.5	7943.05	44490.5	11218.7	8203.72	21217.4	2.58632	0.375239
Tb927.10.8940:mRNA-p1	>Tb927.10.8940:mRNA-p1 | transcript=Tb927.10.8940:mRNA | gene=Tb927.10.8940 | organism=Trypanosoma_brucei_brucei_TREU927 | gene_product=flagellum targeting protein kharon1, putative | transcript_product=flagellum targeting protein kharon1, putative | location=Tb927_10_v5.1:2219490-2220725(+) | protein_length=411 | sequence_SO=chromosome | SO=protein_coding_gene | is_pseudo=false	338315	90616.1	110925	415814	714514	264743	179952	465024	2.58415	0.138131
A0A075B5Y1;P01750	>tr|A0A075B5Y1|A0A075B5Y1_MOUSE Immunoglobulin heavy variable V1-74 OS=Mus musculus OX=10090 GN=Ighv1-74 PE=4 SV=1;>sp|P01750|HVM06_MOUSE Ig heavy chain V region 102 OS=Mus musculus OX=10090 PE=1 SV=1	2354.81	NaN	8778.95	NaN	23427	5321.74	5566.88	14374.4	2.58212	0.455982
Q6NXH9	>sp|Q6NXH9|K2C73_MOUSE Keratin, type II cytoskeletal 73 OS=Mus musculus OX=10090 GN=Krt73 PE=1 SV=1	45216.4	27318.8	129853	157285	185694	178730	67462.6	173903	2.57777	0.0313883
Q61129	>sp|Q61129|CFAI_MOUSE Complement factor I OS=Mus musculus OX=10090 GN=Cfi PE=1 SV=3	11924.1	14577.1	81139.1	38285	202109	36627	35880.1	92340.3	2.57358	0.395486
P18528	>sp|P18528|HVM57_MOUSE Ig heavy chain V region 6.96 OS=Mus musculus OX=10090 PE=4 SV=1	11915.5	12097.9	61104.2	26320.4	153483	39065.6	28372.5	72956.5	2.57138	0.364498
P51910	>sp|P51910|APOD_MOUSE Apolipoprotein D OS=Mus musculus OX=10090 GN=Apod PE=1 SV=1	NaN	NaN	2706.58	NaN	12040	1835.54	2706.58	6937.77	2.56329	#DIV/0!
A0A0B4J1H7	>tr|A0A0B4J1H7|A0A0B4J1H7_MOUSE Immunoglobulin kappa variable 1-135 (Fragment) OS=Mus musculus OX=10090 GN=Igkv1-135 PE=4 SV=1	11844.2	12707.9	88383	56449.7	188228	44452.2	37645	96376.7	2.56014	0.326571
Q9QWK4	>sp|Q9QWK4|CD5L_MOUSE CD5 antigen-like OS=Mus musculus OX=10090 GN=Cd5l PE=1 SV=3	NaN	1429.47	5235.52	868.283	19474.2	5243.19	3332.5	8528.55	2.55921	0.532557
Tb927.5.2990:mRNA-p1	>Tb927.5.2990:mRNA-p1 | transcript=Tb927.5.2990:mRNA | gene=Tb927.5.2990 | organism=Trypanosoma_brucei_brucei_TREU927 | gene_product=hypothetical protein, conserved | transcript_product=hypothetical protein, conserved | location=Tb927_05_v5.1:998317-999081(+) | protein_length=254 | sequence_SO=chromosome | SO=protein_coding_gene | is_pseudo=false	2090.16	NaN	269.836	2698.37	4860.29	1498.42	1180	3019.03	2.5585	0.291368
A0A075B5X5	>tr|A0A075B5X5|A0A075B5X5_MOUSE Immunoglobulin heavy variable 1-66 (Fragment) OS=Mus musculus OX=10090 GN=Ighv1-66 PE=4 SV=1	2820.96	NaN	10792.8	2547.46	46361.3	3336.39	6806.89	17415	2.55844	0.614192
P29699	>sp|P29699|FETUA_MOUSE Alpha-2-HS-glycoprotein OS=Mus musculus OX=10090 GN=Ahsg PE=1 SV=1	22722.7	40603.8	86324	48209	249762	83989.5	49883.5	127320	2.55235	0.2988
Tb927.6.4800:mRNA-p1	>Tb927.6.4800:mRNA-p1 | transcript=Tb927.6.4800:mRNA | gene=Tb927.6.4800 | organism=Trypanosoma_brucei_brucei_TREU927 | gene_product=tetratricopeptide repeat, putative | transcript_product=tetratricopeptide repeat, putative | location=Tb927_06_v5.1:1337604-1338860(+) | protein_length=418 | sequence_SO=chromosome | SO=protein_coding_gene | is_pseudo=false	24953	24452.5	22606.1	45209.3	68882.5	68637.2	24003.8	60909.7	2.5375	0.00943525
Q6P9P6	>sp|Q6P9P6|KIF11_MOUSE Kinesin-like protein KIF11 OS=Mus musculus OX=10090 GN=Kif11 PE=1 SV=1	10486.4	3411.65	6107.91	16333.3	17309.2	17012.1	6668.66	16884.9	2.53197	0.00799866
P01027	>sp|P01027|CO3_MOUSE Complement C3 OS=Mus musculus OX=10090 GN=C3 PE=1 SV=3	165328	215668	1073391	395746	2.90664e+06	379769	484796	1.22739e+06	2.53176	0.450929
P47740	>sp|P47740|AL3A2_MOUSE Aldehyde dehydrogenase family 3 member A2 OS=Mus musculus OX=10090 GN=Aldh3a2 PE=1 SV=2	3809.34	3869.97	1445.21	8571.14	4190.5	10300	3041.5	7687.2	2.52743	0.0794188
A0A0A6YXW6	>tr|A0A0A6YXW6|A0A0A6YXW6_MOUSE Immunoglobulin heavy constant alpha (Fragment) OS=Mus musculus OX=10090 GN=Igha PE=1 SV=1	6360.88	10430.4	49334.8	16972.8	131268	18169.5	22042	55470.1	2.51656	0.45346
Tb927.11.4100.1-p1	>Tb927.11.4100.1-p1 | transcript=Tb927.11.4100.1 | gene=Tb927.11.4100 | organism=Trypanosoma_brucei_brucei_TREU927 | gene_product=variant surface glycoprotein (VSG), putative | transcript_product=variant surface glycoprotein (VSG), putative | location=Tb927_11_v5.1:1201153-1202223(+) | protein_length=356 | sequence_SO=chromosome | SO=protein_coding_gene | is_pseudo=false	NaN	NaN	1313.87	2523.73	NaN	4052.71	1313.87	3288.22	2.50269	#DIV/0!
Tb927.10.1520:mRNA-p1	>Tb927.10.1520:mRNA-p1 | transcript=Tb927.10.1520:mRNA | gene=Tb927.10.1520 | organism=Trypanosoma_brucei_brucei_TREU927 | gene_product=ras-related protein Rab21, putative | transcript_product=ras-related protein Rab21, putative | location=Tb927_10_v5.1:415021-415830(-) | protein_length=269 | sequence_SO=chromosome | SO=protein_coding_gene | is_pseudo=false	8760.87	3975.98	2796.53	6973.05	18584.9	13279.2	5177.79	12945.7	2.50024	0.111743
P01671	>sp|P01671|KV3AJ_MOUSE Ig kappa chain V-III region PC 7175 OS=Mus musculus OX=10090 PE=1 SV=1	5256.67	6378.35	30919.4	19101.9	64905.2	22363.3	14184.8	35456.8	2.49963	0.278164
A0A0B4J1I4	>tr|A0A0B4J1I4|A0A0B4J1I4_MOUSE Immunoglobulin kappa chain variable 4-72 (Fragment) OS=Mus musculus OX=10090 GN=Igkv4-72 PE=4 SV=1	2031.35	NaN	13863	5011.44	47889.1	6691.91	7947.18	19864.1	2.49952	0.567892
Q61838	>sp|Q61838|PZP_MOUSE Pregnancy zone protein OS=Mus musculus OX=10090 GN=Pzp PE=1 SV=3	593222	797075	4094805	1.96714e+06	10452649	1.279e+06	1.82837e+06	4.56626e+06	2.49745	0.43522
P59999	>sp|P59999|ARPC4_MOUSE Actin-related protein 2/3 complex subunit 4 OS=Mus musculus OX=10090 GN=Arpc4 PE=1 SV=3	NaN	NaN	1203.26	NaN	3001.89	NaN	1203.26	3001.89	2.49479	#DIV/0!
Tb11.v5.0243.1-p1;Tb11.v5.1060.1-p1;Tb927.10.5330:mRNA-p1;Tb927.10.5340:mRNA-p1	>Tb11.v5.0243.1-p1 | transcript=Tb11.v5.0243.1 | gene=Tb11.v5.0243 | organism=Trypanosoma_brucei_brucei_TREU927 | gene_product=40S ribosomal protein S18, putative | transcript_product=40S ribosomal protein S18, putative | location=Tb927_11_bin_v5.1:494123-494584(-) | protein_length=153 | sequence_SO=contig | SO=protein_coding_gene | is_pseudo=false;>Tb11.v5.1060.1-p1 | transcript=Tb11.v5.1060.1 |…	939188	1.02046e+06	1.09453e+06	2.53054e+06	2.41372e+06	2.67285e+06	1.01806e+06	2.53904e+06	2.494	6.37895e-05
Tb927.9.8850:mRNA-p1;Tb927.9.8880:mRNA-p1	>Tb927.9.8850:mRNA-p1 | transcript=Tb927.9.8850:mRNA | gene=Tb927.9.8850 | organism=Trypanosoma_brucei_brucei_TREU927 | gene_product=actin A | transcript_product=actin A | location=Tb927_09_v5.1:1425515-1426645(-) | protein_length=376 | sequence_SO=chromosome | SO=protein_coding_gene | is_pseudo=false;>Tb927.9.8880:mRNA-p1 | transcript=Tb927.9.8880:mRNA | gene=Tb927.9.8880 | organism=Trypanosoma_…	264452	150249	201593	392433	796308	348084	205431	512275	2.49365	0.104075
Q921I1	>sp|Q921I1|TRFE_MOUSE Serotransferrin OS=Mus musculus OX=10090 GN=Tf PE=1 SV=1	1.2245e+06	1.61307e+06	5.87078e+06	4.92888e+06	14032611	2.74533e+06	2.90278e+06	7.23561e+06	2.49265	0.313724
P18531	>sp|P18531|HVM60_MOUSE Ig heavy chain V region 3-6 OS=Mus musculus OX=10090 GN=Ighv3-6 PE=1 SV=1	4536.94	4805.4	17123.6	10839.1	45910.9	8927.84	8821.99	21892.6	2.4816	0.362176
P09581	>sp|P09581|CSF1R_MOUSE Macrophage colony-stimulating factor 1 receptor OS=Mus musculus OX=10090 GN=Csf1r PE=1 SV=3	3868.43	2305.88	22120.6	9533.85	54620.7	5815.28	9431.62	23323.3	2.47288	0.457896
Tb927.10.12490:mRNA-p1	>Tb927.10.12490:mRNA-p1 | transcript=Tb927.10.12490:mRNA | gene=Tb927.10.12490 | organism=Trypanosoma_brucei_brucei_TREU927 | gene_product=kinesin, putative | transcript_product=kinesin, putative | location=Tb927_10_v5.1:3023977-3027375(-) | protein_length=1132 | sequence_SO=chromosome | SO=protein_coding_gene | is_pseudo=false	2632.69	861.269	2553.74	3411.67	6442.48	5061.9	2015.9	4972.02	2.4664	0.047981
Tb927.11.8880:mRNA-p1	>Tb927.11.8880:mRNA-p1 | transcript=Tb927.11.8880:mRNA | gene=Tb927.11.8880 | organism=Trypanosoma_brucei_brucei_TREU927 | gene_product=tRNA threonylcarbamoyl adenosine modification protein, Sua5/YciO/YrdC/YwlC family, putative | transcript_product=tRNA threonylcarbamoyl adenosine modification protein, Sua5/YciO/YrdC/YwlC family, putative | location=Tb927_11_v5.1:2442481-2443620(+) | protein_leng…	7838.24	9771.26	7650.99	21652.9	27620.3	12995.2	8420.16	20756.1	2.46505	0.0455036
Tb927.11.16840.1-p1;Tb927.11.16840.2-p1	>Tb927.11.16840.1-p1 | transcript=Tb927.11.16840.1 | gene=Tb927.11.16840 | organism=Trypanosoma_brucei_brucei_TREU927 | gene_product=hypothetical protein, conserved | transcript_product=hypothetical protein, conserved | location=Tb927_11_v5.1:4485205-4487937(-) | protein_length=910 | sequence_SO=chromosome | SO=protein_coding_gene | is_pseudo=false;>Tb927.11.16840.2-p1 | transcript=Tb927.11.16840…	1578.32	1420.21	1744.72	NaN	3760.36	4012.94	1581.08	3886.65	2.45822	0.000637653
Tb927.10.11160:mRNA-p1	>Tb927.10.11160:mRNA-p1 | transcript=Tb927.10.11160:mRNA | gene=Tb927.10.11160 | organism=Trypanosoma_brucei_brucei_TREU927 | gene_product=NFU2 iron-sulfur cluster scaffold homolog, mitochondrial | transcript_product=NFU2 iron-sulfur cluster scaffold homolog, mitochondrial | location=Tb927_10_v5.1:2729993-2731006(-) | protein_length=337 | sequence_SO=chromosome | SO=protein_coding_gene | is_pseud…	870.049	747.942	NaN	1467.82	1840.14	2647.35	808.996	1985.1	2.45379	0.0801293
Tb927.1.1120:mRNA-p1	>Tb927.1.1120:mRNA-p1 | transcript=Tb927.1.1120:mRNA | gene=Tb927.1.1120 | organism=Trypanosoma_brucei_brucei_TREU927 | gene_product=ribosomal RNA-processing protein 8, putative | transcript_product=ribosomal RNA-processing protein 8, putative | location=Tb927_01_v5.1:312457-313566(+) | protein_length=369 | sequence_SO=chromosome | SO=protein_coding_gene | is_pseudo=false	1227.54	547.257	654.381	2240.23	2175.13	1541.71	809.727	1985.69	2.45229	0.0186047
F6TQW2	>tr|F6TQW2|F6TQW2_MOUSE Immunoglobulin heavy constant gamma 2C (Fragment) OS=Mus musculus OX=10090 GN=Ighg2c PE=1 SV=2	387596	296883	1.7927e+06	1.2654e+06	3627477	1.16387e+06	825725	2.01892e+06	2.44502	0.272813
Q01339	>sp|Q01339|APOH_MOUSE Beta-2-glycoprotein 1 OS=Mus musculus OX=10090 GN=Apoh PE=1 SV=1	73673.1	115374	595044	228909	1.35184e+06	328366	261364	636371	2.43481	0.397216
P07356	>sp|P07356|ANXA2_MOUSE Annexin A2 OS=Mus musculus OX=10090 GN=Anxa2 PE=1 SV=2	6488.91	9360.48	8420.63	16975	23146.7	18949.1	8090	19690.3	2.4339	0.00444644
E9Q414	>sp|E9Q414|APOB_MOUSE Apolipoprotein B-100 OS=Mus musculus OX=10090 GN=Apob PE=1 SV=1	39236.1	47184.3	211365	134959	464492	123508	99261.7	240986	2.42779	0.320518
P01872	>sp|P01872|IGHM_MOUSE Immunoglobulin heavy constant mu OS=Mus musculus OX=10090 GN=Ighm PE=1 SV=2	46495.5	509586	371221	82675.6	1699453	453584	309101	745238	2.41099	0.43889
P09813	>sp|P09813|APOA2_MOUSE Apolipoprotein A-II OS=Mus musculus OX=10090 GN=Apoa2 PE=1 SV=2	16588.4	10623.5	52377.8	82328.4	50738.8	58370.8	26529.9	63812.7	2.40531	0.0820578
Tb927.11.2640:mRNA-p1	>Tb927.11.2640:mRNA-p1 | transcript=Tb927.11.2640:mRNA | gene=Tb927.11.2640 | organism=Trypanosoma_brucei_brucei_TREU927 | gene_product=Nucleolar protein 53 | transcript_product=Nucleolar protein 53 | location=Tb927_11_v5.1:774960-776420(-) | protein_length=486 | sequence_SO=chromosome | SO=protein_coding_gene | is_pseudo=false	3631.72	1129.99	2580.89	5242.96	6015.94	6381.52	2447.53	5880.14	2.40247	0.0126925
O70370	>sp|O70370|CATS_MOUSE Cathepsin S OS=Mus musculus OX=10090 GN=Ctss PE=1 SV=2	7056.44	4712.95	36663.4	9498.17	93392.9	13247.5	16144.3	38712.8	2.39793	0.483131
P52480	>sp|P52480|KPYM_MOUSE Pyruvate kinase PKM OS=Mus musculus OX=10090 GN=Pkm PE=1 SV=4	4430.42	5795.91	17416	16031.2	34457.8	15446.2	9214.1	21978.4	2.3853	0.163073
A0A140T8N7	>tr|A0A140T8N7|A0A140T8N7_MOUSE Immunoglobulin kappa chain variable 6-25 (Fragment) OS=Mus musculus OX=10090 GN=Igkv6-25 PE=4 SV=2	23152.1	22863.4	259936	86005	547603	96030	101984	243213	2.38482	0.45647
P01675;P01676;P01677;P01678;P01679	>sp|P01675|KV6A1_MOUSE Ig kappa chain V-VI region XRPC 44 OS=Mus musculus OX=10090 PE=1 SV=1;>sp|P01676|KV6A2_MOUSE Ig kappa chain V-VI region XRPC 24 OS=Mus musculus OX=10090 PE=1 SV=1;>sp|P01677|KV6A3_MOUSE Ig kappa chain V-VI region TEPC 601/TEPC 191 OS=Mus musculus OX=10090 PE=1 SV=1;>sp|P01678|KV6A4_MOUSE Ig kappa chain V-VI region SAPC 10 OS=Mus musculus OX=10090 PE=1 SV=1;>sp|P01679|KV6A5_…	875.551	492.756	8624.98	3716.62	17742.9	2349.74	3331.1	7936.41	2.38252	0.456097
Q9QXC1	>sp|Q9QXC1|FETUB_MOUSE Fetuin-B OS=Mus musculus OX=10090 GN=Fetub PE=1 SV=1	31767.8	42734.9	192317	95904.3	448069	87813.3	88939.9	210596	2.36784	0.400896
P02535	>sp|P02535|K1C10_MOUSE Keratin, type I cytoskeletal 10 OS=Mus musculus OX=10090 GN=Krt10 PE=1 SV=3	765864	498603	1.12494e+06	1.13715e+06	2.98698e+06	1.52606e+06	796468	1.8834e+06	2.36468	0.140047
A0A075B5R1	>tr|A0A075B5R1|A0A075B5R1_MOUSE Immunoglobulin heavy variable 5-17 (Fragment) OS=Mus musculus OX=10090 GN=Ighv5-17 PE=1 SV=1	6881.15	7533.96	48047.7	31054.6	89075.3	27527.2	20820.9	49219	2.36392	0.304951
Tb927.3.630:mRNA-p1	>Tb927.3.630:mRNA-p1 | transcript=Tb927.3.630:mRNA | gene=Tb927.3.630 | organism=Trypanosoma_brucei_brucei_TREU927 | gene_product=hypothetical protein, conserved | transcript_product=hypothetical protein, conserved | location=Tb927_03_v5.1:159923-160147(-) | protein_length=74 | sequence_SO=chromosome | SO=protein_coding_gene | is_pseudo=false	3508.17	1215.05	4554.42	7592.79	8486.77	5831.25	3092.55	7303.6	2.36168	0.0285939
Tb927.9.9550:mRNA-p1	>Tb927.9.9550:mRNA-p1 | transcript=Tb927.9.9550:mRNA | gene=Tb927.9.9550 | organism=Trypanosoma_brucei_brucei_TREU927 | gene_product=EnigmRBP2 | transcript_product=EnigmRBP2 | location=Tb927_09_v5.1:1522102-1522740(-) | protein_length=212 | sequence_SO=chromosome | SO=protein_coding_gene | is_pseudo=false	78572.2	33210.2	42259.3	98164.9	179747	84676.4	51347.2	120863	2.35384	0.101221
Q6NZK8	>sp|Q6NZK8|PTPC1_MOUSE Protein tyrosine phosphatase domain-containing protein 1 OS=Mus musculus OX=10090 GN=Ptpdc1 PE=1 SV=1	1216.75	1148.68	922.404	NaN	980.531	4171.88	1095.94	2576.21	2.35067	0.303499
Tb927.10.7925:mRNA-p1	>Tb927.10.7925:mRNA-p1 | transcript=Tb927.10.7925:mRNA | gene=Tb927.10.7925 | organism=Trypanosoma_brucei_brucei_TREU927 | gene_product=hypothetical protein | transcript_product=hypothetical protein | location=Tb927_10_v5.1:1979950-1980231(-) | protein_length=93 | sequence_SO=chromosome | SO=protein_coding_gene | is_pseudo=false	NaN	NaN	3253.9	8837.71	9901.7	4180.44	3253.9	7639.95	2.34793	#DIV/0!
P21180	>sp|P21180|CO2_MOUSE Complement C2 OS=Mus musculus OX=10090 GN=C2 PE=1 SV=2	2070.73	2096.45	13850.2	8644.34	29375.8	4277.35	6005.79	14099.2	2.3476	0.403832
Q9JLF6	>sp|Q9JLF6|TGM1_MOUSE Protein-glutamine gamma-glutamyltransferase K OS=Mus musculus OX=10090 GN=Tgm1 PE=1 SV=2	2435.85	NaN	2412.79	3378.38	8013.84	5680.11	2424.32	5690.78	2.34737	0.155034
Tb927.10.14810:mRNA-p1	>Tb927.10.14810:mRNA-p1 | transcript=Tb927.10.14810:mRNA | gene=Tb927.10.14810 | organism=Trypanosoma_brucei_brucei_TREU927 | gene_product=multiprotein-bridging factor 1, putative | transcript_product=multiprotein-bridging factor 1, putative | location=Tb927_10_v5.1:3611256-3611738(-) | protein_length=160 | sequence_SO=chromosome | SO=protein_coding_gene | is_pseudo=false	4304.5	3071.86	2209.8	8685.87	7920.22	5860.51	3195.39	7488.86	2.34365	0.0145044
P14847	>sp|P14847|CRP_MOUSE C-reactive protein OS=Mus musculus OX=10090 GN=Crp PE=1 SV=2	1985.52	3695.39	19844	9787.25	44854.8	5031.53	8508.29	19891.2	2.33786	0.455375
Q9Z204	>sp|Q9Z204|HNRPC_MOUSE Heterogeneous nuclear ribonucleoproteins C1/C2 OS=Mus musculus OX=10090 GN=Hnrnpc PE=1 SV=1	314.808	689.332	NaN	1173.07	NaN	NaN	502.07	1173.07	2.33647	#DIV/0!
Tb927.10.3280:mRNA-p1	>Tb927.10.3280:mRNA-p1 | transcript=Tb927.10.3280:mRNA | gene=Tb927.10.3280 | organism=Trypanosoma_brucei_brucei_TREU927 | gene_product=60S ribosomal proteins L38, putative | transcript_product=60S ribosomal proteins L38, putative | location=Tb927_10_v5.1:847444-847692(+) | protein_length=82 | sequence_SO=chromosome | SO=protein_coding_gene | is_pseudo=false	98992.9	196494	130990	299325	166300	530024	142159	331883	2.33459	0.159831
P01636	>sp|P01636|KV5A4_MOUSE Ig kappa chain V-V region MOPC 149 OS=Mus musculus OX=10090 PE=1 SV=1	2401.92	3011.35	23671.8	12407.7	44084.3	11205.2	9695.03	22565.8	2.32756	0.372726
Q9DBD0	>sp|Q9DBD0|ICA_MOUSE Inhibitor of carbonic anhydrase OS=Mus musculus OX=10090 GN=Ica PE=1 SV=1	15616.2	24608.1	125999	51808.3	296649	37134.5	55407.6	128531	2.31973	0.468074
A0A075B5Q3	>tr|A0A075B5Q3|A0A075B5Q3_MOUSE Immunoglobulin heavy variable 2-5 OS=Mus musculus OX=10090 GN=Ighv2-5 PE=4 SV=1	1648.46	1939.79	13276	5124.18	28803.6	5036.25	5621.4	12988	2.31046	0.448947
A0A0A6YXQ0	>tr|A0A0A6YXQ0|A0A0A6YXQ0_MOUSE Immunoglobulin heavy variable 8-8 (Fragment) OS=Mus musculus OX=10090 GN=Ighv8-8 PE=4 SV=1	1664.09	1323.81	12256.6	3995.97	28470.5	2727.49	5081.51	11731.3	2.30863	0.506048
Tb927.11.1660:mRNA-p1	>Tb927.11.1660:mRNA-p1 | transcript=Tb927.11.1660:mRNA | gene=Tb927.11.1660 | organism=Trypanosoma_brucei_brucei_TREU927 | gene_product=vesicular transport protein (CDC48 homologue), putative | transcript_product=vesicular transport protein (CDC48 homologue), putative | location=Tb927_11_v5.1:509355-511343(-) | protein_length=662 | sequence_SO=chromosome | SO=protein_coding_gene | is_pseudo=false	5225.24	3860.52	3165.05	7931.71	14113.4	6164.9	4083.6	9403.32	2.3027	0.0989517
P01654	>sp|P01654|KV3A1_MOUSE Ig kappa chain V-III region PC 2880/PC 1229 OS=Mus musculus OX=10090 PE=1 SV=1	2494.22	NaN	15288	11430.2	39237	10644.2	8891.09	20437.1	2.29861	0.441186
Tb927.6.2650:mRNA-p1	>Tb927.6.2650:mRNA-p1 | transcript=Tb927.6.2650:mRNA | gene=Tb927.6.2650 | organism=Trypanosoma_brucei_brucei_TREU927 | gene_product=nucleolar mif4g domain-containing protein 1 | transcript_product=nucleolar mif4g domain-containing protein 1 | location=Tb927_06_v5.1:798131-800404(+) | protein_length=757 | sequence_SO=chromosome | SO=protein_coding_gene | is_pseudo=false	1281.24	1557.53	1994.35	1732.55	4477.96	4882.27	1611.04	3697.6	2.29516	0.107972
P04117	>sp|P04117|FABP4_MOUSE Fatty acid-binding protein, adipocyte OS=Mus musculus OX=10090 GN=Fabp4 PE=1 SV=3	NaN	NaN	7033.42	NaN	26381.6	5886.38	7033.42	16134	2.2939	#DIV/0!
O09159	>sp|O09159|MA2B1_MOUSE Lysosomal alpha-mannosidase OS=Mus musculus OX=10090 GN=Man2b1 PE=1 SV=4	NaN	NaN	741.241	NaN	1698	NaN	741.241	1698	2.29075	#DIV/0!
Tb927.10.9560:mRNA-p1	>Tb927.10.9560:mRNA-p1 | transcript=Tb927.10.9560:mRNA | gene=Tb927.10.9560 | organism=Trypanosoma_brucei_brucei_TREU927 | gene_product=oxidoreductase, putative | transcript_product=oxidoreductase, putative | location=Tb927_10_v5.1:2358932-2359936(+) | protein_length=334 | sequence_SO=chromosome | SO=protein_coding_gene | is_pseudo=false	1614.21	1606.24	1831.88	3372.62	4249.93	3926.97	1684.11	3849.84	2.28598	0.00124945
A0A075B663;P01723;P01726;P01727;P01728;P01729	>tr|A0A075B663|A0A075B663_MOUSE Immunoglobulin lambda variable 1 (Fragment) OS=Mus musculus OX=10090 GN=Iglv1 PE=4 SV=1;>sp|P01723|LV1A_MOUSE Ig lambda-1 chain V region OS=Mus musculus OX=10090 PE=1 SV=2;>sp|P01726|LV1D_MOUSE Ig lambda-1 chain V region H2020 OS=Mus musculus OX=10090 PE=1 SV=1;>sp|P01727|LV1E_MOUSE Ig lambda-1 chain V region S43 OS=Mus musculus OX=10090 PE=1 SV=1;>sp|P01728|LV2A_M…	32541.9	37551.1	302005	195321	533506	120643	124033	283157	2.28292	0.362889
A0A140T8P5	>tr|A0A140T8P5|A0A140T8P5_MOUSE Immunoglobulin kappa chain variable 8-24 (Fragment) OS=Mus musculus OX=10090 GN=Igkv8-24 PE=4 SV=2	16625.6	65999.5	NaN	26561	NaN	161924	41312.5	94242.5	2.28121	0.53899
P01867	>sp|P01867|IGG2B_MOUSE Immunoglobulin heavy constant gamma 2B OS=Mus musculus OX=10090 GN=Ighg2b PE=1 SV=3	188811	228199	1.53142e+06	963034	2.99996e+06	476220	649476	1.47974e+06	2.27836	0.403694
Tb927.8.8140:mRNA-p1	>Tb927.8.8140:mRNA-p1 | transcript=Tb927.8.8140:mRNA | gene=Tb927.8.8140 | organism=Trypanosoma_brucei_brucei_TREU927 | gene_product=small GTP-binding rab protein, putative | transcript_product=small GTP-binding rab protein, putative | location=Tb927_08_v5.1:2406019-2407917(+) | protein_length=632 | sequence_SO=chromosome | SO=protein_coding_gene | is_pseudo=false	1768.52	1354.92	2431.09	3922.57	5119.15	3609.15	1851.51	4216.96	2.27758	0.0131675
A0A140T8M0	>tr|A0A140T8M0|A0A140T8M0_MOUSE Immunoglobulin kappa variable 1-117 (Fragment) OS=Mus musculus OX=10090 GN=Igkv1-117 PE=4 SV=2	11806.1	8923.15	70125.8	18536.9	164399	23879.9	30285	68938.5	2.27632	0.496619
Tb927.8.2720:mRNA-p1	>Tb927.8.2720:mRNA-p1 | transcript=Tb927.8.2720:mRNA | gene=Tb927.8.2720 | organism=Trypanosoma_brucei_brucei_TREU927 | gene_product=Putative serine esterase (DUF676), putative | transcript_product=Putative serine esterase (DUF676), putative | location=Tb927_08_v5.1:806882-808123(+) | protein_length=413 | sequence_SO=chromosome | SO=protein_coding_gene | is_pseudo=false	4956.34	4865.77	5711.65	9922.55	14600.8	10782.3	5177.92	11768.6	2.27284	0.0107694
P11680	>sp|P11680|PROP_MOUSE Properdin OS=Mus musculus OX=10090 GN=Cfp PE=1 SV=2	5958.94	8691.11	14251.6	11336.5	46762.4	7541.38	9633.9	21880.1	2.27116	0.390374
Tb927.9.3850:mRNA-p1	>Tb927.9.3850:mRNA-p1 | transcript=Tb927.9.3850:mRNA | gene=Tb927.9.3850 | organism=Trypanosoma_brucei_brucei_TREU927 | gene_product=Protein of unknown function (DUF788), putative | transcript_product=Protein of unknown function (DUF788), putative | location=Tb927_09_v5.1:756923-757453(+) | protein_length=176 | sequence_SO=chromosome | SO=protein_coding_gene | is_pseudo=false	428.353	NaN	NaN	NaN	NaN	970.936	428.353	970.936	2.26667	#DIV/0!
Tb927.7.2340:mRNA-p1;Tb927.7.2370:mRNA-p1	>Tb927.7.2340:mRNA-p1 | transcript=Tb927.7.2340:mRNA | gene=Tb927.7.2340 | organism=Trypanosoma_brucei_brucei_TREU927 | gene_product=40S ribosomal protein S15, putative | transcript_product=40S ribosomal protein S15, putative | location=Tb927_07_v5.1:604152-604610(-) | protein_length=152 | sequence_SO=chromosome | SO=protein_coding_gene | is_pseudo=false;>Tb927.7.2370:mRNA-p1 | transcript=Tb927.7…	112867	90629.4	120480	207674	276318	249765	107992	244586	2.26484	0.00336631
Tb927.11.12290:mRNA-p1	>Tb927.11.12290:mRNA-p1 | transcript=Tb927.11.12290:mRNA | gene=Tb927.11.12290 | organism=Trypanosoma_brucei_brucei_TREU927 | gene_product=hypothetical protein, conserved | transcript_product=hypothetical protein, conserved | location=Tb927_11_v5.1:3286617-3288128(+) | protein_length=503 | sequence_SO=chromosome | SO=protein_coding_gene | is_pseudo=false	NaN	NaN	484.799	NaN	1515.64	679.894	484.799	1097.76	2.26437	#DIV/0!
Tb927.9.3030:mRNA-p1	>Tb927.9.3030:mRNA-p1 | transcript=Tb927.9.3030:mRNA | gene=Tb927.9.3030 | organism=Trypanosoma_brucei_brucei_TREU927 | gene_product=hypothetical protein, conserved | transcript_product=hypothetical protein, conserved | location=Tb927_09_v5.1:672636-673766(-) | protein_length=376 | sequence_SO=chromosome | SO=protein_coding_gene | is_pseudo=false	910.197	2329.17	1006.68	3186.49	2552.59	3866.94	1415.35	3202.01	2.26234	0.0397556
A0A075B5T6	>tr|A0A075B5T6|A0A075B5T6_MOUSE Immunoglobulin heavy variable V10-3 (Fragment) OS=Mus musculus OX=10090 GN=Ighv10-3 PE=4 SV=1	3806.31	4374.67	39106.6	10395	85287.5	11281	15762.5	35654.5	2.26198	0.508429
A0A075B5R5	>tr|A0A075B5R5|A0A075B5R5_MOUSE Immunoglobulin heavy variable 4-1 (Fragment) OS=Mus musculus OX=10090 GN=Ighv4-1 PE=1 SV=7	18515.9	10601.8	70256.2	47916.2	155343	21393.3	33124.6	74884.3	2.26069	0.406143
Q91X72	>sp|Q91X72|HEMO_MOUSE Hemopexin OS=Mus musculus OX=10090 GN=Hpx PE=1 SV=2	1.45315e+06	1341502	7918307	6123107	15795032	2298347	3.57099e+06	8072162	2.26048	0.380114
A0A140T8P7	>tr|A0A140T8P7|A0A140T8P7_MOUSE Immunoglobulin kappa variable 8-21 (Fragment) OS=Mus musculus OX=10090 GN=Igkv8-21 PE=1 SV=2	2541.34	1809.37	15498.2	9749.9	27100	7866.76	6616.29	14905.6	2.25286	0.334772
D3Z2H9;P21107;P58771;P58774	>tr|D3Z2H9|D3Z2H9_MOUSE Tropomyosin 3, related sequence 7 OS=Mus musculus OX=10090 GN=Tpm3-rs7 PE=3 SV=1;>sp|P21107|TPM3_MOUSE Tropomyosin alpha-3 chain OS=Mus musculus OX=10090 GN=Tpm3 PE=1 SV=3;>sp|P58771|TPM1_MOUSE Tropomyosin alpha-1 chain OS=Mus musculus OX=10090 GN=Tpm1 PE=1 SV=1;>sp|P58774|TPM2_MOUSE Tropomyosin beta chain OS=Mus musculus OX=10090 GN=Tpm2 PE=1 SV=1	4096.85	NaN	NaN	8086.99	11977.9	7524.55	4096.85	9196.49	2.24477	#DIV/0!
E9Q5Z6	>tr|E9Q5Z6|E9Q5Z6_MOUSE Alcohol dehydrogenase 6A (class V) OS=Mus musculus OX=10090 GN=Adh6a PE=1 SV=1	NaN	NaN	7739.42	22461.1	12185.3	NaN	7739.42	17323.2	2.23831	#DIV/0!
A0A075B5K7	>tr|A0A075B5K7|A0A075B5K7_MOUSE Immunoglobulin kappa chain variable 14-100 OS=Mus musculus OX=10090 GN=Igkv14-100 PE=4 SV=7	NaN	NaN	803.561	NaN	1797.71	NaN	803.561	1797.71	2.23718	#DIV/0!
Tb927.9.10790:mRNA-p1	>Tb927.9.10790:mRNA-p1 | transcript=Tb927.9.10790:mRNA | gene=Tb927.9.10790 | organism=Trypanosoma_brucei_brucei_TREU927 | gene_product=hypothetical protein | transcript_product=hypothetical protein | location=Tb927_09_v5.1:1704864-1705781(-) | protein_length=305 | sequence_SO=chromosome | SO=protein_coding_gene | is_pseudo=false	4749.79	2051.93	2107.78	8502.77	7426.99	3979.05	2969.83	6636.27	2.23456	0.0875878
Tb927.4.4910.1:mRNA-p1;Tb927.4.4910.2:mRNA-p1	>Tb927.4.4910.1:mRNA-p1 | transcript=Tb927.4.4910.1:mRNA | gene=Tb927.4.4910 | organism=Trypanosoma_brucei_brucei_TREU927 | gene_product=3,2-trans-enoyl-CoA isomerase, mitochondrial precursor, putative | transcript_product=3,2-trans-enoyl-CoA isomerase, mitochondrial precursor, putative | location=Tb927_04_v5.1:1344111-1345523(-) | protein_length=470 | sequence_SO=chromosome | SO=protein_coding_g…	29862.2	49268.8	45878.8	73429.4	107716	98194.9	41669.9	93113.6	2.23455	0.0122131
Tb927.11.9720:mRNA-p1	>Tb927.11.9720:mRNA-p1 | transcript=Tb927.11.9720:mRNA | gene=Tb927.11.9720 | organism=Trypanosoma_brucei_brucei_TREU927 | gene_product=40S ribosomal protein S27, putative | transcript_product=40S ribosomal protein S27, putative | location=Tb927_11_v5.1:2634103-2634363(-) | protein_length=86 | sequence_SO=chromosome | SO=protein_coding_gene | is_pseudo=false	76942.5	81170.7	58596	188983	230912	64139.4	72236.4	161345	2.23357	0.152808
Tb927.10.6160:mRNA-p1	>Tb927.10.6160:mRNA-p1 | transcript=Tb927.10.6160:mRNA | gene=Tb927.10.6160 | organism=Trypanosoma_brucei_brucei_TREU927 | gene_product=Sec34-like family, putative | transcript_product=Sec34-like family, putative | location=Tb927_10_v5.1:1559732-1561927(-) | protein_length=731 | sequence_SO=chromosome | SO=protein_coding_gene | is_pseudo=false	5787.83	4286.72	7858.34	13666.3	14907.3	11426.2	5977.63	13333.2	2.23052	0.00715898
Tb927.6.3080:mRNA-p1	>Tb927.6.3080:mRNA-p1 | transcript=Tb927.6.3080:mRNA | gene=Tb927.6.3080 | organism=Trypanosoma_brucei_brucei_TREU927 | gene_product=hypothetical protein | transcript_product=hypothetical protein | location=Tb927_06_v5.1:910535-911086(+) | protein_length=183 | sequence_SO=chromosome | SO=protein_coding_gene | is_pseudo=false	NaN	NaN	2766.9	NaN	6158.65	NaN	2766.9	6158.65	2.22583	#DIV/0!
Q64726	>sp|Q64726|ZA2G_MOUSE Zinc-alpha-2-glycoprotein OS=Mus musculus OX=10090 GN=Azgp1 PE=1 SV=2	7303.78	14933.5	67433.7	22233.1	146656	30538.3	29890.3	66475.7	2.22399	0.456114
P03977	>sp|P03977|KV3A4_MOUSE Ig kappa chain V-III region 50S10.1 OS=Mus musculus OX=10090 PE=1 SV=1	5835.13	NaN	17482.5	18986.8	36455.5	22317.2	11658.8	25919.8	2.2232	0.178955
P08226	>sp|P08226|APOE_MOUSE Apolipoprotein E OS=Mus musculus OX=10090 GN=Apoe PE=1 SV=2	302969	412430	1442550	921950	2.97479e+06	891808	719316	1.59618e+06	2.21903	0.323338
P53657	>sp|P53657|KPYR_MOUSE Pyruvate kinase PKLR OS=Mus musculus OX=10090 GN=Pklr PE=1 SV=1	5271.13	22458.8	4858.82	35889.4	6629.31	29728.8	10862.9	24082.5	2.21695	0.281456
Tb927.10.3900:mRNA-p1	>Tb927.10.3900:mRNA-p1 | transcript=Tb927.10.3900:mRNA | gene=Tb927.10.3900 | organism=Trypanosoma_brucei_brucei_TREU927 | gene_product=CAMK/CAMKL family protein kinase, putative | transcript_product=CAMK/CAMKL family protein kinase, putative | location=Tb927_10_v5.1:1032902-1035124(-) | protein_length=740 | sequence_SO=chromosome | SO=protein_coding_gene | is_pseudo=false	9883.08	5900.06	11561	18298.6	21411.6	20705.7	9114.71	20138.7	2.20947	0.00460389
Tb927.11.1970:mRNA-p1	>Tb927.11.1970:mRNA-p1 | transcript=Tb927.11.1970:mRNA | gene=Tb927.11.1970 | organism=Trypanosoma_brucei_brucei_TREU927 | gene_product=hypothetical protein, conserved | transcript_product=hypothetical protein, conserved | location=Tb927_11_v5.1:573210-574034(+) | protein_length=274 | sequence_SO=chromosome | SO=protein_coding_gene | is_pseudo=false	2237.06	906.774	1445.3	3016.88	2558.31	4561.03	1529.71	3378.74	2.20874	0.0617506
Tb927.6.4580:mRNA-p1	>Tb927.6.4580:mRNA-p1 | transcript=Tb927.6.4580:mRNA | gene=Tb927.6.4580 | organism=Trypanosoma_brucei_brucei_TREU927 | gene_product=Mitochondrial SSU ribosomal protein, putative | transcript_product=Mitochondrial SSU ribosomal protein, putative | location=Tb927_06_v5.1:1277883-1278167(-) | protein_length=94 | sequence_SO=chromosome | SO=protein_coding_gene | is_pseudo=false	NaN	2339.27	NaN	NaN	3931.66	6391.87	2339.27	5161.77	2.20657	#DIV/0!
A0A140T8P3	>tr|A0A140T8P3|A0A140T8P3_MOUSE Immunoglobulin kappa chain variable 15-103 (Fragment) OS=Mus musculus OX=10090 GN=Igkv15-103 PE=4 SV=2	2986.28	1870.4	14774.7	7767.02	8978.75	26461.9	6543.78	14402.6	2.20096	0.343203
Tb927.10.5870:mRNA-p1	>Tb927.10.5870:mRNA-p1 | transcript=Tb927.10.5870:mRNA | gene=Tb927.10.5870 | organism=Trypanosoma_brucei_brucei_TREU927 | gene_product=Flagellum attachment zone protein 25 | transcript_product=Flagellum attachment zone protein 25 | location=Tb927_10_v5.1:1468544-1469914(-) | protein_length=456 | sequence_SO=chromosome | SO=protein_coding_gene | is_pseudo=false	8321.63	6755.62	2278.06	13803.3	12879.1	11468.9	5785.11	12717.1	2.19824	0.023075
Tb927.10.11930:mRNA-p1	>Tb927.10.11930:mRNA-p1 | transcript=Tb927.10.11930:mRNA | gene=Tb927.10.11930 | organism=Trypanosoma_brucei_brucei_TREU927 | gene_product=beta-D-hydroxybutyrate dehydrogenase | transcript_product=beta-D-hydroxybutyrate dehydrogenase | location=Tb927_10_v5.1:2907661-2908443(+) | protein_length=260 | sequence_SO=chromosome | SO=protein_coding_gene | is_pseudo=false	885.503	2910.57	2146.49	3330.23	6204.76	3513.57	1980.85	4349.52	2.19578	0.0977987
P06909	>sp|P06909|CFAH_MOUSE Complement factor H OS=Mus musculus OX=10090 GN=Cfh PE=1 SV=2	32308	45330.8	246470	94322	534402	82654.4	108036	237126	2.19488	0.475327
Tb927.4.2250:mRNA-p1	>Tb927.4.2250:mRNA-p1 | transcript=Tb927.4.2250:mRNA | gene=Tb927.4.2250 | organism=Trypanosoma_brucei_brucei_TREU927 | gene_product=hypothetical protein, conserved | transcript_product=hypothetical protein, conserved | location=Tb927_04_v5.1:583450-584451(+) | protein_length=333 | sequence_SO=chromosome | SO=protein_coding_gene | is_pseudo=false	636.63	NaN	NaN	1396.22	NaN	NaN	636.63	1396.22	2.19315	#DIV/0!
Tb927.1.1700:mRNA-p1	>Tb927.1.1700:mRNA-p1 | transcript=Tb927.1.1700:mRNA | gene=Tb927.1.1700 | organism=Trypanosoma_brucei_brucei_TREU927 | gene_product=AATF protein, putative | transcript_product=AATF protein, putative | location=Tb927_01_v5.1:428876-430357(+) | protein_length=493 | sequence_SO=chromosome | SO=protein_coding_gene | is_pseudo=false	5878.47	3754.58	4151.01	9405.39	10871.3	9949.9	4594.69	10075.5	2.19286	0.0021593
A0A075B5R4	>tr|A0A075B5R4|A0A075B5R4_MOUSE Immunoglobulin heavy variable 14-1 (Fragment) OS=Mus musculus OX=10090 GN=Ighv14-1 PE=4 SV=1	47931.4	17100.5	172358	110346	346484	62040	79129.9	172957	2.18573	0.400681
A0A075B5M7	>tr|A0A075B5M7|A0A075B5M7_MOUSE Immunoglobulin kappa variable 5-39 OS=Mus musculus OX=10090 GN=Igkv5-39 PE=1 SV=7	45639.1	59342.2	157748	87929.6	411499	74536.2	87576.3	191321	2.18463	0.420496
Tb11.v5.0237.1-p1;Tb927.10.5200:mRNA-p1	>Tb11.v5.0237.1-p1 | transcript=Tb11.v5.0237.1 | gene=Tb11.v5.0237 | organism=Trypanosoma_brucei_brucei_TREU927 | gene_product=hypothetical protein, conserved | transcript_product=hypothetical protein, conserved | location=Tb927_11_bin_v5.1:467101-468396(-) | protein_length=431 | sequence_SO=contig | SO=protein_coding_gene | is_pseudo=false;>Tb927.10.5200:mRNA-p1 | transcript=Tb927.10.5200:mRNA |…	5158.08	2099.9	3233.18	7519.17	10375.4	5022.84	3497.05	7639.12	2.18444	0.0811451
Tb927.11.15600:mRNA-p1	>Tb927.11.15600:mRNA-p1 | transcript=Tb927.11.15600:mRNA | gene=Tb927.11.15600 | organism=Trypanosoma_brucei_brucei_TREU927 | gene_product=histone deacetylase 2 | transcript_product=histone deacetylase 2 | location=Tb927_11_v5.1:4137385-4139085(-) | protein_length=566 | sequence_SO=chromosome | SO=protein_coding_gene | is_pseudo=false	NaN	555.007	NaN	NaN	NaN	1211.77	555.007	1211.77	2.18334	#DIV/0!
P98064	>sp|P98064|MASP1_MOUSE Mannan-binding lectin serine protease 1 OS=Mus musculus OX=10090 GN=Masp1 PE=1 SV=2	NaN	NaN	2740.77	NaN	11139.8	821.056	2740.77	5980.43	2.18203	#DIV/0!
Tb927.11.4940:mRNA-p1	>Tb927.11.4940:mRNA-p1 | transcript=Tb927.11.4940:mRNA | gene=Tb927.11.4940 | organism=Trypanosoma_brucei_brucei_TREU927 | gene_product=AAA ATPase, putative | transcript_product=AAA ATPase, putative | location=Tb927_11_v5.1:1407956-1409527(+) | protein_length=523 | sequence_SO=chromosome | SO=protein_coding_gene | is_pseudo=false	NaN	1262.27	1971.3	3917.59	3359.87	3292.44	1616.78	3523.3	2.1792	0.0139332
A0A0B4J1J4	>tr|A0A0B4J1J4|A0A0B4J1J4_MOUSE Immunoglobulin heavy variable V9-2 (Fragment) OS=Mus musculus OX=10090 GN=Ighv9-2 PE=4 SV=1	7684.58	2568.69	32714.2	16096.5	67134.9	10273.7	14322.5	31168.4	2.17618	0.453726
Q9DCD0	>sp|Q9DCD0|6PGD_MOUSE 6-phosphogluconate dehydrogenase, decarboxylating OS=Mus musculus OX=10090 GN=Pgd PE=1 SV=3	NaN	NaN	1024.17	NaN	2224.92	NaN	1024.17	2224.92	2.17241	#DIV/0!
P04186	>sp|P04186|CFAB_MOUSE Complement factor B OS=Mus musculus OX=10090 GN=Cfb PE=1 SV=2	35354.6	41728.7	208255	125620	435787	58104.4	95112.8	206504	2.17115	0.437645
Tb927.11.11820:mRNA-p1;Tb927.11.11830:mRNA-p1	>Tb927.11.11820:mRNA-p1 | transcript=Tb927.11.11820:mRNA | gene=Tb927.11.11820 | organism=Trypanosoma_brucei_brucei_TREU927 | gene_product=40S ribosomal protein S17, putative | transcript_product=40S ribosomal protein S17, putative | location=Tb927_11_v5.1:3172418-3172846(+) | protein_length=142 | sequence_SO=chromosome | SO=protein_coding_gene | is_pseudo=false;>Tb927.11.11830:mRNA-p1 | transcri…	146188	147047	194355	353259	279471	420139	162530	350956	2.15933	0.0124594
Tb927.5.3620:mRNA-p1	>Tb927.5.3620:mRNA-p1 | transcript=Tb927.5.3620:mRNA | gene=Tb927.5.3620 | organism=Trypanosoma_brucei_brucei_TREU927 | gene_product=kinetoplastid-specific dual specificity phosphatase, putative | transcript_product=kinetoplastid-specific dual specificity phosphatase, putative | location=Tb927_05_v5.1:1190493-1191830(+) | protein_length=445 | sequence_SO=chromosome | SO=protein_coding_gene | is_p…	1921.98	849.319	1806.66	3689.98	2857.89	3336.78	1525.98	3294.88	2.15919	0.0132202
A0A075B5U6	>tr|A0A075B5U6|A0A075B5U6_MOUSE Immunoglobulin heavy variable V1-20 OS=Mus musculus OX=10090 GN=Ighv1-20 PE=4 SV=1	NaN	NaN	1695.41	NaN	3659.48	NaN	1695.41	3659.48	2.15846	#DIV/0!
Tb927.11.5650:mRNA-p1	>Tb927.11.5650:mRNA-p1 | transcript=Tb927.11.5650:mRNA | gene=Tb927.11.5650 | organism=Trypanosoma_brucei_brucei_TREU927 | gene_product=replication factor C, subunit 1, putative | transcript_product=replication factor C, subunit 1, putative | location=Tb927_11_v5.1:1597004-1598767(+) | protein_length=587 | sequence_SO=chromosome | SO=protein_coding_gene | is_pseudo=false	19010.1	7576.98	14410.9	25958.1	38491.6	23803.9	13666	29417.9	2.15263	0.04959
Q61508	>sp|Q61508|ECM1_MOUSE Extracellular matrix protein 1 OS=Mus musculus OX=10090 GN=Ecm1 PE=1 SV=2	1444.37	1327.06	1992.62	2884.86	4568.26	2778.12	1588.02	3410.41	2.14759	0.0414128
Tb927.11.1000:mRNA-p1	>Tb927.11.1000:mRNA-p1 | transcript=Tb927.11.1000:mRNA | gene=Tb927.11.1000 | organism=Trypanosoma_brucei_brucei_TREU927 | gene_product=kinetoplastid kinetochore protein 16 | transcript_product=kinetoplastid kinetochore protein 16 | location=Tb927_11_v5.1:258002-258427(+) | protein_length=141 | sequence_SO=chromosome | SO=protein_coding_gene | is_pseudo=false	1951.02	1489.44	1975.45	NaN	3862.38	NaN	1805.3	3862.38	2.13946	#DIV/0!
Q91WP0	>sp|Q91WP0|MASP2_MOUSE Mannan-binding lectin serine protease 2 OS=Mus musculus OX=10090 GN=Masp2 PE=1 SV=1	NaN	NaN	6074.78	NaN	23413.9	2578.09	6074.78	12996	2.13933	#DIV/0!
Tb927.7.6810.1:mRNA-p1;Tb927.7.6810.2:mRNA-p1	>Tb927.7.6810.1:mRNA-p1 | transcript=Tb927.7.6810.1:mRNA | gene=Tb927.7.6810 | organism=Trypanosoma_brucei_brucei_TREU927 | gene_product=EF-hand domain pair, putative | transcript_product=EF-hand domain pair, putative | location=Tb927_07_v5.1:1881848-1884760(-) | protein_length=970 | sequence_SO=chromosome | SO=protein_coding_gene | is_pseudo=false;>Tb927.7.6810.2:mRNA-p1 | transcript=Tb927.7.681…	2290.36	NaN	NaN	NaN	4770.61	5024.58	2290.36	4897.6	2.13836	#DIV/0!
Tb927.9.7230:mRNA-p1	>Tb927.9.7230:mRNA-p1 | transcript=Tb927.9.7230:mRNA | gene=Tb927.9.7230 | organism=Trypanosoma_brucei_brucei_TREU927 | gene_product=ADP-ribosylation factor-like protein, putative | transcript_product=ADP-ribosylation factor-like protein, putative | location=Tb927_09_v5.1:1174742-1175323(+) | protein_length=193 | sequence_SO=chromosome | SO=protein_coding_gene | is_pseudo=false	15303	6936.06	9983.48	17869	31297.8	19731.9	10740.8	22966.2	2.13822	0.0656728
P09411	>sp|P09411|PGK1_MOUSE Phosphoglycerate kinase 1 OS=Mus musculus OX=10090 GN=Pgk1 PE=1 SV=4	193.797	NaN	2571.53	1004.81	4885.85	NaN	1382.66	2945.33	2.13019	0.56322
Tb927.11.3330:mRNA-p1	>Tb927.11.3330:mRNA-p1 | transcript=Tb927.11.3330:mRNA | gene=Tb927.11.3330 | organism=Trypanosoma_brucei_brucei_TREU927 | gene_product=hypothetical protein, conserved | transcript_product=hypothetical protein, conserved | location=Tb927_11_v5.1:973711-976881(+) | protein_length=1056 | sequence_SO=chromosome | SO=protein_coding_gene | is_pseudo=false	NaN	NaN	1817.42	3865.36	NaN	NaN	1817.42	3865.36	2.12684	#DIV/0!
Tb927.9.7820:mRNA-p1	>Tb927.9.7820:mRNA-p1 | transcript=Tb927.9.7820:mRNA | gene=Tb927.9.7820 | organism=Trypanosoma_brucei_brucei_TREU927 | gene_product=KKT-interacting protein 11 | transcript_product=KKT-interacting protein 11 | location=Tb927_09_v5.1:1279297-1281612(-) | protein_length=771 | sequence_SO=chromosome | SO=protein_coding_gene | is_pseudo=false	2739.76	1946.78	2250.79	6547.73	3366.98	4838.42	2312.44	4917.71	2.12663	0.051416
Tb927.10.2630:mRNA-p1	>Tb927.10.2630:mRNA-p1 | transcript=Tb927.10.2630:mRNA | gene=Tb927.10.2630 | organism=Trypanosoma_brucei_brucei_TREU927 | gene_product=Regulator of Vps4 activity in the MVB pathway, putative | transcript_product=Regulator of Vps4 activity in the MVB pathway, putative | location=Tb927_10_v5.1:679858-680691(+) | protein_length=277 | sequence_SO=chromosome | SO=protein_coding_gene | is_pseudo=false	1875.6	878.172	1581.8	3048	2732.84	3419.54	1445.19	3066.79	2.12207	0.0104086
Tb927.6.3330:mRNA-p1	>Tb927.6.3330:mRNA-p1 | transcript=Tb927.6.3330:mRNA | gene=Tb927.6.3330 | organism=Trypanosoma_brucei_brucei_TREU927 | gene_product=hypothetical protein, conserved | transcript_product=hypothetical protein, conserved | location=Tb927_06_v5.1:980257-981150(+) | protein_length=297 | sequence_SO=chromosome | SO=protein_coding_gene | is_pseudo=false	604.549	428.301	NaN	NaN	NaN	1094.41	516.425	1094.41	2.11921	#DIV/0!
P10126	>sp|P10126|EF1A1_MOUSE Elongation factor 1-alpha 1 OS=Mus musculus OX=10090 GN=Eef1a1 PE=1 SV=3	4121.72	4330.03	8731.69	9323.73	15295.3	11764.4	5727.82	12127.8	2.11735	0.04934
P39039	>sp|P39039|MBL1_MOUSE Mannose-binding protein A OS=Mus musculus OX=10090 GN=Mbl1 PE=1 SV=1	1497.89	4121.63	15227.1	6767.58	32324.8	5021.41	6948.88	14704.6	2.11611	0.471999
A0A075B5Y4	>tr|A0A075B5Y4|A0A075B5Y4_MOUSE Immunoglobulin heavy variable 1-81 (Fragment) OS=Mus musculus OX=10090 GN=Ighv1-81 PE=4 SV=1	5108.17	10614.9	16654.6	10651.6	47800.1	9987.6	10792.6	22813.1	2.11378	0.405243
Tb927.6.3760:mRNA-p1	>Tb927.6.3760:mRNA-p1 | transcript=Tb927.6.3760:mRNA | gene=Tb927.6.3760 | organism=Trypanosoma_brucei_brucei_TREU927 | gene_product=kinetoplastid kinetochore protein 15 | transcript_product=kinetoplastid kinetochore protein 15 | location=Tb927_06_v5.1:1118856-1119872(-) | protein_length=338 | sequence_SO=chromosome | SO=protein_coding_gene | is_pseudo=false	1801.69	1810.69	980.754	3336.86	NaN	3135.71	1531.04	3236.29	2.11378	0.0182526
Tb927.11.13270:mRNA-p1	>Tb927.11.13270:mRNA-p1 | transcript=Tb927.11.13270:mRNA | gene=Tb927.11.13270 | organism=Trypanosoma_brucei_brucei_TREU927 | gene_product=hypothetical protein, conserved | transcript_product=hypothetical protein, conserved | location=Tb927_11_v5.1:3559914-3560726(-) | protein_length=270 | sequence_SO=chromosome | SO=protein_coding_gene | is_pseudo=false	29787.8	11290.9	12341.9	35219	53605.5	24007.8	17806.9	37610.7	2.11215	0.132557
Tb927.10.4110:mRNA-p1;Tb927.10.4120.1:mRNA-p1;Tb927.10.4120.2:mRNA-p1	>Tb927.10.4110:mRNA-p1 | transcript=Tb927.10.4110:mRNA | gene=Tb927.10.4110 | organism=Trypanosoma_brucei_brucei_TREU927 | gene_product=60S ribosomal protein L30 | transcript_product=60S ribosomal protein L30 | location=Tb927_10_v5.1:1082179-1082496(-) | protein_length=105 | sequence_SO=chromosome | SO=protein_coding_gene | is_pseudo=false;>Tb927.10.4120.1:mRNA-p1 | transcript=Tb927.10.4120.1:mRN…	186984	222281	278971	412808	692960	345410	229412	483726	2.10855	0.0813511
A0A075B5T4	>tr|A0A075B5T4|A0A075B5T4_MOUSE Immunoglobulin heavy variable 1-4 (Fragment) OS=Mus musculus OX=10090 GN=Ighv1-4 PE=4 SV=1	1617.64	2651.73	19981.6	5397.3	38318.4	7111.74	8083.66	16942.5	2.09589	0.509461
Tb11.v5.0356.1-p1;Tb927.1.1240:mRNA-p1	>Tb11.v5.0356.1-p1 | transcript=Tb11.v5.0356.1 | gene=Tb11.v5.0356 | organism=Trypanosoma_brucei_brucei_TREU927 | gene_product=cytidine triphosphate synthase, putative | transcript_product=cytidine triphosphate synthase, putative | location=Tb927_11_bin_v5.1:1122661-1124430(+) | protein_length=589 | sequence_SO=contig | SO=protein_coding_gene | is_pseudo=false;>Tb927.1.1240:mRNA-p1 | transcript=T…	31192.5	27721.8	50007.2	71307.4	83946.7	72539.5	36307.2	75931.2	2.09136	0.00776923
E9Q8B5	>tr|E9Q8B5|E9Q8B5_MOUSE Complement factor H-related 4 OS=Mus musculus OX=10090 GN=Cfhr4 PE=1 SV=1	1235.92	1955.96	8412.95	2521.28	17662.7	3979.07	3868.28	8054.34	2.08215	0.476539
O70165	>sp|O70165|FCN1_MOUSE Ficolin-1 OS=Mus musculus OX=10090 GN=Fcn1 PE=1 SV=1	NaN	NaN	2745.68	501.126	10918.6	NaN	2745.68	5709.86	2.07958	#DIV/0!
Tb927.6.2040:mRNA-p1	>Tb927.6.2040:mRNA-p1 | transcript=Tb927.6.2040:mRNA | gene=Tb927.6.2040 | organism=Trypanosoma_brucei_brucei_TREU927 | gene_product=nitrate reductase, putative | transcript_product=nitrate reductase, putative | location=Tb927_06_v5.1:667561-668745(-) | protein_length=394 | sequence_SO=chromosome | SO=protein_coding_gene | is_pseudo=false	NaN	NaN	2252.31	4282.87	2605.11	7090.63	2252.31	4659.53	2.06878	#DIV/0!
Tb927.3.3180:mRNA-p1	>Tb927.3.3180:mRNA-p1 | transcript=Tb927.3.3180:mRNA | gene=Tb927.3.3180 | organism=Trypanosoma_brucei_brucei_TREU927 | gene_product=Nucleoporin NUP98 | transcript_product=Nucleoporin NUP98 | location=Tb927_03_v5.1:818610-821588(-) | protein_length=992 | sequence_SO=chromosome | SO=protein_coding_gene | is_pseudo=false	6733.52	3095.94	7244.58	13793.8	12709.8	8619.19	5691.35	11707.6	2.05709	0.0424002
Tb927.3.3300:mRNA-p1	>Tb927.3.3300:mRNA-p1 | transcript=Tb927.3.3300:mRNA | gene=Tb927.3.3300 | organism=Trypanosoma_brucei_brucei_TREU927 | gene_product=Flagellum attachment zone protein 19 | transcript_product=Flagellum attachment zone protein 19 | location=Tb927_03_v5.1:848039-850483(-) | protein_length=814 | sequence_SO=chromosome | SO=protein_coding_gene | is_pseudo=false	26201.4	9015.11	6889.63	34943.3	30905.3	20317.8	14035.4	28722.1	2.04641	0.122157
Q9WVJ3	>sp|Q9WVJ3|CBPQ_MOUSE Carboxypeptidase Q OS=Mus musculus OX=10090 GN=Cpq PE=1 SV=1	911.223	1590.77	5841.17	1284.36	13847.1	1931.52	2781.05	5687.67	2.04515	0.541971
Tb927.7.1320:mRNA-p1;Tb927.7.1340:mRNA-p1	>Tb927.7.1320:mRNA-p1 | transcript=Tb927.7.1320:mRNA | gene=Tb927.7.1320 | organism=Trypanosoma_brucei_brucei_TREU927 | gene_product=10 kDa heat shock protein, putative | transcript_product=10 kDa heat shock protein, putative | location=Tb927_07_v5.1:341451-341753(+) | protein_length=100 | sequence_SO=chromosome | SO=protein_coding_gene | is_pseudo=false;>Tb927.7.1340:mRNA-p1 | transcript=Tb927.7…	811159	1.24688e+06	892590	2.02233e+06	2.27961e+06	1.72891e+06	983543	2.01028e+06	2.04392	0.0078167
Tb11.v5.1046.1-p1;Tb927.10.2090:mRNA-p1;Tb927.10.2100:mRNA-p1;Tb927.10.2110:mRNA-p1	>Tb11.v5.1046.1-p1 | transcript=Tb11.v5.1046.1 | gene=Tb11.v5.1046 | organism=Trypanosoma_brucei_brucei_TREU927 | gene_product=elongation factor 1-alpha, putative | transcript_product=elongation factor 1-alpha, putative | location=Tb927_11_bin_v5.1:5550906-5552255(-) | protein_length=449 | sequence_SO=contig | SO=protein_coding_gene | is_pseudo=false;>Tb927.10.2090:mRNA-p1 | transcript=Tb927.10.2…	2052092	1.64208e+06	1737399	3126507	3.73671e+06	4227217	1.81052e+06	3.69681e+06	2.04185	0.00525354
Tb927.7.230:mRNA-p1;Tb927.7.240:mRNA-p1	>Tb927.7.230:mRNA-p1 | transcript=Tb927.7.230:mRNA | gene=Tb927.7.230 | organism=Trypanosoma_brucei_brucei_TREU927 | gene_product=40S ribosomal protein S33, putative | transcript_product=40S ribosomal protein S33, putative | location=Tb927_07_v5.1:43393-43704(+) | protein_length=103 | sequence_SO=chromosome | SO=protein_coding_gene | is_pseudo=false;>Tb927.7.240:mRNA-p1 | transcript=Tb927.7.240:m…	6626.81	7607.96	1539.89	7380.05	16808.9	7957.15	5258.22	10715.4	2.03783	0.202542
Q99JY9	>sp|Q99JY9|ARP3_MOUSE Actin-related protein 3 OS=Mus musculus OX=10090 GN=Actr3 PE=1 SV=3	NaN	NaN	428.922	NaN	873.656	NaN	428.922	873.656	2.03686	#DIV/0!
E9PUR0	>tr|E9PUR0|E9PUR0_MOUSE Ankyrin repeat and KH domain containing 1 OS=Mus musculus OX=10090 GN=Ankhd1 PE=1 SV=1	484.761	553.873	NaN	1548.86	NaN	561.874	519.317	1055.37	2.03223	0.391797
Tb927.1.5200:mRNA-p1	>Tb927.1.5200:mRNA-p1 | transcript=Tb927.1.5200:mRNA | gene=Tb927.1.5200 | organism=Trypanosoma_brucei_brucei_TREU927 | gene_product=expression site-associated gene 1 (ESAG1) protein, putative | transcript_product=expression site-associated gene 1 (ESAG1) protein, putative | location=Tb927_01_v5.1:1032145-1033116(+) | protein_length=323 | sequence_SO=chromosome | SO=protein_coding_gene | is_pseud…	11307.6	7689.94	8930.94	11811	19813.7	25106.1	9309.5	18910.3	2.03129	0.0747061
A0A075B5Q2	>tr|A0A075B5Q2|A0A075B5Q2_MOUSE Immunoglobulin heavy variable 5-9 (Fragment) OS=Mus musculus OX=10090 GN=Ighv5-9 PE=4 SV=1	14801.7	1768.93	16527.6	11566.9	42966.8	12575.5	11032.8	22369.8	2.02758	0.372762
Q9EQH2	>sp|Q9EQH2|ERAP1_MOUSE Endoplasmic reticulum aminopeptidase 1 OS=Mus musculus OX=10090 GN=Erap1 PE=1 SV=2	NaN	NaN	8200.94	NaN	16619.7	NaN	8200.94	16619.7	2.02656	#DIV/0!
P35700	>sp|P35700|PRDX1_MOUSE Peroxiredoxin-1 OS=Mus musculus OX=10090 GN=Prdx1 PE=1 SV=1	NaN	NaN	8187.39	16637.2	16659	16466.2	8187.39	16587.5	2.02598	#DIV/0!
Tb927.10.3620:mRNA-p1	>Tb927.10.3620:mRNA-p1 | transcript=Tb927.10.3620:mRNA | gene=Tb927.10.3620 | organism=Trypanosoma_brucei_brucei_TREU927 | gene_product=Laminin-like protein, putative | transcript_product=Laminin-like protein, putative | location=Tb927_10_v5.1:937199-938125(+) | protein_length=308 | sequence_SO=chromosome | SO=protein_coding_gene | is_pseudo=false	734.557	NaN	1017.37	NaN	NaN	1769.2	875.964	1769.2	2.01972	#DIV/0!
P60229	>sp|P60229|EIF3E_MOUSE Eukaryotic translation initiation factor 3 subunit E OS=Mus musculus OX=10090 GN=Eif3e PE=1 SV=1	NaN	866.744	486.01	1364.22	NaN	NaN	676.377	1364.22	2.01696	#DIV/0!
Tb927.11.8190:mRNA-p1	>Tb927.11.8190:mRNA-p1 | transcript=Tb927.11.8190:mRNA | gene=Tb927.11.8190 | organism=Trypanosoma_brucei_brucei_TREU927 | gene_product=DNA repair protein RAD51 | transcript_product=DNA repair protein RAD51 | location=Tb927_11_v5.1:2303695-2304816(+) | protein_length=373 | sequence_SO=chromosome | SO=protein_coding_gene | is_pseudo=false	3631.35	NaN	NaN	3963.7	12657.2	5315.82	3631.35	7312.25	2.01365	#DIV/0!
Tb11.v5.0775.1-p1;Tb927.10.7560:mRNA-p1	>Tb11.v5.0775.1-p1 | transcript=Tb11.v5.0775.1 | gene=Tb11.v5.0775 | organism=Trypanosoma_brucei_brucei_TREU927 | gene_product=methyltransferase domain containing protein, putative | transcript_product=methyltransferase domain containing protein, putative | location=Tb927_11_bin_v5.1:4027498-4028322(+) | protein_length=274 | sequence_SO=contig | SO=protein_coding_gene | is_pseudo=false;>Tb927.10.…	8059.89	9915.07	6935.76	15507.9	16116.4	18534.9	8303.57	16719.7	2.01356	0.00267786
O88783	>sp|O88783|FA5_MOUSE Coagulation factor V OS=Mus musculus OX=10090 GN=F5 PE=1 SV=1	NaN	NaN	1488.54	3897.1	NaN	2077.62	1488.54	2987.36	2.0069	#DIV/0!
Tb927.5.1160:mRNA-p1	>Tb927.5.1160:mRNA-p1 | transcript=Tb927.5.1160:mRNA | gene=Tb927.5.1160 | organism=Trypanosoma_brucei_brucei_TREU927 | gene_product=Degradation arginine-rich protein for mis-folding, putative | transcript_product=Degradation arginine-rich protein for mis-folding, putative | location=Tb927_05_v5.1:452897-453583(+) | protein_length=228 | sequence_SO=chromosome | SO=protein_coding_gene | is_pseudo=…	168795	63908.1	143327	258642	220072	273727	125343	250814	2.00101	0.02391
P19157	>sp|P19157|GSTP1_MOUSE Glutathione S-transferase P 1 OS=Mus musculus OX=10090 GN=Gstp1 PE=1 SV=2	NaN	NaN	1765.92	NaN	5849.97	1205.12	1765.92	3527.55	1.99757	#DIV/0!
P01029	>sp|P01029|CO4B_MOUSE Complement C4-B OS=Mus musculus OX=10090 GN=C4b PE=1 SV=3	5630.01	6037.62	22036.9	9601.88	48749.7	8966.38	11234.8	22439.3	1.9973	0.474872
P20918	>sp|P20918|PLMN_MOUSE Plasminogen OS=Mus musculus OX=10090 GN=Plg PE=1 SV=3	66281.3	95442.4	533976	189200	1.07911e+06	120555	231900	462955	1.99636	0.538349
A0A075B5K9	>tr|A0A075B5K9|A0A075B5K9_MOUSE Immunoglobulin kappa variable 12-98 OS=Mus musculus OX=10090 GN=Igkv12-98 PE=4 SV=7	1469.78	NaN	9197.56	7112.92	18214.7	6464.29	5333.67	10597.3	1.98687	0.424135
Tb927.11.10770:mRNA-p1	>Tb927.11.10770:mRNA-p1 | transcript=Tb927.11.10770:mRNA | gene=Tb927.11.10770 | organism=Trypanosoma_brucei_brucei_TREU927 | gene_product=VHS domain containing protein, putative | transcript_product=VHS domain containing protein, putative | location=Tb927_11_v5.1:2883543-2884919(+) | protein_length=458 | sequence_SO=chromosome | SO=protein_coding_gene | is_pseudo=false	5461.96	7041.01	4307.14	9391.44	11175.5	12688.7	5603.37	11085.2	1.97831	0.0114812
Q6P068;Q80ZU0;Q9D4P0	>sp|Q6P068|ARL5C_MOUSE ADP-ribosylation factor-like protein 5C OS=Mus musculus OX=10090 GN=Arl5c PE=2 SV=1;>sp|Q80ZU0|ARL5A_MOUSE ADP-ribosylation factor-like protein 5A OS=Mus musculus OX=10090 GN=Arl5a PE=1 SV=1;>sp|Q9D4P0|ARL5B_MOUSE ADP-ribosylation factor-like protein 5B OS=Mus musculus OX=10090 GN=Arl5b PE=2 SV=3	25961.3	22512.9	11501.7	49680.3	48145.9	20320.3	19991.9	39382.2	1.9699	0.138247
Tb927.11.10000:mRNA-p1	>Tb927.11.10000:mRNA-p1 | transcript=Tb927.11.10000:mRNA | gene=Tb927.11.10000 | organism=Trypanosoma_brucei_brucei_TREU927 | gene_product=Charged multivesicular body protein 3, putative | transcript_product=Charged multivesicular body protein 3, putative | location=Tb927_11_v5.1:2692723-2693382(+) | protein_length=219 | sequence_SO=chromosome | SO=protein_coding_gene | is_pseudo=false	NaN	3305.73	6935.88	10314.6	9850.55	NaN	5120.81	10082.6	1.96895	0.113344
Tb927.8.6040:mRNA-p1	>Tb927.8.6040:mRNA-p1 | transcript=Tb927.8.6040:mRNA | gene=Tb927.8.6040 | organism=Trypanosoma_brucei_brucei_TREU927 | gene_product=kinetoplast ribosomal PPR-repeat containing protein 11 | transcript_product=kinetoplast ribosomal PPR-repeat containing protein 11 | location=Tb927_08_v5.1:1764176-1764895(+) | protein_length=239 | sequence_SO=chromosome | SO=protein_coding_gene | is_pseudo=false	NaN	1911.59	NaN	NaN	NaN	3758.86	1911.59	3758.86	1.96635	#DIV/0!
A0A075B5M3	>tr|A0A075B5M3|A0A075B5M3_MOUSE Immunoglobulin kappa variable 4-58 OS=Mus musculus OX=10090 GN=Igkv4-58 PE=1 SV=1	11610.2	17496.8	137208	70426	197072	58612	55438.4	108703	1.96079	0.427083
Q8BPB5	>sp|Q8BPB5|FBLN3_MOUSE EGF-containing fibulin-like extracellular matrix protein 1 OS=Mus musculus OX=10090 GN=Efemp1 PE=1 SV=1	NaN	NaN	2787.07	NaN	9894.86	1026.87	2787.07	5460.86	1.95936	#DIV/0!
Tb11.v5.0831.1-p1	>Tb11.v5.0831.1-p1 | transcript=Tb11.v5.0831.1 | gene=Tb11.v5.0831 | organism=Trypanosoma_brucei_brucei_TREU927 | gene_product=kinesin motor domain containing protein, putative | transcript_product=kinesin motor domain containing protein, putative | location=Tb927_11_bin_v5.1:4343148-4344884(-) | protein_length=578 | sequence_SO=contig | SO=protein_coding_gene | is_pseudo=false	10224.8	10861.1	8282.64	16856.5	19009.3	21453.4	9789.54	19106.4	1.95172	0.00374637
A0A075B5Q0	>tr|A0A075B5Q0|A0A075B5Q0_MOUSE Immunoglobulin heavy variable 5-6 (Fragment) OS=Mus musculus OX=10090 GN=Ighv5-6 PE=4 SV=1	NaN	NaN	2416.07	NaN	4709.29	NaN	2416.07	4709.29	1.94915	#DIV/0!
Tb927.9.9170:mRNA-p1	>Tb927.9.9170:mRNA-p1 | transcript=Tb927.9.9170:mRNA | gene=Tb927.9.9170 | organism=Trypanosoma_brucei_brucei_TREU927 | gene_product=hypothetical protein, conserved | transcript_product=hypothetical protein, conserved | location=Tb927_09_v5.1:1461397-1462536(-) | protein_length=379 | sequence_SO=chromosome | SO=protein_coding_gene | is_pseudo=false	2369.28	NaN	2254.67	6039.99	3838.5	3618.39	2311.97	4498.96	1.94594	0.116349
A0A075B5S1	>tr|A0A075B5S1|A0A075B5S1_MOUSE Immunoglobulin heavy variable 9-1 OS=Mus musculus OX=10090 GN=Ighv9-1 PE=4 SV=1	5616.92	4003.51	57569.1	18594.9	92247.4	19881	22396.5	43574.4	1.94559	0.51959
Tb927.5.960:mRNA-p1	>Tb927.5.960:mRNA-p1 | transcript=Tb927.5.960:mRNA | gene=Tb927.5.960 | organism=Trypanosoma_brucei_brucei_TREU927 | gene_product=atpase family aaa domain-containing protein 1 | transcript_product=atpase family aaa domain-containing protein 1 | location=Tb927_05_v5.1:380194-381201(+) | protein_length=335 | sequence_SO=chromosome | SO=protein_coding_gene | is_pseudo=false	31312.3	17306.6	28952.6	49127	70232.3	31492.6	25857.2	50283.9	1.94468	0.11163
A0A075B5T5	>tr|A0A075B5T5|A0A075B5T5_MOUSE Immunoglobulin heavy variable V1-5 OS=Mus musculus OX=10090 GN=Ighv1-5 PE=4 SV=1	2650.46	9399.68	47599.3	10993.5	86198.5	18627.3	19883.1	38606.5	1.94167	0.536063
Tb927.4.1130:mRNA-p1	>Tb927.4.1130:mRNA-p1 | transcript=Tb927.4.1130:mRNA | gene=Tb927.4.1130 | organism=Trypanosoma_brucei_brucei_TREU927 | gene_product=Complex 1 protein (LYR family), putative | transcript_product=Complex 1 protein (LYR family), putative | location=Tb927_04_v5.1:298829-299326(-) | protein_length=165 | sequence_SO=chromosome | SO=protein_coding_gene | is_pseudo=false	4069.42	3191.82	NaN	NaN	7047.32	NaN	3630.62	7047.32	1.94108	#DIV/0!
Q00724	>sp|Q00724|RET4_MOUSE Retinol-binding protein 4 OS=Mus musculus OX=10090 GN=Rbp4 PE=1 SV=2	6416.53	7895.07	60216.8	10656.3	113937	20055.3	24842.8	48216.3	1.94086	0.566069
Tb927.8.5520:mRNA-p1	>Tb927.8.5520:mRNA-p1 | transcript=Tb927.8.5520:mRNA | gene=Tb927.8.5520 | organism=Trypanosoma_brucei_brucei_TREU927 | gene_product=hypothetical protein, conserved | transcript_product=hypothetical protein, conserved | location=Tb927_08_v5.1:1633126-1633680(+) | protein_length=184 | sequence_SO=chromosome | SO=protein_coding_gene | is_pseudo=false	1454.31	6088.87	7489.85	7866.92	10566.9	10680	5011.01	9704.61	1.93666	0.0831151
Tb927.9.5020:mRNA-p1	>Tb927.9.5020:mRNA-p1 | transcript=Tb927.9.5020:mRNA | gene=Tb927.9.5020 | organism=Trypanosoma_brucei_brucei_TREU927 | gene_product=HMG-box domain containing protein mtHMG44 | transcript_product=HMG-box domain containing protein mtHMG44 | location=Tb927_09_v5.1:901820-902977(+) | protein_length=385 | sequence_SO=chromosome | SO=protein_coding_gene | is_pseudo=false	8916.12	7916.11	8840.17	16473.9	21647.4	11479.7	8557.47	16533.7	1.93208	0.0540277
Q9CQF9	>sp|Q9CQF9|PCYOX_MOUSE Prenylcysteine oxidase 1 OS=Mus musculus OX=10090 GN=Pcyox1 PE=1 SV=1	NaN	566.679	4233.64	2755.14	8358.28	2773.13	2400.16	4628.85	1.92856	0.479655
Tb927.4.3450:mRNA-p1	>Tb927.4.3450:mRNA-p1 | transcript=Tb927.4.3450:mRNA | gene=Tb927.4.3450 | organism=Trypanosoma_brucei_brucei_TREU927 | gene_product=mitochondrial ATP synthase subunit 8 | transcript_product=mitochondrial ATP synthase subunit 8 | location=Tb927_04_v5.1:897938-898282(-) | protein_length=114 | sequence_SO=chromosome | SO=protein_coding_gene | is_pseudo=false	959.724	825.773	1377.3	3344.45	884.514	1851.26	1054.26	2026.74	1.92242	0.25612
Tb927.10.6400:mRNA-p1;Tb927.10.6510:mRNA-p1	>Tb927.10.6400:mRNA-p1 | transcript=Tb927.10.6400:mRNA | gene=Tb927.10.6400 | organism=Trypanosoma_brucei_brucei_TREU927 | gene_product=chaperonin HSP60, mitochondrial precursor | transcript_product=chaperonin HSP60, mitochondrial precursor | location=Tb927_10_v5.1:1617512-1619200(-) | protein_length=562 | sequence_SO=chromosome | SO=protein_coding_gene | is_pseudo=false;>Tb927.10.6510:mRNA-p1 | …	1.90243e+06	3.69478e+06	2.96392e+06	6.40693e+06	3805774	6142950	2.85371e+06	5.45188e+06	1.91045	0.0563837
Q9Z0M9	>sp|Q9Z0M9|I18BP_MOUSE Interleukin-18-binding protein OS=Mus musculus OX=10090 GN=Il18bp PE=1 SV=2	NaN	NaN	2559.17	3593.31	6172.37	NaN	2559.17	4882.84	1.90798	#DIV/0!
Tb927.11.5530:mRNA-p1	>Tb927.11.5530:mRNA-p1 | transcript=Tb927.11.5530:mRNA | gene=Tb927.11.5530 | organism=Trypanosoma_brucei_brucei_TREU927 | gene_product=LSU ribosomal protein, mitochondrial, putative | transcript_product=LSU ribosomal protein, mitochondrial, putative | location=Tb927_11_v5.1:1569061-1569849(+) | protein_length=262 | sequence_SO=chromosome | SO=protein_coding_gene | is_pseudo=false	NaN	NaN	1436.11	2522.86	2850.57	2845.52	1436.11	2739.65	1.90769	#DIV/0!
Tb927.5.1520:mRNA-p1	>Tb927.5.1520:mRNA-p1 | transcript=Tb927.5.1520:mRNA | gene=Tb927.5.1520 | organism=Trypanosoma_brucei_brucei_TREU927 | gene_product=ATP-dependent protease ATPase subunit HslU1 | transcript_product=ATP-dependent protease ATPase subunit HslU1 | location=Tb927_05_v5.1:537354-538781(-) | protein_length=475 | sequence_SO=chromosome | SO=protein_coding_gene | is_pseudo=false	45423.4	51221.4	39593.4	65548.2	106488	86818.6	45412.7	86284.8	1.90002	0.0292134
Tb927.8.2110:mRNA-p1	>Tb927.8.2110:mRNA-p1 | transcript=Tb927.8.2110:mRNA | gene=Tb927.8.2110 | organism=Trypanosoma_brucei_brucei_TREU927 | gene_product=Alpha/beta hydrolase family, putative | transcript_product=Alpha/beta hydrolase family, putative | location=Tb927_08_v5.1:659961-661034(+) | protein_length=357 | sequence_SO=chromosome | SO=protein_coding_gene | is_pseudo=false	1170.65	NaN	1040.62	NaN	1568.76	2622.29	1105.64	2095.53	1.89531	0.203176
Tb05.5K5.80:mRNA-p1;Tb927.5.4430:mRNA-p1	>Tb05.5K5.80:mRNA-p1 | transcript=Tb05.5K5.80:mRNA | gene=Tb05.5K5.80 | organism=Trypanosoma_brucei_brucei_TREU927 | gene_product=calcium/calmodulin-dependent protein kinase, putative | transcript_product=calcium/calmodulin-dependent protein kinase, putative | location=5K5_v5.1:15063-16118(-) | protein_length=351 | sequence_SO=contig | SO=protein_coding_gene | is_pseudo=false;>Tb927.5.4430:mRNA-p…	1063.46	375.375	1278.3	1233.3	2019.62	1896.52	905.711	1716.48	1.89517	0.0909562
Tb927.3.2060:mRNA-p1	>Tb927.3.2060:mRNA-p1 | transcript=Tb927.3.2060:mRNA | gene=Tb927.3.2060 | organism=Trypanosoma_brucei_brucei_TREU927 | gene_product=STE20-like serine/threonine-protein kinase, putative | transcript_product=STE20-like serine/threonine-protein kinase, putative | location=Tb927_03_v5.1:541020-542327(-) | protein_length=435 | sequence_SO=chromosome | SO=protein_coding_gene | is_pseudo=false	666.251	NaN	NaN	186.919	944.584	2652.42	666.251	1261.31	1.89314	#DIV/0!
Q9JHH6	>sp|Q9JHH6|CBPB2_MOUSE Carboxypeptidase B2 OS=Mus musculus OX=10090 GN=Cpb2 PE=1 SV=1	9057.11	8988.41	50984	14832	106251	9481.96	23009.8	43521.7	1.89144	0.582854
P01844	>sp|P01844|LAC2_MOUSE Ig lambda-2 chain C region OS=Mus musculus OX=10090 GN=Iglc2 PE=1 SV=1	NaN	NaN	1223.25	1195.17	3427.97	NaN	1223.25	2311.57	1.88969	#DIV/0!
Q9QXS1	>sp|Q9QXS1|PLEC_MOUSE Plectin OS=Mus musculus OX=10090 GN=Plec PE=1 SV=3	NaN	NaN	1069.08	NaN	2499.98	1540.03	1069.08	2020.01	1.88949	#DIV/0!
Tb927.10.12850:mRNA-p1	>Tb927.10.12850:mRNA-p1 | transcript=Tb927.10.12850:mRNA | gene=Tb927.10.12850 | organism=Trypanosoma_brucei_brucei_TREU927 | gene_product=ttaggg binding factor | transcript_product=ttaggg binding factor | location=Tb927_10_v5.1:3121782-3122930(-) | protein_length=382 | sequence_SO=chromosome | SO=protein_coding_gene | is_pseudo=false	6131.63	3497	4537.67	7632.69	9928.95	9175.19	4722.1	8912.28	1.88735	0.0148329
P27661;Q64522	>sp|P27661|H2AX_MOUSE Histone H2AX OS=Mus musculus OX=10090 GN=H2ax PE=1 SV=2;>sp|Q64522|H2A2B_MOUSE Histone H2A type 2-B OS=Mus musculus OX=10090 GN=H2ac21 PE=1 SV=3	796.604	1852.44	NaN	2497.19	NaN	NaN	1324.52	2497.19	1.88535	#DIV/0!
P01648	>sp|P01648|KV5AF_MOUSE Ig kappa chain V-V region HP 91A3 OS=Mus musculus OX=10090 PE=1 SV=1	NaN	NaN	5772.42	4453.45	21638.5	6555.61	5772.42	10882.5	1.88526	#DIV/0!
Tb927.3.4670:mRNA-p1	>Tb927.3.4670:mRNA-p1 | transcript=Tb927.3.4670:mRNA | gene=Tb927.3.4670 | organism=Trypanosoma_brucei_brucei_TREU927 | gene_product=cdc2-related kinase 10, putative | transcript_product=cdc2-related kinase 10, putative | location=Tb927_03_v5.1:1321695-1322981(-) | protein_length=428 | sequence_SO=chromosome | SO=protein_coding_gene | is_pseudo=false	4431.55	6142.8	6736.08	10376.3	12699.5	9545.36	5770.14	10873.7	1.88448	0.0120323
Tb927.8.4800:mRNA-p1	>Tb927.8.4800:mRNA-p1 | transcript=Tb927.8.4800:mRNA | gene=Tb927.8.4800 | organism=Trypanosoma_brucei_brucei_TREU927 | gene_product=WD40 repeat-containing protein | transcript_product=WD40 repeat-containing protein | location=Tb927_08_v5.1:1419244-1420482(-) | protein_length=412 | sequence_SO=chromosome | SO=protein_coding_gene | is_pseudo=false	NaN	617.626	515.661	NaN	1462.66	671.848	566.643	1067.26	1.88347	0.336052
Tb927.9.10350:mRNA-p1	>Tb927.9.10350:mRNA-p1 | transcript=Tb927.9.10350:mRNA | gene=Tb927.9.10350 | organism=Trypanosoma_brucei_brucei_TREU927 | gene_product=Snf7, putative | transcript_product=Snf7, putative | location=Tb927_09_v5.1:1624766-1625389(-) | protein_length=207 | sequence_SO=chromosome | SO=protein_coding_gene | is_pseudo=false	7584.98	3279.94	3424.23	8561.06	11634.6	6704.05	4763.05	8966.58	1.88253	0.105271
Tb927.5.2960:mRNA-p1	>Tb927.5.2960:mRNA-p1 | transcript=Tb927.5.2960:mRNA | gene=Tb927.5.2960 | organism=Trypanosoma_brucei_brucei_TREU927 | gene_product=phosphoribosylpyrophosphate synthetase, putative | transcript_product=phosphoribosylpyrophosphate synthetase, putative | location=Tb927_05_v5.1:989472-990632(+) | protein_length=386 | sequence_SO=chromosome | SO=protein_coding_gene | is_pseudo=false	31991.9	28677.2	31590.9	59861.3	56775.7	55730.8	30753.3	57455.9	1.86828	7.95623e-05
Tb927.9.10660:mRNA-p1	>Tb927.9.10660:mRNA-p1 | transcript=Tb927.9.10660:mRNA | gene=Tb927.9.10660 | organism=Trypanosoma_brucei_brucei_TREU927 | gene_product=hypothetical protein, conserved | transcript_product=hypothetical protein, conserved | location=Tb927_09_v5.1:1687936-1688463(-) | protein_length=175 | sequence_SO=chromosome | SO=protein_coding_gene | is_pseudo=false	NaN	NaN	952.924	NaN	1970.1	1590.16	952.924	1780.13	1.86807	#DIV/0!
Tb927.11.12440:mRNA-p1	>Tb927.11.12440:mRNA-p1 | transcript=Tb927.11.12440:mRNA | gene=Tb927.11.12440 | organism=Trypanosoma_brucei_brucei_TREU927 | gene_product=Plus-3 domain/Zinc finger, C3HC4 type (RING finger), putative | transcript_product=Plus-3 domain/Zinc finger, C3HC4 type (RING finger), putative | location=Tb927_11_v5.1:3330769-3331953(+) | protein_length=394 | sequence_SO=chromosome | SO=protein_coding_gene …	1638.26	1247.37	1321.33	1528.73	3302.78	2999.58	1402.32	2610.37	1.86146	0.0975341
P11438	>sp|P11438|LAMP1_MOUSE Lysosome-associated membrane glycoprotein 1 OS=Mus musculus OX=10090 GN=Lamp1 PE=1 SV=2	NaN	NaN	702.92	552.888	2422.14	947.573	702.92	1307.53	1.86014	#DIV/0!
Tb927.10.14300:mRNA-p1	>Tb927.10.14300:mRNA-p1 | transcript=Tb927.10.14300:mRNA | gene=Tb927.10.14300 | organism=Trypanosoma_brucei_brucei_TREU927 | gene_product=MEKK-related kinase 1, putative | transcript_product=MEKK-related kinase 1, putative | location=Tb927_10_v5.1:3473435-3476686(-) | protein_length=1083 | sequence_SO=chromosome | SO=protein_coding_gene | is_pseudo=false	8175.07	5352.94	6510.33	10944.9	13778.8	12530.2	6679.45	12418	1.85913	0.0077541
Q8R016	>sp|Q8R016|BLMH_MOUSE Bleomycin hydrolase OS=Mus musculus OX=10090 GN=Blmh PE=1 SV=1	2491.08	NaN	4685.54	8254.87	6526.85	5162.07	3588.31	6647.93	1.85266	0.119396
Tb927.11.2000:mRNA-p1	>Tb927.11.2000:mRNA-p1 | transcript=Tb927.11.2000:mRNA | gene=Tb927.11.2000 | organism=Trypanosoma_brucei_brucei_TREU927 | gene_product=Jumonji domain protein 2 | transcript_product=Jumonji domain protein 2 | location=Tb927_11_v5.1:581170-582822(+) | protein_length=550 | sequence_SO=chromosome | SO=protein_coding_gene | is_pseudo=false	710.086	NaN	309.985	NaN	944.685	NaN	510.035	944.685	1.85219	#DIV/0!
Tb927.1.2340:mRNA-p1;Tb927.1.2360:mRNA-p1;Tb927.1.2380:mRNA-p1;Tb927.1.2400:mRNA-p1	>Tb927.1.2340:mRNA-p1 | transcript=Tb927.1.2340:mRNA | gene=Tb927.1.2340 | organism=Trypanosoma_brucei_brucei_TREU927 | gene_product=alpha tubulin | transcript_product=alpha tubulin | location=Tb927_01_v5.1:572442-573797(+) | protein_length=451 | sequence_SO=chromosome | SO=protein_coding_gene | is_pseudo=false;>Tb927.1.2360:mRNA-p1 | transcript=Tb927.1.2360:mRNA | gene=Tb927.1.2360 | organism=Tr…	12418183	10956446	10132197	21847366	17089992	23052784	11168942	2.06634e+07	1.85008	0.00806542
Tb927.10.15840:mRNA-p1	>Tb927.10.15840:mRNA-p1 | transcript=Tb927.10.15840:mRNA | gene=Tb927.10.15840 | organism=Trypanosoma_brucei_brucei_TREU927 | gene_product=hypothetical protein, conserved | transcript_product=hypothetical protein, conserved | location=Tb927_10_v5.1:3908775-3911369(+) | protein_length=864 | sequence_SO=chromosome | SO=protein_coding_gene | is_pseudo=false	995.467	1051.89	1032.88	NaN	2117.02	1673.43	1026.75	1895.23	1.84586	0.0137456
Tb927.4.4590:mRNA-p1	>Tb927.4.4590:mRNA-p1 | transcript=Tb927.4.4590:mRNA | gene=Tb927.4.4590 | organism=Trypanosoma_brucei_brucei_TREU927 | gene_product=AGC family serine/threonine kinase, putative | transcript_product=AGC family serine/threonine kinase, putative | location=Tb927_04_v5.1:1272178-1273860(-) | protein_length=560 | sequence_SO=chromosome | SO=protein_coding_gene | is_pseudo=false	1835.08	1020.31	NaN	2641.02	2257.52	3000.51	1427.69	2633.02	1.84425	0.0608601
Tb927.7.1600:mRNA-p1	>Tb927.7.1600:mRNA-p1 | transcript=Tb927.7.1600:mRNA | gene=Tb927.7.1600 | organism=Trypanosoma_brucei_brucei_TREU927 | gene_product=C-1-tetrahydrofolate synthase, cytoplasmic, putative | transcript_product=C-1-tetrahydrofolate synthase, cytoplasmic, putative | location=Tb927_07_v5.1:402996-403892(+) | protein_length=298 | sequence_SO=chromosome | SO=protein_coding_gene | is_pseudo=false	NaN	1156.59	NaN	NaN	2770.42	1494.93	1156.59	2132.67	1.84394	#DIV/0!
Tb927.10.560:mRNA-p1	>Tb927.10.560:mRNA-p1 | transcript=Tb927.10.560:mRNA | gene=Tb927.10.560 | organism=Trypanosoma_brucei_brucei_TREU927 | gene_product=40S ribosomal proteins S11, putative | transcript_product=40S ribosomal proteins S11, putative | location=Tb927_10_v5.1:147113-147637(+) | protein_length=174 | sequence_SO=chromosome | SO=protein_coding_gene | is_pseudo=false	33462.8	NaN	53978.6	80929.7	90068.4	70472.4	43720.7	80490.2	1.84101	0.0401604
Tb927.11.5620:mRNA-p1	>Tb927.11.5620:mRNA-p1 | transcript=Tb927.11.5620:mRNA | gene=Tb927.11.5620 | organism=Trypanosoma_brucei_brucei_TREU927 | gene_product=SUMO-interacting motif-containing protein | transcript_product=SUMO-interacting motif-containing protein | location=Tb927_11_v5.1:1588995-1590341(+) | protein_length=448 | sequence_SO=chromosome | SO=protein_coding_gene | is_pseudo=false	2674.75	1782.22	1726.42	3902.2	4280.49	3168.03	2061.13	3783.57	1.83568	0.0184354
Tb927.6.3650:mRNA-p1	>Tb927.6.3650:mRNA-p1 | transcript=Tb927.6.3650:mRNA | gene=Tb927.6.3650 | organism=Trypanosoma_brucei_brucei_TREU927 | gene_product=ADP-ribosylation factor-like protein 3C, putative | transcript_product=ADP-ribosylation factor-like protein 3C, putative | location=Tb927_06_v5.1:1087819-1088370(-) | protein_length=183 | sequence_SO=chromosome | SO=protein_coding_gene | is_pseudo=false	34988.6	25738	31042.8	49398	61674.5	57166.6	30589.8	56079.7	1.83328	0.00469842
Tb927.11.4030:mRNA-p1	>Tb927.11.4030:mRNA-p1 | transcript=Tb927.11.4030:mRNA | gene=Tb927.11.4030 | organism=Trypanosoma_brucei_brucei_TREU927 | gene_product=hypothetical protein, conserved | transcript_product=hypothetical protein, conserved | location=Tb927_11_v5.1:1178385-1183406(+) | protein_length=1673 | sequence_SO=chromosome | SO=protein_coding_gene | is_pseudo=false	7940.19	6011.18	4387.98	9667.74	16868.8	7064.05	6113.12	11200.2	1.83216	0.176891
A0A075B5W5	>tr|A0A075B5W5|A0A075B5W5_MOUSE Immunoglobulin heavy variable V1-54 (Fragment) OS=Mus musculus OX=10090 GN=Ighv1-54 PE=4 SV=1	1943.03	NaN	14007	5806.65	32294.3	5601.59	7975	14567.5	1.82665	0.629017
Tb927.9.9860:mRNA-p1	>Tb927.9.9860:mRNA-p1 | transcript=Tb927.9.9860:mRNA | gene=Tb927.9.9860 | organism=Trypanosoma_brucei_brucei_TREU927 | gene_product=170 kDa glucose-regulated protein, putative | transcript_product=170 kDa glucose-regulated protein, putative | location=Tb927_09_v5.1:1562466-1564628(-) | protein_length=720 | sequence_SO=chromosome | SO=protein_coding_gene | is_pseudo=false	147075	103773	130296	220159	250901	224989	127048	232017	1.82621	0.00267168
P60710;P63260	>sp|P60710|ACTB_MOUSE Actin, cytoplasmic 1 OS=Mus musculus OX=10090 GN=Actb PE=1 SV=1;>sp|P63260|ACTG_MOUSE Actin, cytoplasmic 2 OS=Mus musculus OX=10090 GN=Actg1 PE=1 SV=1	21976.4	19533	30582.3	42215.7	56939.8	32463.8	24030.6	43873.1	1.82572	0.065128
Tb927.2.5210:mRNA-p1	>Tb927.2.5210:mRNA-p1 | transcript=Tb927.2.5210:mRNA | gene=Tb927.2.5210 | organism=Trypanosoma_brucei_brucei_TREU927 | gene_product=beta-ketoacyl-ACP reductase | transcript_product=beta-ketoacyl-ACP reductase | location=Tb927_02_v5.1:917459-918184(+) | protein_length=241 | sequence_SO=chromosome | SO=protein_coding_gene | is_pseudo=false	4000.62	3537.89	3224.37	6763.01	7473.49	5399.4	3587.63	6545.3	1.82441	0.0103588
Tb927.4.4460:mRNA-p1	>Tb927.4.4460:mRNA-p1 | transcript=Tb927.4.4460:mRNA | gene=Tb927.4.4460 | organism=Trypanosoma_brucei_brucei_TREU927 | gene_product=adenylyl cyclase | transcript_product=adenylyl cyclase | location=Tb927_04_v5.1:1191876-1195742(-) | protein_length=1288 | sequence_SO=chromosome | SO=protein_coding_gene | is_pseudo=false	1194.5	NaN	NaN	NaN	2302.84	2054.27	1194.5	2178.55	1.82382	#DIV/0!
Tb927.8.2350:mRNA-p1	>Tb927.8.2350:mRNA-p1 | transcript=Tb927.8.2350:mRNA | gene=Tb927.8.2350 | organism=Trypanosoma_brucei_brucei_TREU927 | gene_product=hypothetical protein, conserved | transcript_product=hypothetical protein, conserved | location=Tb927_08_v5.1:704489-705568(+) | protein_length=359 | sequence_SO=chromosome | SO=protein_coding_gene | is_pseudo=false	NaN	NaN	2766.15	4896.66	3784.99	6444.09	2766.15	5041.91	1.82272	#DIV/0!
Tb927.9.4200:mRNA-p1	>Tb927.9.4200:mRNA-p1 | transcript=Tb927.9.4200:mRNA | gene=Tb927.9.4200 | organism=Trypanosoma_brucei_brucei_TREU927 | gene_product=fatty acyl CoA synthetase 2 | transcript_product=fatty acyl CoA synthetase 2 | location=Tb927_09_v5.1:794396-796522(+) | protein_length=708 | sequence_SO=chromosome | SO=protein_coding_gene | is_pseudo=false	1902.46	7359.21	6176.66	8400.43	14742.6	4986.75	5146.11	9376.59	1.82207	0.269608
Tb927.5.1920:mRNA-p1	>Tb927.5.1920:mRNA-p1 | transcript=Tb927.5.1920:mRNA | gene=Tb927.5.1920 | organism=Trypanosoma_brucei_brucei_TREU927 | gene_product=coiled-coil domain-containing protein 13, putative | transcript_product=coiled-coil domain-containing protein 13, putative | location=Tb927_05_v5.1:653103-655001(+) | protein_length=632 | sequence_SO=chromosome | SO=protein_coding_gene | is_pseudo=false	2568.4	1413.47	807.938	3833	1839.26	3052.57	1596.6	2908.27	1.82154	0.16649
Tb927.2.5180:mRNA-p1	>Tb927.2.5180:mRNA-p1 | transcript=Tb927.2.5180:mRNA | gene=Tb927.2.5180 | organism=Trypanosoma_brucei_brucei_TREU927 | gene_product=aldo-keto reductase, putative | transcript_product=aldo-keto reductase, putative | location=Tb927_02_v5.1:912630-913649(+) | protein_length=339 | sequence_SO=chromosome | SO=protein_coding_gene | is_pseudo=false	956.38	1108.24	759.795	1325.25	2214.58	1600.01	941.471	1713.28	1.81979	0.0518564
Tb927.11.3740:mRNA-p1	>Tb927.11.3740:mRNA-p1 | transcript=Tb927.11.3740:mRNA | gene=Tb927.11.3740 | organism=Trypanosoma_brucei_brucei_TREU927 | gene_product=proteasome regulatory ATPase subunit 2 | transcript_product=proteasome regulatory ATPase subunit 2 | location=Tb927_11_v5.1:1103069-1104382(+) | protein_length=437 | sequence_SO=chromosome | SO=protein_coding_gene | is_pseudo=false	78486.2	35769.5	56634.7	95672	127602	87709.5	56963.5	103661	1.81978	0.0544806
Tb927.2.3030:mRNA-p1	>Tb927.2.3030:mRNA-p1 | transcript=Tb927.2.3030:mRNA | gene=Tb927.2.3030 | organism=Trypanosoma_brucei_brucei_TREU927 | gene_product=ATP-dependent Clp protease subunit, heat shock protein 78 (HSP78), putative | transcript_product=ATP-dependent Clp protease subunit, heat shock protein 78 (HSP78), putative | location=Tb927_02_v5.1:575019-577457(+) | protein_length=812 | sequence_SO=chromosome | SO=…	67702.9	91328	96149.5	151644	158796	152613	85060.1	154351	1.81461	0.00157732
Q61268	>sp|Q61268|APOC4_MOUSE Apolipoprotein C-IV OS=Mus musculus OX=10090 GN=Apoc4 PE=1 SV=1	7739.99	5878.82	33827	16072.6	50255.8	19725.6	15815.3	28684.7	1.81373	0.413049
Tb927.10.930:mRNA-p1	>Tb927.10.930:mRNA-p1 | transcript=Tb927.10.930:mRNA | gene=Tb927.10.930 | organism=Trypanosoma_brucei_brucei_TREU927 | gene_product=hypothetical protein, conserved | transcript_product=hypothetical protein, conserved | location=Tb927_10_v5.1:253573-255510(+) | protein_length=645 | sequence_SO=chromosome | SO=protein_coding_gene | is_pseudo=false	NaN	NaN	323.052	NaN	584.223	NaN	323.052	584.223	1.80845	#DIV/0!
A0A075B5P9	>tr|A0A075B5P9|A0A075B5P9_MOUSE Immunoglobulin heavy variable 5-4 (Fragment) OS=Mus musculus OX=10090 GN=Ighv5-4 PE=4 SV=1	3115.99	2381.4	11698.2	3927.18	23268.4	3898.02	5731.85	10364.5	1.80824	0.550291
Tb927.4.2730:mRNA-p1	>Tb927.4.2730:mRNA-p1 | transcript=Tb927.4.2730:mRNA | gene=Tb927.4.2730 | organism=Trypanosoma_brucei_brucei_TREU927 | gene_product=kinesin, putative | transcript_product=kinesin, putative | location=Tb927_04_v5.1:719312-721723(+) | protein_length=803 | sequence_SO=chromosome | SO=protein_coding_gene | is_pseudo=false	2120.26	2131.66	2482.82	3499.34	4752.34	3858	2244.91	4036.56	1.79809	0.0101761
A0A140T8M3	>tr|A0A140T8M3|A0A140T8M3_MOUSE Immunoglobulin kappa chain variable 8-30 (Fragment) OS=Mus musculus OX=10090 GN=Igkv8-30 PE=4 SV=2	55041.9	66647.1	288851	70854.3	596897	69421.8	136847	245724	1.79562	0.599801
Q9CPY7	>sp|Q9CPY7|AMPL_MOUSE Cytosol aminopeptidase OS=Mus musculus OX=10090 GN=Lap3 PE=1 SV=3	493.151	NaN	3542.89	1254.78	7812.1	1799.74	2018.02	3622.2	1.79493	0.623347
Tb09.v4.0017:mRNA-p1;Tb927.9.15930:mRNA-p1	>Tb09.v4.0017:mRNA-p1 | transcript=Tb09.v4.0017:mRNA | gene=Tb09.v4.0017 | organism=Trypanosoma_brucei_brucei_TREU927 | gene_product=chrIX additional, unordered contigs, rab1 (small gtp-binding protein rab1, putative) | transcript_product=rab1 (small gtp-binding protein rab1, putative) | location=TP26P4-1a02.q1ka:9308-10138(+) | protein_length=276 | sequence_SO=contig | SO=protein_coding_gene | i…	850.651	NaN	1519.72	NaN	2126.04	NaN	1185.18	2126.04	1.79385	#DIV/0!
P29533	>sp|P29533|VCAM1_MOUSE Vascular cell adhesion protein 1 OS=Mus musculus OX=10090 GN=Vcam1 PE=1 SV=1	NaN	NaN	2239.73	NaN	5968.45	2053.76	2239.73	4011.11	1.79089	#DIV/0!
Tb927.6.3610:mRNA-p1	>Tb927.6.3610:mRNA-p1 | transcript=Tb927.6.3610:mRNA | gene=Tb927.6.3610 | organism=Trypanosoma_brucei_brucei_TREU927 | gene_product=SET domain protein 17 | transcript_product=SET domain protein 17 | location=Tb927_06_v5.1:1076932-1077969(-) | protein_length=345 | sequence_SO=chromosome | SO=protein_coding_gene | is_pseudo=false	5737.24	5769.27	6487.32	7982.06	14170.5	10041.4	5997.94	10731.3	1.78917	0.0614374
Tb927.10.720:mRNA-p1	>Tb927.10.720:mRNA-p1 | transcript=Tb927.10.720:mRNA | gene=Tb927.10.720 | organism=Trypanosoma_brucei_brucei_TREU927 | gene_product=Flagellum attachment zone protein 24 | transcript_product=Flagellum attachment zone protein 24 | location=Tb927_10_v5.1:183174-186425(+) | protein_length=1083 | sequence_SO=chromosome | SO=protein_coding_gene | is_pseudo=false	4168.41	3565.18	4755.78	6519.05	8095.07	7726.85	4163.12	7446.99	1.7888	0.00501403
Tb927.10.11180:mRNA-p1	>Tb927.10.11180:mRNA-p1 | transcript=Tb927.10.11180:mRNA | gene=Tb927.10.11180 | organism=Trypanosoma_brucei_brucei_TREU927 | gene_product=Ubiquitin-like modifier-activating enzyme ATG7, putative | transcript_product=Ubiquitin-like modifier-activating enzyme ATG7, putative | location=Tb927_10_v5.1:2737146-2739410(-) | protein_length=754 | sequence_SO=chromosome | SO=protein_coding_gene | is_pseud…	5767.57	2353.6	5198.6	6939.67	9973.85	6834.08	4439.92	7915.87	1.78288	0.0779211
Tb927.10.10880:mRNA-p1	>Tb927.10.10880:mRNA-p1 | transcript=Tb927.10.10880:mRNA | gene=Tb927.10.10880 | organism=Trypanosoma_brucei_brucei_TREU927 | gene_product=ATP-binding cassette sub-family F member 1, putative | transcript_product=ATP-binding cassette sub-family F member 1, putative | location=Tb927_10_v5.1:2652457-2654511(-) | protein_length=684 | sequence_SO=chromosome | SO=protein_coding_gene | is_pseudo=false	20553.5	10855.2	22225.8	33644.4	32630.2	29243.6	17878.2	31839.4	1.78091	0.0210634
P06684	>sp|P06684|CO5_MOUSE Complement C5 OS=Mus musculus OX=10090 GN=C5 PE=1 SV=2	1655.08	2391.99	8691.6	NaN	13728.9	1378.98	4246.22	7553.94	1.77898	0.5855
A0A075B666	>tr|A0A075B666|A0A075B666_MOUSE Immunoglobulin kappa chain variable 13-85 (Fragment) OS=Mus musculus OX=10090 GN=Igkv13-85 PE=4 SV=5	1315.66	NaN	12424	5439.3	24567.8	6530.5	6869.85	12179.2	1.77285	0.597267
Tb927.9.5890:mRNA-p1	>Tb927.9.5890:mRNA-p1 | transcript=Tb927.9.5890:mRNA | gene=Tb927.9.5890 | organism=Trypanosoma_brucei_brucei_TREU927 | gene_product=solanesyl-diphosphate synthase, putative | transcript_product=solanesyl-diphosphate synthase, putative | location=Tb927_09_v5.1:993572-994651(+) | protein_length=359 | sequence_SO=chromosome | SO=protein_coding_gene | is_pseudo=false	14311.3	30193.4	11470.5	23403.8	50270.7	25520.8	18658.4	33065.1	1.77213	0.238501
Tb927.6.2440:mRNA-p1	>Tb927.6.2440:mRNA-p1 | transcript=Tb927.6.2440:mRNA | gene=Tb927.6.2440 | organism=Trypanosoma_brucei_brucei_TREU927 | gene_product=Mo25-like, putative | transcript_product=Mo25-like, putative | location=Tb927_06_v5.1:746541-747707(+) | protein_length=388 | sequence_SO=chromosome | SO=protein_coding_gene | is_pseudo=false	4065.42	2416.28	3619.57	7152.49	5304.97	5390.37	3367.09	5949.28	1.76689	0.0293929
Tb927.9.5710:mRNA-p1	>Tb927.9.5710:mRNA-p1 | transcript=Tb927.9.5710:mRNA | gene=Tb927.9.5710 | organism=Trypanosoma_brucei_brucei_TREU927 | gene_product=general transcription factor IIB | transcript_product=general transcription factor IIB | location=Tb927_09_v5.1:983817-984854(+) | protein_length=345 | sequence_SO=chromosome | SO=protein_coding_gene | is_pseudo=false	12217.4	11520.5	11883.3	15482.4	27666.4	19695.2	11873.8	20948	1.76423	0.064257
Q93092	>sp|Q93092|TALDO_MOUSE Transaldolase OS=Mus musculus OX=10090 GN=Taldo1 PE=1 SV=2	NaN	NaN	2299.03	NaN	4034.84	NaN	2299.03	4034.84	1.75502	#DIV/0!
Tb927.11.6300:mRNA-p1	>Tb927.11.6300:mRNA-p1 | transcript=Tb927.11.6300:mRNA | gene=Tb927.11.6300 | organism=Trypanosoma_brucei_brucei_TREU927 | gene_product=40S ribosomal protein S5, putative | transcript_product=40S ribosomal protein S5, putative | location=Tb927_11_v5.1:1772327-1772899(-) | protein_length=190 | sequence_SO=chromosome | SO=protein_coding_gene | is_pseudo=false	188777	176322	239352	387790	377230	293722	201483	352914	1.75158	0.0129321
P00687	>sp|P00687|AMY1_MOUSE Alpha-amylase 1 OS=Mus musculus OX=10090 GN=Amy1 PE=1 SV=2	NaN	NaN	10841.7	2595.41	53529.1	643.478	10841.7	18922.7	1.74536	#DIV/0!
Tb11.v5.0469.1-p1;Tb927.1.2330:mRNA-p1;Tb927.1.2350:mRNA-p1;Tb927.1.2370:mRNA-p1;Tb927.1.2390:mRNA-p1	>Tb11.v5.0469.1-p1 | transcript=Tb11.v5.0469.1 | gene=Tb11.v5.0469 | organism=Trypanosoma_brucei_brucei_TREU927 | gene_product=beta tubulin, putative | transcript_product=beta tubulin, putative | location=Tb927_11_bin_v5.1:1903857-1905185(+) | protein_length=442 | sequence_SO=contig | SO=protein_coding_gene | is_pseudo=false;>Tb927.1.2330:mRNA-p1 | transcript=Tb927.1.2330:mRNA | gene=Tb927.1.2330…	15431960	12067122	12030723	25414996	19433566	24090760	1.31766e+07	22979774	1.74398	0.010108
Tb927.5.3920:mRNA-p1	>Tb927.5.3920:mRNA-p1 | transcript=Tb927.5.3920:mRNA | gene=Tb927.5.3920 | organism=Trypanosoma_brucei_brucei_TREU927 | gene_product=Peroxisome biogenesis factor 6 | transcript_product=Peroxisome biogenesis factor 6 | location=Tb927_05_v5.1:1273846-1276794(+) | protein_length=982 | sequence_SO=chromosome | SO=protein_coding_gene | is_pseudo=false	6629.56	3665.51	7867.02	7958.75	12954.3	10706	6054.03	10539.7	1.74093	0.0784306
Tb927.8.3810:mRNA-p1	>Tb927.8.3810:mRNA-p1 | transcript=Tb927.8.3810:mRNA | gene=Tb927.8.3810 | organism=Trypanosoma_brucei_brucei_TREU927 | gene_product=hypothetical protein, conserved | transcript_product=hypothetical protein, conserved | location=Tb927_08_v5.1:1132715-1133887(-) | protein_length=390 | sequence_SO=chromosome | SO=protein_coding_gene | is_pseudo=false	8376.12	4252.48	3802.41	6627.66	13248.5	8629.56	5477	9501.91	1.73487	0.174599
A0A075B5R0	>tr|A0A075B5R0|A0A075B5R0_MOUSE Immunoglobulin heavy variable 5-16 OS=Mus musculus OX=10090 GN=Ighv5-16 PE=1 SV=1	5732.57	6577.02	30879.3	14818.5	41763.1	18340.7	14396.3	24974.1	1.73476	0.421071
Tb927.10.11020:mRNA-p1	>Tb927.10.11020:mRNA-p1 | transcript=Tb927.10.11020:mRNA | gene=Tb927.10.11020 | organism=Trypanosoma_brucei_brucei_TREU927 | gene_product=DNA mismatch repair protein MSH2, putative | transcript_product=DNA mismatch repair protein MSH2, putative | location=Tb927_10_v5.1:2689374-2692229(-) | protein_length=951 | sequence_SO=chromosome | SO=protein_coding_gene | is_pseudo=false	7145.9	15809.4	8239.17	14612.7	21692.5	17730.3	10398.1	18011.8	1.73222	0.089229
Tb927.11.16720:mRNA-p1	>Tb927.11.16720:mRNA-p1 | transcript=Tb927.11.16720:mRNA | gene=Tb927.11.16720 | organism=Trypanosoma_brucei_brucei_TREU927 | gene_product=mitotic cyclin 6 | transcript_product=mitotic cyclin 6 | location=Tb927_11_v5.1:4449245-4450525(-) | protein_length=426 | sequence_SO=chromosome | SO=protein_coding_gene | is_pseudo=false	8476.16	5236.33	4050.25	14093.7	8653.87	8008.03	5920.91	10251.9	1.73147	0.137819
P49182	>sp|P49182|HEP2_MOUSE Heparin cofactor 2 OS=Mus musculus OX=10090 GN=Serpind1 PE=1 SV=1	1843.61	2564.54	28117.4	6209.28	38847.9	11155.5	10841.8	18737.6	1.72826	0.585604
Tb927.10.260:mRNA-p1	>Tb927.10.260:mRNA-p1 | transcript=Tb927.10.260:mRNA | gene=Tb927.10.260 | organism=Trypanosoma_brucei_brucei_TREU927 | gene_product=BolA-like protein, putative | transcript_product=BolA-like protein, putative | location=Tb927_10_v5.1:82453-82686(+) | protein_length=77 | sequence_SO=chromosome | SO=protein_coding_gene | is_pseudo=false	16933.4	18519.7	16426.4	30954.6	25377.2	33211	17293.2	29847.6	1.72598	0.00649428
Tb927.11.11200:mRNA-p1	>Tb927.11.11200:mRNA-p1 | transcript=Tb927.11.11200:mRNA | gene=Tb927.11.11200 | organism=Trypanosoma_brucei_brucei_TREU927 | gene_product=oligomeric golgi complex component 8, putative | transcript_product=oligomeric golgi complex component 8, putative | location=Tb927_11_v5.1:2992279-2993844(+) | protein_length=521 | sequence_SO=chromosome | SO=protein_coding_gene | is_pseudo=false	3220.65	2418.15	5052.1	5975.72	7234.91	5234.44	3563.63	6148.36	1.72531	0.0567454
Tb11.v5.0343.1-p1;Tb11.v5.0346.1-p1;Tb11.v5.0402.1-p1;Tb11.v5.0403.1-p1;Tb927.9.15510:mRNA-p1;Tb927.9.15540:mRNA-p1;Tb927.9.15570:mRNA-p1;Tb927.9.15580:mRNA-p1;Tb927.9.15610:mRNA-p1;Tb927.9.15630:mRNA-p1	>Tb11.v5.0343.1-p1 | transcript=Tb11.v5.0343.1 | gene=Tb11.v5.0343 | organism=Trypanosoma_brucei_brucei_TREU927 | gene_product=BarP protein, putative | transcript_product=BarP protein, putative | location=Tb927_11_bin_v5.1:1018250-1018843(-) | protein_length=197 | sequence_SO=contig | SO=protein_coding_gene | is_pseudo=false;>Tb11.v5.0346.1-p1 | transcript=Tb11.v5.0346.1 | gene=Tb11.v5.0346 | org…	2144.49	2461.34	1114.03	4054.42	2549.01	3257.74	1906.62	3287.06	1.72402	0.0812663
Tb927.5.1870:mRNA-p1	>Tb927.5.1870:mRNA-p1 | transcript=Tb927.5.1870:mRNA | gene=Tb927.5.1870 | organism=Trypanosoma_brucei_brucei_TREU927 | gene_product=Fidgetin, Fidgetin, putative | transcript_product=Fidgetin, putative | location=Tb927_05_v5.1:637462-640125(+) | protein_length=887 | sequence_SO=chromosome | SO=protein_coding_gene | is_pseudo=false	3606.98	3657.82	2136.11	5642.57	5111.78	5445.1	3133.64	5399.82	1.72318	0.0122774
Q64462	>sp|Q64462|CP4B1_MOUSE Cytochrome P450 4B1 OS=Mus musculus OX=10090 GN=Cyp4b1 PE=1 SV=1	984.336	NaN	2307.47	NaN	2723.49	2939.28	1645.9	2831.39	1.72026	0.218994
P70336	>sp|P70336|ROCK2_MOUSE Rho-associated protein kinase 2 OS=Mus musculus OX=10090 GN=Rock2 PE=1 SV=1	6714.54	5633.65	NaN	8698.41	9698.86	13464	6174.1	10620.4	1.72016	0.103004
Tb927.11.6100:mRNA-p1	>Tb927.11.6100:mRNA-p1 | transcript=Tb927.11.6100:mRNA | gene=Tb927.11.6100 | organism=Trypanosoma_brucei_brucei_TREU927 | gene_product=hypothetical protein, conserved | transcript_product=hypothetical protein, conserved | location=Tb927_11_v5.1:1719934-1720833(-) | protein_length=299 | sequence_SO=chromosome | SO=protein_coding_gene | is_pseudo=false	6443.29	5656.17	9338.57	12507.1	12265.8	12070.6	7146.01	12281.2	1.7186	0.0103562
Tb927.6.4400:mRNA-p1;Tb927.6.4450:mRNA-p1	>Tb927.6.4400:mRNA-p1 | transcript=Tb927.6.4400:mRNA | gene=Tb927.6.4400 | organism=Trypanosoma_brucei_brucei_TREU927 | gene_product=Pentatricopeptide repeat protein (PPR), putative | transcript_product=Pentatricopeptide repeat protein (PPR), putative | location=Tb927_06_v5.1:1238419-1240230(-) | protein_length=603 | sequence_SO=chromosome | SO=protein_coding_gene | is_pseudo=false;>Tb927.6.4450:…	1002.72	NaN	NaN	1025.21	2040.58	2101.73	1002.72	1722.51	1.71783	#DIV/0!
Tb927.10.12320:mRNA-p1	>Tb927.10.12320:mRNA-p1 | transcript=Tb927.10.12320:mRNA | gene=Tb927.10.12320 | organism=Trypanosoma_brucei_brucei_TREU927 | gene_product=hypothetical protein | transcript_product=hypothetical protein | location=Tb927_10_v5.1:2990861-2992072(-) | protein_length=403 | sequence_SO=chromosome | SO=protein_coding_gene | is_pseudo=false	805.817	NaN	708.323	NaN	1088.46	1509.35	757.07	1298.9	1.7157	0.128913
Tb927.11.12120:mRNA-p1	>Tb927.11.12120:mRNA-p1 | transcript=Tb927.11.12120:mRNA | gene=Tb927.11.12120 | organism=Trypanosoma_brucei_brucei_TREU927 | gene_product=RNA-binding protein, putative | transcript_product=RNA-binding protein, putative | location=Tb927_11_v5.1:3238830-3239483(+) | protein_length=217 | sequence_SO=chromosome | SO=protein_coding_gene | is_pseudo=false	2308.87	4424.04	2572.46	3884.69	6992.42	5085.27	3101.79	5320.79	1.71539	0.1194
P61089	>sp|P61089|UBE2N_MOUSE Ubiquitin-conjugating enzyme E2 N OS=Mus musculus OX=10090 GN=Ube2n PE=1 SV=1	NaN	NaN	669.383	NaN	1147.01	NaN	669.383	1147.01	1.71353	#DIV/0!
Tb927.5.2880:mRNA-p1	>Tb927.5.2880:mRNA-p1 | transcript=Tb927.5.2880:mRNA | gene=Tb927.5.2880 | organism=Trypanosoma_brucei_brucei_TREU927 | gene_product=chaperone protein DnaJ, putative | transcript_product=chaperone protein DnaJ, putative | location=Tb927_05_v5.1:962196-962762(-) | protein_length=188 | sequence_SO=chromosome | SO=protein_coding_gene | is_pseudo=false	2155.05	2485.66	1775.01	3534.71	3179.48	4278.67	2138.58	3664.29	1.71342	0.0164168
Tb927.10.6170:mRNA-p1	>Tb927.10.6170:mRNA-p1 | transcript=Tb927.10.6170:mRNA | gene=Tb927.10.6170 | organism=Trypanosoma_brucei_brucei_TREU927 | gene_product=hypothetical protein, conserved | transcript_product=hypothetical protein, conserved | location=Tb927_10_v5.1:1562182-1566708(-) | protein_length=1508 | sequence_SO=chromosome | SO=protein_coding_gene | is_pseudo=false	3428.03	3052.84	2422.93	5385.97	4620.66	5225.94	2967.94	5077.53	1.71079	0.00489005
Tb927.7.6110:mRNA-p1;Tb927.7.6130:mRNA-p1;Tb927.7.6150:mRNA-p1;Tb927.7.6170:mRNA-p1	>Tb927.7.6110:mRNA-p1 | transcript=Tb927.7.6110:mRNA | gene=Tb927.7.6110 | organism=Trypanosoma_brucei_brucei_TREU927 | gene_product=glycosylphosphatidylinositol-specific phospholipase A2 | transcript_product=glycosylphosphatidylinositol-specific phospholipase A2 | location=Tb927_07_v5.1:1665485-1666129(-) | protein_length=214 | sequence_SO=chromosome | SO=protein_coding_gene | is_pseudo=false;>T…	4158.87	NaN	8994.2	NaN	11238.9	NaN	6576.53	11238.9	1.70894	#DIV/0!
Tb11.v5.0597.1-p1;Tb927.10.4800:mRNA-p1	>Tb11.v5.0597.1-p1 | transcript=Tb11.v5.0597.1 | gene=Tb11.v5.0597 | organism=Trypanosoma_brucei_brucei_TREU927 | gene_product=hypothetical protein, conserved | transcript_product=hypothetical protein, conserved | location=Tb927_11_bin_v5.1:2813392-2815308(-) | protein_length=638 | sequence_SO=contig | SO=protein_coding_gene | is_pseudo=false;>Tb927.10.4800:mRNA-p1 | transcript=Tb927.10.4800:mRNA…	2184.32	2189.75	1992	3288.16	3954.05	3634.77	2122.02	3625.66	1.70859	0.0017717
Q8VCM7	>sp|Q8VCM7|FIBG_MOUSE Fibrinogen gamma chain OS=Mus musculus OX=10090 GN=Fgg PE=1 SV=1	157358	216184	1.44118e+06	3289.61	2866115	227348	604908	1.03225e+06	1.70646	0.693968
Tb927.11.5580:mRNA-p1	>Tb927.11.5580:mRNA-p1 | transcript=Tb927.11.5580:mRNA | gene=Tb927.11.5580 | organism=Trypanosoma_brucei_brucei_TREU927 | gene_product=hypothetical protein, conserved | transcript_product=hypothetical protein, conserved | location=Tb927_11_v5.1:1581244-1582557(+) | protein_length=437 | sequence_SO=chromosome | SO=protein_coding_gene | is_pseudo=false	NaN	NaN	1156.72	NaN	2246.09	1701.08	1156.72	1973.59	1.70619	#DIV/0!
A0A140T8N4	>tr|A0A140T8N4|A0A140T8N4_MOUSE Immunoglobulin kappa variable 5-37 (Fragment) OS=Mus musculus OX=10090 GN=Igkv5-37 PE=4 SV=2	NaN	NaN	3467.49	NaN	5906.16	NaN	3467.49	5906.16	1.70329	#DIV/0!
P48758	>sp|P48758|CBR1_MOUSE Carbonyl reductase [NADPH] 1 OS=Mus musculus OX=10090 GN=Cbr1 PE=1 SV=3	2678.21	NaN	1674.44	3699.65	NaN	NaN	2176.32	3699.65	1.69996	#DIV/0!
Tb927.5.2610:mRNA-p1	>Tb927.5.2610:mRNA-p1 | transcript=Tb927.5.2610:mRNA | gene=Tb927.5.2610 | organism=Trypanosoma_brucei_brucei_TREU927 | gene_product=hypothetical protein, conserved | transcript_product=hypothetical protein, conserved | location=Tb927_05_v5.1:892427-893344(+) | protein_length=305 | sequence_SO=chromosome | SO=protein_coding_gene | is_pseudo=false	2144.88	NaN	1610.79	1863.28	3895.57	3781.8	1877.83	3180.22	1.69356	0.233004
A0A075B5L4	>tr|A0A075B5L4|A0A075B5L4_MOUSE Immunoglobulin kappa chain variable 12-89 OS=Mus musculus OX=10090 GN=Igkv12-89 PE=4 SV=7	NaN	2053.35	14785.5	4774.4	33284.1	4661.08	8419.45	14239.9	1.69131	0.6886
Tb927.11.3630:mRNA-p1	>Tb927.11.3630:mRNA-p1 | transcript=Tb927.11.3630:mRNA | gene=Tb927.11.3630 | organism=Trypanosoma_brucei_brucei_TREU927 | gene_product=nucleobase/nucleoside transporter 8.3 | transcript_product=nucleobase/nucleoside transporter 8.3 | location=Tb927_11_v5.1:1070445-1071767(+) | protein_length=440 | sequence_SO=chromosome | SO=protein_coding_gene | is_pseudo=false	4747.29	4803.99	4870.76	5193.16	5805.09	13367.2	4807.35	8121.82	1.68946	0.275911
Q07968	>sp|Q07968|F13B_MOUSE Coagulation factor XIII B chain OS=Mus musculus OX=10090 GN=F13b PE=1 SV=2	1121.75	1235.72	10069.5	1738.25	17322.1	1916.39	4142.31	6992.23	1.688	0.657228
Tb927.10.14720:mRNA-p1	>Tb927.10.14720:mRNA-p1 | transcript=Tb927.10.14720:mRNA | gene=Tb927.10.14720 | organism=Trypanosoma_brucei_brucei_TREU927 | gene_product=peroxin 13 | transcript_product=peroxin 13 | location=Tb927_10_v5.1:3593175-3594350(-) | protein_length=391 | sequence_SO=chromosome | SO=protein_coding_gene | is_pseudo=false	3230.76	2949.89	5504.65	7105.42	7096.72	5433.32	3895.1	6545.15	1.68036	0.0540898
Tb11.v5.0248.1-p1;Tb927.10.5280:mRNA-p1	>Tb11.v5.0248.1-p1 | transcript=Tb11.v5.0248.1 | gene=Tb11.v5.0248 | organism=Trypanosoma_brucei_brucei_TREU927 | gene_product=pre-mRNA splicing factor ATP-dependent RNA helicase, putative | transcript_product=pre-mRNA splicing factor ATP-dependent RNA helicase, putative | location=Tb927_11_bin_v5.1:504516-507158(-) | protein_length=880 | sequence_SO=contig | SO=protein_coding_gene | is_pseudo=fa…	1901.08	1172.67	2478.17	2034.27	3781.59	3508.03	1850.64	3107.96	1.6794	0.129975
Tb927.9.1410:mRNA-p1	>Tb927.9.1410:mRNA-p1 | transcript=Tb927.9.1410:mRNA | gene=Tb927.9.1410 | organism=Trypanosoma_brucei_brucei_TREU927 | gene_product=SUMO-interacting motif-containing protein | transcript_product=SUMO-interacting motif-containing protein | location=Tb927_09_v5.1:347597-349438(-) | protein_length=613 | sequence_SO=chromosome | SO=protein_coding_gene | is_pseudo=false	6848.67	3500.41	4039.72	7005.81	9038.59	8048.65	4796.27	8031.02	1.67443	0.0533786
P10649	>sp|P10649|GSTM1_MOUSE Glutathione S-transferase Mu 1 OS=Mus musculus OX=10090 GN=Gstm1 PE=1 SV=2	717.046	1517.94	2217.88	3929.46	3208.92	313.663	1484.29	2484.01	1.67354	0.447056
P06151	>sp|P06151|LDHA_MOUSE L-lactate dehydrogenase A chain OS=Mus musculus OX=10090 GN=Ldha PE=1 SV=3	2653.68	3304.49	9469.88	5707.85	16996.7	3034.18	5142.68	8579.59	1.66831	0.513419
Tb927.8.820:mRNA-p1	>Tb927.8.820:mRNA-p1 | transcript=Tb927.8.820:mRNA | gene=Tb927.8.820 | organism=Trypanosoma_brucei_brucei_TREU927 | gene_product=VID27 cytoplasmic protein, putative | transcript_product=VID27 cytoplasmic protein, putative | location=Tb927_08_v5.1:233701-235362(-) | protein_length=553 | sequence_SO=chromosome | SO=protein_coding_gene | is_pseudo=false	39424.3	42529.9	41145.3	58994.5	73321.5	72137.9	41033.2	68151.3	1.66088	0.00440371
A0A075B5Q6	>tr|A0A075B5Q6|A0A075B5Q6_MOUSE Immunoglobulin heavy variable 5-9-1 OS=Mus musculus OX=10090 GN=Ighv5-9-1 PE=1 SV=1	3816.21	1121.27	17103.4	8063.96	23192.8	5333.81	7346.95	12196.9	1.66012	0.549693
Tb927.11.5480:mRNA-p1	>Tb927.11.5480:mRNA-p1 | transcript=Tb927.11.5480:mRNA | gene=Tb927.11.5480 | organism=Trypanosoma_brucei_brucei_TREU927 | gene_product=phosphotransferase, putative | transcript_product=phosphotransferase, putative | location=Tb927_11_v5.1:1555817-1557439(+) | protein_length=540 | sequence_SO=chromosome | SO=protein_coding_gene | is_pseudo=false	736.471	NaN	527.979	NaN	NaN	1049.22	632.225	1049.22	1.65957	#DIV/0!
Tb927.11.5790:mRNA-p1	>Tb927.11.5790:mRNA-p1 | transcript=Tb927.11.5790:mRNA | gene=Tb927.11.5790 | organism=Trypanosoma_brucei_brucei_TREU927 | gene_product=hypothetical protein, conserved | transcript_product=hypothetical protein, conserved | location=Tb927_11_v5.1:1645402-1646223(+) | protein_length=273 | sequence_SO=chromosome | SO=protein_coding_gene | is_pseudo=false	1343.7	2331.39	857.551	3139.19	1873.67	NaN	1510.88	2506.43	1.65892	0.26698
Tb927.2.5870:mRNA-p1	>Tb927.2.5870:mRNA-p1 | transcript=Tb927.2.5870:mRNA | gene=Tb927.2.5870 | organism=Trypanosoma_brucei_brucei_TREU927 | gene_product=hypothetical protein, conserved | transcript_product=hypothetical protein, conserved | location=Tb927_02_v5.1:1064576-1069342(+) | protein_length=1588 | sequence_SO=chromosome | SO=protein_coding_gene | is_pseudo=false	NaN	25405.1	12582.2	46134.3	30182	18113.8	18993.7	31476.7	1.65722	0.357664
Tb927.11.3400:mRNA-p1	>Tb927.11.3400:mRNA-p1 | transcript=Tb927.11.3400:mRNA | gene=Tb927.11.3400 | organism=Trypanosoma_brucei_brucei_TREU927 | gene_product=Flagellum attachment zone protein 41 | transcript_product=Flagellum attachment zone protein 41 | location=Tb927_11_v5.1:1007185-1008123(+) | protein_length=312 | sequence_SO=chromosome | SO=protein_coding_gene | is_pseudo=false	9902.58	9201.26	6629.05	17133.7	11651.6	13819.4	8577.63	14201.6	1.65565	0.0402264
P08228	>sp|P08228|SODC_MOUSE Superoxide dismutase [Cu-Zn] OS=Mus musculus OX=10090 GN=Sod1 PE=1 SV=2	NaN	1778.18	3040.08	NaN	3983.98	NaN	2409.13	3983.98	1.65371	#DIV/0!
P01887	>sp|P01887|B2MG_MOUSE Beta-2-microglobulin OS=Mus musculus OX=10090 GN=B2m PE=1 SV=2	17949.1	26973.7	55610.2	41698.5	104990	19550.7	33511	55413.1	1.65358	0.477859
P18242	>sp|P18242|CATD_MOUSE Cathepsin D OS=Mus musculus OX=10090 GN=Ctsd PE=1 SV=1	NaN	NaN	2978.43	2142.35	10692.4	1903.85	2978.43	4912.85	1.64948	#DIV/0!
Tb927.8.1970:mRNA-p1	>Tb927.8.1970:mRNA-p1 | transcript=Tb927.8.1970:mRNA | gene=Tb927.8.1970 | organism=Trypanosoma_brucei_brucei_TREU927 | gene_product=hypothetical protein, conserved | transcript_product=hypothetical protein, conserved | location=Tb927_08_v5.1:631389-632303(+) | protein_length=304 | sequence_SO=chromosome | SO=protein_coding_gene | is_pseudo=false	805.191	NaN	NaN	NaN	1327.29	NaN	805.191	1327.29	1.64842	#DIV/0!
Tb927.10.10280:mRNA-p1	>Tb927.10.10280:mRNA-p1 | transcript=Tb927.10.10280:mRNA | gene=Tb927.10.10280 | organism=Trypanosoma_brucei_brucei_TREU927 | gene_product=Microtubule-associated repetitive protein 2 | transcript_product=Microtubule-associated repetitive protein 2 | location=Tb927_10_v5.1:2524671-2531786(-) | protein_length=2371 | sequence_SO=chromosome | SO=protein_coding_gene | is_pseudo=false	304796	97654.7	106355	370067	248866	218182	169602	279038	1.64525	0.252963
P05214	>sp|P05214|TBA3_MOUSE Tubulin alpha-3 chain OS=Mus musculus OX=10090 GN=Tuba3b PE=1 SV=1	4.29344e+06	2.92891e+06	3425476	5344595	6.35103e+06	5.82006e+06	3.54927e+06	5838561	1.645	0.00973844
Q8K0E8	>sp|Q8K0E8|FIBB_MOUSE Fibrinogen beta chain OS=Mus musculus OX=10090 GN=Fgb PE=1 SV=1	57160.9	70778	596501	3.01955	1.12318e+06	68263.1	241480	397147	1.64464	0.720002
Tb927.8.6870:mRNA-p1	>Tb927.8.6870:mRNA-p1 | transcript=Tb927.8.6870:mRNA | gene=Tb927.8.6870 | organism=Trypanosoma_brucei_brucei_TREU927 | gene_product=hypothetical protein, conserved | transcript_product=hypothetical protein, conserved | location=Tb927_08_v5.1:1986193-1988703(-) | protein_length=836 | sequence_SO=chromosome | SO=protein_coding_gene | is_pseudo=false	3724.49	3397.06	4119.07	7161.78	6038.94	5267.48	3746.87	6156.07	1.64299	0.0149068
Tb927.11.15580:mRNA-p1	>Tb927.11.15580:mRNA-p1 | transcript=Tb927.11.15580:mRNA | gene=Tb927.11.15580 | organism=Trypanosoma_brucei_brucei_TREU927 | gene_product=TFIIF-like transcription factor subunit 2 | transcript_product=TFIIF-like transcription factor subunit 2 | location=Tb927_11_v5.1:4134668-4135912(-) | protein_length=414 | sequence_SO=chromosome | SO=protein_coding_gene | is_pseudo=false	6556.42	7123.18	6007.72	9789.79	10220.5	12295.3	6562.44	10768.5	1.64093	0.00738303
Tb11.v5.0456.1-p1;Tb927.6.180:mRNA-p1	>Tb11.v5.0456.1-p1 | transcript=Tb11.v5.0456.1 | gene=Tb11.v5.0456 | organism=Trypanosoma_brucei_brucei_TREU927 | gene_product=receptor-type adenylate cyclase GRESAG 4, putative | transcript_product=receptor-type adenylate cyclase GRESAG 4, putative | location=Tb927_11_bin_v5.1:1845908-1849714(-) | protein_length=1268 | sequence_SO=contig | SO=protein_coding_gene | is_pseudo=false;>Tb927.6.180:mR…	4339.24	4616.76	3859.69	9631.25	5936.72	5459.64	4271.9	7009.2	1.64077	0.109955
Tb927.7.2750:mRNA-p1	>Tb927.7.2750:mRNA-p1 | transcript=Tb927.7.2750:mRNA | gene=Tb927.7.2750 | organism=Trypanosoma_brucei_brucei_TREU927 | gene_product=calcium/calmodulin-dependent protein kinase, putative | transcript_product=calcium/calmodulin-dependent protein kinase, putative | location=Tb927_07_v5.1:717763-718683(+) | protein_length=306 | sequence_SO=chromosome | SO=protein_coding_gene | is_pseudo=false	19095	18401.3	20579.3	29366.1	27883.6	37766.3	19358.5	31672	1.63608	0.0172879
Q8VCG4	>sp|Q8VCG4|CO8G_MOUSE Complement component C8 gamma chain OS=Mus musculus OX=10090 GN=C8g PE=1 SV=1	2513.65	7407.82	28091.6	7120.75	46167.6	8901.52	12671	20729.9	1.63601	0.618431
Tb927.10.2910:mRNA-p1	>Tb927.10.2910:mRNA-p1 | transcript=Tb927.10.2910:mRNA | gene=Tb927.10.2910 | organism=Trypanosoma_brucei_brucei_TREU927 | gene_product=splicing factor PTSR1 interacting protein | transcript_product=splicing factor PTSR1 interacting protein | location=Tb927_10_v5.1:753993-755129(+) | protein_length=378 | sequence_SO=chromosome | SO=protein_coding_gene | is_pseudo=false	2171.07	NaN	NaN	1370.75	6318.46	2960.49	2171.07	3549.9	1.63509	#DIV/0!
Tb927.8.2140:mRNA-p1	>Tb927.8.2140:mRNA-p1 | transcript=Tb927.8.2140:mRNA | gene=Tb927.8.2140 | organism=Trypanosoma_brucei_brucei_TREU927 | gene_product=hypothetical protein, conserved | transcript_product=hypothetical protein, conserved | location=Tb927_08_v5.1:665114-665812(+) | protein_length=232 | sequence_SO=chromosome | SO=protein_coding_gene | is_pseudo=false	3704.99	3086.51	3154.42	4698.01	6305.32	5221.34	3315.31	5408.22	1.63129	0.0150243
Q01768	>sp|Q01768|NDKB_MOUSE Nucleoside diphosphate kinase B OS=Mus musculus OX=10090 GN=Nme2 PE=1 SV=1	2781.43	4310.63	9381.4	7027.4	15240.1	4545.12	5491.15	8937.55	1.62763	0.415472
Tb927.9.3580:mRNA-p1	>Tb927.9.3580:mRNA-p1 | transcript=Tb927.9.3580:mRNA | gene=Tb927.9.3580 | organism=Trypanosoma_brucei_brucei_TREU927 | gene_product=hypothetical protein, conserved | transcript_product=hypothetical protein, conserved | location=Tb927_09_v5.1:721392-723131(+) | protein_length=579 | sequence_SO=chromosome | SO=protein_coding_gene | is_pseudo=false	2671.35	2488.15	2327.23	4440.84	4384.13	3333.87	2495.58	4052.95	1.62405	0.0140206
Tb927.11.9780:mRNA-p1	>Tb927.11.9780:mRNA-p1 | transcript=Tb927.11.9780:mRNA | gene=Tb927.11.9780 | organism=Trypanosoma_brucei_brucei_TREU927 | gene_product=Nucleoporin NUP119 | transcript_product=Nucleoporin NUP119 | location=Tb927_11_v5.1:2643800-2647033(-) | protein_length=1077 | sequence_SO=chromosome | SO=protein_coding_gene | is_pseudo=false	5214.36	7075.23	8598.29	10538.3	12245.7	11131.6	6962.63	11305.2	1.6237	0.0168002
Q9D2N9	>sp|Q9D2N9|VP33A_MOUSE Vacuolar protein sorting-associated protein 33A OS=Mus musculus OX=10090 GN=Vps33a PE=1 SV=2	9809.53	11202.5	4865.41	10415.2	11437	20133.2	8625.83	13995.1	1.62247	0.213557
Q8K182	>sp|Q8K182|CO8A_MOUSE Complement component C8 alpha chain OS=Mus musculus OX=10090 GN=C8a PE=1 SV=1	3769.93	10108.2	49910.2	9846.83	80120.5	13441.8	21262.8	34469.7	1.62113	0.650693
Tb927.7.2550:mRNA-p1	>Tb927.7.2550:mRNA-p1 | transcript=Tb927.7.2550:mRNA | gene=Tb927.7.2550 | organism=Trypanosoma_brucei_brucei_TREU927 | gene_product=proteasome regulatory ATPase subunit 5 | transcript_product=proteasome regulatory ATPase subunit 5 | location=Tb927_07_v5.1:653351-654688(-) | protein_length=445 | sequence_SO=chromosome | SO=protein_coding_gene | is_pseudo=false	84484	61783.1	60503.2	108904	122737	103454	68923.4	111698	1.62061	0.0115009
E9Q8T7	>sp|E9Q8T7|DYH1_MOUSE Dynein axonemal heavy chain 1 OS=Mus musculus OX=10090 GN=Dnah1 PE=1 SV=1	2674.68	NaN	NaN	NaN	419.588	8245.62	2674.68	4332.6	1.61986	#DIV/0!
Q792Z1	>tr|Q792Z1|Q792Z1_MOUSE Trypsin 10 OS=Mus musculus OX=10090 GN=Try10 PE=1 SV=1	11113.4	32234.4	50292.2	21539.1	45799.4	84218.3	31213.3	50518.9	1.61851	0.419468
Tb927.10.12530:mRNA-p1	>Tb927.10.12530:mRNA-p1 | transcript=Tb927.10.12530:mRNA | gene=Tb927.10.12530 | organism=Trypanosoma_brucei_brucei_TREU927 | gene_product=chaperone protein DnaJ, putative | transcript_product=chaperone protein DnaJ, putative | location=Tb927_10_v5.1:3040566-3041066(-) | protein_length=166 | sequence_SO=chromosome | SO=protein_coding_gene | is_pseudo=false	5454.99	2946.53	NaN	5567.43	8361.49	6464.92	4200.76	6797.95	1.61827	0.163939
Tb927.2.5980:mRNA-p1	>Tb927.2.5980:mRNA-p1 | transcript=Tb927.2.5980:mRNA | gene=Tb927.2.5980 | organism=Trypanosoma_brucei_brucei_TREU927 | gene_product=chaperone protein ClpB1, putative | transcript_product=chaperone protein ClpB1, putative | location=Tb927_02_v5.1:1084458-1087070(+) | protein_length=870 | sequence_SO=chromosome | SO=protein_coding_gene | is_pseudo=false	159221	274444	273893	385117	335411	423532	235852	381354	1.61692	0.034151
Tb927.11.8220:mRNA-p1	>Tb927.11.8220:mRNA-p1 | transcript=Tb927.11.8220:mRNA | gene=Tb927.11.8220 | organism=Trypanosoma_brucei_brucei_TREU927 | gene_product=aurora B kinase | transcript_product=aurora B kinase | location=Tb927_11_v5.1:2312316-2313245(+) | protein_length=309 | sequence_SO=chromosome | SO=protein_coding_gene | is_pseudo=false	3410.47	4440.63	2541.12	4832.93	5116.36	6851.66	3464.07	5600.32	1.61669	0.06303
Tb927.11.1690.2:mRNA-p1	>Tb927.11.1690.2:mRNA-p1 | transcript=Tb927.11.1690.2:mRNA | gene=Tb927.11.1690 | organism=Trypanosoma_brucei_brucei_TREU927 | gene_product=Emopamil binding protein, putative | transcript_product=Emopamil binding protein, putative | location=Tb927_11_v5.1:517376-517927(-) | protein_length=183 | sequence_SO=chromosome | SO=protein_coding_gene | is_pseudo=false	2231.99	2849.98	NaN	6656.81	1179.89	4486.58	2540.98	4107.76	1.6166	0.503862
Tb927.10.7970:mRNA-p1	>Tb927.10.7970:mRNA-p1 | transcript=Tb927.10.7970:mRNA | gene=Tb927.10.7970 | organism=Trypanosoma_brucei_brucei_TREU927 | gene_product=Organic solute transporter Ostalpha, putative | transcript_product=Organic solute transporter Ostalpha, putative | location=Tb927_10_v5.1:1986046-1987146(-) | protein_length=366 | sequence_SO=chromosome | SO=protein_coding_gene | is_pseudo=false	2246.7	NaN	4027.85	4717.17	5417.15	NaN	3137.27	5067.16	1.61515	0.181229
Tb927.9.10070:mRNA-p1	>Tb927.9.10070:mRNA-p1 | transcript=Tb927.9.10070:mRNA | gene=Tb927.9.10070 | organism=Trypanosoma_brucei_brucei_TREU927 | gene_product=hypothetical protein, conserved | transcript_product=hypothetical protein, conserved | location=Tb927_09_v5.1:1590135-1591001(-) | protein_length=288 | sequence_SO=chromosome | SO=protein_coding_gene | is_pseudo=false	2982.8	2769.85	4169.93	2787.24	9065.44	4147.42	3307.53	5333.37	1.61249	0.358847
Tb927.4.3070:mRNA-p1	>Tb927.4.3070:mRNA-p1 | transcript=Tb927.4.3070:mRNA | gene=Tb927.4.3070 | organism=Trypanosoma_brucei_brucei_TREU927 | gene_product=hypothetical protein, conserved | transcript_product=hypothetical protein, conserved | location=Tb927_04_v5.1:812413-813759(+) | protein_length=448 | sequence_SO=chromosome | SO=protein_coding_gene | is_pseudo=false	2922.28	NaN	2780.53	3707.62	4360.84	5721.46	2851.41	4596.64	1.61206	0.107568
Q8VC16	>sp|Q8VC16|LRC14_MOUSE Leucine-rich repeat-containing protein 14 OS=Mus musculus OX=10090 GN=Lrrc14 PE=1 SV=1	1369.43	NaN	2333.27	NaN	2979.82	NaN	1851.35	2979.82	1.60954	#DIV/0!
Tb927.10.12950:mRNA-p1	>Tb927.10.12950:mRNA-p1 | transcript=Tb927.10.12950:mRNA | gene=Tb927.10.12950 | organism=Trypanosoma_brucei_brucei_TREU927 | gene_product=Basal body protein | transcript_product=Basal body protein | location=Tb927_10_v5.1:3146931-3149810(-) | protein_length=959 | sequence_SO=chromosome | SO=protein_coding_gene | is_pseudo=false	NaN	2588.32	3353.37	5372.88	3398.28	5573.37	2970.84	4781.51	1.60948	0.149796
Tb927.6.1640:mRNA-p1	>Tb927.6.1640:mRNA-p1 | transcript=Tb927.6.1640:mRNA | gene=Tb927.6.1640 | organism=Trypanosoma_brucei_brucei_TREU927 | gene_product=single strand-specific nuclease, putative | transcript_product=single strand-specific nuclease, putative | location=Tb927_06_v5.1:556535-557425(-) | protein_length=296 | sequence_SO=chromosome | SO=protein_coding_gene | is_pseudo=false	NaN	NaN	316.838	NaN	NaN	509.829	316.838	509.829	1.60912	#DIV/0!
Tb927.3.5400:mRNA-p1	>Tb927.3.5400:mRNA-p1 | transcript=Tb927.3.5400:mRNA | gene=Tb927.3.5400 | organism=Trypanosoma_brucei_brucei_TREU927 | gene_product=serine/threonine protein kinase RIO1, putative | transcript_product=serine/threonine protein kinase RIO1, putative | location=Tb927_03_v5.1:1512105-1513823(+) | protein_length=572 | sequence_SO=chromosome | SO=protein_coding_gene | is_pseudo=false	2477.27	1924.72	1491.46	2902.34	3003.74	3576.98	1964.49	3161.02	1.60908	0.0278462
Tb927.11.9190:mRNA-p1	>Tb927.11.9190:mRNA-p1 | transcript=Tb927.11.9190:mRNA | gene=Tb927.11.9190 | organism=Trypanosoma_brucei_brucei_TREU927 | gene_product=Serine/threonine-protein kinase VPS15 | transcript_product=Serine/threonine-protein kinase VPS15 | location=Tb927_11_v5.1:2518597-2522709(+) | protein_length=1370 | sequence_SO=chromosome | SO=protein_coding_gene | is_pseudo=false	5359.76	2976.93	5337.57	5521.81	8067.99	8379.59	4558.09	7323.13	1.60662	0.0828712
Tb927.6.1620:mRNA-p1	>Tb927.6.1620:mRNA-p1 | transcript=Tb927.6.1620:mRNA | gene=Tb927.6.1620 | organism=Trypanosoma_brucei_brucei_TREU927 | gene_product=Zn-finger in Ran binding protein and others, putative | transcript_product=Zn-finger in Ran binding protein and others, putative | location=Tb927_06_v5.1:552484-553284(-) | protein_length=266 | sequence_SO=chromosome | SO=protein_coding_gene | is_pseudo=false	2915.87	3092.53	5806.22	5625.08	5295.24	8059.5	3938.21	6326.61	1.60647	0.135142
Tb927.7.2420:mRNA-p1	>Tb927.7.2420:mRNA-p1 | transcript=Tb927.7.2420:mRNA | gene=Tb927.7.2420 | organism=Trypanosoma_brucei_brucei_TREU927 | gene_product=glycogen synthase kinase-3 alpha, putative | transcript_product=glycogen synthase kinase-3 alpha, putative | location=Tb927_07_v5.1:626238-627743(-) | protein_length=501 | sequence_SO=chromosome | SO=protein_coding_gene | is_pseudo=false	2543.1	656.252	1389.75	NaN	2018.15	2894.15	1529.7	2456.15	1.60564	0.32067
Tb927.6.2810:mRNA-p1	>Tb927.6.2810:mRNA-p1 | transcript=Tb927.6.2810:mRNA | gene=Tb927.6.2810 | organism=Trypanosoma_brucei_brucei_TREU927 | gene_product=ABC transporter, putative | transcript_product=ABC transporter, putative | location=Tb927_06_v5.1:842490-844064(+) | protein_length=524 | sequence_SO=chromosome | SO=protein_coding_gene | is_pseudo=false	4483.33	4064.64	5394.78	5684.83	9594.96	7060.29	4647.58	7446.69	1.60227	0.0818405
Tb927.8.5820:mRNA-p1	>Tb927.8.5820:mRNA-p1 | transcript=Tb927.8.5820:mRNA | gene=Tb927.8.5820 | organism=Trypanosoma_brucei_brucei_TREU927 | gene_product=Las1-like, putative | transcript_product=Las1-like, putative | location=Tb927_08_v5.1:1712208-1713344(+) | protein_length=378 | sequence_SO=chromosome | SO=protein_coding_gene | is_pseudo=false	NaN	613.302	NaN	451.604	1158.5	1336.71	613.302	982.27	1.60161	#DIV/0!
Tb927.8.5540:mRNA-p1	>Tb927.8.5540:mRNA-p1 | transcript=Tb927.8.5540:mRNA | gene=Tb927.8.5540 | organism=Trypanosoma_brucei_brucei_TREU927 | gene_product=Iron-sulfur assembly protein 1 | transcript_product=Iron-sulfur assembly protein 1 | location=Tb927_08_v5.1:1635647-1636465(+) | protein_length=272 | sequence_SO=chromosome | SO=protein_coding_gene | is_pseudo=false	1469.5	NaN	1710.5	3167.22	NaN	1918.57	1590	2542.9	1.59931	0.272706
Tb927.10.11860:mRNA-p1	>Tb927.10.11860:mRNA-p1 | transcript=Tb927.10.11860:mRNA | gene=Tb927.10.11860 | organism=Trypanosoma_brucei_brucei_TREU927 | gene_product=Cornifin (SPRR) family, putative | transcript_product=Cornifin (SPRR) family, putative | location=Tb927_10_v5.1:2896334-2897959(+) | protein_length=541 | sequence_SO=chromosome | SO=protein_coding_gene | is_pseudo=false	4069.38	NaN	NaN	6505.76	NaN	NaN	4069.38	6505.76	1.59871	#DIV/0!
Tb11.01.6250:mRNA-p1	>Tb11.01.6250:mRNA-p1 | transcript=Tb11.01.6250:mRNA | gene=Tb11.01.6250 | organism=Trypanosoma_brucei_brucei_TREU927 | gene_product=expression site-associated gene 11 (ESAG11) protein, putative | transcript_product=expression site-associated gene 11 (ESAG11) protein, putative | location=Tb927_11_v5.1:3884116-3885246(+) | protein_length=376 | sequence_SO=chromosome | SO=protein_coding_gene | is_p…	1148.36	NaN	966.061	NaN	1521.18	1857.37	1057.21	1689.28	1.59786	0.0806092
Q61406	>tr|Q61406|Q61406_MOUSE Complement factor H-related 1 OS=Mus musculus OX=10090 GN=Cfhr1 PE=1 SV=1	NaN	927.367	5946.88	2240.91	11870	2334.9	3437.12	5481.94	1.59492	0.682218
Tb927.11.6520:mRNA-p1	>Tb927.11.6520:mRNA-p1 | transcript=Tb927.11.6520:mRNA | gene=Tb927.11.6520 | organism=Trypanosoma_brucei_brucei_TREU927 | gene_product=hypothetical protein, conserved | transcript_product=hypothetical protein, conserved | location=Tb927_11_v5.1:1835558-1836103(-) | protein_length=181 | sequence_SO=chromosome | SO=protein_coding_gene | is_pseudo=false	3274.78	3833.76	3746.13	3992.28	5229.11	8088.9	3618.22	5770.1	1.59473	0.153946
Q64727	>sp|Q64727|VINC_MOUSE Vinculin OS=Mus musculus OX=10090 GN=Vcl PE=1 SV=4	NaN	NaN	2530.03	NaN	5523.91	2543.7	2530.03	4033.81	1.59437	#DIV/0!
Tb927.10.7580:mRNA-p1	>Tb927.10.7580:mRNA-p1 | transcript=Tb927.10.7580:mRNA | gene=Tb927.10.7580 | organism=Trypanosoma_brucei_brucei_TREU927 | gene_product=Exportin-5, putative | transcript_product=Exportin-5, putative | location=Tb927_10_v5.1:1905906-1908938(-) | protein_length=1010 | sequence_SO=chromosome | SO=protein_coding_gene | is_pseudo=false	5003.21	4272.44	5709.96	8882.77	7290.94	7697.06	4995.2	7956.92	1.59291	0.0094382
Tb927.9.10340:mRNA-p1	>Tb927.9.10340:mRNA-p1 | transcript=Tb927.9.10340:mRNA | gene=Tb927.9.10340 | organism=Trypanosoma_brucei_brucei_TREU927 | gene_product=Polyamine transporter 1, putative | transcript_product=Polyamine transporter 1, putative | location=Tb927_09_v5.1:1621876-1623354(-) | protein_length=492 | sequence_SO=chromosome | SO=protein_coding_gene | is_pseudo=false	2554.01	NaN	6901.78	7293.46	7099.78	8186.21	4727.89	7526.49	1.59193	0.193727
Tb927.8.790:mRNA-p1	>Tb927.8.790:mRNA-p1 | transcript=Tb927.8.790:mRNA | gene=Tb927.8.790 | organism=Trypanosoma_brucei_brucei_TREU927 | gene_product=hypothetical protein, conserved | transcript_product=hypothetical protein, conserved | location=Tb927_08_v5.1:217610-221509(-) | protein_length=1299 | sequence_SO=chromosome | SO=protein_coding_gene | is_pseudo=false	3504.19	4692.62	3186.05	5476.31	6991.23	5652.66	3794.29	6040.07	1.59189	0.0275384
Tb11.v5.0652.1-p1;Tb927.7.3210:mRNA-p1	>Tb11.v5.0652.1-p1 | transcript=Tb11.v5.0652.1 | gene=Tb11.v5.0652 | organism=Trypanosoma_brucei_brucei_TREU927 | gene_product=protein kinase, putative | transcript_product=protein kinase, putative | location=Tb927_11_bin_v5.1:3208926-3210860(-) | protein_length=644 | sequence_SO=contig | SO=protein_coding_gene | is_pseudo=false;>Tb927.7.3210:mRNA-p1 | transcript=Tb927.7.3210:mRNA | gene=Tb927.7.…	8395.45	4432.73	4263.63	8806.48	9613.12	8779.23	5697.27	9066.28	1.59134	0.0707566
Tb11.0840:mRNA-p1;Tb927.11.720:mRNA-p1	>Tb11.0840:mRNA-p1 | transcript=Tb11.0840:mRNA | gene=Tb11.0840 | organism=Trypanosoma_brucei_brucei_TREU927 | gene_product=hypothetical protein | transcript_product=hypothetical protein | location=tryp_XI-147f01.q1ca:1458-2243(+) | protein_length=261 | sequence_SO=contig | SO=protein_coding_gene | is_pseudo=false;>Tb927.11.720:mRNA-p1 | transcript=Tb927.11.720:mRNA | gene=Tb927.11.720 | organism…	15268.3	8042.89	6225.23	14635.4	16703.6	15607.4	9845.47	15648.8	1.58944	0.109213
Tb927.9.12310:mRNA-p1	>Tb927.9.12310:mRNA-p1 | transcript=Tb927.9.12310:mRNA | gene=Tb927.9.12310 | organism=Trypanosoma_brucei_brucei_TREU927 | gene_product=hypothetical protein, conserved | transcript_product=hypothetical protein, conserved | location=Tb927_09_v5.1:1913754-1916351(+) | protein_length=865 | sequence_SO=chromosome | SO=protein_coding_gene | is_pseudo=false	1174.31	827.016	1021.87	NaN	1762.89	1438.97	1007.73	1600.93	1.58864	0.0441501
Tb927.7.730:mRNA-p1	>Tb927.7.730:mRNA-p1 | transcript=Tb927.7.730:mRNA | gene=Tb927.7.730 | organism=Trypanosoma_brucei_brucei_TREU927 | gene_product=Component of motile flagella 49 | transcript_product=Component of motile flagella 49 | location=Tb927_07_v5.1:164530-166356(-) | protein_length=608 | sequence_SO=chromosome | SO=protein_coding_gene | is_pseudo=false	7409.61	6979.49	7079.43	10125.9	12157.3	11758.3	7156.18	11347.1	1.58564	0.00272828
Tb927.7.1290:mRNA-p1	>Tb927.7.1290:mRNA-p1 | transcript=Tb927.7.1290:mRNA | gene=Tb927.7.1290 | organism=Trypanosoma_brucei_brucei_TREU927 | gene_product=ER membrane protein complex subunit 7 | transcript_product=ER membrane protein complex subunit 7 | location=Tb927_07_v5.1:333218-333946(+) | protein_length=242 | sequence_SO=chromosome | SO=protein_coding_gene | is_pseudo=false	3079.02	1648.47	2986.04	3854.72	4444.93	3927.44	2571.18	4075.7	1.58515	0.0391406
Tb927.8.7650:mRNA-p1	>Tb927.8.7650:mRNA-p1 | transcript=Tb927.8.7650:mRNA | gene=Tb927.8.7650 | organism=Trypanosoma_brucei_brucei_TREU927 | gene_product=amino acid transporter, putative | transcript_product=amino acid transporter, putative | location=Tb927_08_v5.1:2207555-2208955(+) | protein_length=466 | sequence_SO=chromosome | SO=protein_coding_gene | is_pseudo=false	635.972	897.092	1250.96	929.635	NaN	2010.41	928.009	1470.02	1.58406	0.327015
A0A075B5L7	>tr|A0A075B5L7|A0A075B5L7_MOUSE Immunoglobulin kappa variable 4-80 (Fragment) OS=Mus musculus OX=10090 GN=Igkv4-80 PE=4 SV=2	NaN	NaN	1872.69	241.871	5690.41	NaN	1872.69	2966.14	1.58389	#DIV/0!
Tb927.4.850:mRNA-p1	>Tb927.4.850:mRNA-p1 | transcript=Tb927.4.850:mRNA | gene=Tb927.4.850 | organism=Trypanosoma_brucei_brucei_TREU927 | gene_product=hypothetical protein, conserved | transcript_product=hypothetical protein, conserved | location=Tb927_04_v5.1:235465-236031(-) | protein_length=188 | sequence_SO=chromosome | SO=protein_coding_gene | is_pseudo=false	4363.87	6415.8	1261.27	5526.12	6380.34	7159.1	4013.65	6355.19	1.58339	0.210286
Tb11.v5.0602.1-p1;Tb11.v5.0838.1-p1;Tb927.1.290:mRNA-p1;Tb927.1.370.1:mRNA-p1;Tb927.1.370.2:mRNA-p1;Tb927.1.480:mRNA-p1;Tb927.2.950:mRNA-p1;Tb927.6.130:pseudogenic_transcript-p1	>Tb11.v5.0602.1-p1 | transcript=Tb11.v5.0602.1 | gene=Tb11.v5.0602 | organism=Trypanosoma_brucei_brucei_TREU927 | gene_product=leucine-rich repeat protein 1 (LRRP1), putative | transcript_product=leucine-rich repeat protein 1 (LRRP1), putative | location=Tb927_11_bin_v5.1:2835148-2836974(+) | protein_length=608 | sequence_SO=contig | SO=protein_coding_gene | is_pseudo=false;>Tb11.v5.0838.1-p1 | t…	NaN	NaN	765.508	NaN	1467.32	954.663	765.508	1210.99	1.58195	#DIV/0!
Tb927.2.4000:mRNA-p1	>Tb927.2.4000:mRNA-p1 | transcript=Tb927.2.4000:mRNA | gene=Tb927.2.4000 | organism=Trypanosoma_brucei_brucei_TREU927 | gene_product=zinc finger protein, C2H2 type, putative | transcript_product=zinc finger protein, C2H2 type, putative | location=Tb927_02_v5.1:704440-707118(-) | protein_length=892 | sequence_SO=chromosome | SO=protein_coding_gene | is_pseudo=false	834.385	NaN	803.952	1442.29	1166.04	1278.64	819.168	1295.65	1.58167	0.0196024
Q64442	>sp|Q64442|DHSO_MOUSE Sorbitol dehydrogenase OS=Mus musculus OX=10090 GN=Sord PE=1 SV=3	NaN	NaN	1031.58	2015.35	1976.37	903.016	1031.58	1631.58	1.58164	#DIV/0!
Tb927.8.1230:mRNA-p1	>Tb927.8.1230:mRNA-p1 | transcript=Tb927.8.1230:mRNA | gene=Tb927.8.1230 | organism=Trypanosoma_brucei_brucei_TREU927 | gene_product=hypothetical protein, conserved | transcript_product=hypothetical protein, conserved | location=Tb927_08_v5.1:389676-390227(-) | protein_length=183 | sequence_SO=chromosome | SO=protein_coding_gene | is_pseudo=false	15228.1	23273.2	27525.4	26328.7	32886.3	45167.2	22008.9	34794.1	1.58091	0.124549
Tb927.11.9490:mRNA-p1	>Tb927.11.9490:mRNA-p1 | transcript=Tb927.11.9490:mRNA | gene=Tb927.11.9490 | organism=Trypanosoma_brucei_brucei_TREU927 | gene_product=CobW/HypB/UreG, nucleotide-binding domain containing protein, putative | transcript_product=CobW/HypB/UreG, nucleotide-binding domain containing protein, putative | location=Tb927_11_v5.1:2591637-2592668(-) | protein_length=343 | sequence_SO=chromosome | SO=prote…	5281.28	4359.19	5687.29	5647.69	8910.33	9650.3	5109.25	8069.44	1.57938	0.0835577
Tb927.10.620:mRNA-p1	>Tb927.10.620:mRNA-p1 | transcript=Tb927.10.620:mRNA | gene=Tb927.10.620 | organism=Trypanosoma_brucei_brucei_TREU927 | gene_product=hypothetical protein, conserved | transcript_product=hypothetical protein, conserved | location=Tb927_10_v5.1:164627-166231(+) | protein_length=534 | sequence_SO=chromosome | SO=protein_coding_gene | is_pseudo=false	1273.88	1140.72	1828.83	1856.34	2613.14	2229.98	1414.48	2233.16	1.57879	0.0542528
P21550	>sp|P21550|ENOB_MOUSE Beta-enolase OS=Mus musculus OX=10090 GN=Eno3 PE=1 SV=3	NaN	NaN	2083.23	NaN	3288.57	NaN	2083.23	3288.57	1.57859	#DIV/0!
Tb927.10.2840:mRNA-p1;Tb927.3.1370:mRNA-p1	>Tb927.10.2840:mRNA-p1 | transcript=Tb927.10.2840:mRNA | gene=Tb927.10.2840 | organism=Trypanosoma_brucei_brucei_TREU927 | gene_product=ribosomal protein S25, putative | transcript_product=ribosomal protein S25, putative | location=Tb927_10_v5.1:726077-726418(+) | protein_length=113 | sequence_SO=chromosome | SO=protein_coding_gene | is_pseudo=false;>Tb927.3.1370:mRNA-p1 | transcript=Tb927.3.1370…	483414	474602	589507	950572	657255	834975	515841	814267	1.57852	0.0325711
Tb927.3.1320:mRNA-p1	>Tb927.3.1320:mRNA-p1 | transcript=Tb927.3.1320:mRNA | gene=Tb927.3.1320 | organism=Trypanosoma_brucei_brucei_TREU927 | gene_product=hypothetical protein, conserved | transcript_product=hypothetical protein, conserved | location=Tb927_03_v5.1:327436-330879(+) | protein_length=1147 | sequence_SO=chromosome | SO=protein_coding_gene | is_pseudo=false	1150.99	637.82	553.365	NaN	841.387	1622.64	780.727	1232.01	1.57804	0.318326
Tb927.6.940:mRNA-p1	>Tb927.6.940:mRNA-p1 | transcript=Tb927.6.940:mRNA | gene=Tb927.6.940 | organism=Trypanosoma_brucei_brucei_TREU927 | gene_product=metacaspase MCA2 | transcript_product=metacaspase MCA2 | location=Tb927_06_v5.1:400174-401217(-) | protein_length=347 | sequence_SO=chromosome | SO=protein_coding_gene | is_pseudo=false	NaN	NaN	7029.49	11066.9	NaN	NaN	7029.49	11066.9	1.57435	#DIV/0!
Tb927.6.3040:mRNA-p1	>Tb927.6.3040:mRNA-p1 | transcript=Tb927.6.3040:mRNA | gene=Tb927.6.3040 | organism=Trypanosoma_brucei_brucei_TREU927 | gene_product=Ras- related protein Rab-26 (Rab26), putative, small GTP-binding protein Rab28, putative | transcript_product=small GTP-binding protein Rab28, putative | location=Tb927_06_v5.1:903517-904239(+) | protein_length=240 | sequence_SO=chromosome | SO=protein_coding_gene |…	22742.5	15670.2	16405.6	29958.2	25878.3	30465.6	18272.8	28767.4	1.57433	0.01717
Tb927.8.3560:mRNA-p1	>Tb927.8.3560:mRNA-p1 | transcript=Tb927.8.3560:mRNA | gene=Tb927.8.3560 | organism=Trypanosoma_brucei_brucei_TREU927 | gene_product=DNA repair and recombination helicase protein PIF5 | transcript_product=DNA repair and recombination helicase protein PIF5 | location=Tb927_08_v5.1:1068931-1071717(-) | protein_length=928 | sequence_SO=chromosome | SO=protein_coding_gene | is_pseudo=false	9945.3	10847.8	6144.83	12499.5	16278.3	13577.9	8979.31	14118.6	1.57234	0.048204
Tb927.10.460:mRNA-p1	>Tb927.10.460:mRNA-p1 | transcript=Tb927.10.460:mRNA | gene=Tb927.10.460 | organism=Trypanosoma_brucei_brucei_TREU927 | gene_product=NIMA-related protein kinase | transcript_product=NIMA-related protein kinase | location=Tb927_10_v5.1:119555-121849(+) | protein_length=764 | sequence_SO=chromosome | SO=protein_coding_gene | is_pseudo=false	3577.44	2155.04	1899.74	3371.72	3933.3	4674.55	2544.07	3993.19	1.56961	0.0876282
Tb927.1.3030:mRNA-p1	>Tb927.1.3030:mRNA-p1 | transcript=Tb927.1.3030:mRNA | gene=Tb927.1.3030 | organism=Trypanosoma_brucei_brucei_TREU927 | gene_product=KREL2 | transcript_product=KREL2 | location=Tb927_01_v5.1:670282-671532(+) | protein_length=416 | sequence_SO=chromosome | SO=protein_coding_gene | is_pseudo=false	3838.58	4207.91	4223.31	5853.71	7392.43	5961.49	4089.93	6402.55	1.56544	0.0106565
Tb927.2.5010:mRNA-p1	>Tb927.2.5010:mRNA-p1 | transcript=Tb927.2.5010:mRNA | gene=Tb927.2.5010 | organism=Trypanosoma_brucei_brucei_TREU927 | gene_product=Meiotic cell cortex C-terminal pleckstrin homology, putative | transcript_product=Meiotic cell cortex C-terminal pleckstrin homology, putative | location=Tb927_02_v5.1:886019-887521(-) | protein_length=500 | sequence_SO=chromosome | SO=protein_coding_gene | is_pseud…	5566.01	4697.62	3052.39	6056.64	9314.04	5464.57	4438.68	6945.08	1.56467	0.149117
Tb927.11.2260:mRNA-p1	>Tb927.11.2260:mRNA-p1 | transcript=Tb927.11.2260:mRNA | gene=Tb927.11.2260 | organism=Trypanosoma_brucei_brucei_TREU927 | gene_product=Eukaryotic translation initiation factor 4E-1 | transcript_product=Eukaryotic translation initiation factor 4E-1 | location=Tb927_11_v5.1:640550-641251(+) | protein_length=233 | sequence_SO=chromosome | SO=protein_coding_gene | is_pseudo=false	38991.2	32932.4	59900.2	51827.9	100740	53458.2	43941.3	68675.2	1.56289	0.241367
P62962	>sp|P62962|PROF1_MOUSE Profilin-1 OS=Mus musculus OX=10090 GN=Pfn1 PE=1 SV=2	NaN	711.871	5835.15	2973.82	9901.67	2464.8	3273.51	5113.43	1.56206	0.647847
Q8BH35	>sp|Q8BH35|CO8B_MOUSE Complement component C8 beta chain OS=Mus musculus OX=10090 GN=C8b PE=1 SV=1	2442.13	7122.39	36975.3	8554.84	54996.9	9080.62	15513.3	24210.8	1.56065	0.667894
Tb927.9.4910:mRNA-p1	>Tb927.9.4910:mRNA-p1 | transcript=Tb927.9.4910:mRNA | gene=Tb927.9.4910 | organism=Trypanosoma_brucei_brucei_TREU927 | gene_product=3-phosphoinositide-dependent protein kinase 1, putative | transcript_product=3-phosphoinositide-dependent protein kinase 1, putative | location=Tb927_09_v5.1:892236-893390(+) | protein_length=384 | sequence_SO=chromosome | SO=protein_coding_gene | is_pseudo=false	3070	2047.47	2283.11	2250.03	5340.59	3937.48	2466.86	3842.7	1.55773	0.219285
Tb927.7.6900:mRNA-p1	>Tb927.7.6900:mRNA-p1 | transcript=Tb927.7.6900:mRNA | gene=Tb927.7.6900 | organism=Trypanosoma_brucei_brucei_TREU927 | gene_product=Sister chromatid cohesion protein 1 | transcript_product=Sister chromatid cohesion protein 1 | location=Tb927_07_v5.1:1964931-1966685(-) | protein_length=584 | sequence_SO=chromosome | SO=protein_coding_gene | is_pseudo=false	8441.4	14622.4	7478.63	15400	20754.9	11416.4	10180.8	15857.1	1.55755	0.181269
Tb927.10.3350:mRNA-p1	>Tb927.10.3350:mRNA-p1 | transcript=Tb927.10.3350:mRNA | gene=Tb927.10.3350 | organism=Trypanosoma_brucei_brucei_TREU927 | gene_product=major facilitator superfamily, putative | transcript_product=major facilitator superfamily, putative | location=Tb927_10_v5.1:864807-866444(+) | protein_length=545 | sequence_SO=chromosome | SO=protein_coding_gene | is_pseudo=false	3550.94	3777.87	7366.18	9585.19	6293.65	6998.83	4898.33	7625.89	1.55684	0.161402
Tb927.11.4150:mRNA-p1	>Tb927.11.4150:mRNA-p1 | transcript=Tb927.11.4150:mRNA | gene=Tb927.11.4150 | organism=Trypanosoma_brucei_brucei_TREU927 | gene_product=hypothetical protein, conserved | transcript_product=hypothetical protein, conserved | location=Tb927_11_v5.1:1210738-1212663(-) | protein_length=641 | sequence_SO=chromosome | SO=protein_coding_gene | is_pseudo=false	NaN	NaN	1596.05	NaN	1315.86	3652.03	1596.05	2483.94	1.55631	#DIV/0!
Tb927.11.12230:mRNA-p1	>Tb927.11.12230:mRNA-p1 | transcript=Tb927.11.12230:mRNA | gene=Tb927.11.12230 | organism=Trypanosoma_brucei_brucei_TREU927 | gene_product=ATP-dependent protease ATPase subunit HslU2 | transcript_product=ATP-dependent protease ATPase subunit HslU2 | location=Tb927_11_v5.1:3270492-3271982(+) | protein_length=496 | sequence_SO=chromosome | SO=protein_coding_gene | is_pseudo=false	30359.1	26396.1	24965.7	38033	49731.6	39410.6	27240.3	42391.8	1.55622	0.0197564
Tb927.5.670:mRNA-p1	>Tb927.5.670:mRNA-p1 | transcript=Tb927.5.670:mRNA | gene=Tb927.5.670 | organism=Trypanosoma_brucei_brucei_TREU927 | gene_product=hypothetical protein, conserved | transcript_product=hypothetical protein, conserved | location=Tb927_05_v5.1:295064-297952(+) | protein_length=962 | sequence_SO=chromosome | SO=protein_coding_gene | is_pseudo=false	2514.32	1780.76	1915.66	3244.63	3139.42	3273.37	2070.25	3219.14	1.55496	0.00740951
Tb927.8.2030:mRNA-p1	>Tb927.8.2030:mRNA-p1 | transcript=Tb927.8.2030:mRNA | gene=Tb927.8.2030 | organism=Trypanosoma_brucei_brucei_TREU927 | gene_product=Posterior and Ventral Edge protein 1 | transcript_product=Posterior and Ventral Edge protein 1 | location=Tb927_08_v5.1:638854-640119(+) | protein_length=421 | sequence_SO=chromosome | SO=protein_coding_gene | is_pseudo=false	217988	173225	135751	243276	283372	292410	175655	273019	1.5543	0.0258772
Tb927.7.710:mRNA-p1	>Tb927.7.710:mRNA-p1 | transcript=Tb927.7.710:mRNA | gene=Tb927.7.710 | organism=Trypanosoma_brucei_brucei_TREU927 | gene_product=heat shock 70 kDa protein, putative | transcript_product=heat shock 70 kDa protein, putative | location=Tb927_07_v5.1:156246-158165(-) | protein_length=639 | sequence_SO=chromosome | SO=protein_coding_gene | is_pseudo=false	266891	379583	207301	408637	415407	502488	284592	442177	1.55372	0.055393
Tb927.10.14200:mRNA-p1	>Tb927.10.14200:mRNA-p1 | transcript=Tb927.10.14200:mRNA | gene=Tb927.10.14200 | organism=Trypanosoma_brucei_brucei_TREU927 | gene_product=syntaxin 5 | transcript_product=syntaxin 5 | location=Tb927_10_v5.1:3448097-3449080(-) | protein_length=327 | sequence_SO=chromosome | SO=protein_coding_gene | is_pseudo=false	12660.2	6586.52	10907.8	15702.4	17093	14050.4	10051.5	15615.3	1.55353	0.0502662
Q62009	>sp|Q62009|POSTN_MOUSE Periostin OS=Mus musculus OX=10090 GN=Postn PE=1 SV=2	NaN	NaN	1933.64	NaN	3003.28	NaN	1933.64	3003.28	1.55317	#DIV/0!
Tb927.6.3560:mRNA-p1	>Tb927.6.3560:mRNA-p1 | transcript=Tb927.6.3560:mRNA | gene=Tb927.6.3560 | organism=Trypanosoma_brucei_brucei_TREU927 | gene_product=hypothetical protein, conserved | transcript_product=hypothetical protein, conserved | location=Tb927_06_v5.1:1060992-1065440(-) | protein_length=1482 | sequence_SO=chromosome | SO=protein_coding_gene | is_pseudo=false	574.197	1617.95	816.549	1317.01	1871.54	1483.61	1002.9	1557.39	1.55289	0.193936
Tb927.9.10360:mRNA-p1	>Tb927.9.10360:mRNA-p1 | transcript=Tb927.9.10360:mRNA | gene=Tb927.9.10360 | organism=Trypanosoma_brucei_brucei_TREU927 | gene_product=Cytosolic iron-sulfur protein assembly 2A, putative | transcript_product=Cytosolic iron-sulfur protein assembly 2A, putative | location=Tb927_09_v5.1:1626138-1626587(-) | protein_length=149 | sequence_SO=chromosome | SO=protein_coding_gene | is_pseudo=false	698.938	1040.86	1207.92	NaN	NaN	1525.51	982.574	1525.51	1.55256	#DIV/0!
Tb927.10.12960:mRNA-p1	>Tb927.10.12960:mRNA-p1 | transcript=Tb927.10.12960:mRNA | gene=Tb927.10.12960 | organism=Trypanosoma_brucei_brucei_TREU927 | gene_product=Ras-related protein Rab5A | transcript_product=Ras-related protein Rab5A | location=Tb927_10_v5.1:3150232-3150924(-) | protein_length=230 | sequence_SO=chromosome | SO=protein_coding_gene | is_pseudo=false	222092	162235	216249	316817	287536	328079	200192	310811	1.55256	0.00802707
Tb927.8.2550:mRNA-p1	>Tb927.8.2550:mRNA-p1 | transcript=Tb927.8.2550:mRNA | gene=Tb927.8.2550 | organism=Trypanosoma_brucei_brucei_TREU927 | gene_product=mitochondrial DNA primase | transcript_product=mitochondrial DNA primase | location=Tb927_08_v5.1:751686-753575(+) | protein_length=629 | sequence_SO=chromosome | SO=protein_coding_gene | is_pseudo=false	8023.26	8453.54	6815.09	10480.7	15508	10163.6	7763.96	12050.8	1.55214	0.0757696
Q9Z1R3	>sp|Q9Z1R3|APOM_MOUSE Apolipoprotein M OS=Mus musculus OX=10090 GN=Apom PE=1 SV=1	54438	102045	334933	138320	457655	166466	163805	254147	1.55152	0.536864
Tb927.7.5460:mRNA-p1	>Tb927.7.5460:mRNA-p1 | transcript=Tb927.7.5460:mRNA | gene=Tb927.7.5460 | organism=Trypanosoma_brucei_brucei_TREU927 | gene_product=exosome-associated protein 3 | transcript_product=exosome-associated protein 3 | location=Tb927_07_v5.1:1474719-1475327(+) | protein_length=202 | sequence_SO=chromosome | SO=protein_coding_gene | is_pseudo=false	2402.98	NaN	1512.8	3106.15	2961.07	NaN	1957.89	3033.61	1.54943	0.139811
Q9ERD7	>sp|Q9ERD7|TBB3_MOUSE Tubulin beta-3 chain OS=Mus musculus OX=10090 GN=Tubb3 PE=1 SV=1	3035.68	1629.84	2150.31	3007.84	3226.55	4324.8	2271.94	3519.73	1.54922	0.0971375
Tb927.11.16280:mRNA-p1;Tb927.5.1110:mRNA-p1	>Tb927.11.16280:mRNA-p1 | transcript=Tb927.11.16280:mRNA | gene=Tb927.11.16280 | organism=Trypanosoma_brucei_brucei_TREU927 | gene_product=60S ribosomal protein L8, putative | transcript_product=60S ribosomal protein L8, putative | location=Tb927_11_v5.1:4320340-4321122(-) | protein_length=260 | sequence_SO=chromosome | SO=protein_coding_gene | is_pseudo=false;>Tb927.5.1110:mRNA-p1 | transcript=T…	810601	615903	857059	1563242	946720	1027142	761188	1.17903e+06	1.54894	0.113835
Tb927.8.7890:mRNA-p1	>Tb927.8.7890:mRNA-p1 | transcript=Tb927.8.7890:mRNA | gene=Tb927.8.7890 | organism=Trypanosoma_brucei_brucei_TREU927 | gene_product=receptor-type adenylate cyclase GRESAG 4, putative | transcript_product=receptor-type adenylate cyclase GRESAG 4, putative | location=Tb927_08_v5.1:2309641-2313444(+) | protein_length=1267 | sequence_SO=chromosome | SO=protein_coding_gene | is_pseudo=false	33271.2	29369.1	32878	63184.6	41078.4	43685.6	31839.4	49316.2	1.5489	0.0691726
Tb927.9.3820:mRNA-p1	>Tb927.9.3820:mRNA-p1 | transcript=Tb927.9.3820:mRNA | gene=Tb927.9.3820 | organism=Trypanosoma_brucei_brucei_TREU927 | gene_product=syntaxin, putative | transcript_product=syntaxin, putative | location=Tb927_09_v5.1:755001-755855(+) | protein_length=284 | sequence_SO=chromosome | SO=protein_coding_gene | is_pseudo=false	41511.1	37845.7	53662	68001.4	83459.8	54429.2	44339.6	68630.1	1.54783	0.0656064
Tb927.3.5580:mRNA-p1	>Tb927.3.5580:mRNA-p1 | transcript=Tb927.3.5580:mRNA | gene=Tb927.3.5580 | organism=Trypanosoma_brucei_brucei_TREU927 | gene_product=tryptophanyl-tRNA synthetase | transcript_product=tryptophanyl-tRNA synthetase | location=Tb927_03_v5.1:1561871-1563040(+) | protein_length=389 | sequence_SO=chromosome | SO=protein_coding_gene | is_pseudo=false	26473.4	53723.1	37251.2	49364.9	68918.5	63358.9	39149.2	60547.4	1.54658	0.0950681
Tb927.7.2980:mRNA-p1	>Tb927.7.2980:mRNA-p1 | transcript=Tb927.7.2980:mRNA | gene=Tb927.7.2980 | organism=Trypanosoma_brucei_brucei_TREU927 | gene_product=Nitroreductase family, putative | transcript_product=Nitroreductase family, putative | location=Tb927_07_v5.1:748550-749122(+) | protein_length=190 | sequence_SO=chromosome | SO=protein_coding_gene | is_pseudo=false	16667.7	25694.7	34588.9	39561.7	40663.4	38751.5	25650.4	39658.9	1.54613	0.0545245
Tb927.4.4310:mRNA-p1	>Tb927.4.4310:mRNA-p1 | transcript=Tb927.4.4310:mRNA | gene=Tb927.4.4310 | organism=Trypanosoma_brucei_brucei_TREU927 | gene_product=Nucleoporin NUP64 | transcript_product=Nucleoporin NUP64 | location=Tb927_04_v5.1:1140138-1142009(-) | protein_length=623 | sequence_SO=chromosome | SO=protein_coding_gene | is_pseudo=false	4821.6	6810.64	4269.52	9290.17	8288.6	6998.46	5300.59	8192.41	1.54557	0.046777
P32261	>sp|P32261|ANT3_MOUSE Antithrombin-III OS=Mus musculus OX=10090 GN=Serpinc1 PE=1 SV=1	11177.2	6359.94	73674.9	31596	74567.7	34747.5	30404	46970.4	1.54488	0.554507
Tb927.6.4510:mRNA-p1	>Tb927.6.4510:mRNA-p1 | transcript=Tb927.6.4510:mRNA | gene=Tb927.6.4510 | organism=Trypanosoma_brucei_brucei_TREU927 | gene_product=hypothetical protein, conserved | transcript_product=hypothetical protein, conserved | location=Tb927_06_v5.1:1264148-1265125(-) | protein_length=325 | sequence_SO=chromosome | SO=protein_coding_gene | is_pseudo=false	2509.12	2857.97	3609.46	3636.19	4635.73	5583.87	2992.18	4618.6	1.54356	0.0664203
Tb927.10.300:mRNA-p1	>Tb927.10.300:mRNA-p1 | transcript=Tb927.10.300:mRNA | gene=Tb927.10.300 | organism=Trypanosoma_brucei_brucei_TREU927 | gene_product=mitochondrial calcium uniporter | transcript_product=mitochondrial calcium uniporter | location=Tb927_10_v5.1:86045-86809(+) | protein_length=254 | sequence_SO=chromosome | SO=protein_coding_gene | is_pseudo=false	1136.89	1103.25	952.197	1448.91	1832.43	NaN	1064.11	1640.67	1.54182	0.0370439
Tb927.10.12660:mRNA-p1	>Tb927.10.12660:mRNA-p1 | transcript=Tb927.10.12660:mRNA | gene=Tb927.10.12660 | organism=Trypanosoma_brucei_brucei_TREU927 | gene_product=pumilio/PUF RNA binding protein 2 | transcript_product=pumilio/PUF RNA binding protein 2 | location=Tb927_10_v5.1:3073130-3075673(-) | protein_length=847 | sequence_SO=chromosome | SO=protein_coding_gene | is_pseudo=false	12806.4	17442.9	13154.4	18712.2	27461.9	20745.4	14467.9	22306.5	1.54179	0.0611559
Tb11.0845:mRNA-p1;Tb927.11.18680:mRNA-p1;Tb927.11.715:mRNA-p1	>Tb11.0845:mRNA-p1 | transcript=Tb11.0845:mRNA | gene=Tb11.0845 | organism=Trypanosoma_brucei_brucei_TREU927 | gene_product=chrXI additional, unordered contigs, dynein light chain LC8, putative | transcript_product=dynein light chain LC8, putative | location=tryp_XI-147f01.q1ca:2781-3053(+) | protein_length=90 | sequence_SO=contig | SO=protein_coding_gene | is_pseudo=false;>Tb927.11.18680:mRNA-p1…	269352	231112	281557	483133	295876	426548	260674	401852	1.54159	0.0700231
Tb927.8.8270:mRNA-p1	>Tb927.8.8270:mRNA-p1 | transcript=Tb927.8.8270:mRNA | gene=Tb927.8.8270 | organism=Trypanosoma_brucei_brucei_TREU927 | gene_product=hypothetical protein, conserved | transcript_product=hypothetical protein, conserved | location=Tb927_08_v5.1:2446749-2449571(+) | protein_length=940 | sequence_SO=chromosome | SO=protein_coding_gene | is_pseudo=false	3140.84	NaN	955.948	2458.02	4511.3	2502.02	2048.39	3157.11	1.54126	0.421855
A0A075B5V8	>tr|A0A075B5V8|A0A075B5V8_MOUSE Immunoglobulin heavy variable 1-47 OS=Mus musculus OX=10090 GN=Ighv1-47 PE=4 SV=1	1320.52	NaN	4798.71	2698.03	9400.02	2046.86	3059.62	4714.97	1.54103	0.650358
Tb927.11.5300:mRNA-p1	>Tb927.11.5300:mRNA-p1 | transcript=Tb927.11.5300:mRNA | gene=Tb927.11.5300 | organism=Trypanosoma_brucei_brucei_TREU927 | gene_product=Kinesin-13 3, putative | transcript_product=Kinesin-13 3, putative | location=Tb927_11_v5.1:1510715-1512415(+) | protein_length=566 | sequence_SO=chromosome | SO=protein_coding_gene | is_pseudo=false	31788.9	34338.5	22581.6	34986.5	51096.6	50595	29569.6	45559.4	1.54075	0.0663517
G3X9C2	>sp|G3X9C2|FBX50_MOUSE F-box only protein 50 OS=Mus musculus OX=10090 GN=Nccrp1 PE=1 SV=2	NaN	988.429	3510.54	2409.65	5019.87	2960.07	2249.49	3463.2	1.53955	0.447163
Tb927.9.2270:mRNA-p1	>Tb927.9.2270:mRNA-p1 | transcript=Tb927.9.2270:mRNA | gene=Tb927.9.2270 | organism=Trypanosoma_brucei_brucei_TREU927 | gene_product=hypothetical protein, conserved | transcript_product=hypothetical protein, conserved | location=Tb927_09_v5.1:506220-508409(-) | protein_length=729 | sequence_SO=chromosome | SO=protein_coding_gene | is_pseudo=false	NaN	2054.69	3266.13	3399.75	4448.64	4436.39	2660.41	4094.93	1.53921	0.109578
Tb927.11.12950:mRNA-p1	>Tb927.11.12950:mRNA-p1 | transcript=Tb927.11.12950:mRNA | gene=Tb927.11.12950 | organism=Trypanosoma_brucei_brucei_TREU927 | gene_product=ras-like small GTPase, putative | transcript_product=ras-like small GTPase, putative | location=Tb927_11_v5.1:3468843-3469493(-) | protein_length=216 | sequence_SO=chromosome | SO=protein_coding_gene | is_pseudo=false	7553.19	8949.78	5963.27	9165.6	13522.3	11876.8	7488.75	11521.6	1.53852	0.0584008
Tb927.9.8180:mRNA-p1	>Tb927.9.8180:mRNA-p1 | transcript=Tb927.9.8180:mRNA | gene=Tb927.9.8180 | organism=Trypanosoma_brucei_brucei_TREU927 | gene_product=Flagellum attachment zone protein 31 | transcript_product=Flagellum attachment zone protein 31 | location=Tb927_09_v5.1:1342253-1344181(-) | protein_length=642 | sequence_SO=chromosome | SO=protein_coding_gene | is_pseudo=false	13377.3	20109	12513.4	20884.3	26318.3	23560.5	15333.2	23587.7	1.53834	0.0450947
Tb927.7.7030:mRNA-p1	>Tb927.7.7030:mRNA-p1 | transcript=Tb927.7.7030:mRNA | gene=Tb927.7.7030 | organism=Trypanosoma_brucei_brucei_TREU927 | gene_product=zinc-finger of a C2HC-type, putative | transcript_product=zinc-finger of a C2HC-type, putative | location=Tb927_07_v5.1:2009501-2011456(-) | protein_length=651 | sequence_SO=chromosome | SO=protein_coding_gene | is_pseudo=false	8704.74	7111.74	2171.68	10509	9023.37	8125.53	5996.05	9219.3	1.53756	0.197174
Tb927.10.6240:mRNA-p1	>Tb927.10.6240:mRNA-p1 | transcript=Tb927.10.6240:mRNA | gene=Tb927.10.6240 | organism=Trypanosoma_brucei_brucei_TREU927 | gene_product=ras-like small GTPase, putative | transcript_product=ras-like small GTPase, putative | location=Tb927_10_v5.1:1583583-1584794(-) | protein_length=403 | sequence_SO=chromosome | SO=protein_coding_gene | is_pseudo=false	4278.5	2864.25	3577.96	5340.79	6727.47	4380.7	3573.57	5482.99	1.53432	0.0740069
Tb927.10.3810:mRNA-p1	>Tb927.10.3810:mRNA-p1 | transcript=Tb927.10.3810:mRNA | gene=Tb927.10.3810 | organism=Trypanosoma_brucei_brucei_TREU927 | gene_product=Nucleoporin NUP65 | transcript_product=Nucleoporin NUP65 | location=Tb927_10_v5.1:1001904-1003691(-) | protein_length=595 | sequence_SO=chromosome | SO=protein_coding_gene | is_pseudo=false	20971.1	8429.36	29951.9	35975.4	32116.5	22955.9	19784.1	30349.3	1.53402	0.223393
Q8VEB4	>sp|Q8VEB4|PAG15_MOUSE Phospholipase A2 group XV OS=Mus musculus OX=10090 GN=Pla2g15 PE=1 SV=1	255.618	461.743	2037.67	NaN	NaN	1406.31	918.343	1406.31	1.53136	#DIV/0!
Q9JJH1	>sp|Q9JJH1|RNAS4_MOUSE Ribonuclease 4 OS=Mus musculus OX=10090 GN=Rnase4 PE=1 SV=1	NaN	1858.24	6308.04	NaN	10866.2	1635.41	4083.14	6250.81	1.53088	0.713395
Tb927.10.3170:mRNA-p1	>Tb927.10.3170:mRNA-p1 | transcript=Tb927.10.3170:mRNA | gene=Tb927.10.3170 | organism=Trypanosoma_brucei_brucei_TREU927 | gene_product=GCN20-type ATP-binding cassette protein, putative | transcript_product=GCN20-type ATP-binding cassette protein, putative | location=Tb927_10_v5.1:824089-826260(+) | protein_length=723 | sequence_SO=chromosome | SO=protein_coding_gene | is_pseudo=false	20882.2	18360.9	18058	25099.9	34560.3	28023	19100.4	29227.7	1.53022	0.0260805
A0A0A6YW67;P0CG49;P0CG50;P62983;P62984	>tr|A0A0A6YW67|A0A0A6YW67_MOUSE Predicted pseudogene 8797 OS=Mus musculus OX=10090 GN=Gm8797 PE=4 SV=1;>sp|P0CG49|UBB_MOUSE Polyubiquitin-B OS=Mus musculus OX=10090 GN=Ubb PE=2 SV=1;>sp|P0CG50|UBC_MOUSE Polyubiquitin-C OS=Mus musculus OX=10090 GN=Ubc PE=1 SV=2;>sp|P62983|RS27A_MOUSE Ubiquitin-40S ribosomal protein S27a OS=Mus musculus OX=10090 GN=Rps27a PE=1 SV=2;>sp|P62984|RL40_MOUSE Ubiquitin-6…	19300.9	18929.4	12300	24776.3	28522.7	23947.6	16843.4	25748.9	1.52872	0.0291124
Tb927.9.3860:mRNA-p1	>Tb927.9.3860:mRNA-p1 | transcript=Tb927.9.3860:mRNA | gene=Tb927.9.3860 | organism=Trypanosoma_brucei_brucei_TREU927 | gene_product=Dyggve-Melchior-Clausen syndrome protein, putative | transcript_product=Dyggve-Melchior-Clausen syndrome protein, putative | location=Tb927_09_v5.1:758195-760393(+) | protein_length=732 | sequence_SO=chromosome | SO=protein_coding_gene | is_pseudo=false	6066.32	4617.94	6155.75	8718.82	8854.68	8165.14	5613.34	8579.55	1.52842	0.00539389
Tb927.11.14850:mRNA-p1	>Tb927.11.14850:mRNA-p1 | transcript=Tb927.11.14850:mRNA | gene=Tb927.11.14850 | organism=Trypanosoma_brucei_brucei_TREU927 | gene_product=hypothetical protein, conserved | transcript_product=hypothetical protein, conserved | location=Tb927_11_v5.1:3944090-3946288(-) | protein_length=732 | sequence_SO=chromosome | SO=protein_coding_gene | is_pseudo=false	1712.91	1353.48	1782.41	3710.83	2252.92	1435.88	1616.27	2466.54	1.52607	0.2784
Tb927.9.8990:mRNA-p1	>Tb927.9.8990:mRNA-p1 | transcript=Tb927.9.8990:mRNA | gene=Tb927.9.8990 | organism=Trypanosoma_brucei_brucei_TREU927 | gene_product=Ankyrin repeats (3 copies), putative | transcript_product=Ankyrin repeats (3 copies), putative | location=Tb927_09_v5.1:1440409-1441446(-) | protein_length=345 | sequence_SO=chromosome | SO=protein_coding_gene | is_pseudo=false	108215	105595	84873.9	155320	127764	172327	99561.4	151804	1.52472	0.0249469
Tb927.1.1380:mRNA-p1	>Tb927.1.1380:mRNA-p1 | transcript=Tb927.1.1380:mRNA | gene=Tb927.1.1380 | organism=Trypanosoma_brucei_brucei_TREU927 | gene_product=serine/threonine protein phosphatase 2A regulatory subunit, putative | transcript_product=serine/threonine protein phosphatase 2A regulatory subunit, putative | location=Tb927_01_v5.1:353241-354962(+) | protein_length=573 | sequence_SO=chromosome | SO=protein_coding…	24571.2	40262.3	28815.9	43531.3	51240.4	47869.7	31216.5	47547.1	1.52314	0.0346294
Tb11.0370:mRNA-p1;Tb927.11.7720.1-p1	>Tb11.0370:mRNA-p1 | transcript=Tb11.0370:mRNA | gene=Tb11.0370 | organism=Trypanosoma_brucei_brucei_TREU927 | gene_product=MSP-A, putative, chrXI additional, unordered contigs | transcript_product=chrXI additional, unordered contigs | location=tryp_XI-1036e06.p1k:22487-24250(+) | protein_length=587 | sequence_SO=contig | SO=protein_coding_gene | is_pseudo=false;>Tb927.11.7720.1-p1 | transcript=T…	14561.4	9589.7	10431.8	15441.5	9128.12	28063.4	11527.6	17544.3	1.52193	0.356267
Tb927.11.5030:mRNA-p1	>Tb927.11.5030:mRNA-p1 | transcript=Tb927.11.5030:mRNA | gene=Tb927.11.5030 | organism=Trypanosoma_brucei_brucei_TREU927 | gene_product=hypothetical protein, conserved | transcript_product=hypothetical protein, conserved | location=Tb927_11_v5.1:1437223-1438167(+) | protein_length=314 | sequence_SO=chromosome | SO=protein_coding_gene | is_pseudo=false	7927.11	6894.16	5180.57	10628.8	10945.6	8832.89	6667.28	10135.8	1.52023	0.0286617
Tb927.4.4370.1:mRNA-p1;Tb927.4.4370.2:mRNA-p1	>Tb927.4.4370.1:mRNA-p1 | transcript=Tb927.4.4370.1:mRNA | gene=Tb927.4.4370 | organism=Trypanosoma_brucei_brucei_TREU927 | gene_product=hypothetical protein, conserved | transcript_product=hypothetical protein, conserved | location=Tb927_04_v5.1:1151495-1153147(-) | protein_length=550 | sequence_SO=chromosome | SO=protein_coding_gene | is_pseudo=false;>Tb927.4.4370.2:mRNA-p1 | transcript=Tb927.4…	37697	46524.4	30323.9	64037.3	56461	53616.4	38181.8	58038.2	1.52005	0.0241824
Tb927.2.6320:mRNA-p1	>Tb927.2.6320:mRNA-p1 | transcript=Tb927.2.6320:mRNA | gene=Tb927.2.6320 | organism=Trypanosoma_brucei_brucei_TREU927 | gene_product=adenosine transporter 2, putative | transcript_product=adenosine transporter 2, putative | location=Tb927_02_v5.1:1159520-1160908(+) | protein_length=462 | sequence_SO=chromosome | SO=protein_coding_gene | is_pseudo=false	5432.45	14476.2	10545	9880.78	14277.8	22099.6	10151.2	15419.4	1.51897	0.300095
Tb927.5.2120:mRNA-p1	>Tb927.5.2120:mRNA-p1 | transcript=Tb927.5.2120:mRNA | gene=Tb927.5.2120 | organism=Trypanosoma_brucei_brucei_TREU927 | gene_product=hypothetical protein, conserved | transcript_product=hypothetical protein, conserved | location=Tb927_05_v5.1:725953-727008(-) | protein_length=351 | sequence_SO=chromosome | SO=protein_coding_gene | is_pseudo=false	702.161	872.551	137.847	NaN	584.742	1148.49	570.853	866.615	1.5181	0.466328
Tb11.v5.0433.1-p1;Tb927.11.12720:mRNA-p1	>Tb11.v5.0433.1-p1 | transcript=Tb11.v5.0433.1 | gene=Tb11.v5.0433 | organism=Trypanosoma_brucei_brucei_TREU927 | gene_product=hypothetical protein, conserved | transcript_product=hypothetical protein, conserved | location=Tb927_11_bin_v5.1:1708167-1709480(-) | protein_length=437 | sequence_SO=contig | SO=protein_coding_gene | is_pseudo=false;>Tb927.11.12720:mRNA-p1 | transcript=Tb927.11.12720:mR…	2189.23	346.217	2499.29	2091.02	4322.99	1220.46	1678.25	2544.82	1.51636	0.490378
Tb927.1.3390:mRNA-p1	>Tb927.1.3390:mRNA-p1 | transcript=Tb927.1.3390:mRNA | gene=Tb927.1.3390 | organism=Trypanosoma_brucei_brucei_TREU927 | gene_product=Eukaryotic protein of unknown function (DUF866), putative | transcript_product=Eukaryotic protein of unknown function (DUF866), putative | location=Tb927_01_v5.1:731723-732211(-) | protein_length=162 | sequence_SO=chromosome | SO=protein_coding_gene | is_pseudo=false	7516.63	10771.7	10584.6	4456.82	12022.5	27291.7	9624.29	14590.4	1.51599	0.505567
Tb927.10.7780:mRNA-p1	>Tb927.10.7780:mRNA-p1 | transcript=Tb927.10.7780:mRNA | gene=Tb927.10.7780 | organism=Trypanosoma_brucei_brucei_TREU927 | gene_product=Mitogen-activated protein kinase KFR1 | transcript_product=Mitogen-activated protein kinase KFR1 | location=Tb927_10_v5.1:1952269-1953321(-) | protein_length=350 | sequence_SO=chromosome | SO=protein_coding_gene | is_pseudo=false	6006.29	3321.89	4983.82	5996.95	6709.31	8965.9	4770.67	7224.05	1.51426	0.10794
Tb927.8.7960:mRNA-p1	>Tb927.8.7960:mRNA-p1 | transcript=Tb927.8.7960:mRNA | gene=Tb927.8.7960 | organism=Trypanosoma_brucei_brucei_TREU927 | gene_product=hypothetical protein | transcript_product=hypothetical protein | location=Tb927_08_v5.1:2344967-2346307(+) | protein_length=446 | sequence_SO=chromosome | SO=protein_coding_gene | is_pseudo=false	5145.64	2590.3	1781.68	3727.52	3379.07	7291.99	3172.54	4799.52	1.51283	0.369303
Tb927.11.12330:mRNA-p1	>Tb927.11.12330:mRNA-p1 | transcript=Tb927.11.12330:mRNA | gene=Tb927.11.12330 | organism=Trypanosoma_brucei_brucei_TREU927 | gene_product=hypothetical protein, conserved | transcript_product=hypothetical protein, conserved | location=Tb927_11_v5.1:3296848-3297294(+) | protein_length=148 | sequence_SO=chromosome | SO=protein_coding_gene | is_pseudo=false	1418.98	1367.76	1378.99	NaN	1928.03	2273.04	1388.58	2100.53	1.51273	0.0120047
Tb927.1.4480:mRNA-p1	>Tb927.1.4480:mRNA-p1 | transcript=Tb927.1.4480:mRNA | gene=Tb927.1.4480 | organism=Trypanosoma_brucei_brucei_TREU927 | gene_product=WD repeat and HMG-box DNA-binding protein, putative | transcript_product=WD repeat and HMG-box DNA-binding protein, putative | location=Tb927_01_v5.1:923539-927993(+) | protein_length=1484 | sequence_SO=chromosome | SO=protein_coding_gene | is_pseudo=false	2259.03	3491.07	1969.41	4255.34	3962.76	3450.21	2573.17	3889.44	1.51153	0.0654083
Tb927.8.2830:mRNA-p1	>Tb927.8.2830:mRNA-p1 | transcript=Tb927.8.2830:mRNA | gene=Tb927.8.2830 | organism=Trypanosoma_brucei_brucei_TREU927 | gene_product=Kinetoplastid kinetochore protein 25 | transcript_product=Kinetoplastid kinetochore protein 25 | location=Tb927_08_v5.1:848100-848813(+) | protein_length=237 | sequence_SO=chromosome | SO=protein_coding_gene | is_pseudo=false	1355.74	1471.41	NaN	1465.7	2801.66	2133.92	1413.57	2133.76	1.50948	0.245206
Tb927.11.11435:mRNA-p1	>Tb927.11.11435:mRNA-p1 | transcript=Tb927.11.11435:mRNA | gene=Tb927.11.11435 | organism=Trypanosoma_brucei_brucei_TREU927 | gene_product=dynein light chain type 1, putative | transcript_product=dynein light chain type 1, putative | location=Tb927_11_v5.1:3064084-3064356(+) | protein_length=90 | sequence_SO=chromosome | SO=protein_coding_gene | is_pseudo=false	42229.4	32014.1	36038.6	70048.8	29695	66701.1	36760.7	55481.6	1.50926	0.231035
Tb927.8.4280:mRNA-p1	>Tb927.8.4280:mRNA-p1 | transcript=Tb927.8.4280:mRNA | gene=Tb927.8.4280 | organism=Trypanosoma_brucei_brucei_TREU927 | gene_product=nuclear transport factor 2, putative | transcript_product=nuclear transport factor 2, putative | location=Tb927_08_v5.1:1272380-1272754(-) | protein_length=124 | sequence_SO=chromosome | SO=protein_coding_gene | is_pseudo=false	225701	355556	324735	510244	327605	529452	301997	455767	1.50918	0.110714
Tb927.7.4020:mRNA-p1	>Tb927.7.4020:mRNA-p1 | transcript=Tb927.7.4020:mRNA | gene=Tb927.7.4020 | organism=Trypanosoma_brucei_brucei_TREU927 | gene_product=protein phosphatase 2C, putative | transcript_product=protein phosphatase 2C, putative | location=Tb927_07_v5.1:1062389-1064629(+) | protein_length=746 | sequence_SO=chromosome | SO=protein_coding_gene | is_pseudo=false	11590	10624.8	10301.3	16023.3	17343.1	15682.1	10838.7	16349.5	1.50844	0.000984768
Q60590	>sp|Q60590|A1AG1_MOUSE Alpha-1-acid glycoprotein 1 OS=Mus musculus OX=10090 GN=Orm1 PE=1 SV=1	19508.8	14408.2	55517.4	25319	92934.3	16629.5	29811.5	44960.9	1.50818	0.609375
A0A1B0GSB0	>tr|A0A1B0GSB0|A0A1B0GSB0_MOUSE Scavenger receptor family member expressed on T cells 1 OS=Mus musculus OX=10090 GN=Scart1 PE=1 SV=1	NaN	NaN	13382.6	16517.8	NaN	23830.7	13382.6	20174.2	1.50749	#DIV/0!
Tb927.11.10220:mRNA-p1	>Tb927.11.10220:mRNA-p1 | transcript=Tb927.11.10220:mRNA | gene=Tb927.11.10220 | organism=Trypanosoma_brucei_brucei_TREU927 | gene_product=hypothetical protein, conserved | transcript_product=hypothetical protein, conserved | location=Tb927_11_v5.1:2734544-2734900(+) | protein_length=118 | sequence_SO=chromosome | SO=protein_coding_gene | is_pseudo=false	30739.2	19516.1	21326	42093.5	34826.4	30827.7	23860.4	35915.8	1.50525	0.0657023
Tb927.10.8420:mRNA-p1	>Tb927.10.8420:mRNA-p1 | transcript=Tb927.10.8420:mRNA | gene=Tb927.10.8420 | organism=Trypanosoma_brucei_brucei_TREU927 | gene_product=Phosphatidylinositol 3-kinase tor1 | transcript_product=Phosphatidylinositol 3-kinase tor1 | location=Tb927_10_v5.1:2083912-2091210(+) | protein_length=2432 | sequence_SO=chromosome | SO=protein_coding_gene | is_pseudo=false	9122.3	8107.67	12570.5	15105.5	14932.7	14809.8	9933.5	14949.3	1.50494	0.0207235
A0A075B5L3	>tr|A0A075B5L3|A0A075B5L3_MOUSE Immunoglobulin kappa chain variable 4-90 (Fragment) OS=Mus musculus OX=10090 GN=Igkv4-90 PE=4 SV=5	NaN	NaN	2335.72	2441.55	4583.65	NaN	2335.72	3512.6	1.50386	#DIV/0!
Tb927.10.870:mRNA-p1	>Tb927.10.870:mRNA-p1 | transcript=Tb927.10.870:mRNA | gene=Tb927.10.870 | organism=Trypanosoma_brucei_brucei_TREU927 | gene_product=Furrow 1 protein | transcript_product=Furrow 1 protein | location=Tb927_10_v5.1:230685-234740(+) | protein_length=1351 | sequence_SO=chromosome | SO=protein_coding_gene | is_pseudo=false	891.038	313.825	NaN	637.576	1015.4	1062.23	602.432	905.069	1.50236	0.35357
E9Q777	>tr|E9Q777|E9Q777_MOUSE A kinase (PRKA) anchor protein 11 OS=Mus musculus OX=10090 GN=Akap11 PE=1 SV=2	3353.66	NaN	4535.37	NaN	NaN	5920.71	3944.52	5920.71	1.501	#DIV/0!
Tb927.11.5880:mRNA-p1	>Tb927.11.5880:mRNA-p1 | transcript=Tb927.11.5880:mRNA | gene=Tb927.11.5880 | organism=Trypanosoma_brucei_brucei_TREU927 | gene_product=Mitoribosomal LSU assembly factor 23 | transcript_product=Mitoribosomal LSU assembly factor 23 | location=Tb927_11_v5.1:1667834-1669507(+) | protein_length=557 | sequence_SO=chromosome | SO=protein_coding_gene | is_pseudo=false	4072.6	4780.5	4559.66	7684.71	7107.48	5314.26	4470.92	6702.15	1.49905	0.0399315
Tb927.10.16100:mRNA-p1	>Tb927.10.16100:mRNA-p1 | transcript=Tb927.10.16100:mRNA | gene=Tb927.10.16100 | organism=Trypanosoma_brucei_brucei_TREU927 | gene_product=FK506-binding protein (FKBP)-type peptidyl-prolyl isomerase, putative | transcript_product=FK506-binding protein (FKBP)-type peptidyl-prolyl isomerase, putative | location=Tb927_10_v5.1:3959421-3960698(+) | protein_length=425 | sequence_SO=chromosome | SO=prot…	604559	889765	824037	1.14683e+06	877461	1.45046e+06	772787	1.15825e+06	1.49879	0.107784
Tb927.6.2540:mRNA-p1	>Tb927.6.2540:mRNA-p1 | transcript=Tb927.6.2540:mRNA | gene=Tb927.6.2540 | organism=Trypanosoma_brucei_brucei_TREU927 | gene_product=DREV methyltransferase, putative | transcript_product=DREV methyltransferase, putative | location=Tb927_06_v5.1:770304-771263(+) | protein_length=319 | sequence_SO=chromosome | SO=protein_coding_gene | is_pseudo=false	871.54	880.58	1270.03	782.371	2204.93	1540.46	1007.38	1509.25	1.49819	0.309386
Tb927.3.5260:mRNA-p1	>Tb927.3.5260:mRNA-p1 | transcript=Tb927.3.5260:mRNA | gene=Tb927.3.5260 | organism=Trypanosoma_brucei_brucei_TREU927 | gene_product=hypothetical protein, conserved | transcript_product=hypothetical protein, conserved | location=Tb927_03_v5.1:1479767-1481176(+) | protein_length=469 | sequence_SO=chromosome | SO=protein_coding_gene | is_pseudo=false	2147.13	1869.55	2444.02	3432.45	4113.39	2128.4	2153.57	3224.75	1.4974	0.151608
Tb927.1.3200:mRNA-p1	>Tb927.1.3200:mRNA-p1 | transcript=Tb927.1.3200:mRNA | gene=Tb927.1.3200 | organism=Trypanosoma_brucei_brucei_TREU927 | gene_product=Suppressor of G2 allele of SKP1, putative | transcript_product=Suppressor of G2 allele of SKP1, putative | location=Tb927_01_v5.1:690155-690820(+) | protein_length=221 | sequence_SO=chromosome | SO=protein_coding_gene | is_pseudo=false	161747	235315	241328	311590	327549	314889	212796	318010	1.49443	0.0156024
Tb11.v5.0190.1-p1;Tb927.10.5950:mRNA-p1	>Tb11.v5.0190.1-p1 | transcript=Tb11.v5.0190.1 | gene=Tb11.v5.0190 | organism=Trypanosoma_brucei_brucei_TREU927 | gene_product=protein kinase, putative | transcript_product=protein kinase, putative | location=Tb927_11_bin_v5.1:259579-261063(-) | protein_length=494 | sequence_SO=contig | SO=protein_coding_gene | is_pseudo=false;>Tb927.10.5950:mRNA-p1 | transcript=Tb927.10.5950:mRNA | gene=Tb927.10…	10223.6	10749.5	6254.83	15458.7	11157.7	14056.7	9075.95	13557.7	1.49381	0.0779426
Tb927.11.16000:mRNA-p1	>Tb927.11.16000:mRNA-p1 | transcript=Tb927.11.16000:mRNA | gene=Tb927.11.16000 | organism=Trypanosoma_brucei_brucei_TREU927 | gene_product=exonuclease, putative | transcript_product=exonuclease, putative | location=Tb927_11_v5.1:4237146-4238246(-) | protein_length=366 | sequence_SO=chromosome | SO=protein_coding_gene | is_pseudo=false	4567.02	2860.32	2918.22	4573.38	6655.27	4219.24	3448.52	5149.3	1.49319	0.145842
Tb927.3.4060:mRNA-p1	>Tb927.3.4060:mRNA-p1 | transcript=Tb927.3.4060:mRNA | gene=Tb927.3.4060 | organism=Trypanosoma_brucei_brucei_TREU927 | gene_product=asparagine synthetase domain-containing protein 1 | transcript_product=asparagine synthetase domain-containing protein 1 | location=Tb927_03_v5.1:1143431-1146001(-) | protein_length=856 | sequence_SO=chromosome | SO=protein_coding_gene | is_pseudo=false	2763.69	1744.75	2379.5	2984.05	3567.91	3715.4	2295.98	3422.45	1.49063	0.0387434
Tb927.11.2760:mRNA-p1	>Tb927.11.2760:mRNA-p1 | transcript=Tb927.11.2760:mRNA | gene=Tb927.11.2760 | organism=Trypanosoma_brucei_brucei_TREU927 | gene_product=hypothetical protein, conserved | transcript_product=hypothetical protein, conserved | location=Tb927_11_v5.1:809061-810131(-) | protein_length=356 | sequence_SO=chromosome | SO=protein_coding_gene | is_pseudo=false	768.499	992.262	1203.03	NaN	1255.75	1688.43	987.932	1472.09	1.49007	0.124373
Tb927.11.2840:mRNA-p1	>Tb927.11.2840:mRNA-p1 | transcript=Tb927.11.2840:mRNA | gene=Tb927.11.2840 | organism=Trypanosoma_brucei_brucei_TREU927 | gene_product=magnesium-dependent phosphatase-1/HAD phosphatase, family IIIC, putative | transcript_product=magnesium-dependent phosphatase-1/HAD phosphatase, family IIIC, putative | location=Tb927_11_v5.1:833552-834136(-) | protein_length=194 | sequence_SO=chromosome | SO=pro…	8732.5	9526.79	14710.3	21439.8	12436.2	15230.1	10989.9	16368.7	1.48944	0.173736
Tb927.4.3370:mRNA-p1	>Tb927.4.3370:mRNA-p1 | transcript=Tb927.4.3370:mRNA | gene=Tb927.4.3370 | organism=Trypanosoma_brucei_brucei_TREU927 | gene_product=hypothetical protein, conserved | transcript_product=hypothetical protein, conserved | location=Tb927_04_v5.1:878428-879345(-) | protein_length=305 | sequence_SO=chromosome | SO=protein_coding_gene | is_pseudo=false	19191.7	24387.3	16536.2	23966.1	29368.4	36182.4	20038.4	29839	1.48909	0.080919
Tb927.10.5360:mRNA-p1;Tb927.10.5370:mRNA-p1	>Tb927.10.5360:mRNA-p1 | transcript=Tb927.10.5360:mRNA | gene=Tb927.10.5360 | organism=Trypanosoma_brucei_brucei_TREU927 | gene_product=40S ribosomal protein S10, putative | transcript_product=40S ribosomal protein S10, putative | location=Tb927_10_v5.1:1348345-1348863(+) | protein_length=172 | sequence_SO=chromosome | SO=protein_coding_gene | is_pseudo=false;>Tb927.10.5370:mRNA-p1 | transcript=T…	306455	245353	288657	475575	358091	417581	280155	417082	1.48875	0.0235879
Tb11.v5.0174.1-p1;Tb927.7.4930:mRNA-p1	>Tb11.v5.0174.1-p1 | transcript=Tb11.v5.0174.1 | gene=Tb11.v5.0174 | organism=Trypanosoma_brucei_brucei_TREU927 | gene_product=ribonuclease H1, putative | transcript_product=ribonuclease H1, putative | location=Tb927_11_bin_v5.1:212239-213144(-) | protein_length=301 | sequence_SO=contig | SO=protein_coding_gene | is_pseudo=false;>Tb927.7.4930:mRNA-p1 | transcript=Tb927.7.4930:mRNA | gene=Tb927.7.…	3335.47	NaN	2323.32	NaN	4264.28	4143.51	2829.39	4203.9	1.48579	0.114379
Tb927.10.3100:mRNA-p1	>Tb927.10.3100:mRNA-p1 | transcript=Tb927.10.3100:mRNA | gene=Tb927.10.3100 | organism=Trypanosoma_brucei_brucei_TREU927 | gene_product=glycerol-3-phosphate acyltransferase, putative | transcript_product=glycerol-3-phosphate acyltransferase, putative | location=Tb927_10_v5.1:810345-812441(+) | protein_length=698 | sequence_SO=chromosome | SO=protein_coding_gene | is_pseudo=false	3455.42	2530.27	3999.81	4648.38	5494.42	4669.99	3328.5	4937.6	1.48343	0.0346343
Tb927.11.10940:mRNA-p1	>Tb927.11.10940:mRNA-p1 | transcript=Tb927.11.10940:mRNA | gene=Tb927.11.10940 | organism=Trypanosoma_brucei_brucei_TREU927 | gene_product=hypothetical protein, conserved | transcript_product=hypothetical protein, conserved | location=Tb927_11_v5.1:2917386-2918237(+) | protein_length=283 | sequence_SO=chromosome | SO=protein_coding_gene | is_pseudo=false	8322.74	7101.03	5828.67	7902.41	11142.5	12473.3	7084.14	10506.1	1.48304	0.0898987
Tb927.11.11290:mRNA-p1	>Tb927.11.11290:mRNA-p1 | transcript=Tb927.11.11290:mRNA | gene=Tb927.11.11290 | organism=Trypanosoma_brucei_brucei_TREU927 | gene_product=heat shock protein 70, putative | transcript_product=heat shock protein 70, putative | location=Tb927_11_v5.1:3020888-3022918(+) | protein_length=676 | sequence_SO=chromosome | SO=protein_coding_gene | is_pseudo=false	60920	62843.6	63006.3	80286.5	88535.4	108091	62256.6	92304.3	1.48264	0.0221105
Tb927.8.8110:mRNA-p1	>Tb927.8.8110:mRNA-p1 | transcript=Tb927.8.8110:mRNA | gene=Tb927.8.8110 | organism=Trypanosoma_brucei_brucei_TREU927 | gene_product=hypothetical protein, conserved | transcript_product=hypothetical protein, conserved | location=Tb927_08_v5.1:2396775-2398502(+) | protein_length=575 | sequence_SO=chromosome | SO=protein_coding_gene | is_pseudo=false	5084.67	4378.53	4438.92	7620.33	7302.94	5669.6	4634.04	6864.29	1.48127	0.0258963
Tb927.10.14580:mRNA-p1;Tb927.11.4820:mRNA-p1	>Tb927.10.14580:mRNA-p1 | transcript=Tb927.10.14580:mRNA | gene=Tb927.10.14580 | organism=Trypanosoma_brucei_brucei_TREU927 | gene_product=60S ribosomal protein L17, putative | transcript_product=60S ribosomal protein L17, putative | location=Tb927_10_v5.1:3573174-3573674(-) | protein_length=166 | sequence_SO=chromosome | SO=protein_coding_gene | is_pseudo=false;>Tb927.11.4820:mRNA-p1 | transcrip…	93131.5	83010.5	81477.6	178162	89757.2	113646	85873.2	127188	1.48112	0.196077
Tb927.11.950:mRNA-p1	>Tb927.11.950:mRNA-p1 | transcript=Tb927.11.950:mRNA | gene=Tb927.11.950 | organism=Trypanosoma_brucei_brucei_TREU927 | gene_product=RNA-binding protein, putative | transcript_product=RNA-binding protein, putative | location=Tb927_11_v5.1:243615-245030(+) | protein_length=471 | sequence_SO=chromosome | SO=protein_coding_gene | is_pseudo=false	2186.57	4603.27	3604.44	4713.91	6468.83	4206.68	3464.76	5129.81	1.48057	0.164691
Tb927.3.1860:mRNA-p1	>Tb927.3.1860:mRNA-p1 | transcript=Tb927.3.1860:mRNA | gene=Tb927.3.1860 | organism=Trypanosoma_brucei_brucei_TREU927 | gene_product=SET domain protein 30 | transcript_product=SET domain protein 30 | location=Tb927_03_v5.1:483930-486245(-) | protein_length=771 | sequence_SO=chromosome | SO=protein_coding_gene | is_pseudo=false	1678.41	2072.25	1384.78	3696.29	1686.54	2218.44	1711.81	2533.76	1.48016	0.264135
Tb927.1.1580:mRNA-p1	>Tb927.1.1580:mRNA-p1 | transcript=Tb927.1.1580:mRNA | gene=Tb927.1.1580 | organism=Trypanosoma_brucei_brucei_TREU927 | gene_product=electron transport protein SCO1/2, putative | transcript_product=electron transport protein SCO1/2, putative | location=Tb927_01_v5.1:403775-404680(+) | protein_length=301 | sequence_SO=chromosome | SO=protein_coding_gene | is_pseudo=false	NaN	2831.18	6159.46	9669.43	NaN	3633.5	4495.32	6651.47	1.47964	0.595433
Tb927.11.700:mRNA-p1	>Tb927.11.700:mRNA-p1 | transcript=Tb927.11.700:mRNA | gene=Tb927.11.700 | organism=Trypanosoma_brucei_brucei_TREU927 | gene_product=hypothetical protein, conserved | transcript_product=hypothetical protein, conserved | location=Tb927_11_v5.1:168831-169898(-) | protein_length=355 | sequence_SO=chromosome | SO=protein_coding_gene | is_pseudo=false	NaN	1054.98	1859.48	1913.97	2269.13	2278.14	1457.23	2153.75	1.47797	0.130967
Tb927.8.4890:mRNA-p1	>Tb927.8.4890:mRNA-p1 | transcript=Tb927.8.4890:mRNA | gene=Tb927.8.4890 | organism=Trypanosoma_brucei_brucei_TREU927 | gene_product=endoplasmic reticulum oxidoreductin, putative | transcript_product=endoplasmic reticulum oxidoreductin, putative | location=Tb927_08_v5.1:1441902-1443230(-) | protein_length=442 | sequence_SO=chromosome | SO=protein_coding_gene | is_pseudo=false	114627	147089	114693	200822	200383	154002	125470	185069	1.47501	0.034539
Tb927.11.16890:mRNA-p1	>Tb927.11.16890:mRNA-p1 | transcript=Tb927.11.16890:mRNA | gene=Tb927.11.16890 | organism=Trypanosoma_brucei_brucei_TREU927 | gene_product=Tetratricopeptide-like helical domain containing protein | transcript_product=Tetratricopeptide-like helical domain containing protein | location=Tb927_11_v5.1:4497834-4504013(-) | protein_length=2059 | sequence_SO=chromosome | SO=protein_coding_gene | is_pseu…	24295.4	20901	16521	30237.1	32536.7	28252.5	20572.5	30342.1	1.47489	0.0190386
Tb927.4.4180:mRNA-p1	>Tb927.4.4180:mRNA-p1 | transcript=Tb927.4.4180:mRNA | gene=Tb927.4.4180 | organism=Trypanosoma_brucei_brucei_TREU927 | gene_product=SUMO-interacting motif-containing protein | transcript_product=SUMO-interacting motif-containing protein | location=Tb927_04_v5.1:1105995-1108493(-) | protein_length=832 | sequence_SO=chromosome | SO=protein_coding_gene | is_pseudo=false	1876.92	2578.42	993.007	2686.97	2733.09	2614.08	1816.11	2678.05	1.4746	0.134234
Tb927.10.5140:mRNA-p1	>Tb927.10.5140:mRNA-p1 | transcript=Tb927.10.5140:mRNA | gene=Tb927.10.5140 | organism=Trypanosoma_brucei_brucei_TREU927 | gene_product=Mitogen-activated protein kinase 6 | transcript_product=Mitogen-activated protein kinase 6 | location=Tb927_10_v5.1:1261399-1262727(+) | protein_length=442 | sequence_SO=chromosome | SO=protein_coding_gene | is_pseudo=false	66091.9	101158	68914	99489.4	118184	130431	78721.3	116035	1.47399	0.0606427
Tb927.9.7690:mRNA-p1	>Tb927.9.7690:mRNA-p1 | transcript=Tb927.9.7690:mRNA | gene=Tb927.9.7690 | organism=Trypanosoma_brucei_brucei_TREU927 | gene_product=SUMO-interacting motif-containing protein | transcript_product=SUMO-interacting motif-containing protein | location=Tb927_09_v5.1:1253940-1259513(-) | protein_length=1857 | sequence_SO=chromosome | SO=protein_coding_gene | is_pseudo=false	7848.3	4843.71	2801.57	6543.35	7624.83	8649.46	5164.53	7605.88	1.47272	0.198744
Tb927.11.2880:mRNA-p1	>Tb927.11.2880:mRNA-p1 | transcript=Tb927.11.2880:mRNA | gene=Tb927.11.2880 | organism=Trypanosoma_brucei_brucei_TREU927 | gene_product=kinesin, putative | transcript_product=kinesin, putative | location=Tb927_11_v5.1:844125-846713(-) | protein_length=862 | sequence_SO=chromosome | SO=protein_coding_gene | is_pseudo=false	1382.02	NaN	NaN	1944.98	2139.85	2017.25	1382.02	2034.02	1.47178	#DIV/0!
Tb927.1.3560:mRNA-p1	>Tb927.1.3560:mRNA-p1 | transcript=Tb927.1.3560:mRNA | gene=Tb927.1.3560 | organism=Trypanosoma_brucei_brucei_TREU927 | gene_product=Centrosomal protein of 164 kDa, putative | transcript_product=Centrosomal protein of 164 kDa, putative | location=Tb927_01_v5.1:758687-761284(-) | protein_length=865 | sequence_SO=chromosome | SO=protein_coding_gene | is_pseudo=false	1562.4	1439.88	NaN	2282.16	2350.35	1995.12	1501.14	2209.21	1.47169	0.017282
Tb11.0290:mRNA-p1;Tb11.0390:mRNA-p1;Tb927.11.7705:mRNA-p1;Tb927.6.4980:mRNA-p1	>Tb11.0290:mRNA-p1 | transcript=Tb11.0290:mRNA | gene=Tb11.0290 | organism=Trypanosoma_brucei_brucei_TREU927 | gene_product=40S ribosomal protein S14, putative, chrXI additional, unordered contigs | transcript_product=chrXI additional, unordered contigs | location=tryp_XI-1036e06.p1k:1755-2189(+) | protein_length=144 | sequence_SO=contig | SO=protein_coding_gene | is_pseudo=false;>Tb11.0390:mRNA-…	237829	150038	152164	285643	267979	240887	180010	264836	1.47123	0.0555123
Tb11.0880:mRNA-p1;Tb927.11.680:mRNA-p1;Tb927.4.1100:mRNA-p1	>Tb11.0880:mRNA-p1 | transcript=Tb11.0880:mRNA | gene=Tb11.0880 | organism=Trypanosoma_brucei_brucei_TREU927 | gene_product=chrXI additional, unordered contigs, 60S ribosomal protein L21e, putative | transcript_product=chrXI additional, unordered contigs | location=tryp_XI-147f01.q1ca:10200-10679(+) | protein_length=159 | sequence_SO=contig | SO=protein_coding_gene | is_pseudo=false;>Tb927.11.680…	129288	134515	155513	244287	179517	192966	139772	205590	1.4709	0.036569
Tb11.0870:mRNA-p1;Tb927.11.690:mRNA-p1	>Tb11.0870:mRNA-p1 | transcript=Tb11.0870:mRNA | gene=Tb11.0870 | organism=Trypanosoma_brucei_brucei_TREU927 | gene_product=hypothetical protein | transcript_product=hypothetical protein | location=tryp_XI-147f01.q1ca:7725-9797(+) | protein_length=690 | sequence_SO=contig | SO=protein_coding_gene | is_pseudo=false;>Tb927.11.690:mRNA-p1 | transcript=Tb927.11.690:mRNA | gene=Tb927.11.690 | organism…	NaN	NaN	1070.85	NaN	1177.82	1970.04	1070.85	1573.93	1.4698	#DIV/0!
Tb927.10.11550:mRNA-p1	>Tb927.10.11550:mRNA-p1 | transcript=Tb927.10.11550:mRNA | gene=Tb927.10.11550 | organism=Trypanosoma_brucei_brucei_TREU927 | gene_product=hypothetical protein, conserved | transcript_product=hypothetical protein, conserved | location=Tb927_10_v5.1:2813492-2815720(+) | protein_length=742 | sequence_SO=chromosome | SO=protein_coding_gene | is_pseudo=false	3712.28	NaN	3558.26	4385.24	6558.82	5073.84	3635.27	5339.3	1.46875	0.132364
Tb927.7.6310:mRNA-p1	>Tb927.7.6310:mRNA-p1 | transcript=Tb927.7.6310:mRNA | gene=Tb927.7.6310 | organism=Trypanosoma_brucei_brucei_TREU927 | gene_product=polo-like protein kinase | transcript_product=polo-like protein kinase | location=Tb927_07_v5.1:1712534-1714840(-) | protein_length=768 | sequence_SO=chromosome | SO=protein_coding_gene | is_pseudo=false	2625.68	2450.54	NaN	3419.8	3901.66	3861.41	2538.11	3727.62	1.46866	0.0108507
P68040	>sp|P68040|RACK1_MOUSE Receptor of activated protein C kinase 1 OS=Mus musculus OX=10090 GN=Rack1 PE=1 SV=3	3858.86	3682.78	NaN	5533.75	NaN	NaN	3770.82	5533.75	1.46752	#DIV/0!
Tb927.4.400:mRNA-p1	>Tb927.4.400:mRNA-p1 | transcript=Tb927.4.400:mRNA | gene=Tb927.4.400 | organism=Trypanosoma_brucei_brucei_TREU927 | gene_product=Double RNA binding domain protein 7 | transcript_product=Double RNA binding domain protein 7 | location=Tb927_04_v5.1:115494-116648(-) | protein_length=384 | sequence_SO=chromosome | SO=protein_coding_gene | is_pseudo=false	10785.9	10945.6	13150.2	16198.2	16639.6	18314.6	11627.2	17050.8	1.46645	0.00557897
Tb11.1380.1-p1;Tb927.11.1840:mRNA-p1	>Tb11.1380.1-p1 | transcript=Tb11.1380.1 | gene=Tb11.1380 | organism=Trypanosoma_brucei_brucei_TREU927 | gene_product=Cytoskeleton-associated protein 46 kDa | transcript_product=Cytoskeleton-associated protein 46 kDa | location=Tb927_11_bin_v5.1:5129094-5130293(-) | protein_length=399 | sequence_SO=contig | SO=protein_coding_gene | is_pseudo=false;>Tb927.11.1840:mRNA-p1 | transcript=Tb927.11.1840…	181985	148815	83611.5	189245	217923	200382	138137	202517	1.46606	0.099031
Tb11.v5.0962.1-p1;Tb927.4.3090:mRNA-p1	>Tb11.v5.0962.1-p1 | transcript=Tb11.v5.0962.1 | gene=Tb11.v5.0962 | organism=Trypanosoma_brucei_brucei_TREU927 | gene_product=hypothetical protein, conserved | transcript_product=hypothetical protein, conserved | location=Tb927_11_bin_v5.1:4928219-4928917(-) | protein_length=232 | sequence_SO=contig | SO=protein_coding_gene | is_pseudo=false;>Tb927.4.3090:mRNA-p1 | transcript=Tb927.4.3090:mRNA |…	1294.44	1252.08	1137.89	1660.28	1424.18	2306.98	1228.13	1797.14	1.46331	0.100963
Tb927.4.3410:mRNA-p1	>Tb927.4.3410:mRNA-p1 | transcript=Tb927.4.3410:mRNA | gene=Tb927.4.3410 | organism=Trypanosoma_brucei_brucei_TREU927 | gene_product=selenoprotein SelTryp | transcript_product=selenoprotein SelTryp | location=Tb927_04_v5.1:889449-891788(-) | protein_length=779 | sequence_SO=chromosome | SO=protein_coding_gene | is_pseudo=false	3775.51	4043.2	5034.27	5481.65	7316.06	5993.37	4284.33	6263.69	1.462	0.041295
Tb927.11.11920:mRNA-p1	>Tb927.11.11920:mRNA-p1 | transcript=Tb927.11.11920:mRNA | gene=Tb927.11.11920 | organism=Trypanosoma_brucei_brucei_TREU927 | gene_product=molybdenum cofactor biosynthesis protein, putative | transcript_product=molybdenum cofactor biosynthesis protein, putative | location=Tb927_11_v5.1:3193084-3195411(+) | protein_length=775 | sequence_SO=chromosome | SO=protein_coding_gene | is_pseudo=false	2223.09	2019.26	NaN	2766.54	NaN	3432.36	2121.17	3099.45	1.4612	0.106756
Tb927.8.3690:mRNA-p1	>Tb927.8.3690:mRNA-p1 | transcript=Tb927.8.3690:mRNA | gene=Tb927.8.3690 | organism=Trypanosoma_brucei_brucei_TREU927 | gene_product=isocitrate dehydrogenase [NADP], mitochondrial precursor, putative | transcript_product=isocitrate dehydrogenase [NADP], mitochondrial precursor, putative | location=Tb927_08_v5.1:1104950-1106263(-) | protein_length=437 | sequence_SO=chromosome | SO=protein_coding_g…	12413.2	28989.7	13961.4	20612.6	28084.2	32157.4	18454.8	26951.4	1.4604	0.247158
Tb927.11.1900:mRNA-p1	>Tb927.11.1900:mRNA-p1 | transcript=Tb927.11.1900:mRNA | gene=Tb927.11.1900 | organism=Trypanosoma_brucei_brucei_TREU927 | gene_product=T-complex protein 1, beta subunit, putative | transcript_product=T-complex protein 1, beta subunit, putative | location=Tb927_11_v5.1:556305-557894(-) | protein_length=529 | sequence_SO=chromosome | SO=protein_coding_gene | is_pseudo=false	443964	569850	352600	669448	579771	745605	455471	664941	1.4599	0.0571695
Tb927.3.1400:mRNA-p1	>Tb927.3.1400:mRNA-p1 | transcript=Tb927.3.1400:mRNA | gene=Tb927.3.1400 | organism=Trypanosoma_brucei_brucei_TREU927 | gene_product=alpha-tubulin N-acetyltransferase, putative | transcript_product=alpha-tubulin N-acetyltransferase, putative | location=Tb927_03_v5.1:350391-351395(+) | protein_length=334 | sequence_SO=chromosome | SO=protein_coding_gene | is_pseudo=false	4364.86	3245.93	2633.86	6636.13	4932.31	3383.44	3414.88	4983.96	1.45948	0.215478
A0A075B5J9;A0A075B5K3	>tr|A0A075B5J9|A0A075B5J9_MOUSE Immunoglobulin kappa variable 17-127 OS=Mus musculus OX=10090 GN=Igkv17-127 PE=4 SV=7;>tr|A0A075B5K3|A0A075B5K3_MOUSE Immunoglobulin kappa variable 17-121 OS=Mus musculus OX=10090 GN=Igkv17-121 PE=4 SV=7	15151.1	18743.7	125752	27680.5	160066	45224	53215.7	77656.9	1.45929	0.680475
Tb927.11.2150:mRNA-p1	>Tb927.11.2150:mRNA-p1 | transcript=Tb927.11.2150:mRNA | gene=Tb927.11.2150 | organism=Trypanosoma_brucei_brucei_TREU927 | gene_product=hypothetical protein, conserved | transcript_product=hypothetical protein, conserved | location=Tb927_11_v5.1:612152-613639(+) | protein_length=495 | sequence_SO=chromosome | SO=protein_coding_gene | is_pseudo=false	5813.08	6397.14	5562.65	7427.79	8618.89	9884.41	5924.29	8643.7	1.45903	0.0223484
Tb927.4.5160:mRNA-p1	>Tb927.4.5160:mRNA-p1 | transcript=Tb927.4.5160:mRNA | gene=Tb927.4.5160 | organism=Trypanosoma_brucei_brucei_TREU927 | gene_product=hypothetical protein, conserved | transcript_product=hypothetical protein, conserved | location=Tb927_04_v5.1:1411913-1412737(-) | protein_length=274 | sequence_SO=chromosome | SO=protein_coding_gene | is_pseudo=false	19146.2	13334.6	24819.5	30215.2	28026.9	25317.4	19100.1	27853.1	1.45827	0.0721575
Tb927.5.2180:mRNA-p1;Tb927.5.2210:mRNA-p1;Tb927.5.2240:mRNA-p1	>Tb927.5.2180:mRNA-p1 | transcript=Tb927.5.2180:mRNA | gene=Tb927.5.2180 | organism=Trypanosoma_brucei_brucei_TREU927 | gene_product=hypothetical protein, conserved | transcript_product=hypothetical protein, conserved | location=Tb927_05_v5.1:750206-751636(+) | protein_length=476 | sequence_SO=chromosome | SO=protein_coding_gene | is_pseudo=false;>Tb927.5.2210:mRNA-p1 | transcript=Tb927.5.2210:mR…	9324.62	6787.82	7982.49	10564.3	15169.7	9378.27	8031.64	11704.1	1.45725	0.127199
Tb927.3.5320:mRNA-p1	>Tb927.3.5320:mRNA-p1 | transcript=Tb927.3.5320:mRNA | gene=Tb927.3.5320 | organism=Trypanosoma_brucei_brucei_TREU927 | gene_product=UBX domain-containing protein | transcript_product=UBX domain-containing protein | location=Tb927_03_v5.1:1496089-1497300(+) | protein_length=403 | sequence_SO=chromosome | SO=protein_coding_gene | is_pseudo=false	7962.59	7319.61	5060.48	10133.3	7024.59	12453.7	6780.89	9870.52	1.45564	0.161614
Tb927.7.6640:mRNA-p1	>Tb927.7.6640:mRNA-p1 | transcript=Tb927.7.6640:mRNA | gene=Tb927.7.6640 | organism=Trypanosoma_brucei_brucei_TREU927 | gene_product=hypothetical protein, conserved | transcript_product=hypothetical protein, conserved | location=Tb927_07_v5.1:1817377-1822230(-) | protein_length=1617 | sequence_SO=chromosome | SO=protein_coding_gene | is_pseudo=false	30538.7	22846.2	20752	38015.3	39450.8	30391.9	24712.3	35952.7	1.45485	0.0515809
Tb927.10.13330:mRNA-p1	>Tb927.10.13330:mRNA-p1 | transcript=Tb927.10.13330:mRNA | gene=Tb927.10.13330 | organism=Trypanosoma_brucei_brucei_TREU927 | gene_product=paraflagellar rod component, putative | transcript_product=paraflagellar rod component, putative | location=Tb927_10_v5.1:3252923-3256969(-) | protein_length=1348 | sequence_SO=chromosome | SO=protein_coding_gene | is_pseudo=false	991.112	2045.42	1709.78	NaN	1312.55	3289.62	1582.11	2301.09	1.45444	0.454514
Tb11.v5.0434.1-p1;Tb927.10.15390:mRNA-p1	>Tb11.v5.0434.1-p1 | transcript=Tb11.v5.0434.1 | gene=Tb11.v5.0434 | organism=Trypanosoma_brucei_brucei_TREU927 | gene_product=kinesin, putative | transcript_product=kinesin, putative | location=Tb927_11_bin_v5.1:1723026-1726313(-) | protein_length=1095 | sequence_SO=contig | SO=protein_coding_gene | is_pseudo=false;>Tb927.10.15390:mRNA-p1 | transcript=Tb927.10.15390:mRNA | gene=Tb927.10.15390 | …	5654.35	5711.42	3953.5	7186.62	7889.49	7201.43	5106.42	7425.85	1.45422	0.0202685
Tb927.7.3540:mRNA-p1	>Tb927.7.3540:mRNA-p1 | transcript=Tb927.7.3540:mRNA | gene=Tb927.7.3540 | organism=Trypanosoma_brucei_brucei_TREU927 | gene_product=hypothetical protein, conserved | transcript_product=hypothetical protein, conserved | location=Tb927_07_v5.1:913363-914178(-) | protein_length=271 | sequence_SO=chromosome | SO=protein_coding_gene | is_pseudo=false	8154.89	7356.2	5328.22	8419.34	9589.81	12286.3	6946.44	10098.5	1.45376	0.0907601
P21460	>sp|P21460|CYTC_MOUSE Cystatin-C OS=Mus musculus OX=10090 GN=Cst3 PE=1 SV=2	NaN	1577.59	2816.41	1000.84	7072.24	1505.37	2197	3192.82	1.45326	0.722569
Tb927.4.1930:mRNA-p1	>Tb927.4.1930:mRNA-p1 | transcript=Tb927.4.1930:mRNA | gene=Tb927.4.1930 | organism=Trypanosoma_brucei_brucei_TREU927 | gene_product=eukaryotic translation initiation factor 3 subunit g | transcript_product=eukaryotic translation initiation factor 3 subunit g | location=Tb927_04_v5.1:490448-491266(-) | protein_length=272 | sequence_SO=chromosome | SO=protein_coding_gene | is_pseudo=false	107527	93813	76573	155364	138643	109666	92637.6	134558	1.45252	0.0595542
P01644;P01645	>sp|P01644|KV5AB_MOUSE Ig kappa chain V-V region HP R16.7 OS=Mus musculus OX=10090 PE=1 SV=1;>sp|P01645|KV5AC_MOUSE Ig kappa chain V-V region HP 93G7 OS=Mus musculus OX=10090 PE=1 SV=1	75364.2	714570	465099	278927	1.23173e+06	312018	418345	607558	1.45229	0.630116
Tb927.6.2570:mRNA-p1	>Tb927.6.2570:mRNA-p1 | transcript=Tb927.6.2570:mRNA | gene=Tb927.6.2570 | organism=Trypanosoma_brucei_brucei_TREU927 | gene_product=SUMO-interacting motif-containing protein | transcript_product=SUMO-interacting motif-containing protein | location=Tb927_06_v5.1:783400-784839(+) | protein_length=479 | sequence_SO=chromosome | SO=protein_coding_gene | is_pseudo=false	1533.31	1185.72	1565.05	1835.42	1986.97	2398.31	1428.03	2073.57	1.45205	0.0358163
P28665	>sp|P28665|MUG1_MOUSE Murinoglobulin-1 OS=Mus musculus OX=10090 GN=Mug1 PE=1 SV=3	71210.7	96938.5	594380	134695	810730	161584	254176	369003	1.45176	0.701737
Tb927.11.6870:mRNA-p1	>Tb927.11.6870:mRNA-p1 | transcript=Tb927.11.6870:mRNA | gene=Tb927.11.6870 | organism=Trypanosoma_brucei_brucei_TREU927 | gene_product=14-3-3 protein 2 | transcript_product=14-3-3 protein 2 | location=Tb927_11_v5.1:1935818-1936576(-) | protein_length=252 | sequence_SO=chromosome | SO=protein_coding_gene | is_pseudo=false	938002	1.01136e+06	520315	943697	1.01746e+06	1.61865e+06	823226	1.19327e+06	1.4495	0.231916
Tb927.10.4920:mRNA-p1	>Tb927.10.4920:mRNA-p1 | transcript=Tb927.10.4920:mRNA | gene=Tb927.10.4920 | organism=Trypanosoma_brucei_brucei_TREU927 | gene_product=hypothetical protein, conserved | transcript_product=hypothetical protein, conserved | location=Tb927_10_v5.1:1226058-1227398(-) | protein_length=446 | sequence_SO=chromosome | SO=protein_coding_gene | is_pseudo=false	5720.35	3316.83	2331.38	4977.65	5201.22	6293.04	3789.52	5490.63	1.4489	0.192117
Tb927.9.15470:mRNA-p1	>Tb927.9.15470:mRNA-p1 | transcript=Tb927.9.15470:mRNA | gene=Tb927.9.15470 | organism=Trypanosoma_brucei_brucei_TREU927 | gene_product=kinetoplastid-specific kinesin, group 2 | transcript_product=kinetoplastid-specific kinesin, group 2 | location=Tb927_09_v5.1:2409699-2411744(+) | protein_length=681 | sequence_SO=chromosome | SO=protein_coding_gene | is_pseudo=false	3728.76	4824.69	2279.28	5007.37	6400.53	4271.58	3610.91	5226.49	1.44742	0.169744
Tb927.11.13370:mRNA-p1	>Tb927.11.13370:mRNA-p1 | transcript=Tb927.11.13370:mRNA | gene=Tb927.11.13370 | organism=Trypanosoma_brucei_brucei_TREU927 | gene_product=hypothetical protein, conserved | transcript_product=hypothetical protein, conserved | location=Tb927_11_v5.1:3584049-3584897(-) | protein_length=282 | sequence_SO=chromosome | SO=protein_coding_gene | is_pseudo=false	3133.29	5060.17	1593.34	NaN	4519.15	4922.34	3262.27	4720.74	1.44708	0.344662
Tb927.10.6600:mRNA-p1	>Tb927.10.6600:mRNA-p1 | transcript=Tb927.10.6600:mRNA | gene=Tb927.10.6600 | organism=Trypanosoma_brucei_brucei_TREU927 | gene_product=Kinetoplastid kinetochore protein 23 | transcript_product=Kinetoplastid kinetochore protein 23 | location=Tb927_10_v5.1:1672288-1673334(+) | protein_length=348 | sequence_SO=chromosome | SO=protein_coding_gene | is_pseudo=false	2286.07	1407.53	1908.19	NaN	2590.55	2806.09	1867.26	2698.32	1.44507	0.0910602
Tb927.10.10160:mRNA-p1	>Tb927.10.10160:mRNA-p1 | transcript=Tb927.10.10160:mRNA | gene=Tb927.10.10160 | organism=Trypanosoma_brucei_brucei_TREU927 | gene_product=Kinetoplast polyadenylation factor 4 | transcript_product=Kinetoplast polyadenylation factor 4 | location=Tb927_10_v5.1:2501146-2502012(+) | protein_length=288 | sequence_SO=chromosome | SO=protein_coding_gene | is_pseudo=false	8198.22	8360.65	8874.72	11295.9	12845.5	12596.8	8477.86	12246.1	1.44448	0.00195214
Tb927.2.1380:mRNA-p1	>Tb927.2.1380:mRNA-p1 | transcript=Tb927.2.1380:mRNA | gene=Tb927.2.1380 | organism=Trypanosoma_brucei_brucei_TREU927 | gene_product=leucine-rich repeat protein (LRRP), putative | transcript_product=leucine-rich repeat protein (LRRP), putative | location=Tb927_02_v5.1:254762-257272(+) | protein_length=836 | sequence_SO=chromosome | SO=protein_coding_gene | is_pseudo=false	2075.05	4370.82	4089.37	5325.9	6499.1	3391.62	3511.75	5072.21	1.44435	0.249433
Tb927.8.7040:mRNA-p1	>Tb927.8.7040:mRNA-p1 | transcript=Tb927.8.7040:mRNA | gene=Tb927.8.7040 | organism=Trypanosoma_brucei_brucei_TREU927 | gene_product=hypothetical protein, conserved | transcript_product=hypothetical protein, conserved | location=Tb927_08_v5.1:2022925-2023494(+) | protein_length=189 | sequence_SO=chromosome | SO=protein_coding_gene | is_pseudo=false	21942.2	16475.8	22948.1	34362.9	24940.4	29303.4	20455.4	29535.6	1.4439	0.0550691
P05201	>sp|P05201|AATC_MOUSE Aspartate aminotransferase, cytoplasmic OS=Mus musculus OX=10090 GN=Got1 PE=1 SV=3	NaN	NaN	3145.92	2294.36	6788.48	NaN	3145.92	4541.42	1.44359	#DIV/0!
Tb927.9.5690:mRNA-p1	>Tb927.9.5690:mRNA-p1 | transcript=Tb927.9.5690:mRNA | gene=Tb927.9.5690 | organism=Trypanosoma_brucei_brucei_TREU927 | gene_product=60S acidic ribosomal protein, putative | transcript_product=60S acidic ribosomal protein, putative | location=Tb927_09_v5.1:976021-976362(+) | protein_length=113 | sequence_SO=chromosome | SO=protein_coding_gene | is_pseudo=false	395577	496429	305516	659086	357536	711972	399174	576198	1.44347	0.224722
Tb11.v5.0163.1-p1;Tb927.7.4810:mRNA-p1	>Tb11.v5.0163.1-p1 | transcript=Tb11.v5.0163.1 | gene=Tb11.v5.0163 | organism=Trypanosoma_brucei_brucei_TREU927 | gene_product=HD domain containing protein, putative | transcript_product=HD domain containing protein, putative | location=Tb927_11_bin_v5.1:180508-181884(-) | protein_length=458 | sequence_SO=contig | SO=protein_coding_gene | is_pseudo=false;>Tb927.7.4810:mRNA-p1 | transcript=Tb927.7…	3389.99	4635.5	2882.45	3532.13	5529.56	6668.49	3635.98	5243.39	1.44208	0.202018
Tb927.8.1890:mRNA-p1	>Tb927.8.1890:mRNA-p1 | transcript=Tb927.8.1890:mRNA | gene=Tb927.8.1890 | organism=Trypanosoma_brucei_brucei_TREU927 | gene_product=cytochrome c1, heme protein, mitochondrial, putative | transcript_product=cytochrome c1, heme protein, mitochondrial, putative | location=Tb927_08_v5.1:614630-615406(-) | protein_length=258 | sequence_SO=chromosome | SO=protein_coding_gene | is_pseudo=false	1226.39	1822.29	NaN	NaN	2193.82	2201.26	1524.34	2197.54	1.44163	0.152373
Tb927.9.2550:mRNA-p1	>Tb927.9.2550:mRNA-p1 | transcript=Tb927.9.2550:mRNA | gene=Tb927.9.2550 | organism=Trypanosoma_brucei_brucei_TREU927 | gene_product=KATNIP domain-containing protein | transcript_product=KATNIP domain-containing protein | location=Tb927_09_v5.1:562606-565734(-) | protein_length=1042 | sequence_SO=chromosome | SO=protein_coding_gene | is_pseudo=false	8951.02	11098.4	8897.45	12732.1	14339.3	14581.6	9648.96	13884.3	1.43895	0.0103303
Tb927.10.880:mRNA-p1	>Tb927.10.880:mRNA-p1 | transcript=Tb927.10.880:mRNA | gene=Tb927.10.880 | organism=Trypanosoma_brucei_brucei_TREU927 | gene_product=thymidine kinase | transcript_product=thymidine kinase | location=Tb927_10_v5.1:235872-237239(+) | protein_length=455 | sequence_SO=chromosome | SO=protein_coding_gene | is_pseudo=false	8345.35	8104.32	9899.83	13617	12498	11792.7	8783.17	12635.9	1.43865	0.00760063
P17563;Q63836	>sp|P17563|SBP1_MOUSE Methanethiol oxidase OS=Mus musculus OX=10090 GN=Selenbp1 PE=1 SV=2;>sp|Q63836|SBP2_MOUSE Selenium-binding protein 2 OS=Mus musculus OX=10090 GN=Selenbp2 PE=1 SV=2	NaN	NaN	3073.78	NaN	4420.38	NaN	3073.78	4420.38	1.4381	#DIV/0!
Tb927.11.15480:mRNA-p1	>Tb927.11.15480:mRNA-p1 | transcript=Tb927.11.15480:mRNA | gene=Tb927.11.15480 | organism=Trypanosoma_brucei_brucei_TREU927 | gene_product=heat shock protein Hsp20, putative | transcript_product=heat shock protein Hsp20, putative | location=Tb927_11_v5.1:4114506-4115132(-) | protein_length=208 | sequence_SO=chromosome | SO=protein_coding_gene | is_pseudo=false	179530	276027	292161	353390	261819	459254	249239	358154	1.43699	0.179422
Tb927.2.2370:mRNA-p1	>Tb927.2.2370:mRNA-p1 | transcript=Tb927.2.2370:mRNA | gene=Tb927.2.2370 | organism=Trypanosoma_brucei_brucei_TREU927 | gene_product=Vps51/Vps67, putative | transcript_product=Vps51/Vps67, putative | location=Tb927_02_v5.1:460801-465000(-) | protein_length=1399 | sequence_SO=chromosome | SO=protein_coding_gene | is_pseudo=false	6837.35	4820.23	7289.91	8927.34	9296.71	8990.1	6315.83	9071.38	1.43629	0.0229705
Tb927.10.8560:mRNA-p1	>Tb927.10.8560:mRNA-p1 | transcript=Tb927.10.8560:mRNA | gene=Tb927.10.8560 | organism=Trypanosoma_brucei_brucei_TREU927 | gene_product=small GTPase, putative | transcript_product=small GTPase, putative | location=Tb927_10_v5.1:2120113-2120793(+) | protein_length=226 | sequence_SO=chromosome | SO=protein_coding_gene | is_pseudo=false	7323.52	3722.63	6486.6	8307.01	7387.91	9472	5844.25	8388.97	1.43542	0.110222
Tb927.10.12180:mRNA-p1	>Tb927.10.12180:mRNA-p1 | transcript=Tb927.10.12180:mRNA | gene=Tb927.10.12180 | organism=Trypanosoma_brucei_brucei_TREU927 | gene_product=hypothetical protein, conserved | transcript_product=hypothetical protein, conserved | location=Tb927_10_v5.1:2966690-2968798(+) | protein_length=702 | sequence_SO=chromosome | SO=protein_coding_gene | is_pseudo=false	29716.6	25444.6	21152	36685.2	32855.5	39957.3	25437.7	36499.3	1.43485	0.0262314
Tb927.9.3170:mRNA-p1	>Tb927.9.3170:mRNA-p1 | transcript=Tb927.9.3170:mRNA | gene=Tb927.9.3170 | organism=Trypanosoma_brucei_brucei_TREU927 | gene_product=cytochrome oxidase subunit V | transcript_product=cytochrome oxidase subunit V | location=Tb927_09_v5.1:685684-686274(-) | protein_length=196 | sequence_SO=chromosome | SO=protein_coding_gene | is_pseudo=false	NaN	169.06	249.393	NaN	178.884	421.329	209.226	300.107	1.43436	0.550492
Tb927.11.16470:mRNA-p1	>Tb927.11.16470:mRNA-p1 | transcript=Tb927.11.16470:mRNA | gene=Tb927.11.16470 | organism=Trypanosoma_brucei_brucei_TREU927 | gene_product=SUMO-interacting motif-containing protein | transcript_product=SUMO-interacting motif-containing protein | location=Tb927_11_v5.1:4365401-4367752(-) | protein_length=783 | sequence_SO=chromosome | SO=protein_coding_gene | is_pseudo=false	1482.39	1780.53	557.147	NaN	2007.15	1645.74	1273.36	1826.44	1.43435	0.344591
Tb927.7.6290:mRNA-p1	>Tb927.7.6290:mRNA-p1 | transcript=Tb927.7.6290:mRNA | gene=Tb927.7.6290 | organism=Trypanosoma_brucei_brucei_TREU927 | gene_product=kinesin, putative | transcript_product=kinesin, putative | location=Tb927_07_v5.1:1703148-1705823(-) | protein_length=891 | sequence_SO=chromosome | SO=protein_coding_gene | is_pseudo=false	28718.3	30411.5	22303.1	41273.1	37241.7	38161.9	27144.3	38892.3	1.4328	0.0129975
Tb927.6.1900:mRNA-p1	>Tb927.6.1900:mRNA-p1 | transcript=Tb927.6.1900:mRNA | gene=Tb927.6.1900 | organism=Trypanosoma_brucei_brucei_TREU927 | gene_product=essential nuclear protein 1, putative | transcript_product=essential nuclear protein 1, putative | location=Tb927_06_v5.1:628716-630143(-) | protein_length=475 | sequence_SO=chromosome | SO=protein_coding_gene | is_pseudo=false	14413.2	15878.4	13666.7	19270.7	17940.8	25744.9	14652.8	20985.5	1.43218	0.0642082
Tb927.8.1290:mRNA-p1	>Tb927.8.1290:mRNA-p1 | transcript=Tb927.8.1290:mRNA | gene=Tb927.8.1290 | organism=Trypanosoma_brucei_brucei_TREU927 | gene_product=SUMO-interacting motif-containing protein | transcript_product=SUMO-interacting motif-containing protein | location=Tb927_08_v5.1:414144-417464(-) | protein_length=1106 | sequence_SO=chromosome | SO=protein_coding_gene | is_pseudo=false	18877	17758.9	17120.8	22307.9	27105.6	27515.7	17918.9	25643.1	1.43106	0.0115391
Tb927.11.5400:mRNA-p1	>Tb927.11.5400:mRNA-p1 | transcript=Tb927.11.5400:mRNA | gene=Tb927.11.5400 | organism=Trypanosoma_brucei_brucei_TREU927 | gene_product=signal recognition particle 54 kDa | transcript_product=signal recognition particle 54 kDa | location=Tb927_11_v5.1:1535638-1537101(+) | protein_length=487 | sequence_SO=chromosome | SO=protein_coding_gene | is_pseudo=false	24579.5	30772.9	26413	32067.3	49364.6	35550.9	27255.2	38994.3	1.43071	0.103742
Tb927.10.9900:mRNA-p1	>Tb927.10.9900:mRNA-p1 | transcript=Tb927.10.9900:mRNA | gene=Tb927.10.9900 | organism=Trypanosoma_brucei_brucei_TREU927 | gene_product=ABC1 protein, putative | transcript_product=ABC1 protein, putative | location=Tb927_10_v5.1:2445656-2447203(+) | protein_length=515 | sequence_SO=chromosome | SO=protein_coding_gene | is_pseudo=false	9539.71	10869.8	13769.7	18804	15183.8	14894.3	11393.1	16294	1.43017	0.0505855
Tb927.9.9140:mRNA-p1	>Tb927.9.9140:mRNA-p1 | transcript=Tb927.9.9140:mRNA | gene=Tb927.9.9140 | organism=Trypanosoma_brucei_brucei_TREU927 | gene_product=hypothetical protein, conserved | transcript_product=hypothetical protein, conserved | location=Tb927_09_v5.1:1455387-1456532(-) | protein_length=381 | sequence_SO=chromosome | SO=protein_coding_gene | is_pseudo=false	3887.98	3403.92	2841.23	3428.29	5920.8	5140.18	3377.71	4829.76	1.42989	0.142109
Tb927.3.2330:mRNA-p1	>Tb927.3.2330:mRNA-p1 | transcript=Tb927.3.2330:mRNA | gene=Tb927.3.2330 | organism=Trypanosoma_brucei_brucei_TREU927 | gene_product=kinetoplastid kinetochore protein 17 | transcript_product=kinetoplastid kinetochore protein 17 | location=Tb927_03_v5.1:597683-599539(+) | protein_length=618 | sequence_SO=chromosome | SO=protein_coding_gene | is_pseudo=false	4667.97	4561.56	2841.41	4378.62	4885.2	7983.59	4023.65	5749.14	1.42884	0.246686
Tb927.3.1120:mRNA-p1	>Tb927.3.1120:mRNA-p1 | transcript=Tb927.3.1120:mRNA | gene=Tb927.3.1120 | organism=Trypanosoma_brucei_brucei_TREU927 | gene_product=GTP-binding nuclear protein rtb2, putative | transcript_product=GTP-binding nuclear protein rtb2, putative | location=Tb927_03_v5.1:273590-274243(+) | protein_length=217 | sequence_SO=chromosome | SO=protein_coding_gene | is_pseudo=false	386301	376736	449217	554143	596046	581236	404085	577142	1.42827	0.00258344
Tb927.9.9020:mRNA-p1	>Tb927.9.9020:mRNA-p1 | transcript=Tb927.9.9020:mRNA | gene=Tb927.9.9020 | organism=Trypanosoma_brucei_brucei_TREU927 | gene_product=ribosome-interacting GTPase 2, putative | transcript_product=ribosome-interacting GTPase 2, putative | location=Tb927_09_v5.1:1445312-1446436(-) | protein_length=374 | sequence_SO=chromosome | SO=protein_coding_gene | is_pseudo=false	17918.4	18106	11965.6	20430.7	22992	25107.6	15996.7	22843.5	1.42802	0.0478131
Tb927.7.2650:mRNA-p1	>Tb927.7.2650:mRNA-p1 | transcript=Tb927.7.2650:mRNA | gene=Tb927.7.2650 | organism=Trypanosoma_brucei_brucei_TREU927 | gene_product=Cytoskeleton associated protein 51V | transcript_product=Cytoskeleton associated protein 51V | location=Tb927_07_v5.1:680735-682348(-) | protein_length=537 | sequence_SO=chromosome | SO=protein_coding_gene | is_pseudo=false	377510	281539	168337	357077	384529	439576	275795	393728	1.42761	0.144454
Tb927.11.14750:mRNA-p1	>Tb927.11.14750:mRNA-p1 | transcript=Tb927.11.14750:mRNA | gene=Tb927.11.14750 | organism=Trypanosoma_brucei_brucei_TREU927 | gene_product=PSP1 C-terminal conserved region, putative | transcript_product=PSP1 C-terminal conserved region, putative | location=Tb927_11_v5.1:3922763-3923881(-) | protein_length=372 | sequence_SO=chromosome | SO=protein_coding_gene | is_pseudo=false	46369.6	59339.3	39136.7	77214.6	69111.9	60231.8	48281.8	68852.8	1.42606	0.0553083
Tb927.5.1120:mRNA-p1	>Tb927.5.1120:mRNA-p1 | transcript=Tb927.5.1120:mRNA | gene=Tb927.5.1120 | organism=Trypanosoma_brucei_brucei_TREU927 | gene_product=Phage tail fibre repeat, putative | transcript_product=Phage tail fibre repeat, putative | location=Tb927_05_v5.1:422509-440697(+) | protein_length=6062 | sequence_SO=chromosome | SO=protein_coding_gene | is_pseudo=false	4593.17	8702.92	4950.87	7844.45	7559.02	10600.3	6082.32	8667.91	1.4251	0.18859
Tb927.11.9890:mRNA-p1	>Tb927.11.9890:mRNA-p1 | transcript=Tb927.11.9890:mRNA | gene=Tb927.11.9890 | organism=Trypanosoma_brucei_brucei_TREU927 | gene_product=signal recognition particle receptor alpha subunit, putative | transcript_product=signal recognition particle receptor alpha subunit, putative | location=Tb927_11_v5.1:2668628-2670376(+) | protein_length=582 | sequence_SO=chromosome | SO=protein_coding_gene | is_…	39632.6	47455.7	41185.8	67321.2	70183.7	45295.4	42758	60933.4	1.42508	0.0914613
Tb927.3.2960:mRNA-p1	>Tb927.3.2960:mRNA-p1 | transcript=Tb927.3.2960:mRNA | gene=Tb927.3.2960 | organism=Trypanosoma_brucei_brucei_TREU927 | gene_product=inosine-adenosine-guanosine-nucleosidehydrolase | transcript_product=inosine-adenosine-guanosine-nucleosidehydrolase | location=Tb927_03_v5.1:763597-764580(-) | protein_length=327 | sequence_SO=chromosome | SO=protein_coding_gene | is_pseudo=false	424194	458177	422702	667634	571645	619280	435024	619520	1.4241	0.00356112
Tb927.10.7590:mRNA-p1	>Tb927.10.7590:mRNA-p1 | transcript=Tb927.10.7590:mRNA | gene=Tb927.10.7590 | organism=Trypanosoma_brucei_brucei_TREU927 | gene_product=hypothetical protein, conserved | transcript_product=hypothetical protein, conserved | location=Tb927_10_v5.1:1909291-1910130(-) | protein_length=279 | sequence_SO=chromosome | SO=protein_coding_gene | is_pseudo=false	3520.49	3648.8	NaN	NaN	NaN	5101.52	3584.65	5101.52	1.42316	#DIV/0!
P01627	>sp|P01627|KV2A2_MOUSE Immunoglobulin kappa variable 2-112 OS=Mus musculus OX=10090 GN=Igkv2-112 PE=4 SV=1	NaN	NaN	974.67	NaN	1386.81	NaN	974.67	1386.81	1.42285	#DIV/0!
Tb927.4.5130:mRNA-p1	>Tb927.4.5130:mRNA-p1 | transcript=Tb927.4.5130:mRNA | gene=Tb927.4.5130 | organism=Trypanosoma_brucei_brucei_TREU927 | gene_product=KH domain/Domain of unknown function (DUF1771)/Smr domain containing protein, putative | transcript_product=KH domain/Domain of unknown function (DUF1771)/Smr domain containing protein, putative | location=Tb927_04_v5.1:1405978-1406775(-) | protein_length=265 | sequ…	4254.32	4219.23	3803.45	5096.23	5793.09	6574.75	4092.33	5821.36	1.4225	0.0185485
Tb927.11.12410:mRNA-p1	>Tb927.11.12410:mRNA-p1 | transcript=Tb927.11.12410:mRNA | gene=Tb927.11.12410 | organism=Trypanosoma_brucei_brucei_TREU927 | gene_product=kinetoplastid kinetochore protein 10 | transcript_product=kinetoplastid kinetochore protein 10 | location=Tb927_11_v5.1:3315319-3316716(+) | protein_length=465 | sequence_SO=chromosome | SO=protein_coding_gene | is_pseudo=false	27381.7	40428.5	24398.2	34372	49804.7	46977.4	30736.1	43718	1.42237	0.130381
A0A075B5Y6	>tr|A0A075B5Y6|A0A075B5Y6_MOUSE Immunoglobulin heavy variable 1-85 (Fragment) OS=Mus musculus OX=10090 GN=Ighv1-85 PE=4 SV=1	1851.14	NaN	28989.7	3290.83	58131.6	4372.34	15420.4	21931.6	1.42224	0.814719
Tb927.10.8690:mRNA-p1	>Tb927.10.8690:mRNA-p1 | transcript=Tb927.10.8690:mRNA | gene=Tb927.10.8690 | organism=Trypanosoma_brucei_brucei_TREU927 | gene_product=TIGR00269 family protein, putative | transcript_product=TIGR00269 family protein, putative | location=Tb927_10_v5.1:2148363-2149373(+) | protein_length=336 | sequence_SO=chromosome | SO=protein_coding_gene | is_pseudo=false	1882.06	1449.03	1773.55	2277.64	2362.34	2619.04	1701.55	2419.67	1.42204	0.012312
Tb11.v5.0543.1-p1;Tb927.10.10890:mRNA-p1;Tb927.10.10900:mRNA-p1;Tb927.10.10920:mRNA-p1;Tb927.10.10940:mRNA-p1;Tb927.10.10950:mRNA-p1;Tb927.10.10960:mRNA-p1	>Tb11.v5.0543.1-p1 | transcript=Tb11.v5.0543.1 | gene=Tb11.v5.0543 | organism=Trypanosoma_brucei_brucei_TREU927 | gene_product=Heat shock protein 83, putative | transcript_product=Heat shock protein 83, putative | location=Tb927_11_bin_v5.1:2366174-2368288(+) | protein_length=704 | sequence_SO=contig | SO=protein_coding_gene | is_pseudo=false;>Tb927.10.10890:mRNA-p1 | transcript=Tb927.10.10890:mR…	2.12305e+06	3.01332e+06	2.053e+06	3.60986e+06	2.62365e+06	3.98576e+06	2.39646e+06	3.40642e+06	1.42144	0.118964
Tb927.6.2250:mRNA-p1	>Tb927.6.2250:mRNA-p1 | transcript=Tb927.6.2250:mRNA | gene=Tb927.6.2250 | organism=Trypanosoma_brucei_brucei_TREU927 | gene_product=rac serine-threonine kinase, putative | transcript_product=rac serine-threonine kinase, putative | location=Tb927_06_v5.1:709321-710697(+) | protein_length=458 | sequence_SO=chromosome | SO=protein_coding_gene | is_pseudo=false	8831.87	4850.31	5541.45	7413.07	8921.98	10978.6	6407.87	9104.56	1.42084	0.168251
Tb927.10.5690:mRNA-p1	>Tb927.10.5690:mRNA-p1 | transcript=Tb927.10.5690:mRNA | gene=Tb927.10.5690 | organism=Trypanosoma_brucei_brucei_TREU927 | gene_product=procyclin-associated gene 2 (PAG2) protein, putative | transcript_product=procyclin-associated gene 2 (PAG2) protein, putative | location=Tb927_10_v5.1:1418036-1419199(+) | protein_length=387 | sequence_SO=chromosome | SO=protein_coding_gene | is_pseudo=false	44408.2	23375.5	30932.5	49179.9	42076.6	48930.4	32905.4	46729	1.4201	0.103434
Tb927.3.3540:mRNA-p1	>Tb927.3.3540:mRNA-p1 | transcript=Tb927.3.3540:mRNA | gene=Tb927.3.3540 | organism=Trypanosoma_brucei_brucei_TREU927 | gene_product=Nucleoporin NUP53b | transcript_product=Nucleoporin NUP53b | location=Tb927_03_v5.1:994998-996533(+) | protein_length=511 | sequence_SO=chromosome | SO=protein_coding_gene | is_pseudo=false	9822.3	10924.2	9668.11	13874.9	15434.3	13868.1	10138.2	14392.5	1.41962	0.00288315
Tb927.11.9810:mRNA-p1	>Tb927.11.9810:mRNA-p1 | transcript=Tb927.11.9810:mRNA | gene=Tb927.11.9810 | organism=Trypanosoma_brucei_brucei_TREU927 | gene_product=NUDIX hydrolase 3, putative | transcript_product=NUDIX hydrolase 3, putative | location=Tb927_11_v5.1:2649461-2650201(-) | protein_length=246 | sequence_SO=chromosome | SO=protein_coding_gene | is_pseudo=false	4650.33	5274.9	5162.19	8436.26	6795.37	6183.21	5029.14	7138.28	1.41938	0.0393539
Tb927.2.4870:mRNA-p1	>Tb927.2.4870:mRNA-p1 | transcript=Tb927.2.4870:mRNA | gene=Tb927.2.4870 | organism=Trypanosoma_brucei_brucei_TREU927 | gene_product=kinetoplastid-specific dual specificity phosphatase, putative | transcript_product=kinetoplastid-specific dual specificity phosphatase, putative | location=Tb927_02_v5.1:862654-863562(-) | protein_length=302 | sequence_SO=chromosome | SO=protein_coding_gene | is_pse…	22660.5	18373.6	27552.9	35759.9	27532.7	33961.6	22862.3	32418.1	1.41797	0.0585915
Tb927.2.5160:mRNA-p1	>Tb927.2.5160:mRNA-p1 | transcript=Tb927.2.5160:mRNA | gene=Tb927.2.5160 | organism=Trypanosoma_brucei_brucei_TREU927 | gene_product=Chaperone protein DnaJ 2 | transcript_product=Chaperone protein DnaJ 2 | location=Tb927_02_v5.1:910854-912056(+) | protein_length=400 | sequence_SO=chromosome | SO=protein_coding_gene | is_pseudo=false	699499	959038	781703	1.11978e+06	941720	1397185	813414	1.15289e+06	1.41735	0.0908133
Tb927.7.5300:mRNA-p1	>Tb927.7.5300:mRNA-p1 | transcript=Tb927.7.5300:mRNA | gene=Tb927.7.5300 | organism=Trypanosoma_brucei_brucei_TREU927 | gene_product=C2 domain/Ankyrin repeats (3 copies), putative | transcript_product=C2 domain/Ankyrin repeats (3 copies), putative | location=Tb927_07_v5.1:1406631-1408757(+) | protein_length=708 | sequence_SO=chromosome | SO=protein_coding_gene | is_pseudo=false	7887.68	11150.8	6137.92	11764.8	14945.3	8956.13	8392.12	11888.7	1.41666	0.198238
Tb927.8.2510:mRNA-p1	>Tb927.8.2510:mRNA-p1 | transcript=Tb927.8.2510:mRNA | gene=Tb927.8.2510 | organism=Trypanosoma_brucei_brucei_TREU927 | gene_product=hypothetical protein, conserved | transcript_product=hypothetical protein, conserved | location=Tb927_08_v5.1:742192-742920(+) | protein_length=242 | sequence_SO=chromosome | SO=protein_coding_gene | is_pseudo=false	NaN	2962.38	3161.11	4336.77	NaN	NaN	3061.74	4336.77	1.41644	#DIV/0!
Tb927.10.8190:mRNA-p1	>Tb927.10.8190:mRNA-p1 | transcript=Tb927.10.8190:mRNA | gene=Tb927.10.8190 | organism=Trypanosoma_brucei_brucei_TREU927 | gene_product=T-complex protein 1, theta subunit, putative | transcript_product=T-complex protein 1, theta subunit, putative | location=Tb927_10_v5.1:2036525-2038138(-) | protein_length=537 | sequence_SO=chromosome | SO=protein_coding_gene | is_pseudo=false	449299	666768	393005	726937	669408	740742	503024	712362	1.41616	0.0722721
Tb927.3.2240:mRNA-p1	>Tb927.3.2240:mRNA-p1 | transcript=Tb927.3.2240:mRNA | gene=Tb927.3.2240 | organism=Trypanosoma_brucei_brucei_TREU927 | gene_product=BRO1-like domain containing protein, putative | transcript_product=BRO1-like domain containing protein, putative | location=Tb927_03_v5.1:582246-583445(-) | protein_length=399 | sequence_SO=chromosome | SO=protein_coding_gene | is_pseudo=false	873.07	NaN	1112.32	1019.96	1755.12	1441.23	992.696	1405.44	1.41578	0.248614
Tb927.3.3080:mRNA-p1	>Tb927.3.3080:mRNA-p1 | transcript=Tb927.3.3080:mRNA | gene=Tb927.3.3080 | organism=Trypanosoma_brucei_brucei_TREU927 | gene_product=Serine/threonine-protein kinase NEK6, putative | transcript_product=Serine/threonine-protein kinase NEK6, putative | location=Tb927_03_v5.1:790605-792107(-) | protein_length=500 | sequence_SO=chromosome | SO=protein_coding_gene | is_pseudo=false	NaN	NaN	624.47	1029.86	737.679	NaN	624.47	883.77	1.41523	#DIV/0!
Tb927.7.7290:mRNA-p1	>Tb927.7.7290:mRNA-p1 | transcript=Tb927.7.7290:mRNA | gene=Tb927.7.7290 | organism=Trypanosoma_brucei_brucei_TREU927 | gene_product=COG4 transport protein, putative | transcript_product=COG4 transport protein, putative | location=Tb927_07_v5.1:2103603-2106308(-) | protein_length=901 | sequence_SO=chromosome | SO=protein_coding_gene | is_pseudo=false	3990.39	2361.75	4494.35	4392.81	6942.64	4011.29	3615.5	5115.58	1.4149	0.252506
Tb927.10.14220:mRNA-p1	>Tb927.10.14220:mRNA-p1 | transcript=Tb927.10.14220:mRNA | gene=Tb927.10.14220 | organism=Trypanosoma_brucei_brucei_TREU927 | gene_product=hypothetical protein, conserved | transcript_product=hypothetical protein, conserved | location=Tb927_10_v5.1:3450150-3451175(-) | protein_length=341 | sequence_SO=chromosome | SO=protein_coding_gene | is_pseudo=false	17288.1	16212.4	15839.4	23349.5	24296.3	22132.4	16446.6	23259.4	1.41424	0.00086617
Tb927.7.1020:mRNA-p1	>Tb927.7.1020:mRNA-p1 | transcript=Tb927.7.1020:mRNA | gene=Tb927.7.1020 | organism=Trypanosoma_brucei_brucei_TREU927 | gene_product=hypothetical protein, conserved | transcript_product=hypothetical protein, conserved | location=Tb927_07_v5.1:263265-264218(+) | protein_length=317 | sequence_SO=chromosome | SO=protein_coding_gene | is_pseudo=false	3480.35	5305.7	5331.54	NaN	5855.06	7452.06	4705.86	6653.56	1.41389	0.143815
A0A075B5N3	>tr|A0A075B5N3|A0A075B5N3_MOUSE Immunoglobulin kappa variable 8-28 OS=Mus musculus OX=10090 GN=Igkv8-28 PE=1 SV=7	35444.2	NaN	55403.6	6316.43	149090	37252.6	45423.9	64219.5	1.41378	0.761177
Tb927.7.6580.1:mRNA-p1	>Tb927.7.6580.1:mRNA-p1 | transcript=Tb927.7.6580.1:mRNA | gene=Tb927.7.6580 | organism=Trypanosoma_brucei_brucei_TREU927 | gene_product=hypothetical protein | transcript_product=hypothetical protein | location=Tb927_07_v5.1:1796133-1799363(-) | protein_length=1076 | sequence_SO=chromosome | SO=protein_coding_gene | is_pseudo=false	6855.5	4755.68	5194.55	8173.07	6410.42	9146.65	5601.91	7910.05	1.41203	0.087416
Tb927.11.1280:mRNA-p1	>Tb927.11.1280:mRNA-p1 | transcript=Tb927.11.1280:mRNA | gene=Tb927.11.1280 | organism=Trypanosoma_brucei_brucei_TREU927 | gene_product=hypothetical protein, conserved | transcript_product=hypothetical protein, conserved | location=Tb927_11_v5.1:373641-374450(+) | protein_length=269 | sequence_SO=chromosome | SO=protein_coding_gene | is_pseudo=false	12184.6	30652.6	14103.1	15991.5	40578.6	23816.4	18980.1	26795.5	1.41177	0.44915
Tb927.10.7890:mRNA-p1	>Tb927.10.7890:mRNA-p1 | transcript=Tb927.10.7890:mRNA | gene=Tb927.10.7890 | organism=Trypanosoma_brucei_brucei_TREU927 | gene_product=hypothetical protein, conserved | transcript_product=hypothetical protein, conserved | location=Tb927_10_v5.1:1973000-1975189(-) | protein_length=729 | sequence_SO=chromosome | SO=protein_coding_gene | is_pseudo=false	1497.83	2141.14	1177.68	2572.52	1942.29	2285.07	1605.55	2266.63	1.41174	0.12117
Tb927.7.1500:mRNA-p1	>Tb927.7.1500:mRNA-p1 | transcript=Tb927.7.1500:mRNA | gene=Tb927.7.1500 | organism=Trypanosoma_brucei_brucei_TREU927 | gene_product=Cytosolic Fe-S cluster assembly factor CFD1, putative | transcript_product=Cytosolic Fe-S cluster assembly factor CFD1, putative | location=Tb927_07_v5.1:379078-379947(+) | protein_length=289 | sequence_SO=chromosome | SO=protein_coding_gene | is_pseudo=false	2510.01	2508.64	2447.21	4420.86	2744.88	3374.15	2488.62	3513.3	1.41174	0.104303
P45376	>sp|P45376|ALDR_MOUSE Aldo-keto reductase family 1 member B1 OS=Mus musculus OX=10090 GN=Akr1b1 PE=1 SV=3	NaN	NaN	1425.76	NaN	2012.5	NaN	1425.76	2012.5	1.41153	#DIV/0!
Tb927.3.3220:mRNA-p1	>Tb927.3.3220:mRNA-p1 | transcript=Tb927.3.3220:mRNA | gene=Tb927.3.3220 | organism=Trypanosoma_brucei_brucei_TREU927 | gene_product=RNA polymerase-associated protein CTR9, putative | transcript_product=RNA polymerase-associated protein CTR9, putative | location=Tb927_03_v5.1:830050-832755(-) | protein_length=901 | sequence_SO=chromosome | SO=protein_coding_gene | is_pseudo=false	17439.7	15605.1	22053.8	27813.9	24573.5	25369.2	18366.2	25918.8	1.41123	0.024677
Tb927.8.7080:mRNA-p1	>Tb927.8.7080:mRNA-p1 | transcript=Tb927.8.7080:mRNA | gene=Tb927.8.7080 | organism=Trypanosoma_brucei_brucei_TREU927 | gene_product=hypothetical protein, conserved | transcript_product=hypothetical protein, conserved | location=Tb927_08_v5.1:2032599-2037164(+) | protein_length=1521 | sequence_SO=chromosome | SO=protein_coding_gene | is_pseudo=false	8095.15	9923.02	6720.73	12222	11453.7	11221.3	8246.3	11632.3	1.41061	0.0255616
Tb927.4.2540:mRNA-p1	>Tb927.4.2540:mRNA-p1 | transcript=Tb927.4.2540:mRNA | gene=Tb927.4.2540 | organism=Trypanosoma_brucei_brucei_TREU927 | gene_product=Neural precursor cell-expressed, developmently downregulated 8 | transcript_product=Neural precursor cell-expressed, developmently downregulated 8 | location=Tb927_04_v5.1:670241-670477(+) | protein_length=78 | sequence_SO=chromosome | SO=protein_coding_gene | is_ps…	2877.15	3114.97	2834.46	3858.59	4676.73	3913.92	2942.19	4149.74	1.41043	0.0122209
Tb927.11.6820:mRNA-p1	>Tb927.11.6820:mRNA-p1 | transcript=Tb927.11.6820:mRNA | gene=Tb927.11.6820 | organism=Trypanosoma_brucei_brucei_TREU927 | gene_product=hypothetical protein, conserved | transcript_product=hypothetical protein, conserved | location=Tb927_11_v5.1:1924136-1925557(-) | protein_length=473 | sequence_SO=chromosome | SO=protein_coding_gene | is_pseudo=false	23196.8	21541.8	15179.3	24118.9	26871.2	33493	19972.6	28161	1.40998	0.0914855
Tb927.11.12200:mRNA-p1	>Tb927.11.12200:mRNA-p1 | transcript=Tb927.11.12200:mRNA | gene=Tb927.11.12200 | organism=Trypanosoma_brucei_brucei_TREU927 | gene_product=hypothetical protein, conserved | transcript_product=hypothetical protein, conserved | location=Tb927_11_v5.1:3263317-3263595(+) | protein_length=92 | sequence_SO=chromosome | SO=protein_coding_gene | is_pseudo=false	NaN	NaN	1939.94	NaN	NaN	2733.72	1939.94	2733.72	1.40918	#DIV/0!
Tb927.10.1240:mRNA-p1	>Tb927.10.1240:mRNA-p1 | transcript=Tb927.10.1240:mRNA | gene=Tb927.10.1240 | organism=Trypanosoma_brucei_brucei_TREU927 | gene_product=hypothetical protein, conserved | transcript_product=hypothetical protein, conserved | location=Tb927_10_v5.1:334875-335633(-) | protein_length=252 | sequence_SO=chromosome | SO=protein_coding_gene | is_pseudo=false	NaN	1136.9	NaN	NaN	NaN	1600.03	1136.9	1600.03	1.40736	#DIV/0!
Tb927.10.9440:mRNA-p1	>Tb927.10.9440:mRNA-p1 | transcript=Tb927.10.9440:mRNA | gene=Tb927.10.9440 | organism=Trypanosoma_brucei_brucei_TREU927 | gene_product=NADH dehydrogenase | transcript_product=NADH dehydrogenase | location=Tb927_10_v5.1:2331434-2332909(+) | protein_length=491 | sequence_SO=chromosome | SO=protein_coding_gene | is_pseudo=false	14251.8	13432.4	17121.4	21724.7	24298.3	16975.9	14935.2	20999.6	1.40605	0.066252
Tb927.4.3320:mRNA-p1	>Tb927.4.3320:mRNA-p1 | transcript=Tb927.4.3320:mRNA | gene=Tb927.4.3320 | organism=Trypanosoma_brucei_brucei_TREU927 | gene_product=uracil phosphoribosyltransferase, putative | transcript_product=uracil phosphoribosyltransferase, putative | location=Tb927_04_v5.1:869336-870058(-) | protein_length=240 | sequence_SO=chromosome | SO=protein_coding_gene | is_pseudo=false	77571.6	109288	49259.6	115420	95580.5	120948	78706.3	110650	1.40585	0.167517
Tb927.9.1390:mRNA-p1	>Tb927.9.1390:mRNA-p1 | transcript=Tb927.9.1390:mRNA | gene=Tb927.9.1390 | organism=Trypanosoma_brucei_brucei_TREU927 | gene_product=CSL zinc finger, putative | transcript_product=CSL zinc finger, putative | location=Tb927_09_v5.1:345294-345542(-) | protein_length=82 | sequence_SO=chromosome | SO=protein_coding_gene | is_pseudo=false	468.708	1119.93	1043.39	NaN	958.464	1508.16	877.342	1233.31	1.40574	0.366162
Tb927.4.3630:mRNA-p1	>Tb927.4.3630:mRNA-p1 | transcript=Tb927.4.3630:mRNA | gene=Tb927.4.3630 | organism=Trypanosoma_brucei_brucei_TREU927 | gene_product=serine threonine-protein phosphatase PP1, putative | transcript_product=serine threonine-protein phosphatase PP1, putative | location=Tb927_04_v5.1:923649-924533(-) | protein_length=294 | sequence_SO=chromosome | SO=protein_coding_gene | is_pseudo=false	239771	98130.6	136955	291857	178764	196477	158286	222366	1.40484	0.308303
P00920	>sp|P00920|CAH2_MOUSE Carbonic anhydrase 2 OS=Mus musculus OX=10090 GN=Ca2 PE=1 SV=4	3055.59	6617.29	55932.7	14802.6	67500	9813.4	21868.5	30705.3	1.40409	0.742881
Tb927.2.5660:mRNA-p1	>Tb927.2.5660:mRNA-p1 | transcript=Tb927.2.5660:mRNA | gene=Tb927.2.5660 | organism=Trypanosoma_brucei_brucei_TREU927 | gene_product=adenylate kinase, putative | transcript_product=adenylate kinase, putative | location=Tb927_02_v5.1:1021719-1022501(+) | protein_length=260 | sequence_SO=chromosome | SO=protein_coding_gene | is_pseudo=false	107629	105201	73280	135043	100413	166192	95370.3	133883	1.40382	0.154715
Tb927.9.12720:mRNA-p1	>Tb927.9.12720:mRNA-p1 | transcript=Tb927.9.12720:mRNA | gene=Tb927.9.12720 | organism=Trypanosoma_brucei_brucei_TREU927 | gene_product=Ribonuclease D | transcript_product=Ribonuclease D | location=Tb927_09_v5.1:2000371-2001543(+) | protein_length=390 | sequence_SO=chromosome | SO=protein_coding_gene | is_pseudo=false	6288.13	6361.95	NaN	9206.02	7947.52	9483.8	6325.04	8879.11	1.4038	0.0249219
Tb927.10.11300:mRNA-p1	>Tb927.10.11300:mRNA-p1 | transcript=Tb927.10.11300:mRNA | gene=Tb927.10.11300 | organism=Trypanosoma_brucei_brucei_TREU927 | gene_product=paraflagellar rod component, putative | transcript_product=paraflagellar rod component, putative | location=Tb927_10_v5.1:2760514-2760894(+) | protein_length=126 | sequence_SO=chromosome | SO=protein_coding_gene | is_pseudo=false	189400	182596	149926	262777	212260	257117	173974	244051	1.4028	0.025182
Tb927.1.1170:mRNA-p1	>Tb927.1.1170:mRNA-p1 | transcript=Tb927.1.1170:mRNA | gene=Tb927.1.1170 | organism=Trypanosoma_brucei_brucei_TREU927 | gene_product=DNA-directed RNA polymerase 2, RPB12 subunit | transcript_product=DNA-directed RNA polymerase 2, RPB12 subunit | location=Tb927_01_v5.1:321625-321873(+) | protein_length=82 | sequence_SO=chromosome | SO=protein_coding_gene | is_pseudo=false	4227.05	3625.1	5850.7	6857.02	5167.08	7186.74	4567.62	6403.61	1.40196	0.114598
Tb927.1.1400:mRNA-p1	>Tb927.1.1400:mRNA-p1 | transcript=Tb927.1.1400:mRNA | gene=Tb927.1.1400 | organism=Trypanosoma_brucei_brucei_TREU927 | gene_product=Overproducer of inositol protein 10 homolog, putative | transcript_product=Overproducer of inositol protein 10 homolog, putative | location=Tb927_01_v5.1:358355-358936(+) | protein_length=193 | sequence_SO=chromosome | SO=protein_coding_gene | is_pseudo=false	13788.1	20923	20448.5	27071	18889.8	31361.6	18386.5	25774.1	1.40179	0.162643
A0A140T8N3	>tr|A0A140T8N3|A0A140T8N3_MOUSE Immunoglobulin kappa chain variable 13-84 (Fragment) OS=Mus musculus OX=10090 GN=Igkv13-84 PE=4 SV=2	NaN	NaN	46482.9	52794.9	118429	24115.1	46482.9	65113.1	1.4008	#DIV/0!
Tb927.9.7320:mRNA-p1	>Tb927.9.7320:mRNA-p1 | transcript=Tb927.9.7320:mRNA | gene=Tb927.9.7320 | organism=Trypanosoma_brucei_brucei_TREU927 | gene_product=expression site-associated gene 11 (ESAG11) protein, putative | transcript_product=expression site-associated gene 11 (ESAG11) protein, putative | location=Tb927_09_v5.1:1189974-1191089(-) | protein_length=371 | sequence_SO=chromosome | SO=protein_coding_gene | is_p…	45603.9	30721.9	35376.7	56943.5	45048.4	54435.6	37234.2	52142.5	1.40039	0.0589143
Tb927.8.4370:mRNA-p1	>Tb927.8.4370:mRNA-p1 | transcript=Tb927.8.4370:mRNA | gene=Tb927.8.4370 | organism=Trypanosoma_brucei_brucei_TREU927 | gene_product=hypothetical protein, conserved | transcript_product=hypothetical protein, conserved | location=Tb927_08_v5.1:1302405-1305137(-) | protein_length=910 | sequence_SO=chromosome | SO=protein_coding_gene | is_pseudo=false	5864.69	5256.39	7339.5	8098.12	10632.3	7118.69	6153.53	8616.36	1.40023	0.112783
Tb927.11.8350:mRNA-p1	>Tb927.11.8350:mRNA-p1 | transcript=Tb927.11.8350:mRNA | gene=Tb927.11.8350 | organism=Trypanosoma_brucei_brucei_TREU927 | gene_product=katanin p60 ATPase containing subunit A, putative | transcript_product=katanin p60 ATPase containing subunit A, putative | location=Tb927_11_v5.1:2342924-2344588(+) | protein_length=554 | sequence_SO=chromosome | SO=protein_coding_gene | is_pseudo=false	6470.99	2862.14	3290.78	3487.76	10290	3883.44	4207.97	5887.07	1.39903	0.535655
P42703	>sp|P42703|LIFR_MOUSE Leukemia inhibitory factor receptor OS=Mus musculus OX=10090 GN=Lifr PE=1 SV=1	3414.1	8439.87	33740.9	6502.86	50256.4	7000.36	15198.3	21253.2	1.39839	0.743624
Tb927.3.1480:mRNA-p1	>Tb927.3.1480:mRNA-p1 | transcript=Tb927.3.1480:mRNA | gene=Tb927.3.1480 | organism=Trypanosoma_brucei_brucei_TREU927 | gene_product=hypothetical protein, conserved | transcript_product=hypothetical protein, conserved | location=Tb927_03_v5.1:379420-380307(+) | protein_length=295 | sequence_SO=chromosome | SO=protein_coding_gene | is_pseudo=false	1760.32	1805.73	1850.87	1987.36	2718.09	2863.27	1805.64	2522.91	1.39723	0.0579327
Tb927.10.14600:mRNA-p1;Tb927.10.14710:mRNA-p1	>Tb927.10.14600:mRNA-p1 | transcript=Tb927.10.14600:mRNA | gene=Tb927.10.14600 | organism=Trypanosoma_brucei_brucei_TREU927 | gene_product=40S ribosomal protein S2, putative | transcript_product=40S ribosomal protein S2, putative | location=Tb927_10_v5.1:3575185-3575985(-) | protein_length=266 | sequence_SO=chromosome | SO=protein_coding_gene | is_pseudo=false;>Tb927.10.14710:mRNA-p1 | transcript…	575937	533534	642727	747646	828227	872008	584066	815960	1.39703	0.00866497
Tb927.10.9430:mRNA-p1	>Tb927.10.9430:mRNA-p1 | transcript=Tb927.10.9430:mRNA | gene=Tb927.10.9430 | organism=Trypanosoma_brucei_brucei_TREU927 | gene_product=phosphoribosylpyrophosphate synthetase, putative | transcript_product=phosphoribosylpyrophosphate synthetase, putative | location=Tb927_10_v5.1:2329247-2330380(+) | protein_length=377 | sequence_SO=chromosome | SO=protein_coding_gene | is_pseudo=false	111616	117528	125427	174781	173690	146838	118190	165103	1.39693	0.00928859
Tb927.1.4650:mRNA-p1	>Tb927.1.4650:mRNA-p1 | transcript=Tb927.1.4650:mRNA | gene=Tb927.1.4650 | organism=Trypanosoma_brucei_brucei_TREU927 | gene_product=cyclin-like F-box protein 2 | transcript_product=cyclin-like F-box protein 2 | location=Tb927_01_v5.1:954904-956334(+) | protein_length=476 | sequence_SO=chromosome | SO=protein_coding_gene | is_pseudo=false	10999.6	14140	12591.1	14544.3	25348.7	12790.4	12576.9	17561.2	1.3963	0.283804
P11499	>sp|P11499|HS90B_MOUSE Heat shock protein HSP 90-beta OS=Mus musculus OX=10090 GN=Hsp90ab1 PE=1 SV=3	NaN	821.442	204.36	594.367	NaN	837.905	512.901	716.136	1.39625	0.602457
Tb11.v5.0668.1-p1;Tb927.10.8230:mRNA-p1	>Tb11.v5.0668.1-p1 | transcript=Tb11.v5.0668.1 | gene=Tb11.v5.0668 | organism=Trypanosoma_brucei_brucei_TREU927 | gene_product=protein disulfide isomerase | transcript_product=protein disulfide isomerase | location=Tb927_11_bin_v5.1:3328204-3329697(+) | protein_length=497 | sequence_SO=contig | SO=protein_coding_gene | is_pseudo=false;>Tb927.10.8230:mRNA-p1 | transcript=Tb927.10.8230:mRNA | gene=…	2.07446e+06	2409720	2357426	3.22292e+06	2.60545e+06	3.72198e+06	2.28054e+06	3.18345e+06	1.39592	0.0563224
Tb927.6.310:mRNA-p1	>Tb927.6.310:mRNA-p1 | transcript=Tb927.6.310:mRNA | gene=Tb927.6.310 | organism=Trypanosoma_brucei_brucei_TREU927 | gene_product=receptor-type adenylate cyclase GRESAG 4, putative | transcript_product=receptor-type adenylate cyclase GRESAG 4, putative | location=Tb927_06_v5.1:150979-154797(+) | protein_length=1272 | sequence_SO=chromosome | SO=protein_coding_gene | is_pseudo=false	3840.31	3472.5	2526.41	5705.81	4709.82	3308.55	3279.74	4574.73	1.39484	0.179905
P19221	>sp|P19221|THRB_MOUSE Prothrombin OS=Mus musculus OX=10090 GN=F2 PE=1 SV=1	NaN	NaN	6637.43	16072.4	373.523	11325.6	6637.43	9257.15	1.39469	#DIV/0!
A0A075B5X8	>tr|A0A075B5X8|A0A075B5X8_MOUSE Immunoglobulin heavy variable V8-12 OS=Mus musculus OX=10090 GN=Ighv8-12 PE=4 SV=1	1628.26	999.126	12631.9	34.1184	18981.4	2261.15	5086.43	7092.23	1.39434	0.790782
Tb927.7.1240:mRNA-p1	>Tb927.7.1240:mRNA-p1 | transcript=Tb927.7.1240:mRNA | gene=Tb927.7.1240 | organism=Trypanosoma_brucei_brucei_TREU927 | gene_product=Sphingosine kinase | transcript_product=Sphingosine kinase | location=Tb927_07_v5.1:321624-323933(+) | protein_length=769 | sequence_SO=chromosome | SO=protein_coding_gene | is_pseudo=false	3809.86	3952.14	5445.01	6867.18	6036.37	5493.92	4402.34	6132.49	1.39301	0.0582184
Tb927.11.6140:mRNA-p1;Tb927.3.4360:mRNA-p1	>Tb927.11.6140:mRNA-p1 | transcript=Tb927.11.6140:mRNA | gene=Tb927.11.6140 | organism=Trypanosoma_brucei_brucei_TREU927 | gene_product=40S ribosomal protein S15A, putative | transcript_product=40S ribosomal protein S15A, putative | location=Tb927_11_v5.1:1731784-1732176(-) | protein_length=130 | sequence_SO=chromosome | SO=protein_coding_gene | is_pseudo=false;>Tb927.3.4360:mRNA-p1 | transcript=…	414362	377982	329372	608454	410042	543258	373905	520584	1.39229	0.0816016
Tb927.7.2500:mRNA-p1	>Tb927.7.2500:mRNA-p1 | transcript=Tb927.7.2500:mRNA | gene=Tb927.7.2500 | organism=Trypanosoma_brucei_brucei_TREU927 | gene_product=proteasome regulatory ATPase subunit 1 | transcript_product=proteasome regulatory ATPase subunit 1 | location=Tb927_07_v5.1:642312-643625(-) | protein_length=437 | sequence_SO=chromosome | SO=protein_coding_gene | is_pseudo=false	71482.7	34849.3	58056.4	78109.5	81509.6	69255.7	54796.1	76291.6	1.39228	0.130058
P18760	>sp|P18760|COF1_MOUSE Cofilin-1 OS=Mus musculus OX=10090 GN=Cfl1 PE=1 SV=3	NaN	NaN	779.424	NaN	1714.04	455.25	779.424	1084.65	1.3916	#DIV/0!
Tb927.10.10870:mRNA-p1	>Tb927.10.10870:mRNA-p1 | transcript=Tb927.10.10870:mRNA | gene=Tb927.10.10870 | organism=Trypanosoma_brucei_brucei_TREU927 | gene_product=MAP kinase-like kinase | transcript_product=MAP kinase-like kinase | location=Tb927_10_v5.1:2650401-2652113(-) | protein_length=570 | sequence_SO=chromosome | SO=protein_coding_gene | is_pseudo=false	4583.82	2984.5	3926.12	4718.57	4244.1	7031.06	3831.48	5331.24	1.39143	0.199932
Tb927.11.14760:mRNA-p1	>Tb927.11.14760:mRNA-p1 | transcript=Tb927.11.14760:mRNA | gene=Tb927.11.14760 | organism=Trypanosoma_brucei_brucei_TREU927 | gene_product=Clustered mitochondria/Translation initiation factor eIF3 subunit 135, putative | transcript_product=Clustered mitochondria/Translation initiation factor eIF3 subunit 135, putative | location=Tb927_11_v5.1:3924384-3926693(-) | protein_length=769 | sequence_SO=…	5668.94	4394.37	2445.95	5617.84	5252.39	6526.87	4169.75	5799.03	1.39074	0.1823
Tb927.10.3520:mRNA-p1	>Tb927.10.3520:mRNA-p1 | transcript=Tb927.10.3520:mRNA | gene=Tb927.10.3520 | organism=Trypanosoma_brucei_brucei_TREU927 | gene_product=protease regulatory ATPase subunit 4 | transcript_product=protease regulatory ATPase subunit 4 | location=Tb927_10_v5.1:909983-911182(+) | protein_length=399 | sequence_SO=chromosome | SO=protein_coding_gene | is_pseudo=false	103777	69915	83294.6	114389	131390	111544	85662.2	119108	1.39043	0.0452472
Tb927.10.14010:mRNA-p1	>Tb927.10.14010:mRNA-p1 | transcript=Tb927.10.14010:mRNA | gene=Tb927.10.14010 | organism=Trypanosoma_brucei_brucei_TREU927 | gene_product=tubulin cofactor C domain-containing protein RP2 | transcript_product=tubulin cofactor C domain-containing protein RP2 | location=Tb927_10_v5.1:3414309-3415700(-) | protein_length=463 | sequence_SO=chromosome | SO=protein_coding_gene | is_pseudo=false	104548	137556	87964.2	176131	141633	140809	110023	152858	1.38932	0.0832629
Tb927.10.13350:mRNA-p1	>Tb927.10.13350:mRNA-p1 | transcript=Tb927.10.13350:mRNA | gene=Tb927.10.13350 | organism=Trypanosoma_brucei_brucei_TREU927 | gene_product=hypothetical protein, conserved | transcript_product=hypothetical protein, conserved | location=Tb927_10_v5.1:3258341-3261694(-) | protein_length=1117 | sequence_SO=chromosome | SO=protein_coding_gene | is_pseudo=false	NaN	NaN	1278.08	NaN	1772.95	NaN	1278.08	1772.95	1.3872	#DIV/0!
Tb927.8.3180:mRNA-p1	>Tb927.8.3180:mRNA-p1 | transcript=Tb927.8.3180:mRNA | gene=Tb927.8.3180 | organism=Trypanosoma_brucei_brucei_TREU927 | gene_product=Protein of unknown function (DUF3250), putative | transcript_product=Protein of unknown function (DUF3250), putative | location=Tb927_08_v5.1:946308-949778(+) | protein_length=1156 | sequence_SO=chromosome | SO=protein_coding_gene | is_pseudo=false	2573.65	1730.7	1999.93	3010.89	2925.47	2807.61	2101.43	2914.65	1.38699	0.0334293
Tb927.11.14770:mRNA-p1	>Tb927.11.14770:mRNA-p1 | transcript=Tb927.11.14770:mRNA | gene=Tb927.11.14770 | organism=Trypanosoma_brucei_brucei_TREU927 | gene_product=hypothetical protein, conserved | transcript_product=hypothetical protein, conserved | location=Tb927_11_v5.1:3927670-3928428(-) | protein_length=252 | sequence_SO=chromosome | SO=protein_coding_gene | is_pseudo=false	5278.7	3090.03	2640.94	5033.93	4938.5	5297	3669.89	5089.81	1.38691	0.15909
Tb927.6.4140:mRNA-p1	>Tb927.6.4140:mRNA-p1 | transcript=Tb927.6.4140:mRNA | gene=Tb927.6.4140 | organism=Trypanosoma_brucei_brucei_TREU927 | gene_product=paraflagellar rod component, putative | transcript_product=paraflagellar rod component, putative | location=Tb927_06_v5.1:1194763-1195110(-) | protein_length=115 | sequence_SO=chromosome | SO=protein_coding_gene | is_pseudo=false	1.48061e+06	1873143	1.66577e+06	2.0364e+06	1.65416e+06	3.26725e+06	1.67317e+06	2.31927e+06	1.38615	0.265646
Q99PF4	>sp|Q99PF4|CAD23_MOUSE Cadherin-23 OS=Mus musculus OX=10090 GN=Cdh23 PE=1 SV=2	NaN	NaN	11060.8	NaN	18324.9	12324.6	11060.8	15324.8	1.3855	#DIV/0!
Tb927.3.4720:mRNA-p1	>Tb927.3.4720:mRNA-p1 | transcript=Tb927.3.4720:mRNA | gene=Tb927.3.4720 | organism=Trypanosoma_brucei_brucei_TREU927 | gene_product=dynamin-like protein 1 | transcript_product=dynamin-like protein 1 | location=Tb927_03_v5.1:1334486-1336468(-) | protein_length=660 | sequence_SO=chromosome | SO=protein_coding_gene | is_pseudo=false	305059	363421	297081	426575	420360	490055	321854	445663	1.38468	0.015437
Tb927.9.10820:mRNA-p1	>Tb927.9.10820:mRNA-p1 | transcript=Tb927.9.10820:mRNA | gene=Tb927.9.10820 | organism=Trypanosoma_brucei_brucei_TREU927 | gene_product=hypothetical protein, conserved | transcript_product=hypothetical protein, conserved | location=Tb927_09_v5.1:1706460-1708397(-) | protein_length=645 | sequence_SO=chromosome | SO=protein_coding_gene | is_pseudo=false	949.233	1063.28	925.514	1389.85	1321.64	NaN	979.343	1355.74	1.38434	0.00837131
Tb927.2.5150:mRNA-p1	>Tb927.2.5150:mRNA-p1 | transcript=Tb927.2.5150:mRNA | gene=Tb927.2.5150 | organism=Trypanosoma_brucei_brucei_TREU927 | gene_product=TPR-repeat protein, putative | transcript_product=TPR-repeat protein, putative | location=Tb927_02_v5.1:909185-910654(+) | protein_length=489 | sequence_SO=chromosome | SO=protein_coding_gene | is_pseudo=false	48933.7	46184.7	39946.2	68172.8	65255.9	53535.6	45021.5	62321.4	1.38426	0.0292507
Tb927.8.5060:mRNA-p1	>Tb927.8.5060:mRNA-p1 | transcript=Tb927.8.5060:mRNA | gene=Tb927.8.5060 | organism=Trypanosoma_brucei_brucei_TREU927 | gene_product=ADP-ribosylation factor-like protein 6 | transcript_product=ADP-ribosylation factor-like protein 6 | location=Tb927_08_v5.1:1495996-1496565(+) | protein_length=189 | sequence_SO=chromosome | SO=protein_coding_gene | is_pseudo=false	12148.2	8439.27	12437.7	15711.8	11545	18435.3	11008.4	15230.7	1.38355	0.150913
Tb927.11.3705:mRNA-p1	>Tb927.11.3705:mRNA-p1 | transcript=Tb927.11.3705:mRNA | gene=Tb927.11.3705 | organism=Trypanosoma_brucei_brucei_TREU927 | gene_product=DNA-directed RNA polymerases I, II, and III subunit RPABC5, putative | transcript_product=DNA-directed RNA polymerases I, II, and III subunit RPABC5, putative | location=Tb927_11_v5.1:1089609-1089824(+) | protein_length=71 | sequence_SO=chromosome | SO=protein_co…	4602.64	3964.2	5183.2	4474.74	NaN	8198.98	4583.35	6336.86	1.38258	0.316039
Tb927.5.3270:mRNA-p1	>Tb927.5.3270:mRNA-p1 | transcript=Tb927.5.3270:mRNA | gene=Tb927.5.3270 | organism=Trypanosoma_brucei_brucei_TREU927 | gene_product=Autophagy protein Apg6, putative | transcript_product=Autophagy protein Apg6, putative | location=Tb927_05_v5.1:1080654-1083155(-) | protein_length=833 | sequence_SO=chromosome | SO=protein_coding_gene | is_pseudo=false	4333.73	2900.13	4051.78	4176.73	6576.34	4848.35	3761.88	5200.47	1.38241	0.161374
Tb927.5.2900:mRNA-p1	>Tb927.5.2900:mRNA-p1 | transcript=Tb927.5.2900:mRNA | gene=Tb927.5.2900 | organism=Trypanosoma_brucei_brucei_TREU927 | gene_product=histone deacetylase 4 | transcript_product=histone deacetylase 4 | location=Tb927_05_v5.1:971002-972762(-) | protein_length=586 | sequence_SO=chromosome | SO=protein_coding_gene | is_pseudo=false	5661.18	6559.64	6489.61	7333.21	7517.05	11013.5	6236.81	8621.26	1.38232	0.124936
Tb927.11.9550:mRNA-p1	>Tb927.11.9550:mRNA-p1 | transcript=Tb927.11.9550:mRNA | gene=Tb927.11.9550 | organism=Trypanosoma_brucei_brucei_TREU927 | gene_product=replication factor C, subunit 4, putative | transcript_product=replication factor C, subunit 4, putative | location=Tb927_11_v5.1:2604758-2605783(-) | protein_length=341 | sequence_SO=chromosome | SO=protein_coding_gene | is_pseudo=false	23298.4	14337.1	19748.1	27215.6	23202.6	28890.6	19127.9	26436.3	1.38208	0.078145
Tb927.1.4490:mRNA-p1	>Tb927.1.4490:mRNA-p1 | transcript=Tb927.1.4490:mRNA | gene=Tb927.1.4490 | organism=Trypanosoma_brucei_brucei_TREU927 | gene_product=N-acetyltransferase 2, putative | transcript_product=N-acetyltransferase 2, putative | location=Tb927_01_v5.1:928858-929376(+) | protein_length=172 | sequence_SO=chromosome | SO=protein_coding_gene | is_pseudo=false	22359.2	30007.8	21818.7	35296.4	29084.4	38126.1	24728.6	34169	1.38176	0.0659095
Tb927.10.4820:mRNA-p1	>Tb927.10.4820:mRNA-p1 | transcript=Tb927.10.4820:mRNA | gene=Tb927.10.4820 | organism=Trypanosoma_brucei_brucei_TREU927 | gene_product=hypothetical protein, conserved | transcript_product=hypothetical protein, conserved | location=Tb927_10_v5.1:1208202-1209227(-) | protein_length=341 | sequence_SO=chromosome | SO=protein_coding_gene | is_pseudo=false	7284.81	5616.5	8046.59	9384.49	11136.8	8422.04	6982.64	9647.79	1.38168	0.0675486
Tb927.8.7610:mRNA-p1	>Tb927.8.7610:mRNA-p1 | transcript=Tb927.8.7610:mRNA | gene=Tb927.8.7610 | organism=Trypanosoma_brucei_brucei_TREU927 | gene_product=amino acid transporter 1, putative | transcript_product=amino acid transporter 1, putative | location=Tb927_08_v5.1:2196885-2198288(+) | protein_length=467 | sequence_SO=chromosome | SO=protein_coding_gene | is_pseudo=false	11661.8	12209.3	14475.7	25545.3	10476.4	16939.9	12782.3	17653.9	1.38112	0.335014
Tb927.8.3970:mRNA-p1	>Tb927.8.3970:mRNA-p1 | transcript=Tb927.8.3970:mRNA | gene=Tb927.8.3970 | organism=Trypanosoma_brucei_brucei_TREU927 | gene_product=oxidoreductase, putative | transcript_product=oxidoreductase, putative | location=Tb927_08_v5.1:1185733-1187034(-) | protein_length=433 | sequence_SO=chromosome | SO=protein_coding_gene | is_pseudo=false	11048.7	6912.49	12760.3	9590.8	14779.5	18013.3	10240.5	14127.9	1.37961	0.265453
Tb927.11.15310:mRNA-p1	>Tb927.11.15310:mRNA-p1 | transcript=Tb927.11.15310:mRNA | gene=Tb927.11.15310 | organism=Trypanosoma_brucei_brucei_TREU927 | gene_product=hypothetical protein, conserved | transcript_product=hypothetical protein, conserved | location=Tb927_11_v5.1:4056848-4059076(-) | protein_length=742 | sequence_SO=chromosome | SO=protein_coding_gene | is_pseudo=false	6525.76	4953.2	4016.13	5517.13	9737.48	6122.42	5165.03	7125.68	1.3796	0.263215
Tb927.10.3110:mRNA-p1	>Tb927.10.3110:mRNA-p1 | transcript=Tb927.10.3110:mRNA | gene=Tb927.10.3110 | organism=Trypanosoma_brucei_brucei_TREU927 | gene_product=DNA primase large subunit, putative | transcript_product=DNA primase large subunit, putative | location=Tb927_10_v5.1:813169-814902(+) | protein_length=577 | sequence_SO=chromosome | SO=protein_coding_gene | is_pseudo=false	2449.12	3435.83	2448.67	3879.11	3652.48	3963.64	2777.87	3831.74	1.37938	0.0368268
Tb927.3.4150:mRNA-p1	>Tb927.3.4150:mRNA-p1 | transcript=Tb927.3.4150:mRNA | gene=Tb927.3.4150 | organism=Trypanosoma_brucei_brucei_TREU927 | gene_product=PROPPIN domain-containing protein | transcript_product=PROPPIN domain-containing protein | location=Tb927_03_v5.1:1167017-1168369(-) | protein_length=450 | sequence_SO=chromosome | SO=protein_coding_gene | is_pseudo=false	2207.53	NaN	2050.34	3335.54	2128.16	3340.19	2128.94	2934.63	1.37845	0.22166
Tb927.11.750:mRNA-p1	>Tb927.11.750:mRNA-p1 | transcript=Tb927.11.750:mRNA | gene=Tb927.11.750 | organism=Trypanosoma_brucei_brucei_TREU927 | gene_product=DNA repair protein, putative | transcript_product=DNA repair protein, putative | location=Tb927_11_v5.1:185390-188344(+) | protein_length=984 | sequence_SO=chromosome | SO=protein_coding_gene | is_pseudo=false	3017.68	3029.84	2898.72	3388.4	3850.89	5088.95	2982.08	4109.41	1.37803	0.0912967
Tb927.1.5030:mRNA-p1	>Tb927.1.5030:mRNA-p1 | transcript=Tb927.1.5030:mRNA | gene=Tb927.1.5030 | organism=Trypanosoma_brucei_brucei_TREU927 | gene_product=Flagellum attachment zone protein 37 | transcript_product=Flagellum attachment zone protein 37 | location=Tb927_01_v5.1:1007804-1010011(+) | protein_length=735 | sequence_SO=chromosome | SO=protein_coding_gene | is_pseudo=false	12186.9	9472.77	11461	17349.1	15208	13079.2	11040.3	15212.1	1.37787	0.0474826
Tb927.11.4420:mRNA-p1	>Tb927.11.4420:mRNA-p1 | transcript=Tb927.11.4420:mRNA | gene=Tb927.11.4420 | organism=Trypanosoma_brucei_brucei_TREU927 | gene_product=hypothetical protein, conserved | transcript_product=hypothetical protein, conserved | location=Tb927_11_v5.1:1280598-1282187(-) | protein_length=529 | sequence_SO=chromosome | SO=protein_coding_gene | is_pseudo=false	121904	113815	113068	172124	138258	170161	116262	160181	1.37776	0.0179222
Tb927.11.13560:mRNA-p1	>Tb927.11.13560:mRNA-p1 | transcript=Tb927.11.13560:mRNA | gene=Tb927.11.13560 | organism=Trypanosoma_brucei_brucei_TREU927 | gene_product=SET domain protein 10 | transcript_product=SET domain protein 10 | location=Tb927_11_v5.1:3624580-3626214(-) | protein_length=544 | sequence_SO=chromosome | SO=protein_coding_gene | is_pseudo=false	785.352	398.068	1027.27	NaN	NaN	1015.16	736.895	1015.16	1.37762	#DIV/0!
Tb927.10.6480:mRNA-p1	>Tb927.10.6480:mRNA-p1 | transcript=Tb927.10.6480:mRNA | gene=Tb927.10.6480 | organism=Trypanosoma_brucei_brucei_TREU927 | gene_product=hypothetical protein, conserved | transcript_product=hypothetical protein, conserved | location=Tb927_10_v5.1:1642807-1643826(+) | protein_length=339 | sequence_SO=chromosome | SO=protein_coding_gene | is_pseudo=false	2257.83	2177.24	2236.31	2848.8	4262.89	2074.86	2223.79	3062.18	1.37701	0.261015
Tb927.4.2850:mRNA-p1	>Tb927.4.2850:mRNA-p1 | transcript=Tb927.4.2850:mRNA | gene=Tb927.4.2850 | organism=Trypanosoma_brucei_brucei_TREU927 | gene_product=hypothetical protein, conserved | transcript_product=hypothetical protein, conserved | location=Tb927_04_v5.1:752534-754579(+) | protein_length=681 | sequence_SO=chromosome | SO=protein_coding_gene | is_pseudo=false	7965.86	3000.36	8003.82	7204.71	10252.4	8659.14	6323.35	8705.42	1.37671	0.273932
Tb927.4.1300:mRNA-p1	>Tb927.4.1300:mRNA-p1 | transcript=Tb927.4.1300:mRNA | gene=Tb927.4.1300 | organism=Trypanosoma_brucei_brucei_TREU927 | gene_product=Cytoskeleton-associated protein 42 kDa | transcript_product=Cytoskeleton-associated protein 42 kDa | location=Tb927_04_v5.1:341652-342776(-) | protein_length=374 | sequence_SO=chromosome | SO=protein_coding_gene | is_pseudo=false	2.19137e+06	2214615	2.08386e+06	3.45302e+06	2.14136e+06	3.32946e+06	2.16328e+06	2.97461e+06	1.37505	0.125622
Tb927.7.2190:mRNA-p1	>Tb927.7.2190:mRNA-p1 | transcript=Tb927.7.2190:mRNA | gene=Tb927.7.2190 | organism=Trypanosoma_brucei_brucei_TREU927 | gene_product=translocon-associated protein (TRAP), alpha subunit, putative | transcript_product=translocon-associated protein (TRAP), alpha subunit, putative | location=Tb927_07_v5.1:567798-568598(-) | protein_length=266 | sequence_SO=chromosome | SO=protein_coding_gene | is_pse…	431710	458939	524865	654502	606668	684655	471838	648608	1.37464	0.00781474
Tb11.v5.0738.1-p1;Tb927.8.3510:mRNA-p1;Tb927.8.3910:mRNA-p1	>Tb11.v5.0738.1-p1 | transcript=Tb11.v5.0738.1 | gene=Tb11.v5.0738 | organism=Trypanosoma_brucei_brucei_TREU927 | gene_product=thymidylate kinase, putative | transcript_product=thymidylate kinase, putative | location=Tb927_11_bin_v5.1:3806087-3807124(+) | protein_length=345 | sequence_SO=contig | SO=protein_coding_gene | is_pseudo=false;>Tb927.8.3510:mRNA-p1 | transcript=Tb927.8.3510:mRNA | gene=…	9351.05	13816.8	9251.02	10747.1	17636.3	16174.5	10806.3	14852.6	1.37444	0.191936
Tb927.3.3580:mRNA-p1	>Tb927.3.3580:mRNA-p1 | transcript=Tb927.3.3580:mRNA | gene=Tb927.3.3580 | organism=Trypanosoma_brucei_brucei_TREU927 | gene_product=heat shock protein 90, putative | transcript_product=heat shock protein 90, putative | location=Tb927_03_v5.1:1006678-1008999(+) | protein_length=773 | sequence_SO=chromosome | SO=protein_coding_gene | is_pseudo=false	483790	657192	651640	849707	708167	904658	597540	820844	1.3737	0.0521384
Tb927.9.5190:mRNA-p1	>Tb927.9.5190:mRNA-p1 | transcript=Tb927.9.5190:mRNA | gene=Tb927.9.5190 | organism=Trypanosoma_brucei_brucei_TREU927 | gene_product=proliferating cell nuclear antigen | transcript_product=proliferating cell nuclear antigen | location=Tb927_09_v5.1:916814-917692(+) | protein_length=292 | sequence_SO=chromosome | SO=protein_coding_gene | is_pseudo=false	288740	314600	143308	221593	297553	506517	248883	341888	1.37369	0.407092
Tb927.11.5490:mRNA-p1	>Tb927.11.5490:mRNA-p1 | transcript=Tb927.11.5490:mRNA | gene=Tb927.11.5490 | organism=Trypanosoma_brucei_brucei_TREU927 | gene_product=Polyphosphoinositide phosphatase, putative | transcript_product=Polyphosphoinositide phosphatase, putative | location=Tb927_11_v5.1:1557638-1562320(+) | protein_length=1560 | sequence_SO=chromosome | SO=protein_coding_gene | is_pseudo=false	1066.96	1219.96	1537.81	NaN	1531.74	1970.53	1274.91	1751.13	1.37353	0.144279
Tb927.10.5020:mRNA-p1	>Tb927.10.5020:mRNA-p1 | transcript=Tb927.10.5020:mRNA | gene=Tb927.10.5020 | organism=Trypanosoma_brucei_brucei_TREU927 | gene_product=Eukaryotic translation initiation factor 4E type 5 | transcript_product=Eukaryotic translation initiation factor 4E type 5 | location=Tb927_10_v5.1:1245422-1246009(+) | protein_length=195 | sequence_SO=chromosome | SO=protein_coding_gene | is_pseudo=false	18878.1	22655.5	21423	25847.9	27808.2	32798.1	20985.5	28818.1	1.37323	0.0289826
Q03347	>sp|Q03347|RUNX1_MOUSE Runt-related transcription factor 1 OS=Mus musculus OX=10090 GN=Runx1 PE=1 SV=1	6345.42	NaN	5013.61	7794.77	NaN	NaN	5679.51	7794.77	1.37244	#DIV/0!
Tb927.11.2660:mRNA-p1	>Tb927.11.2660:mRNA-p1 | transcript=Tb927.11.2660:mRNA | gene=Tb927.11.2660 | organism=Trypanosoma_brucei_brucei_TREU927 | gene_product=Golgi reassembly stacking protein (GRASP homologue), putative | transcript_product=Golgi reassembly stacking protein (GRASP homologue), putative | location=Tb927_11_v5.1:780491-781990(-) | protein_length=499 | sequence_SO=chromosome | SO=protein_coding_gene | is_…	14585.7	9129.06	15004.6	16523.4	19044.5	17541.7	12906.5	17703.2	1.37165	0.077346
Tb11.v5.0663.1-p1	>Tb11.v5.0663.1-p1 | transcript=Tb11.v5.0663.1 | gene=Tb11.v5.0663 | organism=Trypanosoma_brucei_brucei_TREU927 | gene_product=hypothetical protein, conserved | transcript_product=hypothetical protein, conserved | location=Tb927_11_bin_v5.1:3307170-3308846(-) | protein_length=558 | sequence_SO=contig | SO=protein_coding_gene | is_pseudo=false	2266.34	2266.23	3176.44	1714.88	3054.89	5799.46	2569.67	3523.08	1.37102	0.48479
Tb927.10.1260:mRNA-p1	>Tb927.10.1260:mRNA-p1 | transcript=Tb927.10.1260:mRNA | gene=Tb927.10.1260 | organism=Trypanosoma_brucei_brucei_TREU927 | gene_product=aspartyl-tRNA synthetase, putative | transcript_product=aspartyl-tRNA synthetase, putative | location=Tb927_10_v5.1:337360-338985(-) | protein_length=541 | sequence_SO=chromosome | SO=protein_coding_gene | is_pseudo=false	1867.4	1841.5	3638	1963.66	3990.7	4117.37	2448.97	3357.24	1.37088	0.377869
Tb927.10.7620:mRNA-p1	>Tb927.10.7620:mRNA-p1 | transcript=Tb927.10.7620:mRNA | gene=Tb927.10.7620 | organism=Trypanosoma_brucei_brucei_TREU927 | gene_product=mitochondrial ATP-dependent zinc metallopeptidase, putative | transcript_product=mitochondrial ATP-dependent zinc metallopeptidase, putative | location=Tb927_10_v5.1:1917843-1919816(-) | protein_length=657 | sequence_SO=chromosome | SO=protein_coding_gene | is_ps…	2972.43	3246.91	2725.4	4128.43	4404.85	3725.76	2981.58	4086.35	1.37053	0.0112231
Tb927.10.13480:mRNA-p1	>Tb927.10.13480:mRNA-p1 | transcript=Tb927.10.13480:mRNA | gene=Tb927.10.13480 | organism=Trypanosoma_brucei_brucei_TREU927 | gene_product=CAMK/CAMKL family protein kinase, putative | transcript_product=CAMK/CAMKL family protein kinase, putative | location=Tb927_10_v5.1:3291808-3292635(-) | protein_length=275 | sequence_SO=chromosome | SO=protein_coding_gene | is_pseudo=false	41322.3	40297.7	51443	66377.8	59693.2	56103.6	44354.3	60724.9	1.36909	0.0245994
Tb927.8.4430:mRNA-p1	>Tb927.8.4430:mRNA-p1 | transcript=Tb927.8.4430:mRNA | gene=Tb927.8.4430 | organism=Trypanosoma_brucei_brucei_TREU927 | gene_product=uridine phosphorylase | transcript_product=uridine phosphorylase | location=Tb927_08_v5.1:1315431-1316456(-) | protein_length=341 | sequence_SO=chromosome | SO=protein_coding_gene | is_pseudo=false	557092	909550	962893	976043	1.01911e+06	1.33101e+06	809845	1.10872e+06	1.36905	0.152552
Tb11.v5.0800.1-p1	>Tb11.v5.0800.1-p1 | transcript=Tb11.v5.0800.1 | gene=Tb11.v5.0800 | organism=Trypanosoma_brucei_brucei_TREU927 | gene_product=retrotransposon hot spot (RHS) protein, putative | transcript_product=retrotransposon hot spot (RHS) protein, putative | location=Tb927_11_bin_v5.1:4162631-4163212(+) | protein_length=193 | sequence_SO=contig | SO=protein_coding_gene | is_pseudo=false	4874.65	5670.62	3609.11	9040.25	4363.44	5971.24	4718.13	6458.31	1.36883	0.309803
Tb927.6.1110:mRNA-p1	>Tb927.6.1110:mRNA-p1 | transcript=Tb927.6.1110:mRNA | gene=Tb927.6.1110 | organism=Trypanosoma_brucei_brucei_TREU927 | gene_product=ubiquitin carboxyl-terminal hydrolase, putative, cysteine peptidase, Clan CA, family C19, putative | transcript_product=ubiquitin carboxyl-terminal hydrolase, putative | location=Tb927_06_v5.1:435316-438606(-) | protein_length=1096 | sequence_SO=chromosome | SO=prot…	5191.69	5818.81	4931.11	6181.14	7083.63	8553.46	5313.87	7272.74	1.36863	0.0571146
Tb927.3.4730:mRNA-p1;Tb927.3.4770:mRNA-p1	>Tb927.3.4730:mRNA-p1 | transcript=Tb927.3.4730:mRNA | gene=Tb927.3.4730 | organism=Trypanosoma_brucei_brucei_TREU927 | gene_product=leucine-rich repeat-containing protein | transcript_product=leucine-rich repeat-containing protein | location=Tb927_03_v5.1:1336737-1337888(-) | protein_length=383 | sequence_SO=chromosome | SO=protein_coding_gene | is_pseudo=false;>Tb927.3.4770:mRNA-p1 | transcript…	6749.59	7172.05	6351.19	8053.46	9182.33	10510.3	6757.61	9248.69	1.36863	0.0291582
Tb927.9.1350:mRNA-p1	>Tb927.9.1350:mRNA-p1 | transcript=Tb927.9.1350:mRNA | gene=Tb927.9.1350 | organism=Trypanosoma_brucei_brucei_TREU927 | gene_product=hypothetical protein, conserved | transcript_product=hypothetical protein, conserved | location=Tb927_09_v5.1:339083-340696(-) | protein_length=537 | sequence_SO=chromosome | SO=protein_coding_gene | is_pseudo=false	28252.5	27952.1	18697.6	29277.2	34991.4	38236.9	24967.4	34168.5	1.36853	0.087456
Tb927.11.4480:mRNA-p1	>Tb927.11.4480:mRNA-p1 | transcript=Tb927.11.4480:mRNA | gene=Tb927.11.4480 | organism=Trypanosoma_brucei_brucei_TREU927 | gene_product=Flagellar radial spoke protein 4/6 | transcript_product=Flagellar radial spoke protein 4/6 | location=Tb927_11_v5.1:1297212-1298969(+) | protein_length=585 | sequence_SO=chromosome | SO=protein_coding_gene | is_pseudo=false	109813	110331	79391.8	142823	127591	139303	99845.2	136572	1.36784	0.0306617
Tb927.8.4240:mRNA-p1	>Tb927.8.4240:mRNA-p1 | transcript=Tb927.8.4240:mRNA | gene=Tb927.8.4240 | organism=Trypanosoma_brucei_brucei_TREU927 | gene_product=hypothetical protein, conserved | transcript_product=hypothetical protein, conserved | location=Tb927_08_v5.1:1257778-1262847(-) | protein_length=1689 | sequence_SO=chromosome | SO=protein_coding_gene | is_pseudo=false	35594.2	24772.5	34164.1	47718.4	33721.2	47819.1	31510.2	43086.2	1.36737	0.1159
Tb927.11.9870:mRNA-p1	>Tb927.11.9870:mRNA-p1 | transcript=Tb927.11.9870:mRNA | gene=Tb927.11.9870 | organism=Trypanosoma_brucei_brucei_TREU927 | gene_product=Telomere-associated protein 1 | transcript_product=Telomere-associated protein 1 | location=Tb927_11_v5.1:2664546-2665748(+) | protein_length=400 | sequence_SO=chromosome | SO=protein_coding_gene | is_pseudo=false	4356.94	4034.26	3439.48	4484.85	5091.21	6594.91	3943.56	5390.32	1.36687	0.101311
Tb927.11.14610:mRNA-p1	>Tb927.11.14610:mRNA-p1 | transcript=Tb927.11.14610:mRNA | gene=Tb927.11.14610 | organism=Trypanosoma_brucei_brucei_TREU927 | gene_product=procyclin-associated gene 4 (PAG4) protein, putative | transcript_product=procyclin-associated gene 4 (PAG4) protein, putative | location=Tb927_11_v5.1:3879824-3880933(+) | protein_length=369 | sequence_SO=chromosome | SO=protein_coding_gene | is_pseudo=false	23792.3	15384.8	20982.7	33361	15914.6	32937.2	20053.3	27404.3	1.36657	0.305084
Tb927.8.1150:mRNA-p1	>Tb927.8.1150:mRNA-p1 | transcript=Tb927.8.1150:mRNA | gene=Tb927.8.1150 | organism=Trypanosoma_brucei_brucei_TREU927 | gene_product=kinetoplastid kinetochore protein 9 | transcript_product=kinetoplastid kinetochore protein 9 | location=Tb927_08_v5.1:367460-368488(-) | protein_length=342 | sequence_SO=chromosome | SO=protein_coding_gene | is_pseudo=false	4916.33	4294.49	1993.99	6160.14	5951.62	3196.25	3734.94	5102.67	1.3662	0.353649
Tb927.11.16160:mRNA-p1	>Tb927.11.16160:mRNA-p1 | transcript=Tb927.11.16160:mRNA | gene=Tb927.11.16160 | organism=Trypanosoma_brucei_brucei_TREU927 | gene_product=ATP binding protein-like protein | transcript_product=ATP binding protein-like protein | location=Tb927_11_v5.1:4278044-4278613(-) | protein_length=189 | sequence_SO=chromosome | SO=protein_coding_gene | is_pseudo=false	126933	146695	107319	182154	133029	204968	126982	173384	1.36542	0.126222
Tb11.v5.0674.1-p1;Tb927.10.11360:mRNA-p1	>Tb11.v5.0674.1-p1 | transcript=Tb11.v5.0674.1 | gene=Tb11.v5.0674 | organism=Trypanosoma_brucei_brucei_TREU927 | gene_product=protein phosphatase 2A regulatory subunit, putative | transcript_product=protein phosphatase 2A regulatory subunit, putative | location=Tb927_11_bin_v5.1:3364834-3366516(+) | protein_length=560 | sequence_SO=contig | SO=protein_coding_gene | is_pseudo=false;>Tb927.10.1136…	4071.51	3111	4540.9	5488.46	6101.29	4417.09	3907.8	5335.61	1.36538	0.0921377
Tb927.11.7220:mRNA-p1	>Tb927.11.7220:mRNA-p1 | transcript=Tb927.11.7220:mRNA | gene=Tb927.11.7220 | organism=Trypanosoma_brucei_brucei_TREU927 | gene_product=neurobeachin/beige protein, putative | transcript_product=neurobeachin/beige protein, putative | location=Tb927_11_v5.1:2036051-2045179(+) | protein_length=3042 | sequence_SO=chromosome | SO=protein_coding_gene | is_pseudo=false	3362.55	3727.84	4718.15	4886.9	5392.73	5840.12	3936.18	5373.25	1.36509	0.0426174
Tb927.8.6000:mRNA-p1	>Tb927.8.6000:mRNA-p1 | transcript=Tb927.8.6000:mRNA | gene=Tb927.8.6000 | organism=Trypanosoma_brucei_brucei_TREU927 | gene_product=fatty acid desaturase, putative | transcript_product=fatty acid desaturase, putative | location=Tb927_08_v5.1:1755945-1757240(+) | protein_length=431 | sequence_SO=chromosome | SO=protein_coding_gene | is_pseudo=false	NaN	1701.75	NaN	3606.67	1027.83	NaN	1701.75	2317.25	1.36168	#DIV/0!
Tb927.6.1850:mRNA-p1	>Tb927.6.1850:mRNA-p1 | transcript=Tb927.6.1850:mRNA | gene=Tb927.6.1850 | organism=Trypanosoma_brucei_brucei_TREU927 | gene_product=quiescin sulfhydryl oxidase | transcript_product=quiescin sulfhydryl oxidase | location=Tb927_06_v5.1:611676-613256(-) | protein_length=526 | sequence_SO=chromosome | SO=protein_coding_gene | is_pseudo=false	12686	11638	13683.5	17424.4	16288	18022.3	12669.2	17244.9	1.36117	0.0042042
Tb927.3.3190:mRNA-p1	>Tb927.3.3190:mRNA-p1 | transcript=Tb927.3.3190:mRNA | gene=Tb927.3.3190 | organism=Trypanosoma_brucei_brucei_TREU927 | gene_product=Serine/threonine-protein kinase NEK7, putative | transcript_product=Serine/threonine-protein kinase NEK7, putative | location=Tb927_03_v5.1:823161-824672(-) | protein_length=503 | sequence_SO=chromosome | SO=protein_coding_gene | is_pseudo=false	138378	84483.3	87263.9	145951	147503	128577	103375	140677	1.36084	0.114546
Tb927.5.3660:mRNA-p1	>Tb927.5.3660:mRNA-p1 | transcript=Tb927.5.3660:mRNA | gene=Tb927.5.3660 | organism=Trypanosoma_brucei_brucei_TREU927 | gene_product=hypothetical protein, conserved | transcript_product=hypothetical protein, conserved | location=Tb927_05_v5.1:1205364-1206854(+) | protein_length=496 | sequence_SO=chromosome | SO=protein_coding_gene | is_pseudo=false	9984.87	6954.37	7238.32	11047.8	8571.02	13277.4	8059.18	10965.4	1.36061	0.156357
Tb927.11.11475:mRNA-p1;Tb927.11.11725:mRNA-p1	>Tb927.11.11475:mRNA-p1 | transcript=Tb927.11.11475:mRNA | gene=Tb927.11.11475 | organism=Trypanosoma_brucei_brucei_TREU927 | gene_product=ribosomal protein S14p/S29e | transcript_product=ribosomal protein S14p/S29e | location=Tb927_11_v5.1:3073648-3073821(+) | protein_length=57 | sequence_SO=chromosome | SO=protein_coding_gene | is_pseudo=false;>Tb927.11.11725:mRNA-p1 | transcript=Tb927.11.11725…	226333	170292	127789	244320	191711	277102	174804	237711	1.35987	0.171877
Tb927.9.9450:mRNA-p1	>Tb927.9.9450:mRNA-p1 | transcript=Tb927.9.9450:mRNA | gene=Tb927.9.9450 | organism=Trypanosoma_brucei_brucei_TREU927 | gene_product=zinc finger protein family member, putative | transcript_product=zinc finger protein family member, putative | location=Tb927_09_v5.1:1510087-1513179(-) | protein_length=1030 | sequence_SO=chromosome | SO=protein_coding_gene | is_pseudo=false	41800.6	33497.7	21511.6	34200.3	57847.5	39582.2	32270	43876.7	1.35967	0.278658
Tb927.4.1020:mRNA-p1	>Tb927.4.1020:mRNA-p1 | transcript=Tb927.4.1020:mRNA | gene=Tb927.4.1020 | organism=Trypanosoma_brucei_brucei_TREU927 | gene_product=serine-palmitoyl-CoA transferase, putative | transcript_product=serine-palmitoyl-CoA transferase, putative | location=Tb927_04_v5.1:276640-278112(-) | protein_length=490 | sequence_SO=chromosome | SO=protein_coding_gene | is_pseudo=false	34276.9	33162.8	36669.6	47902.2	51689.3	41953.7	34703.1	47181.7	1.35958	0.0144118
Tb927.8.4910:mRNA-p1	>Tb927.8.4910:mRNA-p1 | transcript=Tb927.8.4910:mRNA | gene=Tb927.8.4910 | organism=Trypanosoma_brucei_brucei_TREU927 | gene_product=hypothetical protein, conserved | transcript_product=hypothetical protein, conserved | location=Tb927_08_v5.1:1455685-1456029(+) | protein_length=114 | sequence_SO=chromosome | SO=protein_coding_gene | is_pseudo=false	12359.3	8764.54	3923.81	6847.64	12370.5	14831	8349.22	11349.7	1.35937	0.427069
Tb11.v5.0273.1-p1;Tb927.10.6330:mRNA-p1	>Tb11.v5.0273.1-p1 | transcript=Tb11.v5.0273.1 | gene=Tb11.v5.0273 | organism=Trypanosoma_brucei_brucei_TREU927 | gene_product=hypothetical protein, conserved | transcript_product=hypothetical protein, conserved | location=Tb927_11_bin_v5.1:575062-579846(+) | protein_length=1594 | sequence_SO=contig | SO=protein_coding_gene | is_pseudo=false;>Tb927.10.6330:mRNA-p1 | transcript=Tb927.10.6330:mRNA …	2460.3	3565.65	2734.18	4061.41	3627.17	4216.72	2920.05	3968.43	1.35903	0.0495
Tb927.10.1100:mRNA-p1	>Tb927.10.1100:mRNA-p1 | transcript=Tb927.10.1100:mRNA | gene=Tb927.10.1100 | organism=Trypanosoma_brucei_brucei_TREU927 | gene_product=60S ribosomal protein L9, putative | transcript_product=60S ribosomal protein L9, putative | location=Tb927_10_v5.1:291728-292297(-) | protein_length=189 | sequence_SO=chromosome | SO=protein_coding_gene | is_pseudo=false	366513	429271	447172	569845	579646	539071	414319	562854	1.3585	0.00556907
Tb927.8.4770:mRNA-p1	>Tb927.8.4770:mRNA-p1 | transcript=Tb927.8.4770:mRNA | gene=Tb927.8.4770 | organism=Trypanosoma_brucei_brucei_TREU927 | gene_product=small GTP-binding protein Rab18 | transcript_product=small GTP-binding protein Rab18 | location=Tb927_08_v5.1:1403585-1404232(-) | protein_length=215 | sequence_SO=chromosome | SO=protein_coding_gene | is_pseudo=false	130639	78703.7	96029.4	133356	158358	122958	101791	138224	1.35793	0.12072
Tb11.v5.0391.1-p1;Tb927.1.1370:mRNA-p1	>Tb11.v5.0391.1-p1 | transcript=Tb11.v5.0391.1 | gene=Tb11.v5.0391 | organism=Trypanosoma_brucei_brucei_TREU927 | gene_product=rRNA biogenesis protein, putative | transcript_product=rRNA biogenesis protein, putative | location=Tb927_11_bin_v5.1:1362864-1364903(-) | protein_length=679 | sequence_SO=contig | SO=protein_coding_gene | is_pseudo=false;>Tb927.1.1370:mRNA-p1 | transcript=Tb927.1.1370:mR…	13927.4	12468.3	17662.4	17297.1	21365.9	21161.3	14686	19941.4	1.35785	0.0612165
Tb927.6.3890:mRNA-p1	>Tb927.6.3890:mRNA-p1 | transcript=Tb927.6.3890:mRNA | gene=Tb927.6.3890 | organism=Trypanosoma_brucei_brucei_TREU927 | gene_product=replication factor C, subunit 2, putative | transcript_product=replication factor C, subunit 2, putative | location=Tb927_06_v5.1:1150645-1151688(-) | protein_length=347 | sequence_SO=chromosome | SO=protein_coding_gene | is_pseudo=false	44119.2	40469	47281.9	60871.7	52690	65453.8	43956.7	59671.8	1.35751	0.0204081
Tb927.10.15500:mRNA-p1	>Tb927.10.15500:mRNA-p1 | transcript=Tb927.10.15500:mRNA | gene=Tb927.10.15500 | organism=Trypanosoma_brucei_brucei_TREU927 | gene_product=SNARE protein, putative | transcript_product=SNARE protein, putative | location=Tb927_10_v5.1:3805073-3805786(+) | protein_length=237 | sequence_SO=chromosome | SO=protein_coding_gene | is_pseudo=false	1773.48	1673.37	1501.14	2372.01	3061.25	1283.21	1649.33	2238.82	1.35741	0.323253
Tb927.7.1660:mRNA-p1	>Tb927.7.1660:mRNA-p1 | transcript=Tb927.7.1660:mRNA | gene=Tb927.7.1660 | organism=Trypanosoma_brucei_brucei_TREU927 | gene_product=hypothetical protein, conserved | transcript_product=hypothetical protein, conserved | location=Tb927_07_v5.1:414453-417647(+) | protein_length=1064 | sequence_SO=chromosome | SO=protein_coding_gene | is_pseudo=false	NaN	1274.59	1161.75	1682.7	1599.8	1678.05	1218.17	1653.52	1.35738	0.00410153
Tb927.6.1190:mRNA-p1	>Tb927.6.1190:mRNA-p1 | transcript=Tb927.6.1190:mRNA | gene=Tb927.6.1190 | organism=Trypanosoma_brucei_brucei_TREU927 | gene_product=Plus-3 domain/Zinc finger, C3HC4 type (RING finger), putative | transcript_product=Plus-3 domain/Zinc finger, C3HC4 type (RING finger), putative | location=Tb927_06_v5.1:458393-459277(-) | protein_length=294 | sequence_SO=chromosome | SO=protein_coding_gene | is_pse…	7799.72	10173.7	9728.74	12926.7	16003.1	8663.79	9234.06	12531.2	1.35706	0.216543
Tb927.2.2340:mRNA-p1	>Tb927.2.2340:mRNA-p1 | transcript=Tb927.2.2340:mRNA | gene=Tb927.2.2340 | organism=Trypanosoma_brucei_brucei_TREU927 | gene_product=Glycerophosphoryl diester phosphodiesterase family, putative | transcript_product=Glycerophosphoryl diester phosphodiesterase family, putative | location=Tb927_02_v5.1:452560-456183(-) | protein_length=1207 | sequence_SO=chromosome | SO=protein_coding_gene | is_pseu…	26891.4	25871.7	11491.3	24179.3	33239.2	29769.7	21418.1	29062.8	1.35692	0.246002
Tb927.3.690:mRNA-p1	>Tb927.3.690:mRNA-p1 | transcript=Tb927.3.690:mRNA | gene=Tb927.3.690 | organism=Trypanosoma_brucei_brucei_TREU927 | gene_product=CMGC/RCK protein kinase, putative | transcript_product=CMGC/RCK protein kinase, putative | location=Tb927_03_v5.1:168911-170662(-) | protein_length=583 | sequence_SO=chromosome | SO=protein_coding_gene | is_pseudo=false	28029.4	29751.3	22243.7	30204.9	38831.5	39501.3	26674.8	36179.2	1.35631	0.0646871
Tb927.8.4230:mRNA-p1	>Tb927.8.4230:mRNA-p1 | transcript=Tb927.8.4230:mRNA | gene=Tb927.8.4230 | organism=Trypanosoma_brucei_brucei_TREU927 | gene_product=hypothetical protein, conserved | transcript_product=hypothetical protein, conserved | location=Tb927_08_v5.1:1252921-1256169(-) | protein_length=1082 | sequence_SO=chromosome | SO=protein_coding_gene | is_pseudo=false	86984.7	74166	45193	75897.8	97157	106664	68781.3	93239.5	1.35559	0.186215
Tb927.11.10630:mRNA-p1	>Tb927.11.10630:mRNA-p1 | transcript=Tb927.11.10630:mRNA | gene=Tb927.11.10630 | organism=Trypanosoma_brucei_brucei_TREU927 | gene_product=hypothetical protein, conserved | transcript_product=hypothetical protein, conserved | location=Tb927_11_v5.1:2830653-2833349(+) | protein_length=898 | sequence_SO=chromosome | SO=protein_coding_gene | is_pseudo=false	NaN	NaN	2050.41	NaN	2631.59	2923.99	2050.41	2777.79	1.35475	#DIV/0!
A0A0B4J1J1	>tr|A0A0B4J1J1|A0A0B4J1J1_MOUSE Immunoglobulin kappa chain variable 5-45 (Fragment) OS=Mus musculus OX=10090 GN=Igkv5-45 PE=1 SV=1	NaN	NaN	4349.05	NaN	5891.38	NaN	4349.05	5891.38	1.35464	#DIV/0!
Tb927.8.7450:mRNA-p1	>Tb927.8.7450:mRNA-p1 | transcript=Tb927.8.7450:mRNA | gene=Tb927.8.7450 | organism=Trypanosoma_brucei_brucei_TREU927 | gene_product=myosin heavy chain kinase A, putative | transcript_product=myosin heavy chain kinase A, putative | location=Tb927_08_v5.1:2144792-2145775(+) | protein_length=327 | sequence_SO=chromosome | SO=protein_coding_gene | is_pseudo=false	4992.51	5489.44	4760.22	6819.08	7383.01	6436.55	5080.72	6879.55	1.35405	0.00672672
Tb927.3.2690:mRNA-p1	>Tb927.3.2690:mRNA-p1 | transcript=Tb927.3.2690:mRNA | gene=Tb927.3.2690 | organism=Trypanosoma_brucei_brucei_TREU927 | gene_product=AGC/RSK family serine/threonine kinase, putative | transcript_product=AGC/RSK family serine/threonine kinase, putative | location=Tb927_03_v5.1:682253-686038(-) | protein_length=1261 | sequence_SO=chromosome | SO=protein_coding_gene | is_pseudo=false	1057.65	893.979	NaN	NaN	1523.89	1117.21	975.814	1320.55	1.35328	0.256403
Tb927.4.1160:mRNA-p1	>Tb927.4.1160:mRNA-p1 | transcript=Tb927.4.1160:mRNA | gene=Tb927.4.1160 | organism=Trypanosoma_brucei_brucei_TREU927 | gene_product=hypothetical protein, conserved | transcript_product=hypothetical protein, conserved | location=Tb927_04_v5.1:306804-309530(-) | protein_length=908 | sequence_SO=chromosome | SO=protein_coding_gene | is_pseudo=false	3185.27	1851.7	2237.28	4033.24	3316.71	2486.22	2424.75	3278.72	1.35219	0.22603
Tb927.9.15240:mRNA-p1	>Tb927.9.15240:mRNA-p1 | transcript=Tb927.9.15240:mRNA | gene=Tb927.9.15240 | organism=Trypanosoma_brucei_brucei_TREU927 | gene_product=ATP11 protein, putative | transcript_product=ATP11 protein, putative | location=Tb927_09_v5.1:2365598-2366344(+) | protein_length=248 | sequence_SO=chromosome | SO=protein_coding_gene | is_pseudo=false	1922.02	1579.85	3679.68	4380.9	2471.83	2857.82	2393.85	3236.85	1.35215	0.389077
[truncated: 5,098 more rows]

## Sheet: HDL+
PG.ProteinGroups	PG.FastaHeaders	1. Hp-/-	2. Hp-/-	3. Hp-/-	4. Black	5. Black	6. Black	WT Tbb from Hp-/- 12DPI	WT Tbb from Black 12DPI	Fold Change	T test (p value)	HDL
[truncated: 6,217 more rows]
