# Supplementary material for: Haptoglobin is dispensable for haemoglobin uptake by Trypanosoma brucei
Source: Front Immunol. 2024 Jul 18;15:1441131. doi: 10.3389/fimmu.2024.1441131 (PMC11304504; doi:10.3389/fimmu.2024.1441131)
Supplement: Supplementary file 1 [file DataSheet_1.zip › Supplementary Data S4.xlsx]

## Sheet: Black
PG.ProteinGroups	PG.FastaHeaders	1. HpHbRKO Tbb (PG quantities)	2. HpHbRKO Tbb	3. HpHbRKO Tbb	4. HpHbRKO Tbb	5. Day 0 (PG quantities)	6. Day 0	7. Day 0	8. Day 0	Mean 5 DPI Tbb+	Mean Day 0	Fold Change	T test (p value)
B2RS76	>tr|B2RS76|B2RS76_MOUSE carboxypeptidase B1 (Tissue) OS=Mus musculus OX=10090 GN=Cpb1 PE=1 SV=1	90.7471	1954.45	1026.72	3541.9	NaN	NaN	NaN	NaN	1653.45	#DIV/0!	#DIV/0!	#DIV/0!
Cont_P12763	>sp|Cont_P12763|FETUA_BOVIN Alpha-2-HS-glycoprotein OS=Bos taurus OX=9913 GN=AHSG PE=1 SV=2	10322.4	9902.22	24084.5	12178.5	NaN	NaN	NaN	NaN	14121.9	#DIV/0!	#DIV/0!	#DIV/0!
A0A075B5K0	>tr|A0A075B5K0|A0A075B5K0_MOUSE Immunoglobulin kappa variable 14-126 (Fragment) OS=Mus musculus OX=10090 GN=Igkv14-126 PE=4 SV=7	NaN	15627.9	3236.98	8602.32	1573.63	6472.19	733.426	1061.31	9155.73	2460.14	3.72163	0.105968
Cont_P34955	>sp|Cont_P34955|A1AT_BOVIN Alpha-1-antiproteinase OS=Bos taurus OX=9913 GN=SERPINA1 PE=1 SV=1	1979.42	1882.57	3003.38	1693.04	NaN	NaN	NaN	NaN	2139.6	#DIV/0!	#DIV/0!	#DIV/0!
E9PV48;Q64345	>tr|E9PV48|E9PV48_MOUSE Interferon-induced protein with tetratricopeptide repeats 3B OS=Mus musculus OX=10090 GN=Ifit3b PE=1 SV=1;>sp|Q64345|IFIT3_MOUSE Interferon-induced protein with tetratricopeptide repeats 3 OS=Mus musculus OX=10090 GN=Ifit3 PE=1 SV=1	1245.67	1785.22	671.632	1154.53	NaN	NaN	NaN	NaN	1214.26	#DIV/0!	#DIV/0!	#DIV/0!
O08804	>tr|O08804|O08804_MOUSE NK13 OS=Mus musculus OX=10090 GN=Serpinb6b PE=1 SV=2	450.909	688.922	594.005	624.295	NaN	NaN	NaN	NaN	589.533	#DIV/0!	#DIV/0!	#DIV/0!
O09173	>sp|O09173|HGD_MOUSE Homogentisate 1,2-dioxygenase OS=Mus musculus OX=10090 GN=Hgd PE=1 SV=2	987.904	3511.43	4705.74	4093.4	NaN	NaN	NaN	NaN	3324.62	#DIV/0!	#DIV/0!	#DIV/0!
A0A075B5L4	>tr|A0A075B5L4|A0A075B5L4_MOUSE Immunoglobulin kappa chain variable 12-89 OS=Mus musculus OX=10090 GN=Igkv12-89 PE=4 SV=7	2936.42	NaN	3442.05	3112.62	13748	7544.05	9378.17	5236.12	3163.69	8976.6	0.352438	0.0416984
A0A075B5L7	>tr|A0A075B5L7|A0A075B5L7_MOUSE Immunoglobulin kappa variable 4-80 (Fragment) OS=Mus musculus OX=10090 GN=Igkv4-80 PE=4 SV=2	3201.04	2580.28	NaN	NaN	NaN	3472.62	4570.4	6501.71	2890.66	4848.24	0.596229	0.191825
O35215	>sp|O35215|DOPD_MOUSE D-dopachrome decarboxylase OS=Mus musculus OX=10090 GN=Ddt PE=1 SV=3	4654.57	6175.14	3082.82	2489.66	NaN	NaN	NaN	NaN	4100.55	#DIV/0!	#DIV/0!	#DIV/0!
O35490	>sp|O35490|BHMT1_MOUSE Betaine--homocysteine S-methyltransferase 1 OS=Mus musculus OX=10090 GN=Bhmt PE=1 SV=1	2056.83	8575.35	12613.4	5793.54	NaN	NaN	NaN	NaN	7259.79	#DIV/0!	#DIV/0!	#DIV/0!
O35685	>sp|O35685|NUDC_MOUSE Nuclear migration protein nudC OS=Mus musculus OX=10090 GN=Nudc PE=1 SV=1	3160.65	505.426	398.115	693.799	NaN	NaN	NaN	NaN	1189.5	#DIV/0!	#DIV/0!	#DIV/0!
O54724	>sp|O54724|CAVN1_MOUSE Caveolae-associated protein 1 OS=Mus musculus OX=10090 GN=Cavin1 PE=1 SV=1	304.832	778.28	1019.31	841.94	NaN	NaN	NaN	NaN	736.091	#DIV/0!	#DIV/0!	#DIV/0!
A0A075B5M8	>tr|A0A075B5M8|A0A075B5M8_MOUSE Immunoglobulin kappa chain variable 12-38 OS=Mus musculus OX=10090 GN=Igkv12-38 PE=4 SV=7	NaN	571.525	NaN	NaN	NaN	850.437	519.367	687.475	571.525	685.76	0.833418	#DIV/0!
O88545	>sp|O88545|CSN6_MOUSE COP9 signalosome complex subunit 6 OS=Mus musculus OX=10090 GN=Cops6 PE=1 SV=1	5556.87	1654.59	870.642	1035.82	NaN	NaN	NaN	NaN	2279.48	#DIV/0!	#DIV/0!	#DIV/0!
P00493	>sp|P00493|HPRT_MOUSE Hypoxanthine-guanine phosphoribosyltransferase OS=Mus musculus OX=10090 GN=Hprt1 PE=1 SV=3	2352.36	1322.62	424.568	750.178	NaN	NaN	NaN	NaN	1212.43	#DIV/0!	#DIV/0!	#DIV/0!
P01921	>sp|P01921|HB2D_MOUSE H-2 class II histocompatibility antigen, A-D beta chain OS=Mus musculus OX=10090 GN=H2-Ab1 PE=1 SV=1	237.09	462.766	717.419	904.578	NaN	NaN	NaN	NaN	580.463	#DIV/0!	#DIV/0!	#DIV/0!
A0A075B5N5;A0A0B4J1J3	>tr|A0A075B5N5|A0A075B5N5_MOUSE Immunoglobulin kappa variable 8-26 (Fragment) OS=Mus musculus OX=10090 GN=Igkv8-26 PE=4 SV=7;>tr|A0A0B4J1J3|A0A0B4J1J3_MOUSE Immunoglobulin kappa variable 8-18 (Fragment) OS=Mus musculus OX=10090 GN=Igkv8-18 PE=4 SV=1	NaN	706.408	5440.61	664.647	NaN	558.981	1948.75	NaN	2270.55	1253.86	1.81084	0.663006
P04247	>sp|P04247|MYG_MOUSE Myoglobin OS=Mus musculus OX=10090 GN=Mb PE=1 SV=3	174.05	34956.4	37949.8	31479.5	NaN	NaN	NaN	NaN	26139.9	#DIV/0!	#DIV/0!	#DIV/0!
P04918	>sp|P04918|SAA3_MOUSE Serum amyloid A-3 protein OS=Mus musculus OX=10090 GN=Saa3 PE=1 SV=1	11422	36446.7	9268.35	20654.3	NaN	NaN	NaN	NaN	19447.9	#DIV/0!	#DIV/0!	#DIV/0!
A0A075B5P1	>tr|A0A075B5P1|A0A075B5P1_MOUSE Immunoglobulin kappa variable 3-1 (Fragment) OS=Mus musculus OX=10090 GN=Igkv3-1 PE=1 SV=7	NaN	NaN	592.392	NaN	NaN	925.564	NaN	561.191	592.392	743.378	0.796893	#DIV/0!
A0A075B5P7	>tr|A0A075B5P7|A0A075B5P7_MOUSE Immunoglobulin heavy variable 5-2 OS=Mus musculus OX=10090 GN=Ighv5-2 PE=4 SV=1	NaN	NaN	NaN	889.553	NaN	NaN	NaN	NaN	889.553	#DIV/0!	#DIV/0!	#DIV/0!
P0DOV1	>sp|P0DOV1|IFI5B_MOUSE Interferon-activable protein 205-B OS=Mus musculus OX=10090 GN=Mnda PE=1 SV=1	192.628	511.567	278.355	703.444	NaN	NaN	NaN	NaN	421.499	#DIV/0!	#DIV/0!	#DIV/0!
P0DOV2	>sp|P0DOV2|IFI4_MOUSE Interferon-activable protein 204 OS=Mus musculus OX=10090 GN=Ifi204 PE=1 SV=1	168.985	912.17	289.272	365.027	NaN	NaN	NaN	NaN	433.863	#DIV/0!	#DIV/0!	#DIV/0!
P10404	>sp|P10404|ENV1_MOUSE MLV-related proviral Env polyprotein OS=Mus musculus OX=10090 PE=1 SV=3	243.445	350.029	57.6317	166.774	NaN	NaN	NaN	NaN	204.47	#DIV/0!	#DIV/0!	#DIV/0!
P14430	>sp|P14430|HA18_MOUSE H-2 class I histocompatibility antigen, Q8 alpha chain OS=Mus musculus OX=10090 GN=H2-Q8 PE=3 SV=1	3885.01	4552.31	5908.93	5410.04	NaN	NaN	NaN	NaN	4939.07	#DIV/0!	#DIV/0!	#DIV/0!
P14824	>sp|P14824|ANXA6_MOUSE Annexin A6 OS=Mus musculus OX=10090 GN=Anxa6 PE=1 SV=3	644.881	605.985	774.091	770.739	NaN	NaN	NaN	NaN	698.924	#DIV/0!	#DIV/0!	#DIV/0!
P16675	>sp|P16675|PPGB_MOUSE Lysosomal protective protein OS=Mus musculus OX=10090 GN=Ctsa PE=1 SV=1	85.1321	79.2103	224	295.934	NaN	NaN	NaN	NaN	171.069	#DIV/0!	#DIV/0!	#DIV/0!
P17918	>sp|P17918|PCNA_MOUSE Proliferating cell nuclear antigen OS=Mus musculus OX=10090 GN=Pcna PE=1 SV=2	1857.55	1104.84	1037.84	814.287	NaN	NaN	NaN	NaN	1203.63	#DIV/0!	#DIV/0!	#DIV/0!
P19973	>sp|P19973|LSP1_MOUSE Lymphocyte-specific protein 1 OS=Mus musculus OX=10090 GN=Lsp1 PE=1 SV=2	1483.39	902.01	550.573	1033.82	NaN	NaN	NaN	NaN	992.447	#DIV/0!	#DIV/0!	#DIV/0!
P21550	>sp|P21550|ENOB_MOUSE Beta-enolase OS=Mus musculus OX=10090 GN=Eno3 PE=1 SV=3	185.263	34292.2	35093	32011.1	NaN	NaN	NaN	NaN	25395.4	#DIV/0!	#DIV/0!	#DIV/0!
P21570	>sp|P21570|ANGI_MOUSE Angiogenin OS=Mus musculus OX=10090 GN=Ang PE=1 SV=1	889.962	4914.97	3205.91	7039.61	NaN	NaN	NaN	NaN	4012.61	#DIV/0!	#DIV/0!	#DIV/0!
P22777	>sp|P22777|PAI1_MOUSE Plasminogen activator inhibitor 1 OS=Mus musculus OX=10090 GN=Serpine1 PE=1 SV=1	805.45	650.212	573.723	1207.75	NaN	NaN	NaN	NaN	809.283	#DIV/0!	#DIV/0!	#DIV/0!
P34914	>sp|P34914|HYES_MOUSE Bifunctional epoxide hydrolase 2 OS=Mus musculus OX=10090 GN=Ephx2 PE=1 SV=2	257.458	2455.83	2041.89	1420.52	NaN	NaN	NaN	NaN	1543.92	#DIV/0!	#DIV/0!	#DIV/0!
A0A075B5S1	>tr|A0A075B5S1|A0A075B5S1_MOUSE Immunoglobulin heavy variable 9-1 OS=Mus musculus OX=10090 GN=Ighv9-1 PE=4 SV=1	NaN	1249.16	2352.79	1381.56	11382.2	9463.86	12324.9	2060.29	1661.17	8807.83	0.188601	0.049332
P47968	>sp|P47968|RPIA_MOUSE Ribose-5-phosphate isomerase OS=Mus musculus OX=10090 GN=Rpia PE=1 SV=2	4859.07	918.107	401.513	290.07	NaN	NaN	NaN	NaN	1617.19	#DIV/0!	#DIV/0!	#DIV/0!
A0A075B5S3	>tr|A0A075B5S3|A0A075B5S3_MOUSE Immunoglobulin heavy variable 14-4 OS=Mus musculus OX=10090 GN=Ighv14-4 PE=4 SV=1	NaN	NaN	NaN	NaN	NaN	NaN	NaN	NaN	#DIV/0!	#DIV/0!	#DIV/0!	#DIV/0!
P48759	>sp|P48759|PTX3_MOUSE Pentraxin-related protein PTX3 OS=Mus musculus OX=10090 GN=Ptx3 PE=1 SV=2	1286.27	1386.54	1738.32	1394.73	NaN	NaN	NaN	NaN	1451.46	#DIV/0!	#DIV/0!	#DIV/0!
A0A075B5S9	>tr|A0A075B5S9|A0A075B5S9_MOUSE Immunoglobulin heavy variable 9-4 OS=Mus musculus OX=10090 GN=Ighv9-4 PE=4 SV=1	NaN	NaN	NaN	748.442	362.756	9233.8	1963.66	608.362	748.442	3042.14	0.246025	#DIV/0!
A0A075B5T0	>tr|A0A075B5T0|A0A075B5T0_MOUSE Immunoglobulin heavy variable V3-8 (Fragment) OS=Mus musculus OX=10090 GN=Ighv3-8 PE=4 SV=2	NaN	NaN	NaN	NaN	NaN	NaN	NaN	NaN	#DIV/0!	#DIV/0!	#DIV/0!	#DIV/0!
P49429	>sp|P49429|HPPD_MOUSE 4-hydroxyphenylpyruvate dioxygenase OS=Mus musculus OX=10090 GN=Hpd PE=1 SV=3	2461.96	10124.8	9412.93	6346.47	NaN	NaN	NaN	NaN	7086.53	#DIV/0!	#DIV/0!	#DIV/0!
P56375	>sp|P56375|ACYP2_MOUSE Acylphosphatase-2 OS=Mus musculus OX=10090 GN=Acyp2 PE=1 SV=2	2968.84	9895.05	6353.14	5168.82	NaN	NaN	NaN	NaN	6096.46	#DIV/0!	#DIV/0!	#DIV/0!
P56376	>sp|P56376|ACYP1_MOUSE Acylphosphatase-1 OS=Mus musculus OX=10090 GN=Acyp1 PE=1 SV=2	2526.47	689.538	267.361	283.927	NaN	NaN	NaN	NaN	941.824	#DIV/0!	#DIV/0!	#DIV/0!
P56812	>sp|P56812|PDCD5_MOUSE Programmed cell death protein 5 OS=Mus musculus OX=10090 GN=Pdcd5 PE=1 SV=3	3527.29	1251.23	274.344	270.661	NaN	NaN	NaN	NaN	1330.88	#DIV/0!	#DIV/0!	#DIV/0!
A0A075B5T6	>tr|A0A075B5T6|A0A075B5T6_MOUSE Immunoglobulin heavy variable V10-3 (Fragment) OS=Mus musculus OX=10090 GN=Ighv10-3 PE=4 SV=1	NaN	382.669	271.999	NaN	NaN	3228.63	279.031	566.324	327.334	1358	0.241042	0.45791
A0A075B5T9	>tr|A0A075B5T9|A0A075B5T9_MOUSE Immunoglobulin heavy variable V1-9 OS=Mus musculus OX=10090 GN=Ighv1-9 PE=4 SV=1	250.4	NaN	1065.57	NaN	NaN	3097.53	2061.08	1769.01	657.986	2309.21	0.28494	0.0713181
A0A075B5V3	>tr|A0A075B5V3|A0A075B5V3_MOUSE Immunoglobulin heavy variable 1-36 OS=Mus musculus OX=10090 GN=Ighv1-36 PE=4 SV=1	NaN	NaN	NaN	NaN	NaN	NaN	NaN	NaN	#DIV/0!	#DIV/0!	#DIV/0!	#DIV/0!
P61458	>sp|P61458|PHS_MOUSE Pterin-4-alpha-carbinolamine dehydratase OS=Mus musculus OX=10090 GN=Pcbd1 PE=1 SV=2	932.111	4455.18	5152.69	2001.14	NaN	NaN	NaN	NaN	3135.28	#DIV/0!	#DIV/0!	#DIV/0!
Q3T9E4;Q62293	>sp|Q3T9E4|TGTP2_MOUSE T-cell-specific guanine nucleotide triphosphate-binding protein 2 OS=Mus musculus OX=10090 GN=Tgtp2 PE=1 SV=2;>sp|Q62293|TGTP1_MOUSE T-cell-specific guanine nucleotide triphosphate-binding protein 1 OS=Mus musculus OX=10090 GN=Tgtp1 PE=1 SV=1	5785.06	3049.19	1980.54	1091.44	NaN	NaN	NaN	NaN	2976.56	#DIV/0!	#DIV/0!	#DIV/0!
Q3TMH2	>sp|Q3TMH2|SCRN3_MOUSE Secernin-3 OS=Mus musculus OX=10090 GN=Scrn3 PE=1 SV=1	3867.13	701.85	242.218	331.446	NaN	NaN	NaN	NaN	1285.66	#DIV/0!	#DIV/0!	#DIV/0!
A0A075B5V9	>tr|A0A075B5V9|A0A075B5V9_MOUSE Immunoglobulin heavy variable 1-49 OS=Mus musculus OX=10090 GN=Ighv1-49 PE=4 SV=1	NaN	NaN	511.65	NaN	2905.68	555.994	1938.56	NaN	511.65	1800.08	0.284238	#DIV/0!
A0A075B5W5	>tr|A0A075B5W5|A0A075B5W5_MOUSE Immunoglobulin heavy variable V1-54 (Fragment) OS=Mus musculus OX=10090 GN=Ighv1-54 PE=4 SV=1	1261.06	NaN	2532.83	NaN	3000.69	2291.8	1216.35	3104.36	1896.95	2403.3	0.789308	0.541569
Q3TRM8	>sp|Q3TRM8|HXK3_MOUSE Hexokinase-3 OS=Mus musculus OX=10090 GN=Hk3 PE=1 SV=2	242.296	60.4298	112.598	137.787	NaN	NaN	NaN	NaN	138.278	#DIV/0!	#DIV/0!	#DIV/0!
A0A075B5X0	>tr|A0A075B5X0|A0A075B5X0_MOUSE Immunoglobulin heavy variable V1-59 OS=Mus musculus OX=10090 GN=Ighv1-59 PE=4 SV=1	3035.39	NaN	1040.23	NaN	NaN	NaN	2190.89	6617.62	2037.81	4404.25	0.462691	0.432498
Q3U5Q7	>sp|Q3U5Q7|CMPK2_MOUSE UMP-CMP kinase 2, mitochondrial OS=Mus musculus OX=10090 GN=Cmpk2 PE=1 SV=2	15057.8	2271.55	1217.12	704.24	NaN	NaN	NaN	NaN	4812.68	#DIV/0!	#DIV/0!	#DIV/0!
Q3UGR5	>sp|Q3UGR5|HDHD2_MOUSE Haloacid dehalogenase-like hydrolase domain-containing protein 2 OS=Mus musculus OX=10090 GN=Hdhd2 PE=1 SV=2	1833.2	1766.09	932.978	717.431	NaN	NaN	NaN	NaN	1312.43	#DIV/0!	#DIV/0!	#DIV/0!
Q60754	>sp|Q60754|MARCO_MOUSE Macrophage receptor MARCO OS=Mus musculus OX=10090 GN=Marco PE=1 SV=1	425.161	539.013	550.102	561.324	NaN	NaN	NaN	NaN	518.9	#DIV/0!	#DIV/0!	#DIV/0!
A0A075B663;P01723;P01726;P01727;P01728;P01729	>tr|A0A075B663|A0A075B663_MOUSE Immunoglobulin lambda variable 1 (Fragment) OS=Mus musculus OX=10090 GN=Iglv1 PE=4 SV=1;>sp|P01723|LV1A_MOUSE Ig lambda-1 chain V region OS=Mus musculus OX=10090 PE=1 SV=2;>sp|P01726|LV1D_MOUSE Ig lambda-1 chain V region H2020 OS=Mus musculus OX=10090 PE=1 SV=1;>sp|P01727|LV1E_MOUSE Ig lambda-1 chain V region S43 OS=Mus musculus OX=10090 PE=1 SV=1;>sp|P01728|LV2A_M…	131156	NaN	265722	208504	NaN	364962	NaN	192779	201794	278871	0.723612	0.414344
Q61107	>sp|Q61107|GBP4_MOUSE Guanylate-binding protein 4 OS=Mus musculus OX=10090 GN=Gbp4 PE=1 SV=1	385.991	257.715	712.744	522.309	NaN	NaN	NaN	NaN	469.69	#DIV/0!	#DIV/0!	#DIV/0!
Q61425	>sp|Q61425|HCDH_MOUSE Hydroxyacyl-coenzyme A dehydrogenase, mitochondrial OS=Mus musculus OX=10090 GN=Hadh PE=1 SV=2	113.348	1244.29	839.182	813.578	NaN	NaN	NaN	NaN	752.599	#DIV/0!	#DIV/0!	#DIV/0!
Q64374	>sp|Q64374|RGN_MOUSE Regucalcin OS=Mus musculus OX=10090 GN=Rgn PE=1 SV=1	301.734	7783.65	1424.2	1401.33	NaN	NaN	NaN	NaN	2727.73	#DIV/0!	#DIV/0!	#DIV/0!
A0A075B6A7	>tr|A0A075B6A7|A0A075B6A7_MOUSE Immunoglobulin heavy variable 2-6 (Fragment) OS=Mus musculus OX=10090 GN=Ighv2-6 PE=4 SV=1	NaN	479.575	NaN	1237.37	2760.85	1082.41	1513.67	979.132	858.472	1584.02	0.541959	0.330704
Q64471	>sp|Q64471|GSTT1_MOUSE Glutathione S-transferase theta-1 OS=Mus musculus OX=10090 GN=Gstt1 PE=1 SV=4	3578.57	1965.43	1389.14	1388.48	NaN	NaN	NaN	NaN	2080.4	#DIV/0!	#DIV/0!	#DIV/0!
A0A0A6YVU8;Q9JKV1	>tr|A0A0A6YVU8|A0A0A6YVU8_MOUSE Predicted pseudogene 9774 OS=Mus musculus OX=10090 GN=Gm9774 PE=3 SV=1;>sp|Q9JKV1|ADRM1_MOUSE Proteasomal ubiquitin receptor ADRM1 OS=Mus musculus OX=10090 GN=Adrm1 PE=1 SV=2	254.46	NaN	NaN	NaN	NaN	NaN	NaN	NaN	254.46	#DIV/0!	#DIV/0!	#DIV/0!
Q6UGQ3	>sp|Q6UGQ3|SG2B2_MOUSE Secretoglobin family 2B member 2 OS=Mus musculus OX=10090 GN=Scgb2b2 PE=2 SV=1	1155.94	999.283	596.446	544.042	NaN	NaN	NaN	NaN	823.929	#DIV/0!	#DIV/0!	#DIV/0!
Q71RI9	>sp|Q71RI9|KAT3_MOUSE Kynurenine--oxoglutarate transaminase 3 OS=Mus musculus OX=10090 GN=Kyat3 PE=1 SV=1	364.824	1050.73	1376.5	1096	NaN	NaN	NaN	NaN	972.013	#DIV/0!	#DIV/0!	#DIV/0!
A0A0A6YWU3	>tr|A0A0A6YWU3|A0A0A6YWU3_MOUSE Immunoglobulin heavy variable V6-7 (Fragment) OS=Mus musculus OX=10090 GN=Ighv6-7 PE=4 SV=1	NaN	3827.05	NaN	NaN	1323.06	NaN	NaN	NaN	3827.05	1323.06	2.89258	#DIV/0!
Q7TMR0	>sp|Q7TMR0|PCP_MOUSE Lysosomal Pro-X carboxypeptidase OS=Mus musculus OX=10090 GN=Prcp PE=1 SV=2	129.17	165.413	253.728	36.5552	NaN	NaN	NaN	NaN	146.217	#DIV/0!	#DIV/0!	#DIV/0!
Q80X19	>sp|Q80X19|COEA1_MOUSE Collagen alpha-1(XIV) chain OS=Mus musculus OX=10090 GN=Col14a1 PE=1 SV=2	1104.22	391.941	413.917	489.116	NaN	NaN	NaN	NaN	599.798	#DIV/0!	#DIV/0!	#DIV/0!
Q80X81	>tr|Q80X81|Q80X81_MOUSE Acetyl-Coenzyme A acetyltransferase 3 OS=Mus musculus OX=10090 GN=Acat3 PE=1 SV=1	1078.77	3305.26	3995	2873.1	NaN	NaN	NaN	NaN	2813.03	#DIV/0!	#DIV/0!	#DIV/0!
Q8BH64	>sp|Q8BH64|EHD2_MOUSE EH domain-containing protein 2 OS=Mus musculus OX=10090 GN=Ehd2 PE=1 SV=1	1419.53	2435.62	1636.05	2343.74	NaN	NaN	NaN	NaN	1958.73	#DIV/0!	#DIV/0!	#DIV/0!
Q8BHA3	>sp|Q8BHA3|DTD2_MOUSE D-aminoacyl-tRNA deacylase 2 OS=Mus musculus OX=10090 GN=Dtd2 PE=1 SV=1	2562.69	118.097	252.351	290.757	NaN	NaN	NaN	NaN	805.974	#DIV/0!	#DIV/0!	#DIV/0!
Q8BK62	>sp|Q8BK62|OLFL3_MOUSE Olfactomedin-like protein 3 OS=Mus musculus OX=10090 GN=Olfml3 PE=2 SV=2	1485.56	1136.21	1572.76	1070.95	NaN	NaN	NaN	NaN	1316.37	#DIV/0!	#DIV/0!	#DIV/0!
Q8CIE0	>sp|Q8CIE0|SPA11_MOUSE Serpin A11 OS=Mus musculus OX=10090 GN=Serpina11 PE=2 SV=1	239.43	757.69	1238.41	661.324	NaN	NaN	NaN	NaN	724.213	#DIV/0!	#DIV/0!	#DIV/0!
A0A0B4J1H9	>tr|A0A0B4J1H9|A0A0B4J1H9_MOUSE Immunoglobulin kappa variable 1-132 (Fragment) OS=Mus musculus OX=10090 GN=Igkv1-132 PE=1 SV=1	NaN	NaN	NaN	NaN	1328.89	NaN	NaN	NaN	#DIV/0!	1328.89	#DIV/0!	#DIV/0!
Q8CIN4	>sp|Q8CIN4|PAK2_MOUSE Serine/threonine-protein kinase PAK 2 OS=Mus musculus OX=10090 GN=Pak2 PE=1 SV=1	4230.36	604.698	737.952	400.632	NaN	NaN	NaN	NaN	1493.41	#DIV/0!	#DIV/0!	#DIV/0!
Q8K183	>sp|Q8K183|PDXK_MOUSE Pyridoxal kinase OS=Mus musculus OX=10090 GN=Pdxk PE=1 SV=1	1398.53	1073.63	1134.73	932.924	NaN	NaN	NaN	NaN	1134.95	#DIV/0!	#DIV/0!	#DIV/0!
A0A0B4J1I5	>tr|A0A0B4J1I5|A0A0B4J1I5_MOUSE Immunoglobulin kappa chain variable 4-70 (Fragment) OS=Mus musculus OX=10090 GN=Igkv4-70 PE=4 SV=1	NaN	NaN	91.7501	NaN	NaN	NaN	NaN	NaN	91.7501	#DIV/0!	#DIV/0!	#DIV/0!
A0A0B4J1J1	>tr|A0A0B4J1J1|A0A0B4J1J1_MOUSE Immunoglobulin kappa chain variable 5-45 (Fragment) OS=Mus musculus OX=10090 GN=Igkv5-45 PE=1 SV=1	NaN	NaN	NaN	940.615	NaN	NaN	1581.73	NaN	940.615	1581.73	0.594674	#DIV/0!
Q8QZR5	>sp|Q8QZR5|ALAT1_MOUSE Alanine aminotransferase 1 OS=Mus musculus OX=10090 GN=Gpt PE=1 SV=3	397.675	1883.21	1627.13	952.08	NaN	NaN	NaN	NaN	1215.02	#DIV/0!	#DIV/0!	#DIV/0!
Q8VC12	>sp|Q8VC12|HUTU_MOUSE Urocanate hydratase OS=Mus musculus OX=10090 GN=Uroc1 PE=1 SV=2	1170.01	4155.98	4446.66	3380.26	NaN	NaN	NaN	NaN	3288.23	#DIV/0!	#DIV/0!	#DIV/0!
Q8VC30	>sp|Q8VC30|TKFC_MOUSE Triokinase/FMN cyclase OS=Mus musculus OX=10090 GN=Tkfc PE=1 SV=1	1234.44	3150.33	2427.82	1683.05	NaN	NaN	NaN	NaN	2123.91	#DIV/0!	#DIV/0!	#DIV/0!
Q8VCC9	>sp|Q8VCC9|SPON1_MOUSE Spondin-1 OS=Mus musculus OX=10090 GN=Spon1 PE=1 SV=1	1943.76	2939.08	2435.21	5158.62	NaN	NaN	NaN	NaN	3119.17	#DIV/0!	#DIV/0!	#DIV/0!
Q8VCN5	>sp|Q8VCN5|CGL_MOUSE Cystathionine gamma-lyase OS=Mus musculus OX=10090 GN=Cth PE=1 SV=1	337.163	2859.01	2402.84	1780.99	NaN	NaN	NaN	NaN	1845	#DIV/0!	#DIV/0!	#DIV/0!
A0A0B4J1M0	>tr|A0A0B4J1M0|A0A0B4J1M0_MOUSE Immunoglobulin heavy variable 1-77 OS=Mus musculus OX=10090 GN=Ighv1-77 PE=1 SV=1	NaN	168.18	985.007	1069.58	NaN	153.089	NaN	NaN	740.923	153.089	4.83982	#DIV/0!
Q8VDI7	>sp|Q8VDI7|UBAC1_MOUSE Ubiquitin-associated domain-containing protein 1 OS=Mus musculus OX=10090 GN=Ubac1 PE=1 SV=2	7189.36	1951.66	506.173	881.903	NaN	NaN	NaN	NaN	2632.27	#DIV/0!	#DIV/0!	#DIV/0!
A0A0G2JDU0	>tr|A0A0G2JDU0|A0A0G2JDU0_MOUSE Immunoglobulin kappa variable 8-34 (Fragment) OS=Mus musculus OX=10090 GN=Igkv8-34 PE=4 SV=4	NaN	NaN	NaN	NaN	NaN	NaN	NaN	NaN	#DIV/0!	#DIV/0!	#DIV/0!	#DIV/0!
Q8VDK1	>sp|Q8VDK1|NIT1_MOUSE Deaminated glutathione amidase OS=Mus musculus OX=10090 GN=Nit1 PE=1 SV=2	1840.01	889.429	972.805	894.497	NaN	NaN	NaN	NaN	1149.19	#DIV/0!	#DIV/0!	#DIV/0!
A0A0N4SVP8;E9PV04;Q91VC3	>tr|A0A0N4SVP8|A0A0N4SVP8_MOUSE RNA helicase OS=Mus musculus OX=10090 GN=Eif4a3l2 PE=3 SV=1;>tr|E9PV04|E9PV04_MOUSE RNA helicase OS=Mus musculus OX=10090 GN=Eif4a3l1 PE=3 SV=2;>sp|Q91VC3|IF4A3_MOUSE Eukaryotic initiation factor 4A-III OS=Mus musculus OX=10090 GN=Eif4a3 PE=1 SV=3	NaN	NaN	404.361	NaN	NaN	NaN	NaN	2995.6	404.361	2995.6	0.134985	#DIV/0!
A0A0U1RNF2	>tr|A0A0U1RNF2|A0A0U1RNF2_MOUSE Leucine carboxyl methyltransferase 1 OS=Mus musculus OX=10090 GN=Lcmt1 PE=1 SV=1	1126.56	99.0977	NaN	NaN	NaN	NaN	NaN	757.529	612.829	757.529	0.808984	#DIV/0!
A0A140T8M0	>tr|A0A140T8M0|A0A140T8M0_MOUSE Immunoglobulin kappa variable 1-117 (Fragment) OS=Mus musculus OX=10090 GN=Igkv1-117 PE=4 SV=2	1976.63	NaN	NaN	NaN	4190.49	1264.5	2158.71	2969.76	1976.63	2645.86	0.747063	#DIV/0!
Q8VDQ1	>sp|Q8VDQ1|PTGR2_MOUSE Prostaglandin reductase 2 OS=Mus musculus OX=10090 GN=Ptgr2 PE=1 SV=2	944.367	528.291	208.941	132.082	NaN	NaN	NaN	NaN	453.42	#DIV/0!	#DIV/0!	#DIV/0!
Q91X83	>sp|Q91X83|METK1_MOUSE S-adenosylmethionine synthase isoform type-1 OS=Mus musculus OX=10090 GN=Mat1a PE=1 SV=1	198.108	3852.84	2829.95	1995.95	NaN	NaN	NaN	NaN	2219.21	#DIV/0!	#DIV/0!	#DIV/0!
A0A140T8M4	>tr|A0A140T8M4|A0A140T8M4_MOUSE Immunoglobulin kappa variable 8-19 OS=Mus musculus OX=10090 GN=Igkv8-19 PE=1 SV=2	NaN	5879.2	5828.87	1062.35	NaN	3735.93	2331.28	1445.21	4256.81	2504.14	1.69991	0.368541
Q91X91	>sp|Q91X91|NADC_MOUSE Nicotinate-nucleotide pyrophosphorylase [carboxylating] OS=Mus musculus OX=10090 GN=Qprt PE=1 SV=1	108.898	458.491	333.701	265.674	NaN	NaN	NaN	NaN	291.691	#DIV/0!	#DIV/0!	#DIV/0!
Q91Z40	>sp|Q91Z40|GBP7_MOUSE Guanylate-binding protein 7 OS=Mus musculus OX=10090 GN=Gbp7 PE=1 SV=2	5194.3	1071.42	398.63	494.951	NaN	NaN	NaN	NaN	1789.82	#DIV/0!	#DIV/0!	#DIV/0!
Q924M7	>sp|Q924M7|MPI_MOUSE Mannose-6-phosphate isomerase OS=Mus musculus OX=10090 GN=Mpi PE=1 SV=1	645.736	1214.33	902.275	416.866	NaN	NaN	NaN	NaN	794.801	#DIV/0!	#DIV/0!	#DIV/0!
Q99KP3	>sp|Q99KP3|CRYL1_MOUSE Lambda-crystallin homolog OS=Mus musculus OX=10090 GN=Cryl1 PE=1 SV=3	3390.04	2084.92	1363.7	1237.06	NaN	NaN	NaN	NaN	2018.93	#DIV/0!	#DIV/0!	#DIV/0!
Q9DBA8	>sp|Q9DBA8|HUTI_MOUSE Probable imidazolonepropionase OS=Mus musculus OX=10090 GN=Amdhd1 PE=1 SV=1	595.249	846.188	1089.66	890.742	NaN	NaN	NaN	NaN	855.459	#DIV/0!	#DIV/0!	#DIV/0!
A0A140T8P1	>tr|A0A140T8P1|A0A140T8P1_MOUSE Immunoglobulin kappa variable 6-14 (Fragment) OS=Mus musculus OX=10090 GN=Igkv6-14 PE=4 SV=2	NaN	1056.14	NaN	NaN	NaN	5582.05	3308.75	1305.71	1056.14	3398.84	0.310736	#DIV/0!
A0A140T8P4	>tr|A0A140T8P4|A0A140T8P4_MOUSE Immunoglobulin kappa variable 3-9 (Fragment) OS=Mus musculus OX=10090 GN=Igkv3-9 PE=4 SV=2	231.68	1132.27	255.467	NaN	NaN	1414.86	2824.95	339.556	539.805	1526.46	0.353633	0.273652
A0A140T8P5	>tr|A0A140T8P5|A0A140T8P5_MOUSE Immunoglobulin kappa chain variable 8-24 (Fragment) OS=Mus musculus OX=10090 GN=Igkv8-24 PE=4 SV=2	23218.5	NaN	NaN	NaN	75093.8	NaN	NaN	28762.4	23218.5	51928.1	0.447127	#DIV/0!
Q9DBB8	>sp|Q9DBB8|DHDH_MOUSE Trans-1,2-dihydrobenzene-1,2-diol dehydrogenase OS=Mus musculus OX=10090 GN=Dhdh PE=1 SV=1	407.979	1718.36	1639.99	1460.03	NaN	NaN	NaN	NaN	1306.59	#DIV/0!	#DIV/0!	#DIV/0!
Q9DBE0	>sp|Q9DBE0|CSAD_MOUSE Cysteine sulfinic acid decarboxylase OS=Mus musculus OX=10090 GN=Csad PE=1 SV=1	402.799	1498.87	2077.11	1048.9	NaN	NaN	NaN	NaN	1256.92	#DIV/0!	#DIV/0!	#DIV/0!
A0A140T8T4;P51410	>tr|A0A140T8T4|A0A140T8T4_MOUSE 60S ribosomal protein L9 OS=Mus musculus OX=10090 GN=Rpl9-ps6 PE=3 SV=1;>sp|P51410|RL9_MOUSE 60S ribosomal protein L9 OS=Mus musculus OX=10090 GN=Rpl9 PE=1 SV=2	3812.42	99.3501	NaN	NaN	NaN	NaN	NaN	1101	1955.88	1101	1.77646	#DIV/0!
Q9DCG6	>sp|Q9DCG6|PBLD1_MOUSE Phenazine biosynthesis-like domain-containing protein 1 OS=Mus musculus OX=10090 GN=Pbld1 PE=1 SV=2	553.672	2116.65	2460.29	1411.24	NaN	NaN	NaN	NaN	1635.46	#DIV/0!	#DIV/0!	#DIV/0!
Q9EPB4	>sp|Q9EPB4|ASC_MOUSE Apoptosis-associated speck-like protein containing a CARD OS=Mus musculus OX=10090 GN=Pycard PE=1 SV=1	1948.63	911.813	280.892	339.699	NaN	NaN	NaN	NaN	870.258	#DIV/0!	#DIV/0!	#DIV/0!
A0A286YDU8	>tr|A0A286YDU8|A0A286YDU8_MOUSE Coiled-coil and C2 domain-containing 2B OS=Mus musculus OX=10090 GN=Cc2d2b PE=1 SV=1	3035.44	435.356	NaN	NaN	NaN	NaN	NaN	1213.21	1735.4	1213.21	1.43041	#DIV/0!
A0A2I3BPG9;P83882	>tr|A0A2I3BPG9|A0A2I3BPG9_MOUSE Ribosomal protein L36A, pseudogene 1 OS=Mus musculus OX=10090 GN=Rpl36a-ps1 PE=3 SV=1;>sp|P83882|RL36A_MOUSE 60S ribosomal protein L36a OS=Mus musculus OX=10090 GN=Rpl36a PE=3 SV=2	187.129	NaN	NaN	NaN	NaN	NaN	NaN	NaN	187.129	#DIV/0!	#DIV/0!	#DIV/0!
A0A2R8VH94	>tr|A0A2R8VH94|A0A2R8VH94_MOUSE Transmembrame protein 274 OS=Mus musculus OX=10090 GN=Tmem274 PE=4 SV=1	NaN	NaN	NaN	NaN	NaN	NaN	NaN	NaN	#DIV/0!	#DIV/0!	#DIV/0!	#DIV/0!
Q9EQ80	>sp|Q9EQ80|NIF3L_MOUSE NIF3-like protein 1 OS=Mus musculus OX=10090 GN=Nif3l1 PE=1 SV=4	6139.17	1885.35	1041.81	983.222	NaN	NaN	NaN	NaN	2512.39	#DIV/0!	#DIV/0!	#DIV/0!
Q9JK53	>sp|Q9JK53|PRELP_MOUSE Prolargin OS=Mus musculus OX=10090 GN=Prelp PE=1 SV=2	859.09	2379.48	1045.27	2081.33	NaN	NaN	NaN	NaN	1591.29	#DIV/0!	#DIV/0!	#DIV/0!
A0A5F8MPH8	>tr|A0A5F8MPH8|A0A5F8MPH8_MOUSE Tenascin XB OS=Mus musculus OX=10090 GN=Tnxb PE=1 SV=1	NaN	928.553	662.301	735.261	1311.59	1362.6	1360.55	739.197	775.372	1193.48	0.64967	0.0808982
Q9JK81	>sp|Q9JK81|MYG1_MOUSE MYG1 exonuclease OS=Mus musculus OX=10090 GN=Myg1 PE=1 SV=1	2729.75	242.371	250.136	229.227	NaN	NaN	NaN	NaN	862.871	#DIV/0!	#DIV/0!	#DIV/0!
A2A8L5	>sp|A2A8L5|PTPRF_MOUSE Receptor-type tyrosine-protein phosphatase F OS=Mus musculus OX=10090 GN=Ptprf PE=1 SV=1	NaN	424.821	399.804	500.06	NaN	NaN	NaN	NaN	441.562	#DIV/0!	#DIV/0!	#DIV/0!
A2AAE1	>sp|A2AAE1|K1109_MOUSE Transmembrane protein KIAA1109 OS=Mus musculus OX=10090 GN=Kiaa1109 PE=1 SV=4	NaN	183.792	NaN	241.768	875.644	NaN	1174.85	554.596	212.78	868.364	0.245036	0.0665609
Q9QXD6	>sp|Q9QXD6|F16P1_MOUSE Fructose-1,6-bisphosphatase 1 OS=Mus musculus OX=10090 GN=Fbp1 PE=1 SV=3	754.84	3598.84	3429.05	3002.31	NaN	NaN	NaN	NaN	2696.26	#DIV/0!	#DIV/0!	#DIV/0!
A2AEN9	>tr|A2AEN9|A2AEN9_MOUSE Predicted gene 5938 OS=Mus musculus OX=10090 GN=Gm5938 PE=1 SV=1	1907.94	NaN	NaN	NaN	NaN	2594.82	NaN	788.522	1907.94	1691.67	1.12784	#DIV/0!
Q9QXE0	>sp|Q9QXE0|HACL1_MOUSE 2-hydroxyacyl-CoA lyase 1 OS=Mus musculus OX=10090 GN=Hacl1 PE=1 SV=2	193.208	958.565	1134.45	458.656	NaN	NaN	NaN	NaN	686.221	#DIV/0!	#DIV/0!	#DIV/0!
A2AG06	>sp|A2AG06|MEIOC_MOUSE Meiosis-specific coiled-coil domain-containing protein MEIOC OS=Mus musculus OX=10090 GN=Meioc PE=1 SV=1	NaN	17759.7	15289.3	13213.2	NaN	NaN	NaN	1361.84	15420.8	1361.84	11.3234	#DIV/0!
A2AJD1	>tr|A2AJD1|A2AJD1_MOUSE BPI fold-containing family B, member 9B OS=Mus musculus OX=10090 GN=Bpifb9b PE=2 SV=1	549.495	NaN	NaN	NaN	NaN	NaN	NaN	NaN	549.495	#DIV/0!	#DIV/0!	#DIV/0!
A2AN08	>sp|A2AN08|UBR4_MOUSE E3 ubiquitin-protein ligase UBR4 OS=Mus musculus OX=10090 GN=Ubr4 PE=1 SV=1	3797.88	496.415	NaN	NaN	NaN	NaN	NaN	578.075	2147.15	578.075	3.71431	#DIV/0!
A2ANY6	>tr|A2ANY6|A2ANY6_MOUSE Midasin OS=Mus musculus OX=10090 GN=Mdn1 PE=1 SV=1	NaN	NaN	NaN	NaN	NaN	NaN	NaN	834.635	#DIV/0!	834.635	#DIV/0!	#DIV/0!
A2AQ07	>sp|A2AQ07|TBB1_MOUSE Tubulin beta-1 chain OS=Mus musculus OX=10090 GN=Tubb1 PE=1 SV=1	370.899	NaN	NaN	8944.79	1748.71	5165.27	2092.92	24506	4657.84	8378.22	0.555946	0.686198
Q9QXF8	>sp|Q9QXF8|GNMT_MOUSE Glycine N-methyltransferase OS=Mus musculus OX=10090 GN=Gnmt PE=1 SV=3	2713.74	5678.84	6979.11	3913.93	NaN	NaN	NaN	NaN	4821.4	#DIV/0!	#DIV/0!	#DIV/0!
A2AVA0	>sp|A2AVA0|SVEP1_MOUSE Sushi, von Willebrand factor type A, EGF and pentraxin domain-containing protein 1 OS=Mus musculus OX=10090 GN=Svep1 PE=1 SV=1	NaN	NaN	NaN	135.782	NaN	NaN	NaN	NaN	135.782	#DIV/0!	#DIV/0!	#DIV/0!
Q9QZ85	>sp|Q9QZ85|IIGP1_MOUSE Interferon-inducible GTPase 1 OS=Mus musculus OX=10090 GN=Iigp1 PE=1 SV=2	2154.13	4986.02	3465.6	3233.4	NaN	NaN	NaN	NaN	3459.79	#DIV/0!	#DIV/0!	#DIV/0!
A2CG49	>sp|A2CG49|KALRN_MOUSE Kalirin OS=Mus musculus OX=10090 GN=Kalrn PE=1 SV=1	15348.1	NaN	419.351	670.256	NaN	407.665	NaN	2758.02	5479.23	1582.84	3.46164	0.587362
Q9R0E1	>sp|Q9R0E1|PLOD3_MOUSE Multifunctional procollagen lysine hydroxylase and glycosyltransferase LH3 OS=Mus musculus OX=10090 GN=Plod3 PE=1 SV=1	375.209	1071.41	883.937	679.896	NaN	NaN	NaN	NaN	752.612	#DIV/0!	#DIV/0!	#DIV/0!
Q9R0M5	>sp|Q9R0M5|TPK1_MOUSE Thiamin pyrophosphokinase 1 OS=Mus musculus OX=10090 GN=Tpk1 PE=1 SV=1	1490.39	619.241	278.624	888.21	NaN	NaN	NaN	NaN	819.117	#DIV/0!	#DIV/0!	#DIV/0!
A7UAK5	>tr|A7UAK5|A7UAK5_MOUSE 6-phosphofructo-2-kinase/fructose-2, 6-biphosphatase 3 splice variant 2 OS=Mus musculus OX=10090 GN=Pfkfb3 PE=1 SV=1	NaN	NaN	NaN	NaN	NaN	NaN	NaN	638.364	#DIV/0!	638.364	#DIV/0!	#DIV/0!
Q9WVL0	>sp|Q9WVL0|MAAI_MOUSE Maleylacetoacetate isomerase OS=Mus musculus OX=10090 GN=Gstz1 PE=1 SV=1	37.7853	870.996	598.686	418.42	NaN	NaN	NaN	NaN	481.472	#DIV/0!	#DIV/0!	#DIV/0!
A9Q7H1	>tr|A9Q7H1|A9Q7H1_MOUSE RIKEN cDNA 9830107B12 gene OS=Mus musculus OX=10090 GN=9830107B12Rik PE=2 SV=1	8870.66	6480.73	NaN	NaN	2870.03	3413.82	NaN	1490.9	7675.69	2591.58	2.96178	0.0218512
B1AUN2	>tr|B1AUN2|B1AUN2_MOUSE Eukaryotic translation initiation factor 2B, subunit 3 OS=Mus musculus OX=10090 GN=Eif2b3 PE=1 SV=1	1048.52	NaN	NaN	NaN	NaN	NaN	NaN	NaN	1048.52	#DIV/0!	#DIV/0!	#DIV/0!
B1AXH1	>sp|B1AXH1|NHSL2_MOUSE NHS-like protein 2 OS=Mus musculus OX=10090 GN=Nhsl2 PE=1 SV=2	NaN	212.704	659.759	335.47	NaN	NaN	2370.62	561.771	402.645	1466.2	0.274619	0.223823
B2RPU8	>tr|B2RPU8|B2RPU8_MOUSE SCAN domain containing 3 OS=Mus musculus OX=10090 GN=Zbed5 PE=1 SV=1	1091.26	NaN	NaN	NaN	NaN	NaN	NaN	NaN	1091.26	#DIV/0!	#DIV/0!	#DIV/0!
B2RPV6	>sp|B2RPV6|MMRN1_MOUSE Multimerin-1 OS=Mus musculus OX=10090 GN=Mmrn1 PE=1 SV=2	NaN	NaN	NaN	NaN	NaN	NaN	NaN	NaN	#DIV/0!	#DIV/0!	#DIV/0!	#DIV/0!
B2RQC6	>sp|B2RQC6|PYR1_MOUSE CAD protein OS=Mus musculus OX=10090 GN=Cad PE=1 SV=1	2681.36	184.561	NaN	NaN	NaN	NaN	NaN	1209.08	1432.96	1209.08	1.18516	#DIV/0!
Q9Z0E6	>sp|Q9Z0E6|GBP2_MOUSE Guanylate-binding protein 2 OS=Mus musculus OX=10090 GN=Gbp2 PE=1 SV=1	5683.51	4884.87	2959.12	3048.16	NaN	NaN	NaN	NaN	4143.92	#DIV/0!	#DIV/0!	#DIV/0!
Q9Z0S1	>sp|Q9Z0S1|BPNT1_MOUSE 3'(2'),5'-bisphosphate nucleotidase 1 OS=Mus musculus OX=10090 GN=Bpnt1 PE=1 SV=2	281.628	526.313	186.599	333.167	NaN	NaN	NaN	NaN	331.927	#DIV/0!	#DIV/0!	#DIV/0!
P05367	>sp|P05367|SAA2_MOUSE Serum amyloid A-2 protein OS=Mus musculus OX=10090 GN=Saa2 PE=1 SV=1	717042	1.21774e+06	1.13856e+06	1.01985e+06	581.905	NaN	NaN	226.763	1.0233e+06	404.334	2530.83	0.00343001
B2RXM6	>tr|B2RXM6|B2RXM6_MOUSE Ly6g6f protein OS=Mus musculus OX=10090 GN=Ly6g6f PE=1 SV=1	NaN	NaN	NaN	NaN	NaN	NaN	NaN	680.377	#DIV/0!	680.377	#DIV/0!	#DIV/0!
Q61646	>sp|Q61646|HPT_MOUSE Haptoglobin OS=Mus musculus OX=10090 GN=Hp PE=1 SV=1	6.37182e+06	13452038	13156508	12800278	9049.62	5342.68	8311.61	7629.53	1.14452e+07	7583.36	1509.25	0.000518618
P05366	>sp|P05366|SAA1_MOUSE Serum amyloid A-1 protein OS=Mus musculus OX=10090 GN=Saa1 PE=1 SV=2	325503	558708	404890	328103	396.301	604.026	902.735	554.346	404301	614.352	658.093	0.00031629
P11404	>sp|P11404|FABPH_MOUSE Fatty acid-binding protein, heart OS=Mus musculus OX=10090 GN=Fabp3 PE=1 SV=5	226.616	44122.9	32795.3	23618.3	NaN	251.986	182.841	81.1201	25190.8	171.982	146.473	0.0725128
C3VPR6	>sp|C3VPR6|NLRC5_MOUSE Protein NLRC5 OS=Mus musculus OX=10090 GN=Nlrc5 PE=1 SV=2	NaN	1164.48	1329.49	NaN	2569.62	3002.45	2460.55	1044.12	1246.98	2269.19	0.549529	0.185016
Cont_A0A3Q1M3L6	>tr|Cont_A0A3Q1M3L6|A0A3Q1M3L6_BOVIN Uncharacterized protein OS=Bos taurus OX=9913 PE=1 SV=1	NaN	813.32	1118.34	987.684	NaN	NaN	NaN	NaN	973.116	#DIV/0!	#DIV/0!	#DIV/0!
Cont_A2I7N1;Cont_A2I7N3;Cont_Q9TTE1	>sp|Cont_A2I7N1|SPA35_BOVIN Serpin A3-5 OS=Bos taurus OX=9913 GN=SERPINA3-5 PE=3 SV=1;>sp|Cont_A2I7N3|SPA37_BOVIN Serpin A3-7 OS=Bos taurus OX=9913 GN=SERPINA3-7 PE=3 SV=1;>sp|Cont_Q9TTE1|SPA31_BOVIN Serpin A3-1 OS=Bos taurus OX=9913 GN=SERPINA3-1 PE=1 SV=3	3000	1499.49	2170.39	NaN	NaN	NaN	NaN	NaN	2223.29	#DIV/0!	#DIV/0!	#DIV/0!
Cont_O95678	>sp|Cont_O95678|K2C75_HUMAN Keratin, type II cytoskeletal 75 OS=Homo sapiens OX=9606 GN=KRT75 PE=1 SV=2	NaN	NaN	1117.49	NaN	NaN	NaN	2144.12	7373.5	1117.49	4758.81	0.234825	#DIV/0!
P07310	>sp|P07310|KCRM_MOUSE Creatine kinase M-type OS=Mus musculus OX=10090 GN=Ckm PE=1 SV=1	219.079	51891.7	62631.3	58333.1	NaN	NaN	380.559	NaN	43268.8	380.559	113.698	#DIV/0!
Cont_P00698	>sp|Cont_P00698|LYSC_CHICK Lysozyme C OS=Gallus gallus OX=9031 GN=LYZ PE=1 SV=1	NaN	NaN	NaN	NaN	NaN	NaN	NaN	NaN	#DIV/0!	#DIV/0!	#DIV/0!	#DIV/0!
P07361	>sp|P07361|A1AG2_MOUSE Alpha-1-acid glycoprotein 2 OS=Mus musculus OX=10090 GN=Orm2 PE=1 SV=1	2.20748e+06	2.02208e+06	1.99176e+06	2116698	17987.7	21079.8	31137.4	16815.3	2.0845e+06	21755	95.817	1.1988e-08
P16015	>sp|P16015|CAH3_MOUSE Carbonic anhydrase 3 OS=Mus musculus OX=10090 GN=Ca3 PE=1 SV=3	765.756	33578.7	34323.2	32528.2	432.389	NaN	NaN	NaN	25299	432.389	58.5098	#DIV/0!
Cont_P02081	>sp|Cont_P02081|HBBF_BOVIN Hemoglobin fetal subunit beta OS=Bos taurus OX=9913 PE=1 SV=1	223424	NaN	NaN	20898.1	NaN	13183.8	10019.5	8860.83	122161	10688	11.4297	0.236288
Cont_P02441	>sp|Cont_P02441|KRA3_SHEEP Keratin, high-sulfur matrix protein, IIIA3 OS=Ovis aries OX=9940 PE=1 SV=1	NaN	NaN	1364.62	1651.29	4769.82	NaN	NaN	224147	1507.96	114458	0.0131747	0.411373
Q91YI0	>sp|Q91YI0|ARLY_MOUSE Argininosuccinate lyase OS=Mus musculus OX=10090 GN=Asl PE=1 SV=1	3136.54	9062.55	10843.9	6242.72	NaN	NaN	NaN	157.399	7321.42	157.399	46.5149	#DIV/0!
Cont_P02465	>sp|Cont_P02465|CO1A2_BOVIN Collagen alpha-2(I) chain OS=Bos taurus OX=9913 GN=COL1A2 PE=1 SV=2	1037.81	360.438	160.513	NaN	5706.58	1701.74	2650.37	2328.77	519.586	3096.87	0.167778	0.0624039
Q3U0A6	>tr|Q3U0A6|Q3U0A6_MOUSE Globin d1 OS=Mus musculus OX=10090 GN=Hbq1b PE=1 SV=1	20781.7	647.196	408.409	364.835	NaN	12.5902	179.981	192.137	5550.54	128.236	43.2837	0.408149
Cont_P02534	>sp|Cont_P02534|K1M1_SHEEP Keratin, type I microfibrillar 48 kDa, component 8C-1 OS=Ovis aries OX=9940 PE=1 SV=2	NaN	NaN	1395.82	1635.67	924.627	NaN	NaN	111074	1515.74	55999.4	0.0270671	0.426804
O89017	>sp|O89017|LGMN_MOUSE Legumain OS=Mus musculus OX=10090 GN=Lgmn PE=1 SV=1	843.375	4172.49	1574.23	2684.13	92.79	NaN	66.523	NaN	2318.56	79.6565	29.1069	0.10848
P36993	>sp|P36993|PPM1B_MOUSE Protein phosphatase 1B OS=Mus musculus OX=10090 GN=Ppm1b PE=1 SV=1	3102.84	663.403	538.356	524.543	NaN	NaN	NaN	45.3851	1207.29	45.3851	26.6009	#DIV/0!
Q9JM99	>sp|Q9JM99|PRG4_MOUSE Proteoglycan 4 OS=Mus musculus OX=10090 GN=Prg4 PE=1 SV=2	19866.5	64994.7	57640.6	56833	3468.72	1263.81	2356.73	856.945	49833.7	1986.55	25.0855	0.00331517
P97821	>sp|P97821|CATC_MOUSE Dipeptidyl peptidase 1 OS=Mus musculus OX=10090 GN=Ctsc PE=1 SV=1	3227.61	7866.03	5888.81	6712.51	NaN	212.467	362.038	144.63	5923.74	239.712	24.712	0.00460403
Cont_P02663	>sp|Cont_P02663|CASA2_BOVIN Alpha-S2-casein OS=Bos taurus OX=9913 GN=CSN1S2 PE=1 SV=2	NaN	1309.86	NaN	816.219	485.395	NaN	650.34	1968.74	1063.04	1034.83	1.02726	0.967266
Cont_P02666	>sp|Cont_P02666|CASB_BOVIN Beta-casein OS=Bos taurus OX=9913 GN=CSN2 PE=1 SV=2	NaN	NaN	NaN	NaN	NaN	NaN	NaN	NaN	#DIV/0!	#DIV/0!	#DIV/0!	#DIV/0!
Cont_P02668	>sp|Cont_P02668|CASK_BOVIN Kappa-casein OS=Bos taurus OX=9913 GN=CSN3 PE=1 SV=1	NaN	764.709	NaN	481.327	NaN	NaN	198.985	452.255	623.018	325.62	1.91333	0.25806
Cont_P02754	>sp|Cont_P02754|LACB_BOVIN Beta-lactoglobulin OS=Bos taurus OX=9913 GN=LGB PE=1 SV=3	55.0681	221.779	NaN	104.321	NaN	166.009	NaN	NaN	127.056	166.009	0.765358	#DIV/0!
P48193	>sp|P48193|EPB41_MOUSE Protein 4.1 OS=Mus musculus OX=10090 GN=Epb41 PE=1 SV=2	65797.4	796.342	650.905	544.28	NaN	782.613	465.567	874.186	16947.2	707.456	23.9552	0.437749
Q9ESY9	>sp|Q9ESY9|GILT_MOUSE Gamma-interferon-inducible lysosomal thiol reductase OS=Mus musculus OX=10090 GN=Ifi30 PE=1 SV=3	6205.41	18140.8	13261.9	15059	671.101	835.885	352.688	345.241	13166.8	551.229	23.8862	0.00249854
Q02357	>sp|Q02357|ANK1_MOUSE Ankyrin-1 OS=Mus musculus OX=10090 GN=Ank1 PE=1 SV=2	61664.4	858.985	480.108	300.155	317.356	881.994	1131.35	411.63	15825.9	685.583	23.0839	0.36005
Cont_P08727	>sp|Cont_P08727|K1C19_HUMAN Keratin, type I cytoskeletal 19 OS=Homo sapiens OX=9606 GN=KRT19 PE=1 SV=4	NaN	655.944	248.404	2535.05	NaN	NaN	NaN	12055	1146.47	12055	0.0951028	#DIV/0!
Cont_P08730;P08730	>sp|Cont_P08730|K1C13_MOUSE Keratin, type I cytoskeletal 13 OS=Mus musculus OX=10090 GN=Krt13 PE=1 SV=2;>sp|P08730|K1C13_MOUSE Keratin, type I cytoskeletal 13 OS=Mus musculus OX=10090 GN=Krt13 PE=1 SV=2	NaN	NaN	NaN	NaN	NaN	908.197	NaN	NaN	#DIV/0!	908.197	#DIV/0!	#DIV/0!
Q9R0Y5	>sp|Q9R0Y5|KAD1_MOUSE Adenylate kinase isoenzyme 1 OS=Mus musculus OX=10090 GN=Ak1 PE=1 SV=1	320.26	8058.3	6422.22	5384.74	NaN	NaN	NaN	222.884	5046.38	222.884	22.6413	#DIV/0!
Cont_P12035	>sp|Cont_P12035|K2C3_HUMAN Keratin, type II cytoskeletal 3 OS=Homo sapiens OX=9606 GN=KRT3 PE=1 SV=3	NaN	NaN	NaN	NaN	NaN	NaN	NaN	3012.41	#DIV/0!	3012.41	#DIV/0!	#DIV/0!
P11672	>sp|P11672|NGAL_MOUSE Neutrophil gelatinase-associated lipocalin OS=Mus musculus OX=10090 GN=Lcn2 PE=1 SV=1	10352.1	18859.1	12801	15754.9	NaN	443.098	371.897	1226.65	14441.8	680.548	21.2208	0.0014995
Q62261	>sp|Q62261|SPTB2_MOUSE Spectrin beta chain, non-erythrocytic 1 OS=Mus musculus OX=10090 GN=Sptbn1 PE=1 SV=2	147080	334.323	625.332	481.612	NaN	NaN	543.728	3010.82	37130.4	1777.28	20.8917	0.555221
P10810	>sp|P10810|CD14_MOUSE Monocyte differentiation antigen CD14 OS=Mus musculus OX=10090 GN=Cd14 PE=1 SV=1	9451.04	39747.3	22218.5	29606.8	2671.28	565.733	1051.24	716.747	25255.9	1251.25	20.1845	0.00946929
Q64339	>sp|Q64339|ISG15_MOUSE Ubiquitin-like protein ISG15 OS=Mus musculus OX=10090 GN=Isg15 PE=1 SV=4	431203	66599.7	32803.9	28578.6	8480.44	7514.34	9211.96	3117.47	139796	7081.05	19.7423	0.222427
P04919	>sp|P04919|B3AT_MOUSE Band 3 anion transport protein OS=Mus musculus OX=10090 GN=Slc4a1 PE=1 SV=1	808828	2737.98	1105.24	1127.74	4242.92	11105.6	17399.8	9336.59	203450	10521.2	19.3371	0.375995
Cont_P15241	>sp|Cont_P15241|K2M2_SHEEP Keratin, type II microfibrillar, component 7C OS=Ovis aries OX=9940 PE=1 SV=1	NaN	NaN	885.422	NaN	NaN	NaN	2118.28	5934.44	885.422	4026.36	0.219906	#DIV/0!
Cont_P19013	>sp|Cont_P19013|K2C4_HUMAN Keratin, type II cytoskeletal 4 OS=Homo sapiens OX=9606 GN=KRT4 PE=1 SV=5	381.183	507.942	NaN	526.11	NaN	270.084	NaN	4729.05	471.745	2499.57	0.188731	0.309779
P00329	>sp|P00329|ADH1_MOUSE Alcohol dehydrogenase 1 OS=Mus musculus OX=10090 GN=Adh1 PE=1 SV=2	27546.2	78195.2	71618.2	55944.3	3413.24	3536.34	4054.89	1264.35	58326	3067.21	19.016	0.00272395
Cont_P25691	>sp|Cont_P25691|K2M3_SHEEP Keratin, type II microfibrillar, component 5 OS=Ovis aries OX=9940 PE=1 SV=1	NaN	NaN	670.403	NaN	NaN	NaN	NaN	6449.12	670.403	6449.12	0.103953	#DIV/0!
Cont_P33433	>sp|Cont_P33433|HRG_BOVIN Histidine-rich glycoprotein (Fragments) OS=Bos taurus OX=9913 GN=HRG PE=1 SV=1	NaN	NaN	NaN	NaN	NaN	NaN	NaN	2728.17	#DIV/0!	2728.17	#DIV/0!	#DIV/0!
P35505	>sp|P35505|FAAA_MOUSE Fumarylacetoacetase OS=Mus musculus OX=10090 GN=Fah PE=1 SV=2	7175.99	23570.5	26371.3	23629.3	1239.91	1660.41	684.557	852.86	20186.8	1109.43	18.1956	0.004852
Q9DAK9	>sp|Q9DAK9|PHP14_MOUSE 14 kDa phosphohistidine phosphatase OS=Mus musculus OX=10090 GN=Phpt1 PE=1 SV=1	959.69	775.316	730.891	639.117	NaN	NaN	46.5925	41.6487	776.254	44.1206	17.5939	0.00193065
P49222	>sp|P49222|EPB42_MOUSE Protein 4.2 OS=Mus musculus OX=10090 GN=Epb42 PE=1 SV=3	34567.5	855.2	356.829	729.761	433.484	NaN	NaN	645.336	9127.32	539.41	16.9209	0.536634
Cont_P41361	>sp|Cont_P41361|ANT3_BOVIN Antithrombin-III OS=Bos taurus OX=9913 GN=SERPINC1 PE=1 SV=2	NaN	NaN	NaN	NaN	NaN	NaN	NaN	NaN	#DIV/0!	#DIV/0!	#DIV/0!	#DIV/0!
Cont_P48668	>sp|Cont_P48668|K2C6C_HUMAN Keratin, type II cytoskeletal 6C OS=Homo sapiens OX=9606 GN=KRT6C PE=1 SV=3	NaN	NaN	NaN	1224.19	NaN	NaN	NaN	68026.9	1224.19	68026.9	0.0179957	#DIV/0!
Q06318	>sp|Q06318|UTER_MOUSE Uteroglobin OS=Mus musculus OX=10090 GN=Scgb1a1 PE=1 SV=1	3556.49	75700.7	74008.4	22516.2	2903.36	3414.14	3070.46	1281.68	43945.5	2667.41	16.475	0.0646032
P15532	>sp|P15532|NDKA_MOUSE Nucleoside diphosphate kinase A OS=Mus musculus OX=10090 GN=Nme1 PE=1 SV=1	28866.3	4177.07	4579.79	3346.63	411.181	392.533	807.8	888.982	10242.5	625.124	16.3847	0.1727
P05201	>sp|P05201|AATC_MOUSE Aspartate aminotransferase, cytoplasmic OS=Mus musculus OX=10090 GN=Got1 PE=1 SV=3	9969.25	43547.8	38476	27219	1980.3	1961.49	1622.4	2212.87	29803	1944.26	15.3287	0.0095762
Q8R146	>sp|Q8R146|APEH_MOUSE Acylamino-acid-releasing enzyme OS=Mus musculus OX=10090 GN=Apeh PE=1 SV=3	51840.8	6999.53	4207.57	3563.85	NaN	1375.31	779.71	1150.45	16652.9	1101.82	15.114	0.314301
Cont_P78386	>sp|Cont_P78386|KRT85_HUMAN Keratin, type II cuticular Hb5 OS=Homo sapiens OX=9606 GN=KRT85 PE=1 SV=1	NaN	NaN	NaN	2732.32	1893.74	NaN	2332.16	35917.1	2732.32	13381	0.204194	#DIV/0!
P97823	>sp|P97823|LYPA1_MOUSE Acyl-protein thioesterase 1 OS=Mus musculus OX=10090 GN=Lypla1 PE=1 SV=1	3159.98	2960.89	1277.37	583.113	NaN	NaN	NaN	143.261	1995.34	143.261	13.9279	#DIV/0!
P16125	>sp|P16125|LDHB_MOUSE L-lactate dehydrogenase B chain OS=Mus musculus OX=10090 GN=Ldhb PE=1 SV=2	2330.97	55072.4	49665.7	38750.6	2797.36	2338.86	2597.08	2969.05	36454.9	2675.59	13.625	0.0293538
Q71KU9	>sp|Q71KU9|FGL1_MOUSE Fibrinogen-like protein 1 OS=Mus musculus OX=10090 GN=Fgl1 PE=1 SV=2	2048.74	12105.4	12623.5	10468.9	802.332	471.243	1176.95	373.19	9311.65	705.93	13.1906	0.0130956
Cont_Q14525;Cont_Q15323	>sp|Cont_Q14525|KT33B_HUMAN Keratin, type I cuticular Ha3-II OS=Homo sapiens OX=9606 GN=KRT33B PE=1 SV=3;>sp|Cont_Q15323|K1H1_HUMAN Keratin, type I cuticular Ha1 OS=Homo sapiens OX=9606 GN=KRT31 PE=1 SV=3	NaN	NaN	419.053	NaN	NaN	NaN	2687.95	NaN	419.053	2687.95	0.155901	#DIV/0!
P12246	>sp|P12246|SAMP_MOUSE Serum amyloid P-component OS=Mus musculus OX=10090 GN=Apcs PE=1 SV=2	239860	410267	371505	437888	43075	32748.6	34094.6	17479.4	364880	31849.4	11.4564	0.00028193
Q8BJY1	>sp|Q8BJY1|PSMD5_MOUSE 26S proteasome non-ATPase regulatory subunit 5 OS=Mus musculus OX=10090 GN=Psmd5 PE=1 SV=4	22548.4	3541.29	2294.33	2057.91	776.001	558.868	835.443	487.48	7610.47	664.448	11.4538	0.213382
Cont_Q2UVX4	>sp|Cont_Q2UVX4|CO3_BOVIN Complement C3 OS=Bos taurus OX=9913 GN=C3 PE=1 SV=2	NaN	NaN	NaN	NaN	NaN	NaN	NaN	3327.14	#DIV/0!	3327.14	#DIV/0!	#DIV/0!
Cont_Q3MHN5	>sp|Cont_Q3MHN5|VTDB_BOVIN Vitamin D-binding protein OS=Bos taurus OX=9913 GN=GC PE=2 SV=1	NaN	NaN	NaN	NaN	NaN	NaN	NaN	2645.99	#DIV/0!	2645.99	#DIV/0!	#DIV/0!
Q64105	>sp|Q64105|SPRE_MOUSE Sepiapterin reductase OS=Mus musculus OX=10090 GN=Spr PE=1 SV=1	3945.32	2562.66	1719.73	1534.14	NaN	NaN	190.747	240.518	2440.46	215.632	11.3177	0.0541017
Q99J08	>sp|Q99J08|S14L2_MOUSE SEC14-like protein 2 OS=Mus musculus OX=10090 GN=Sec14l2 PE=1 SV=1	10051.5	2450.74	1307.02	1208.25	225.902	NaN	231.73	548.171	3754.38	335.268	11.1982	0.230892
Cont_Q3SY84	>sp|Cont_Q3SY84|K2C71_HUMAN Keratin, type II cytoskeletal 71 OS=Homo sapiens OX=9606 GN=KRT71 PE=1 SV=3	NaN	10300.6	NaN	NaN	NaN	NaN	NaN	NaN	10300.6	#DIV/0!	#DIV/0!	#DIV/0!
P70697	>sp|P70697|DCUP_MOUSE Uroporphyrinogen decarboxylase OS=Mus musculus OX=10090 GN=Urod PE=1 SV=2	18045.3	1175.48	572.786	453.597	NaN	595.74	NaN	310.757	5061.8	453.248	11.1678	0.517255
Q3U0B3	>sp|Q3U0B3|DHR11_MOUSE Dehydrogenase/reductase SDR family member 11 OS=Mus musculus OX=10090 GN=Dhrs11 PE=1 SV=1	90822.3	17118.1	10439.1	8929.29	2977.34	1587.41	4049.18	3001.12	31827.2	2903.76	10.9607	0.19344
Q9D0F9	>sp|Q9D0F9|PGM1_MOUSE Phosphoglucomutase-1 OS=Mus musculus OX=10090 GN=Pgm1 PE=1 SV=4	2737.77	10150.9	8869.57	8585.5	NaN	431.872	551.566	1127.11	7585.93	703.515	10.7829	0.0171512
Q9WVQ5	>sp|Q9WVQ5|MTNB_MOUSE Methylthioribulose-1-phosphate dehydratase OS=Mus musculus OX=10090 GN=Apip PE=1 SV=1	3430.13	2211.03	1857.87	1256.89	NaN	205.545	NaN	NaN	2188.98	205.545	10.6497	#DIV/0!
Cont_Q6E0U4	>sp|Cont_Q6E0U4|DMKN_HUMAN Dermokine OS=Homo sapiens OX=9606 GN=DMKN PE=1 SV=3	NaN	NaN	NaN	NaN	NaN	NaN	NaN	1469.28	#DIV/0!	1469.28	#DIV/0!	#DIV/0!
Cont_Q6KB66	>sp|Cont_Q6KB66|K2C80_HUMAN Keratin, type II cytoskeletal 80 OS=Homo sapiens OX=9606 GN=KRT80 PE=1 SV=2	NaN	897.25	NaN	1538.41	684.628	NaN	NaN	14503.4	1217.83	7594.01	0.160367	0.45393
Cont_Q7SIH1	>sp|Cont_Q7SIH1|A2MG_BOVIN Alpha-2-macroglobulin OS=Bos taurus OX=9913 GN=A2M PE=1 SV=2	NaN	NaN	NaN	NaN	NaN	NaN	NaN	9470.55	#DIV/0!	9470.55	#DIV/0!	#DIV/0!
Q9D8C9	>tr|Q9D8C9|Q9D8C9_MOUSE Purine nucleoside phosphorylase OS=Mus musculus OX=10090 GN=Pnp2 PE=1 SV=1	136023	18574.5	13687.9	12701.1	3896.57	4707	4244.97	4153.01	45246.6	4250.39	10.6453	0.224625
P15327	>sp|P15327|PMGE_MOUSE Bisphosphoglycerate mutase OS=Mus musculus OX=10090 GN=Bpgm PE=1 SV=2	154581	20599.2	17635.9	14649.2	5487.42	5696.23	4983.77	3498.81	51866.3	4916.56	10.5493	0.219662
P13634	>sp|P13634|CAH1_MOUSE Carbonic anhydrase 1 OS=Mus musculus OX=10090 GN=Ca1 PE=1 SV=4	344476	44282.7	38548.6	32954	10782.7	14888.9	10345.5	8467.27	115065	11121.1	10.3466	0.223175
Cont_Q92764	>sp|Cont_Q92764|KRT35_HUMAN Keratin, type I cuticular Ha5 OS=Homo sapiens OX=9606 GN=KRT35 PE=1 SV=5	NaN	NaN	NaN	NaN	NaN	NaN	NaN	2721.32	#DIV/0!	2721.32	#DIV/0!	#DIV/0!
Cont_Q9C075	>sp|Cont_Q9C075|K1C23_HUMAN Keratin, type I cytoskeletal 23 OS=Homo sapiens OX=9606 GN=KRT23 PE=1 SV=2	NaN	409.981	NaN	62.5092	NaN	NaN	NaN	1655.92	236.245	1655.92	0.142667	#DIV/0!
P32921	>sp|P32921|SYWC_MOUSE Tryptophan--tRNA ligase, cytoplasmic OS=Mus musculus OX=10090 GN=Wars1 PE=1 SV=2	7946.27	2668.48	1510.04	1687.15	180.191	298.477	210.478	657.881	3452.98	336.757	10.2537	0.086747
D3YZP9	>sp|D3YZP9|CCDC6_MOUSE Coiled-coil domain-containing protein 6 OS=Mus musculus OX=10090 GN=Ccdc6 PE=1 SV=1	2864.55	NaN	NaN	NaN	NaN	NaN	NaN	1042.1	2864.55	1042.1	2.74882	#DIV/0!
G3X972	>tr|G3X972|G3X972_MOUSE Sec24-related gene family, member C (S. cerevisiae) OS=Mus musculus OX=10090 GN=Sec24c PE=1 SV=1	136.608	416.704	273.42	440.934	NaN	NaN	NaN	31.5281	316.917	31.5281	10.0519	#DIV/0!
D3Z2H9	>tr|D3Z2H9|D3Z2H9_MOUSE Tropomyosin 3, related sequence 7 OS=Mus musculus OX=10090 GN=Tpm3-rs7 PE=3 SV=1	1863.32	254.317	NaN	NaN	NaN	NaN	NaN	1915.58	1058.82	1915.58	0.552741	#DIV/0!
Q99JY3	>sp|Q99JY3|GIMA4_MOUSE GTPase IMAP family member 4 OS=Mus musculus OX=10090 GN=Gimap4 PE=1 SV=2	869.839	1888.22	822.206	796.407	NaN	NaN	NaN	109.692	1094.17	109.692	9.97493	#DIV/0!
D3Z6Q9	>sp|D3Z6Q9|BIN2_MOUSE Bridging integrator 2 OS=Mus musculus OX=10090 GN=Bin2 PE=1 SV=1	421.997	NaN	NaN	NaN	NaN	798.585	1341.09	3514.75	421.997	1884.81	0.223894	#DIV/0!
D4AFX7	>tr|D4AFX7|D4AFX7_MOUSE DnaJ heat shock protein family (Hsp40) member C13 OS=Mus musculus OX=10090 GN=Dnajc13 PE=1 SV=1	691.771	NaN	NaN	NaN	NaN	NaN	NaN	NaN	691.771	#DIV/0!	#DIV/0!	#DIV/0!
Q8K274	>sp|Q8K274|KT3K_MOUSE Ketosamine-3-kinase OS=Mus musculus OX=10090 GN=Fn3krp PE=1 SV=2	17906.9	1902.71	1822.02	1801.07	NaN	958.902	539.619	264.602	5858.16	587.708	9.96782	0.318149
P10518	>sp|P10518|HEM2_MOUSE Delta-aminolevulinic acid dehydratase OS=Mus musculus OX=10090 GN=Alad PE=1 SV=1	24052.2	2285.68	1892.27	1807.9	NaN	774.653	453.912	1032.56	7509.52	753.709	9.96343	0.348098
Q91Y97	>sp|Q91Y97|ALDOB_MOUSE Fructose-bisphosphate aldolase B OS=Mus musculus OX=10090 GN=Aldob PE=1 SV=3	11362.8	42893.7	38589.1	25044.8	3324.27	4078.4	2740.34	1770.39	29472.6	2978.35	9.89563	0.0100294
E9PVA8	>sp|E9PVA8|GCN1_MOUSE eIF-2-alpha kinase activator GCN1 OS=Mus musculus OX=10090 GN=Gcn1 PE=1 SV=1	571.671	NaN	NaN	NaN	NaN	NaN	NaN	468.327	571.671	468.327	1.22067	#DIV/0!
E9PVW0	>tr|E9PVW0|E9PVW0_MOUSE Major urinary protein 8 OS=Mus musculus OX=10090 GN=Mup8 PE=3 SV=2	NaN	NaN	NaN	NaN	NaN	NaN	NaN	NaN	#DIV/0!	#DIV/0!	#DIV/0!	#DIV/0!
E9PW43;Q9CQS8	>tr|E9PW43|E9PW43_MOUSE Predicted pseudogene 10320 OS=Mus musculus OX=10090 GN=Gm10320 PE=3 SV=1;>sp|Q9CQS8|SC61B_MOUSE Protein transport protein Sec61 subunit beta OS=Mus musculus OX=10090 GN=Sec61b PE=1 SV=3	NaN	NaN	NaN	NaN	NaN	NaN	NaN	2853.58	#DIV/0!	2853.58	#DIV/0!	#DIV/0!
Q64737	>sp|Q64737|PUR2_MOUSE Trifunctional purine biosynthetic protein adenosine-3 OS=Mus musculus OX=10090 GN=Gart PE=1 SV=3	6582.6	1306.89	829.038	875.321	NaN	212.263	NaN	299.102	2398.46	255.682	9.38063	0.364927
Q9D358	>sp|Q9D358|PPAC_MOUSE Low molecular weight phosphotyrosine protein phosphatase OS=Mus musculus OX=10090 GN=Acp1 PE=1 SV=3	58430.2	1377.96	8368.59	4944.84	2418.68	NaN	2034.89	1448.72	18280.4	1967.43	9.29151	0.352694
P34022	>sp|P34022|RANG_MOUSE Ran-specific GTPase-activating protein OS=Mus musculus OX=10090 GN=Ranbp1 PE=1 SV=2	40682	6513.13	4472.98	3875.43	1046.07	2301.13	1005.27	1643.93	13885.9	1499.1	9.26282	0.215867
E9Q2E4	>tr|E9Q2E4|E9Q2E4_MOUSE HECT domain E3 ubiquitin protein ligase 4 OS=Mus musculus OX=10090 GN=Hectd4 PE=1 SV=2	790.385	NaN	NaN	NaN	NaN	NaN	NaN	NaN	790.385	#DIV/0!	#DIV/0!	#DIV/0!
P24549	>sp|P24549|AL1A1_MOUSE Aldehyde dehydrogenase 1A1 OS=Mus musculus OX=10090 GN=Aldh1a1 PE=1 SV=5	58428.3	13851.7	12495.8	7759.49	2772.84	4178.39	1569.15	1574.25	23133.8	2523.66	9.16679	0.132735
Q61171	>sp|Q61171|PRDX2_MOUSE Peroxiredoxin-2 OS=Mus musculus OX=10090 GN=Prdx2 PE=1 SV=3	2.88335e+06	207104	213483	159416	97842.9	100200	105773	81995.7	865839	96453.1	8.97679	0.296263
E9Q555	>sp|E9Q555|RN213_MOUSE E3 ubiquitin-protein ligase RNF213 OS=Mus musculus OX=10090 GN=Rnf213 PE=1 SV=3	816.029	NaN	NaN	NaN	NaN	NaN	NaN	NaN	816.029	#DIV/0!	#DIV/0!	#DIV/0!
P11247	>sp|P11247|PERM_MOUSE Myeloperoxidase OS=Mus musculus OX=10090 GN=Mpo PE=1 SV=2	4756.05	5945.87	5147.15	4343.87	NaN	NaN	428.29	706.966	5048.24	567.628	8.89356	0.000988931
P09528	>sp|P09528|FRIH_MOUSE Ferritin heavy chain OS=Mus musculus OX=10090 GN=Fth1 PE=1 SV=2	12045.2	1909.61	1337.22	1937.31	539.764	454.13	503.935	467.541	4307.33	491.343	8.76644	0.19006
P18242	>sp|P18242|CATD_MOUSE Cathepsin D OS=Mus musculus OX=10090 GN=Ctsd PE=1 SV=1	9637.93	16735.2	14322.1	14749.2	1955.68	1857.72	1912.95	811.626	13861.1	1634.5	8.48037	0.000202962
E9Q7X6	>sp|E9Q7X6|HEG1_MOUSE Protein HEG homolog 1 OS=Mus musculus OX=10090 GN=Heg1 PE=1 SV=1	507.984	NaN	NaN	NaN	5392.77	NaN	6436.65	NaN	507.984	5914.71	0.0858848	#DIV/0!
P17563	>sp|P17563|SBP1_MOUSE Methanethiol oxidase OS=Mus musculus OX=10090 GN=Selenbp1 PE=1 SV=2	68885.5	29342.2	27986.9	21534.4	4915.4	5056.75	4547.2	2984.15	36937.2	4375.88	8.4411	0.0235101
P39654	>sp|P39654|LOX15_MOUSE Polyunsaturated fatty acid lipoxygenase ALOX15 OS=Mus musculus OX=10090 GN=Alox15 PE=1 SV=4	242.808	2012.09	763.234	1616.57	NaN	NaN	NaN	137.602	1158.68	137.602	8.42051	#DIV/0!
E9QA79	>tr|E9QA79|E9QA79_MOUSE Major urinary protein 7 OS=Mus musculus OX=10090 GN=Mup7 PE=3 SV=1	NaN	NaN	NaN	NaN	NaN	NaN	NaN	NaN	#DIV/0!	#DIV/0!	#DIV/0!	#DIV/0!
E9QPZ2;P11477;P28309;P28310;P50704;P50705;P50706;P50707;P50708;P50709;P50711;P50712;P50713;P50714;Q5G865;Q5G866;Q64016	>tr|E9QPZ2|E9QPZ2_MOUSE Defensin, alpha, 30 OS=Mus musculus OX=10090 GN=Defa30 PE=1 SV=1;>sp|P11477|DEFA1_MOUSE Alpha-defensin 1 OS=Mus musculus OX=10090 GN=Defa1 PE=1 SV=2;>sp|P28309|DEFA2_MOUSE Alpha-defensin 2 OS=Mus musculus OX=10090 GN=Defa2 PE=1 SV=2;>sp|P28310|DEFA3_MOUSE Alpha-defensin 3 OS=Mus musculus OX=10090 GN=Defa3 PE=1 SV=2;>sp|P50704|DEFA6_MOUSE Alpha-defensin 6/12 OS=Mus musculus…	NaN	1086.24	NaN	NaN	1971.78	2533.15	1485.67	NaN	1086.24	1996.87	0.543972	#DIV/0!
Q8BWT1	>sp|Q8BWT1|THIM_MOUSE 3-ketoacyl-CoA thiolase, mitochondrial OS=Mus musculus OX=10090 GN=Acaa2 PE=1 SV=3	1410.46	3083.23	1706.63	1242.64	NaN	NaN	NaN	222.646	1860.74	222.646	8.35739	#DIV/0!
F6Y113	>tr|F6Y113|F6Y113_MOUSE Beta-galactosidase OS=Mus musculus OX=10090 GN=Gm1110 PE=3 SV=1	NaN	NaN	NaN	NaN	NaN	NaN	9153.25	5183.64	#DIV/0!	7168.44	#DIV/0!	#DIV/0!
F8VPN4	>tr|F8VPN4|F8VPN4_MOUSE Glycogen debrancher OS=Mus musculus OX=10090 GN=Agl PE=1 SV=1	552.813	1573.7	937.247	NaN	NaN	NaN	NaN	1619.22	1021.25	1619.22	0.630708	#DIV/0!
P56395	>sp|P56395|CYB5_MOUSE Cytochrome b5 OS=Mus musculus OX=10090 GN=Cyb5a PE=1 SV=2	18190.8	4358.37	2173.98	2365.86	634.059	899.954	724.188	1000.28	6772.24	814.621	8.31337	0.171676
F8VQC1	>tr|F8VQC1|F8VQC1_MOUSE Signal recognition particle subunit SRP72 OS=Mus musculus OX=10090 GN=Srp72 PE=1 SV=1	83.2862	NaN	NaN	NaN	NaN	NaN	NaN	NaN	83.2862	#DIV/0!	#DIV/0!	#DIV/0!
F8VQG4	>tr|F8VQG4|F8VQG4_MOUSE Histocompatibility 2, T region locus 24 OS=Mus musculus OX=10090 GN=H2-T24 PE=1 SV=1	NaN	439.444	401.759	440.765	NaN	NaN	NaN	2175.76	427.323	2175.76	0.196402	#DIV/0!
Q61805	>sp|Q61805|LBP_MOUSE Lipopolysaccharide-binding protein OS=Mus musculus OX=10090 GN=Lbp PE=1 SV=2	76288.9	123930	104892	101840	15451.8	12362.3	12212	9226.43	101738	12313.1	8.26255	0.000101507
P54726	>sp|P54726|RD23A_MOUSE UV excision repair protein RAD23 homolog A OS=Mus musculus OX=10090 GN=Rad23a PE=1 SV=2	16527.1	1723.97	1199.06	938.297	635.764	599.895	NaN	NaN	5097.11	617.83	8.25003	0.47736
G3X8U3	>tr|G3X8U3|G3X8U3_MOUSE Queuosine salvage protein OS=Mus musculus OX=10090 GN=2210016F16Rik PE=1 SV=1	773.444	NaN	NaN	NaN	NaN	NaN	NaN	NaN	773.444	#DIV/0!	#DIV/0!	#DIV/0!
P10649	>sp|P10649|GSTM1_MOUSE Glutathione S-transferase Mu 1 OS=Mus musculus OX=10090 GN=Gstm1 PE=1 SV=2	10953.9	19079.4	14071.2	12176.5	1796.18	1359.01	2746.95	940.416	14070.3	1710.64	8.22516	0.000513932
G3X9C2	>sp|G3X9C2|FBX50_MOUSE F-box only protein 50 OS=Mus musculus OX=10090 GN=Nccrp1 PE=1 SV=2	NaN	790.203	NaN	NaN	NaN	NaN	NaN	10563	790.203	10563	0.0748086	#DIV/0!
Q9CR00	>sp|Q9CR00|PSMD9_MOUSE 26S proteasome non-ATPase regulatory subunit 9 OS=Mus musculus OX=10090 GN=Psmd9 PE=1 SV=1	26041.3	3769.03	2917.52	1423.56	709.065	1348.52	977.964	1177.07	8537.85	1053.15	8.10693	0.248436
G5E895	>tr|G5E895|G5E895_MOUSE Aldo-keto reductase family 1, member B10 (aldose reductase) OS=Mus musculus OX=10090 GN=Akr1b10 PE=1 SV=1	NaN	391.229	351.643	NaN	NaN	NaN	NaN	758.912	371.436	758.912	0.489432	#DIV/0!
P16045	>sp|P16045|LEG1_MOUSE Galectin-1 OS=Mus musculus OX=10090 GN=Lgals1 PE=1 SV=3	7224.16	10943.7	8715.52	10771.5	960.699	1142.97	1525.09	1025.7	9413.72	1163.61	8.09007	9.319e-05
J3QK03	>tr|J3QK03|J3QK03_MOUSE Immunoglobulin heavy variable V6-5 OS=Mus musculus OX=10090 GN=Ighv6-5 PE=4 SV=1	NaN	1588.68	NaN	NaN	3523.98	2536.05	1983.07	353.85	1588.68	2099.24	0.75679	#DIV/0!
J3QMZ0	>tr|J3QMZ0|J3QMZ0_MOUSE Immunoglobulin kappa chain variable 4-54 OS=Mus musculus OX=10090 GN=Igkv4-54 PE=1 SV=1	NaN	915.618	1080.57	432.649	NaN	595.729	NaN	2389.07	809.611	1492.4	0.542489	0.409422
J3QNZ9	>tr|J3QNZ9|J3QNZ9_MOUSE Immunoglobulin kappa variable 4-62 OS=Mus musculus OX=10090 GN=Igkv4-62 PE=1 SV=1	NaN	162.467	NaN	NaN	927.079	10176.7	284.474	218.642	162.467	2901.73	0.0559899	#DIV/0!
L7N257;Q497J0	>tr|L7N257|L7N257_MOUSE Cystatin domain-containing 6 OS=Mus musculus OX=10090 GN=Cstdc6 PE=3 SV=1;>tr|Q497J0|Q497J0_MOUSE Cystatin domain-containing 5 OS=Mus musculus OX=10090 GN=Cstdc5 PE=1 SV=1	8176.75	NaN	NaN	NaN	NaN	NaN	2305.02	1092.67	8176.75	1698.85	4.81312	#DIV/0!
Q923D2	>sp|Q923D2|BLVRB_MOUSE Flavin reductase (NADPH) OS=Mus musculus OX=10090 GN=Blvrb PE=1 SV=3	727335	134013	90593.6	82022.4	37356.4	36105.9	36785.1	18715.3	258491	32240.7	8.01754	0.199045
O08539	>sp|O08539|BIN1_MOUSE Myc box-dependent-interacting protein 1 OS=Mus musculus OX=10090 GN=Bin1 PE=1 SV=1	NaN	90.8521	208.89	160.097	NaN	NaN	NaN	NaN	153.28	#DIV/0!	#DIV/0!	#DIV/0!
P59325	>sp|P59325|IF5_MOUSE Eukaryotic translation initiation factor 5 OS=Mus musculus OX=10090 GN=Eif5 PE=1 SV=1	19027.2	1938.78	1323.07	1113.03	261.37	680.911	768.795	1235.3	5850.53	736.595	7.94268	0.289293
O08573	>sp|O08573|LEG9_MOUSE Galectin-9 OS=Mus musculus OX=10090 GN=Lgals9 PE=1 SV=1	1527.83	NaN	NaN	NaN	NaN	NaN	NaN	NaN	1527.83	#DIV/0!	#DIV/0!	#DIV/0!
O08582	>sp|O08582|GTPB1_MOUSE GTP-binding protein 1 OS=Mus musculus OX=10090 GN=Gtpbp1 PE=1 SV=2	887.824	NaN	NaN	NaN	NaN	NaN	NaN	265.314	887.824	265.314	3.34632	#DIV/0!
O08585	>sp|O08585|CLCA_MOUSE Clathrin light chain A OS=Mus musculus OX=10090 GN=Clta PE=1 SV=2	2973.56	NaN	NaN	NaN	NaN	NaN	NaN	NaN	2973.56	#DIV/0!	#DIV/0!	#DIV/0!
O08663	>sp|O08663|MAP2_MOUSE Methionine aminopeptidase 2 OS=Mus musculus OX=10090 GN=Metap2 PE=1 SV=1	5084	299.058	NaN	NaN	NaN	NaN	NaN	NaN	2691.53	#DIV/0!	#DIV/0!	#DIV/0!
P97494	>sp|P97494|GSH1_MOUSE Glutamate--cysteine ligase catalytic subunit OS=Mus musculus OX=10090 GN=Gclc PE=1 SV=4	24873.6	7182.75	4461.28	4394.21	974.757	2011.24	1329.07	842.692	10228	1289.44	7.9321	0.119874
O08688	>sp|O08688|CAN5_MOUSE Calpain-5 OS=Mus musculus OX=10090 GN=Capn5 PE=1 SV=1	632.432	NaN	NaN	NaN	NaN	NaN	NaN	103.369	632.432	103.369	6.11818	#DIV/0!
Q60710	>sp|Q60710|SAMH1_MOUSE Deoxynucleoside triphosphate triphosphohydrolase SAMHD1 OS=Mus musculus OX=10090 GN=Samhd1 PE=1 SV=3	5554.61	2648.9	1498.9	2635.78	224.357	NaN	496.701	446.589	3084.55	389.216	7.92503	0.0469113
P14152	>sp|P14152|MDHC_MOUSE Malate dehydrogenase, cytoplasmic OS=Mus musculus OX=10090 GN=Mdh1 PE=1 SV=3	33232.9	75690	64479.7	50843.4	5067.07	6261.28	6088.98	11086.3	56061.5	7125.9	7.86728	0.00184463
O35945	>sp|O35945|AL1A7_MOUSE Aldehyde dehydrogenase, cytosolic 1 OS=Mus musculus OX=10090 GN=Aldh1a7 PE=1 SV=1	18226.4	2776.37	4009.32	2408.12	NaN	1104.35	811.448	718.681	6855.06	878.159	7.80617	0.241892
O08738	>sp|O08738|CASP6_MOUSE Caspase-6 OS=Mus musculus OX=10090 GN=Casp6 PE=1 SV=1	2876.51	NaN	NaN	NaN	NaN	NaN	NaN	433.693	2876.51	433.693	6.6326	#DIV/0!
O08739	>sp|O08739|AMPD3_MOUSE AMP deaminase 3 OS=Mus musculus OX=10090 GN=Ampd3 PE=1 SV=2	216.301	43.5305	NaN	NaN	NaN	NaN	NaN	137	129.916	137	0.948289	#DIV/0!
O08742	>sp|O08742|GPV_MOUSE Platelet glycoprotein V OS=Mus musculus OX=10090 GN=Gp5 PE=1 SV=1	NaN	495.566	557.661	486.517	1855.32	3286.49	1162.25	6875.71	513.248	3294.94	0.155768	0.124056
A3KMP2	>sp|A3KMP2|TTC38_MOUSE Tetratricopeptide repeat protein 38 OS=Mus musculus OX=10090 GN=Ttc38 PE=1 SV=2	1136.43	1257.31	1020.9	786.49	NaN	NaN	NaN	141.328	1050.28	141.328	7.43152	#DIV/0!
Q922D8	>sp|Q922D8|C1TC_MOUSE C-1-tetrahydrofolate synthase, cytoplasmic OS=Mus musculus OX=10090 GN=Mthfd1 PE=1 SV=4	36774.5	2873.31	2397.63	1973.87	NaN	1829.36	1357.93	1269.43	11004.8	1485.57	7.40782	0.392109
Q9D819	>sp|Q9D819|IPYR_MOUSE Inorganic pyrophosphatase OS=Mus musculus OX=10090 GN=Ppa1 PE=1 SV=1	23342.9	8615.49	4561.33	4731.2	985.216	478.263	1081.65	3033.78	10312.7	1394.73	7.39408	0.0935517
Q3UDE2	>sp|Q3UDE2|TTL12_MOUSE Tubulin--tyrosine ligase-like protein 12 OS=Mus musculus OX=10090 GN=Ttll12 PE=1 SV=1	12210.2	1400.99	791.641	474.837	NaN	378.459	696.988	476.316	3719.41	517.254	7.19068	0.38401
O08807	>sp|O08807|PRDX4_MOUSE Peroxiredoxin-4 OS=Mus musculus OX=10090 GN=Prdx4 PE=1 SV=1	279.999	551.283	NaN	NaN	NaN	450.186	NaN	738.447	415.641	594.316	0.69936	0.461933
O08808	>sp|O08808|DIAP1_MOUSE Protein diaphanous homolog 1 OS=Mus musculus OX=10090 GN=Diaph1 PE=1 SV=1	428.855	NaN	147.301	NaN	NaN	166.476	NaN	276.095	288.078	221.286	1.30184	0.701612
O08810	>sp|O08810|U5S1_MOUSE 116 kDa U5 small nuclear ribonucleoprotein component OS=Mus musculus OX=10090 GN=Eftud2 PE=1 SV=1	95.7814	NaN	NaN	NaN	NaN	NaN	NaN	643.728	95.7814	643.728	0.148792	#DIV/0!
P23492	>sp|P23492|PNPH_MOUSE Purine nucleoside phosphorylase OS=Mus musculus OX=10090 GN=Pnp PE=1 SV=2	100727	17174.7	12814	15201	4536.94	6633.69	5812.76	3316.82	36479.2	5075.05	7.18795	0.193458
P15626	>sp|P15626|GSTM2_MOUSE Glutathione S-transferase Mu 2 OS=Mus musculus OX=10090 GN=Gstm2 PE=1 SV=2	5724.4	11207.3	8721.26	8582.13	868.727	851.171	1858.61	1221.35	8558.76	1199.97	7.1325	0.00067147
O09049	>sp|O09049|REG3G_MOUSE Regenerating islet-derived protein 3-gamma OS=Mus musculus OX=10090 GN=Reg3g PE=1 SV=1	340.955	840.448	NaN	NaN	2265.92	3100.24	5271.6	4848.31	590.702	3871.52	0.152576	0.0384034
Q8CHP8	>sp|Q8CHP8|PGP_MOUSE Glycerol-3-phosphate phosphatase OS=Mus musculus OX=10090 GN=Pgp PE=1 SV=1	34206.4	5930.71	4875.83	3802.93	1380.51	2218.13	1807.13	1605.39	12204	1752.79	6.96258	0.204838
Q61207	>sp|Q61207|SAP_MOUSE Prosaposin OS=Mus musculus OX=10090 GN=Psap PE=1 SV=2	25182.7	73499.8	62240.7	67829.8	10007.3	8051.88	10499.2	4497.82	57188.3	8264.07	6.92011	0.0043362
Q91XF0	>sp|Q91XF0|PNPO_MOUSE Pyridoxine-5'-phosphate oxidase OS=Mus musculus OX=10090 GN=Pnpo PE=1 SV=1	41485.2	3801.55	1852.56	621.434	NaN	NaN	NaN	1725.55	11940.2	1725.55	6.91965	#DIV/0!
Q9CY64	>sp|Q9CY64|BIEA_MOUSE Biliverdin reductase A OS=Mus musculus OX=10090 GN=Blvra PE=1 SV=1	30071.2	5431.24	3622.44	2704.4	1381.54	1465.72	1066.79	2161.28	10457.3	1518.83	6.88511	0.222344
Q9Z0M9	>sp|Q9Z0M9|I18BP_MOUSE Interleukin-18-binding protein OS=Mus musculus OX=10090 GN=Il18bp PE=1 SV=2	11682	40810.3	28952	31626.4	5344.06	NaN	5062.05	1996.21	28267.7	4134.11	6.83768	0.0208501
Q61362	>sp|Q61362|CH3L1_MOUSE Chitinase-3-like protein 1 OS=Mus musculus OX=10090 GN=Chi3l1 PE=1 SV=3	808.872	1735.2	588.146	1095.45	NaN	NaN	NaN	154.606	1056.92	154.606	6.83619	#DIV/0!
O35129	>sp|O35129|PHB2_MOUSE Prohibitin-2 OS=Mus musculus OX=10090 GN=Phb2 PE=1 SV=1	965.95	NaN	NaN	NaN	NaN	NaN	NaN	2151.32	965.95	2151.32	0.449004	#DIV/0!
O35143	>sp|O35143|ATIF1_MOUSE ATPase inhibitor, mitochondrial OS=Mus musculus OX=10090 GN=Atp5if1 PE=1 SV=2	1522.65	NaN	NaN	NaN	NaN	439.647	NaN	928.052	1522.65	683.85	2.22659	#DIV/0!
O09172	>sp|O09172|GSH0_MOUSE Glutamate--cysteine ligase regulatory subunit OS=Mus musculus OX=10090 GN=Gclm PE=1 SV=1	33028.8	4765.6	3261.61	2303.6	1716.4	1881.76	1157.82	1607.77	10839.9	1590.94	6.81352	0.258768
Q6ZPJ3	>sp|Q6ZPJ3|UBE2O_MOUSE (E3-independent) E2 ubiquitin-conjugating enzyme UBE2O OS=Mus musculus OX=10090 GN=Ube2o PE=1 SV=3	11279.3	838.566	515.008	194.822	157.191	518.644	317.543	892.469	3206.93	471.462	6.8021	0.349874
O35326;Q3TWW8;Q8VE97	>sp|O35326|SRSF5_MOUSE Serine/arginine-rich splicing factor 5 OS=Mus musculus OX=10090 GN=Srsf5 PE=1 SV=2;>sp|Q3TWW8|SRSF6_MOUSE Serine/arginine-rich splicing factor 6 OS=Mus musculus OX=10090 GN=Srsf6 PE=1 SV=1;>sp|Q8VE97|SRSF4_MOUSE Serine/arginine-rich splicing factor 4 OS=Mus musculus OX=10090 GN=Srsf4 PE=2 SV=1	NaN	3089.59	2905.23	NaN	NaN	NaN	NaN	3136.9	2997.41	3136.9	0.955534	#DIV/0!
O35343	>sp|O35343|IMA3_MOUSE Importin subunit alpha-3 OS=Mus musculus OX=10090 GN=Kpna4 PE=1 SV=1	537.506	200.772	138.801	NaN	NaN	NaN	NaN	195.833	292.36	195.833	1.49291	#DIV/0!
P24270	>sp|P24270|CATA_MOUSE Catalase OS=Mus musculus OX=10090 GN=Cat PE=1 SV=4	155078	25890.9	19800.3	17279.5	8304.87	10528.4	8570.24	4757.31	54512.2	8040.21	6.77995	0.215809
Q9CR86	>sp|Q9CR86|CHSP1_MOUSE Calcium-regulated heat stable protein 1 OS=Mus musculus OX=10090 GN=Carhsp1 PE=1 SV=1	39659.1	2173.62	2296.9	2230.16	NaN	2036.15	947.375	2178.55	11589.9	1720.69	6.73564	0.413699
Q99KB8	>sp|Q99KB8|GLO2_MOUSE Hydroxyacylglutathione hydrolase, mitochondrial OS=Mus musculus OX=10090 GN=Hagh PE=1 SV=2	19704	5498.97	2786.63	2804.01	1069.95	NaN	1432.77	963.247	7698.39	1155.32	6.66341	0.230694
O35451	>sp|O35451|ATF6B_MOUSE Cyclic AMP-dependent transcription factor ATF-6 beta OS=Mus musculus OX=10090 GN=Atf6b PE=1 SV=1	NaN	574.783	801.449	1754.44	NaN	576.243	NaN	NaN	1043.56	576.243	1.81097	#DIV/0!
P70349	>sp|P70349|HINT1_MOUSE Adenosine 5'-monophosphoramidase HINT1 OS=Mus musculus OX=10090 GN=Hint1 PE=1 SV=3	40189.5	7362.89	5111.22	3419.74	2361.47	2411.98	1305.19	2454.84	14020.9	2133.37	6.57216	0.223815
O35516	>sp|O35516|NOTC2_MOUSE Neurogenic locus notch homolog protein 2 OS=Mus musculus OX=10090 GN=Notch2 PE=1 SV=2	NaN	483.67	592.939	318.157	370.088	129.951	NaN	NaN	464.922	250.02	1.85954	0.213565
O35593	>sp|O35593|PSDE_MOUSE 26S proteasome non-ATPase regulatory subunit 14 OS=Mus musculus OX=10090 GN=Psmd14 PE=1 SV=2	10303.2	896.793	NaN	NaN	NaN	NaN	NaN	2626.51	5599.99	2626.51	2.1321	#DIV/0!
O35598	>sp|O35598|ADA10_MOUSE Disintegrin and metalloproteinase domain-containing protein 10 OS=Mus musculus OX=10090 GN=Adam10 PE=1 SV=2	17375.1	NaN	NaN	NaN	NaN	NaN	NaN	1054.09	17375.1	1054.09	16.4836	#DIV/0!
O35601	>sp|O35601|FYB1_MOUSE FYN-binding protein 1 OS=Mus musculus OX=10090 GN=Fyb1 PE=1 SV=2	NaN	NaN	NaN	NaN	NaN	NaN	NaN	1157.59	#DIV/0!	1157.59	#DIV/0!	#DIV/0!
O35608	>sp|O35608|ANGP2_MOUSE Angiopoietin-2 OS=Mus musculus OX=10090 GN=Angpt2 PE=2 SV=2	NaN	98.3108	NaN	195.709	NaN	NaN	NaN	NaN	147.01	#DIV/0!	#DIV/0!	#DIV/0!
P47857	>sp|P47857|PFKAM_MOUSE ATP-dependent 6-phosphofructokinase, muscle type OS=Mus musculus OX=10090 GN=Pfkm PE=1 SV=3	1906.18	1414.5	904.472	862.519	NaN	NaN	NaN	193.584	1271.92	193.584	6.57037	#DIV/0!
O35640	>sp|O35640|ANXA8_MOUSE Annexin A8 OS=Mus musculus OX=10090 GN=Anxa8 PE=1 SV=2	4450.87	281.3	NaN	159.478	326.397	NaN	888.934	6918.04	1630.55	2711.12	0.60143	0.692177
P62827	>sp|P62827|RAN_MOUSE GTP-binding nuclear protein Ran OS=Mus musculus OX=10090 GN=Ran PE=1 SV=3	146551	18838.6	11531.7	12520.2	5062.28	5455.12	6569.66	11765.8	47360.4	7213.22	6.56578	0.271262
P51174	>sp|P51174|ACADL_MOUSE Long-chain specific acyl-CoA dehydrogenase, mitochondrial OS=Mus musculus OX=10090 GN=Acadl PE=1 SV=2	1033.57	3018.86	1562.88	1631.14	NaN	NaN	NaN	276.954	1811.61	276.954	6.54119	#DIV/0!
P70677	>sp|P70677|CASP3_MOUSE Caspase-3 OS=Mus musculus OX=10090 GN=Casp3 PE=1 SV=1	7447.17	704.855	604.199	552.413	223.312	226.57	278.406	696.041	2327.16	356.082	6.53546	0.293086
Q60864	>sp|Q60864|STIP1_MOUSE Stress-induced-phosphoprotein 1 OS=Mus musculus OX=10090 GN=Stip1 PE=1 SV=1	23804	3145.22	1835.51	1951.57	698.012	1038.67	752.004	2258.38	7684.08	1186.77	6.4748	0.273718
O35864	>sp|O35864|CSN5_MOUSE COP9 signalosome complex subunit 5 OS=Mus musculus OX=10090 GN=Cops5 PE=1 SV=3	528.581	288.473	251.49	NaN	NaN	NaN	NaN	NaN	356.181	#DIV/0!	#DIV/0!	#DIV/0!
P50247	>sp|P50247|SAHH_MOUSE Adenosylhomocysteinase OS=Mus musculus OX=10090 GN=Ahcy PE=1 SV=3	48896.4	26396.7	20550.6	17014.4	2295.67	3824.2	3260.52	8057.21	28214.5	4359.4	6.47211	0.0168176
Q9DBK7	>tr|Q9DBK7|Q9DBK7_MOUSE E1 ubiquitin-activating enzyme OS=Mus musculus OX=10090 GN=Uba7 PE=1 SV=1	8669.01	1422.14	497.88	984.245	NaN	210.48	NaN	685.719	2893.32	448.099	6.45687	0.44737
P15105	>sp|P15105|GLNA_MOUSE Glutamine synthetase OS=Mus musculus OX=10090 GN=Glul PE=1 SV=6	3373.14	2230.43	729.067	856.97	NaN	NaN	NaN	278.577	1797.4	278.577	6.45209	#DIV/0!
P58389	>sp|P58389|PTPA_MOUSE Serine/threonine-protein phosphatase 2A activator OS=Mus musculus OX=10090 GN=Ptpa PE=1 SV=1	33084.9	6385.28	4434.91	3940.05	NaN	2112.3	1372.8	2086.06	11961.3	1857.05	6.441	0.280688
O54734	>sp|O54734|OST48_MOUSE Dolichyl-diphosphooligosaccharide--protein glycosyltransferase 48 kDa subunit OS=Mus musculus OX=10090 GN=Ddost PE=1 SV=2	NaN	NaN	NaN	NaN	NaN	NaN	NaN	3065.47	#DIV/0!	3065.47	#DIV/0!	#DIV/0!
Q9CPU0	>sp|Q9CPU0|LGUL_MOUSE Lactoylglutathione lyase OS=Mus musculus OX=10090 GN=Glo1 PE=1 SV=3	56083	16203.1	11358.9	10657.2	3493.2	4228.01	4267.83	2915.96	23575.6	3726.25	6.32689	0.118739
Q9CWJ9	>sp|Q9CWJ9|PUR9_MOUSE Bifunctional purine biosynthesis protein ATIC OS=Mus musculus OX=10090 GN=Atic PE=1 SV=2	60864	11383.2	7521.95	7553.5	2999.38	4268.28	2987.3	3566.2	21830.7	3455.29	6.31804	0.208638
O54865	>sp|O54865|GCYB1_MOUSE Guanylate cyclase soluble subunit beta-1 OS=Mus musculus OX=10090 GN=Gucy1b1 PE=1 SV=1	NaN	NaN	NaN	NaN	NaN	NaN	NaN	231.248	#DIV/0!	231.248	#DIV/0!	#DIV/0!
O54890	>sp|O54890|ITB3_MOUSE Integrin beta-3 OS=Mus musculus OX=10090 GN=Itgb3 PE=1 SV=2	NaN	NaN	44.7554	NaN	1378.32	6200.5	3328.45	15761.4	44.7554	6667.17	0.00671281	#DIV/0!
O54946	>sp|O54946|DNJB6_MOUSE DnaJ homolog subfamily B member 6 OS=Mus musculus OX=10090 GN=Dnajb6 PE=1 SV=4	376.798	NaN	NaN	NaN	NaN	NaN	NaN	1148.93	376.798	1148.93	0.327955	#DIV/0!
O54950	>sp|O54950|AAKG1_MOUSE 5'-AMP-activated protein kinase subunit gamma-1 OS=Mus musculus OX=10090 GN=Prkag1 PE=1 SV=2	789.645	NaN	NaN	NaN	NaN	NaN	NaN	451.455	789.645	451.455	1.74911	#DIV/0!
P11352	>sp|P11352|GPX1_MOUSE Glutathione peroxidase 1 OS=Mus musculus OX=10090 GN=Gpx1 PE=1 SV=2	473671	99352.4	75686.9	70014.3	26842.4	35280.3	31457.7	20247.4	179681	28456.9	6.31414	0.174706
O54974	>sp|O54974|LEG7_MOUSE Galectin-7 OS=Mus musculus OX=10090 GN=Lgals7 PE=2 SV=3	1473.88	NaN	NaN	NaN	NaN	NaN	NaN	NaN	1473.88	#DIV/0!	#DIV/0!	#DIV/0!
P70296	>sp|P70296|PEBP1_MOUSE Phosphatidylethanolamine-binding protein 1 OS=Mus musculus OX=10090 GN=Pebp1 PE=1 SV=3	16503.3	5067.69	3309.91	2777.31	852.718	1070.38	1315.15	1218.3	6914.56	1114.13	6.20622	0.123142
O54988	>sp|O54988|SLK_MOUSE STE20-like serine/threonine-protein kinase OS=Mus musculus OX=10090 GN=Slk PE=1 SV=2	382.249	NaN	NaN	NaN	NaN	NaN	NaN	506.783	382.249	506.783	0.754266	#DIV/0!
O55013	>sp|O55013|TPPC3_MOUSE Trafficking protein particle complex subunit 3 OS=Mus musculus OX=10090 GN=Trappc3 PE=1 SV=1	2091.67	NaN	NaN	388.408	NaN	136.696	186.387	2356.19	1240.04	893.09	1.38848	0.780402
P54822	>sp|P54822|PUR8_MOUSE Adenylosuccinate lyase OS=Mus musculus OX=10090 GN=Adsl PE=1 SV=2	13606.5	2842.71	2054.67	2388.16	768.085	1297.97	756.316	586.445	5223.02	852.204	6.12883	0.169987
O55029	>sp|O55029|COPB2_MOUSE Coatomer subunit beta' OS=Mus musculus OX=10090 GN=Copb2 PE=1 SV=2	NaN	393.185	NaN	781.579	NaN	NaN	NaN	1885.8	587.382	1885.8	0.311476	#DIV/0!
O55042	>sp|O55042|SYUA_MOUSE Alpha-synuclein OS=Mus musculus OX=10090 GN=Snca PE=1 SV=2	NaN	NaN	NaN	NaN	NaN	NaN	NaN	NaN	#DIV/0!	#DIV/0!	#DIV/0!	#DIV/0!
O55060	>sp|O55060|TPMT_MOUSE Thiopurine S-methyltransferase OS=Mus musculus OX=10090 GN=Tpmt PE=1 SV=1	NaN	191.418	NaN	NaN	NaN	NaN	NaN	736.869	191.418	736.869	0.259772	#DIV/0!
O55070	>sp|O55070|DNSL3_MOUSE Deoxyribonuclease gamma OS=Mus musculus OX=10090 GN=Dnase1l3 PE=1 SV=1	NaN	1806.9	1274.8	2733.13	NaN	NaN	NaN	NaN	1938.28	#DIV/0!	#DIV/0!	#DIV/0!
P49183	>sp|P49183|DNAS1_MOUSE Deoxyribonuclease-1 OS=Mus musculus OX=10090 GN=Dnase1 PE=1 SV=2	1792.07	7951.23	7016.21	6903.58	NaN	988.372	NaN	NaN	5915.77	988.372	5.98537	#DIV/0!
O55131	>sp|O55131|SEPT7_MOUSE Septin-7 OS=Mus musculus OX=10090 GN=Septin7 PE=1 SV=1	1849.89	107.479	NaN	NaN	NaN	NaN	NaN	1894.5	978.685	1894.5	0.516593	#DIV/0!
O55134	>sp|O55134|PCD12_MOUSE Protocadherin-12 OS=Mus musculus OX=10090 GN=Pcdh12 PE=1 SV=2	NaN	NaN	300.97	352.268	332.736	797.47	1282.3	1070.89	326.619	870.85	0.375058	0.15186
P00920	>sp|P00920|CAH2_MOUSE Carbonic anhydrase 2 OS=Mus musculus OX=10090 GN=Ca2 PE=1 SV=4	881465	195471	137814	107925	62765.6	70330.5	59340.7	28564.7	330669	55250.4	5.98492	0.186561
O55137;Q32Q92;Q8BWN8;Q9QYR9	>sp|O55137|ACOT1_MOUSE Acyl-coenzyme A thioesterase 1 OS=Mus musculus OX=10090 GN=Acot1 PE=1 SV=1;>sp|Q32Q92|ACOT6_MOUSE Acyl-coenzyme A thioesterase 6 OS=Mus musculus OX=10090 GN=Acot6 PE=1 SV=1;>sp|Q8BWN8|ACOT4_MOUSE Peroxisomal succinyl-coenzyme A thioesterase OS=Mus musculus OX=10090 GN=Acot4 PE=1 SV=1;>sp|Q9QYR9|ACOT2_MOUSE Acyl-coenzyme A thioesterase 2, mitochondrial OS=Mus musculus OX=100…	NaN	1445.71	643.135	NaN	NaN	NaN	NaN	NaN	1044.42	#DIV/0!	#DIV/0!	#DIV/0!
O55142	>sp|O55142|RL35A_MOUSE 60S ribosomal protein L35a OS=Mus musculus OX=10090 GN=Rpl35a PE=1 SV=2	5408.23	NaN	NaN	NaN	NaN	NaN	NaN	5668.67	5408.23	5668.67	0.954055	#DIV/0!
O55143	>sp|O55143|AT2A2_MOUSE Sarcoplasmic/endoplasmic reticulum calcium ATPase 2 OS=Mus musculus OX=10090 GN=Atp2a2 PE=1 SV=2	NaN	NaN	128.319	NaN	NaN	395.121	NaN	2861.58	128.319	1628.35	0.0788029	#DIV/0!
O55222	>sp|O55222|ILK_MOUSE Integrin-linked protein kinase OS=Mus musculus OX=10090 GN=Ilk PE=1 SV=2	414.212	338.879	NaN	148.287	702.565	5013.03	2665.68	16665.3	300.459	6261.65	0.0479841	0.218194
Q99L45	>sp|Q99L45|IF2B_MOUSE Eukaryotic translation initiation factor 2 subunit 2 OS=Mus musculus OX=10090 GN=Eif2s2 PE=1 SV=1	3946.59	271.325	211.008	269.558	NaN	NaN	NaN	196.421	1174.62	196.421	5.98011	#DIV/0!
O70133	>sp|O70133|DHX9_MOUSE ATP-dependent RNA helicase A OS=Mus musculus OX=10090 GN=Dhx9 PE=1 SV=2	767.081	200.58	NaN	NaN	NaN	NaN	NaN	1396.56	483.831	1396.56	0.346445	#DIV/0!
Q9R111	>sp|Q9R111|GUAD_MOUSE Guanine deaminase OS=Mus musculus OX=10090 GN=Gda PE=1 SV=1	153481	29094.4	21582.6	19563.2	10350.4	11300.1	9426.49	6413.94	55930.3	9372.73	5.96734	0.203152
O70145	>sp|O70145|NCF2_MOUSE Neutrophil cytosol factor 2 OS=Mus musculus OX=10090 GN=Ncf2 PE=1 SV=1	1627.74	NaN	NaN	NaN	NaN	NaN	NaN	NaN	1627.74	#DIV/0!	#DIV/0!	#DIV/0!
Q9R0E2	>sp|Q9R0E2|PLOD1_MOUSE Procollagen-lysine,2-oxoglutarate 5-dioxygenase 1 OS=Mus musculus OX=10090 GN=Plod1 PE=1 SV=1	1410.77	4983.91	4067.51	5097.99	843.905	853.562	317.893	NaN	3890.05	671.786	5.7906	0.0257566
O70172	>sp|O70172|PI42A_MOUSE Phosphatidylinositol 5-phosphate 4-kinase type-2 alpha OS=Mus musculus OX=10090 GN=Pip4k2a PE=1 SV=1	1300.92	106.558	NaN	NaN	NaN	NaN	NaN	113.436	703.74	113.436	6.20387	#DIV/0!
O70194	>sp|O70194|EIF3D_MOUSE Eukaryotic translation initiation factor 3 subunit D OS=Mus musculus OX=10090 GN=Eif3d PE=1 SV=2	1939.58	203.599	NaN	NaN	NaN	NaN	NaN	1417.9	1071.59	1417.9	0.755756	#DIV/0!
P70290	>sp|P70290|EM55_MOUSE 55 kDa erythrocyte membrane protein OS=Mus musculus OX=10090 GN=Mpp1 PE=1 SV=1	28390.3	1588.47	314.844	1839.79	NaN	NaN	NaN	1389.78	8033.36	1389.78	5.78032	#DIV/0!
P08228	>sp|P08228|SODC_MOUSE Superoxide dismutase [Cu-Zn] OS=Mus musculus OX=10090 GN=Sod1 PE=1 SV=2	344641	104900	74303.1	66709.6	23912.7	29188.2	25458.2	23852.4	147639	25602.9	5.76648	0.114812
P01942	>sp|P01942|HBA_MOUSE Hemoglobin subunit alpha OS=Mus musculus OX=10090 GN=Hba PE=1 SV=2	197040704	27366792	26504638	24410720	14123919	15594751	11748831	6441703	6.88307e+07	11977301	5.74676	0.232239
Q9ET01	>sp|Q9ET01|PYGL_MOUSE Glycogen phosphorylase, liver form OS=Mus musculus OX=10090 GN=Pygl PE=1 SV=4	2735.09	4347.56	4297.41	2961	NaN	NaN	202.324	1046.45	3585.27	624.389	5.74204	0.0128871
Q78ZA7	>sp|Q78ZA7|NP1L4_MOUSE Nucleosome assembly protein 1-like 4 OS=Mus musculus OX=10090 GN=Nap1l4 PE=1 SV=1	15213	1533.36	1084.52	1047.87	NaN	NaN	NaN	826.587	4719.69	826.587	5.70985	#DIV/0!
O70400	>sp|O70400|PDLI1_MOUSE PDZ and LIM domain protein 1 OS=Mus musculus OX=10090 GN=Pdlim1 PE=1 SV=4	2304.74	NaN	NaN	NaN	NaN	337.432	NaN	6171.66	2304.74	3254.55	0.708161	#DIV/0!
P97371	>sp|P97371|PSME1_MOUSE Proteasome activator complex subunit 1 OS=Mus musculus OX=10090 GN=Psme1 PE=1 SV=2	46887.2	15601	11850.5	12063.1	2214.71	2961.49	2828.34	7537.17	21600.5	3885.43	5.55936	0.083978
O70456	>sp|O70456|1433S_MOUSE 14-3-3 protein sigma OS=Mus musculus OX=10090 GN=Sfn PE=1 SV=2	13509.3	898.031	NaN	82.8921	1311.13	579.082	1347.94	94208.7	4830.07	24361.7	0.198265	0.513495
O70458	>sp|O70458|OSMR_MOUSE Oncostatin-M-specific receptor subunit beta OS=Mus musculus OX=10090 GN=Osmr PE=1 SV=1	NaN	NaN	188.175	560.791	NaN	NaN	NaN	NaN	374.483	#DIV/0!	#DIV/0!	#DIV/0!
O70460	>sp|O70460|CCL19_MOUSE C-C motif chemokine 19 OS=Mus musculus OX=10090 GN=Ccl19 PE=1 SV=1	NaN	307.919	NaN	NaN	NaN	NaN	NaN	NaN	307.919	#DIV/0!	#DIV/0!	#DIV/0!
O70468	>sp|O70468|MYPC3_MOUSE Myosin-binding protein C, cardiac-type OS=Mus musculus OX=10090 GN=Mybpc3 PE=1 SV=1	NaN	1409.33	823.253	374.619	277.801	NaN	178.512	NaN	869.066	228.156	3.80908	0.197576
O70469	>sp|O70469|DOK2_MOUSE Docking protein 2 OS=Mus musculus OX=10090 GN=Dok2 PE=1 SV=1	NaN	NaN	NaN	NaN	NaN	305.729	NaN	956.378	#DIV/0!	631.054	#DIV/0!	#DIV/0!
O70475	>sp|O70475|UGDH_MOUSE UDP-glucose 6-dehydrogenase OS=Mus musculus OX=10090 GN=Ugdh PE=1 SV=1	1827.15	141.158	NaN	NaN	NaN	NaN	NaN	491.744	984.154	491.744	2.00135	#DIV/0!
O70492	>sp|O70492|SNX3_MOUSE Sorting nexin-3 OS=Mus musculus OX=10090 GN=Snx3 PE=1 SV=3	7723.21	NaN	NaN	NaN	NaN	NaN	NaN	1934.97	7723.21	1934.97	3.99138	#DIV/0!
Cont_Q3ZBD7	>sp|Cont_Q3ZBD7|G6PI_BOVIN Glucose-6-phosphate isomerase OS=Bos taurus OX=9913 GN=GPI PE=2 SV=4	22849.5	10898.7	9882.47	10757.4	867.775	2270.28	2356.03	4289.59	13597	2445.92	5.55907	0.0125741
O70514	>sp|O70514|FGFP1_MOUSE Fibroblast growth factor-binding protein 1 OS=Mus musculus OX=10090 GN=Fgfbp1 PE=1 SV=1	202.11	NaN	NaN	NaN	NaN	NaN	NaN	NaN	202.11	#DIV/0!	#DIV/0!	#DIV/0!
P10493	>sp|P10493|NID1_MOUSE Nidogen-1 OS=Mus musculus OX=10090 GN=Nid1 PE=1 SV=2	1476.57	3297.89	3468.15	4097.32	443.546	410.493	947.209	433.056	3084.98	558.576	5.52295	0.00470557
O70582	>sp|O70582|LX12B_MOUSE Arachidonate 12-lipoxygenase, 12R-type OS=Mus musculus OX=10090 GN=Alox12b PE=1 SV=1	NaN	1158.75	NaN	NaN	NaN	NaN	NaN	7591.8	1158.75	7591.8	0.152631	#DIV/0!
O70591	>sp|O70591|PFD2_MOUSE Prefoldin subunit 2 OS=Mus musculus OX=10090 GN=Pfdn2 PE=1 SV=2	714.123	NaN	NaN	94.5814	NaN	NaN	NaN	NaN	404.352	#DIV/0!	#DIV/0!	#DIV/0!
O70624	>sp|O70624|MYOC_MOUSE Myocilin OS=Mus musculus OX=10090 GN=Myoc PE=1 SV=1	429.633	NaN	NaN	NaN	861.155	NaN	NaN	875.147	429.633	868.151	0.494883	#DIV/0!
O88186	>sp|O88186|GPIX_MOUSE Platelet glycoprotein IX OS=Mus musculus OX=10090 GN=Gp9 PE=1 SV=1	NaN	NaN	NaN	NaN	NaN	NaN	NaN	340.736	#DIV/0!	340.736	#DIV/0!	#DIV/0!
P19157	>sp|P19157|GSTP1_MOUSE Glutathione S-transferase P 1 OS=Mus musculus OX=10090 GN=Gstp1 PE=1 SV=2	41593.3	13471.7	10534.9	13803.8	2443.72	3680.26	3402.5	4990.56	19851	3629.26	5.4697	0.0680963
P28798	>sp|P28798|GRN_MOUSE Progranulin OS=Mus musculus OX=10090 GN=Grn PE=1 SV=2	3816.43	5682.62	4562.2	5525.01	959.125	1125.57	891.012	613.885	4896.57	897.398	5.4564	0.000112722
O88447	>sp|O88447|KLC1_MOUSE Kinesin light chain 1 OS=Mus musculus OX=10090 GN=Klc1 PE=1 SV=3	391.586	NaN	NaN	NaN	NaN	NaN	NaN	599.829	391.586	599.829	0.652828	#DIV/0!
Q8C7G5	>sp|Q8C7G5|APOA5_MOUSE Apolipoprotein A-V OS=Mus musculus OX=10090 GN=Apoa5 PE=1 SV=1	505.954	3184.32	1372.92	2462.28	504.381	NaN	192.183	NaN	1881.37	348.282	5.40186	0.160436
O88520	>sp|O88520|SHOC2_MOUSE Leucine-rich repeat protein SHOC-2 OS=Mus musculus OX=10090 GN=Shoc2 PE=1 SV=2	NaN	NaN	NaN	NaN	NaN	NaN	NaN	NaN	#DIV/0!	#DIV/0!	#DIV/0!	#DIV/0!
O88543	>sp|O88543|CSN3_MOUSE COP9 signalosome complex subunit 3 OS=Mus musculus OX=10090 GN=Cops3 PE=1 SV=3	2815.26	713.591	NaN	695.805	NaN	NaN	NaN	648.695	1408.22	648.695	2.17085	#DIV/0!
Q9WVJ2	>sp|Q9WVJ2|PSD13_MOUSE 26S proteasome non-ATPase regulatory subunit 13 OS=Mus musculus OX=10090 GN=Psmd13 PE=1 SV=1	12818.1	1586.34	1370.62	1191.22	NaN	652.384	506.846	1245.6	4241.56	801.609	5.29131	0.356693
O08709	>sp|O08709|PRDX6_MOUSE Peroxiredoxin-6 OS=Mus musculus OX=10090 GN=Prdx6 PE=1 SV=3	217748	76615.3	57835.7	44245	12194.8	18732.7	18145.9	26038	99111	18777.9	5.27807	0.0926311
G3UXL2;Q9D7G0	>tr|G3UXL2|G3UXL2_MOUSE Ribose-phosphate diphosphokinase OS=Mus musculus OX=10090 GN=Prps1l3 PE=3 SV=1;>sp|Q9D7G0|PRPS1_MOUSE Ribose-phosphate pyrophosphokinase 1 OS=Mus musculus OX=10090 GN=Prps1 PE=1 SV=4	15310.3	623.159	850.342	449.384	NaN	NaN	NaN	819.451	4308.31	819.451	5.25755	#DIV/0!
O88587	>sp|O88587|COMT_MOUSE Catechol O-methyltransferase OS=Mus musculus OX=10090 GN=Comt PE=1 SV=2	3303.52	481.369	NaN	133.801	NaN	NaN	NaN	1283.67	1306.23	1283.67	1.01757	#DIV/0!
O88632	>sp|O88632|SEM3F_MOUSE Semaphorin-3F OS=Mus musculus OX=10090 GN=Sema3f PE=2 SV=2	NaN	668.058	884.891	731.716	NaN	NaN	NaN	NaN	761.555	#DIV/0!	#DIV/0!	#DIV/0!
P28656	>sp|P28656|NP1L1_MOUSE Nucleosome assembly protein 1-like 1 OS=Mus musculus OX=10090 GN=Nap1l1 PE=1 SV=2	15296.9	2657.21	1618.31	1149.03	519.061	991.682	917.905	1514.51	5180.37	985.791	5.25504	0.26257
P97372	>sp|P97372|PSME2_MOUSE Proteasome activator complex subunit 2 OS=Mus musculus OX=10090 GN=Psme2 PE=1 SV=4	12707.4	4333.61	2989.39	3206.96	NaN	674.76	913.146	1736.67	5809.34	1108.19	5.24219	0.148768
O35350	>sp|O35350|CAN1_MOUSE Calpain-1 catalytic subunit OS=Mus musculus OX=10090 GN=Capn1 PE=1 SV=1	20884.7	3650.97	2383.93	1865.63	629.621	796.618	1354.08	2738.31	7196.32	1379.66	5.21601	0.253239
O88746	>sp|O88746|TOM1_MOUSE Target of Myb protein 1 OS=Mus musculus OX=10090 GN=Tom1 PE=1 SV=1	NaN	NaN	NaN	NaN	NaN	NaN	NaN	990.586	#DIV/0!	990.586	#DIV/0!	#DIV/0!
P45376	>sp|P45376|ALDR_MOUSE Aldo-keto reductase family 1 member B1 OS=Mus musculus OX=10090 GN=Akr1b1 PE=1 SV=3	14108.7	11957.3	10932.3	8884.55	1214.6	2041.12	2928.51	2626.15	11470.7	2202.6	5.20781	0.000195725
O88792	>sp|O88792|JAM1_MOUSE Junctional adhesion molecule A OS=Mus musculus OX=10090 GN=F11r PE=1 SV=2	NaN	NaN	NaN	NaN	NaN	NaN	NaN	624.241	#DIV/0!	624.241	#DIV/0!	#DIV/0!
O88803	>sp|O88803|LECT2_MOUSE Leukocyte cell-derived chemotaxin-2 OS=Mus musculus OX=10090 GN=Lect2 PE=1 SV=1	NaN	307.775	298.73	640.783	NaN	NaN	365.558	NaN	415.763	365.558	1.13734	#DIV/0!
P99027	>sp|P99027|RLA2_MOUSE 60S acidic ribosomal protein P2 OS=Mus musculus OX=10090 GN=Rplp2 PE=1 SV=3	18945.4	566.543	507.154	185.286	360.081	368.442	951.367	2216.96	5051.1	974.212	5.18481	0.414603
O54962	>sp|O54962|BAF_MOUSE Barrier-to-autointegration factor OS=Mus musculus OX=10090 GN=Banf1 PE=1 SV=1	15063.1	2664.09	1491.24	807.939	374.952	1060.63	1213.04	1234.57	5006.58	970.799	5.15718	0.277539
A8DUK4	>tr|A8DUK4|A8DUK4_MOUSE Beta-globin OS=Mus musculus OX=10090 GN=Hbb-bs PE=1 SV=1	170645696	33740900	28374208	25652836	15077597	16057590	13491362	6161523	64603410	12697018	5.08808	0.193564
P29391	>sp|P29391|FRIL1_MOUSE Ferritin light chain 1 OS=Mus musculus OX=10090 GN=Ftl1 PE=1 SV=2	14951.3	3450.64	2505.62	3601.14	1078.74	970.332	1682.41	1087.81	6127.18	1204.82	5.08555	0.146898
O70370	>sp|O70370|CATS_MOUSE Cathepsin S OS=Mus musculus OX=10090 GN=Ctss PE=1 SV=2	13243.2	23692.5	27583.6	32669.5	7219.34	NaN	5152.13	2268.52	24297.2	4880	4.97894	0.0117647
O88958	>sp|O88958|GNPI1_MOUSE Glucosamine-6-phosphate isomerase 1 OS=Mus musculus OX=10090 GN=Gnpda1 PE=1 SV=3	5290.21	4037.25	2357.81	1640.65	NaN	649.702	919.077	445.624	3331.48	671.468	4.96149	0.0422457
P06745	>sp|P06745|G6PI_MOUSE Glucose-6-phosphate isomerase OS=Mus musculus OX=10090 GN=Gpi PE=1 SV=4	20803.9	17467.7	14629.6	13605.3	2134.37	2783.52	3846.57	4794.96	16626.6	3389.85	4.90483	0.000250166
O89051	>sp|O89051|ITM2B_MOUSE Integral membrane protein 2B OS=Mus musculus OX=10090 GN=Itm2b PE=1 SV=1	1045.17	1462.22	1436.82	NaN	NaN	NaN	NaN	382.647	1314.74	382.647	3.4359	#DIV/0!
Q9D020	>sp|Q9D020|5NT3A_MOUSE Cytosolic 5'-nucleotidase 3A OS=Mus musculus OX=10090 GN=Nt5c3a PE=1 SV=4	8145.62	260.715	527.607	536.931	NaN	NaN	NaN	484.34	2367.72	484.34	4.88855	#DIV/0!
O89094	>sp|O89094|CASPE_MOUSE Caspase-14 OS=Mus musculus OX=10090 GN=Casp14 PE=1 SV=1	NaN	NaN	NaN	140.419	NaN	NaN	NaN	49701.8	140.419	49701.8	0.00282523	#DIV/0!
Q8R0Y6	>sp|Q8R0Y6|AL1L1_MOUSE Cytosolic 10-formyltetrahydrofolate dehydrogenase OS=Mus musculus OX=10090 GN=Aldh1l1 PE=1 SV=1	456.004	2915.93	1265.27	1132.96	NaN	NaN	NaN	296.789	1442.54	296.789	4.86049	#DIV/0!
O89112	>sp|O89112|LANC1_MOUSE Glutathione S-transferase LANCL1 OS=Mus musculus OX=10090 GN=Lancl1 PE=1 SV=1	755.755	NaN	NaN	NaN	NaN	NaN	NaN	2549.66	755.755	2549.66	0.296414	#DIV/0!
Q9JHU9	>sp|Q9JHU9|INO1_MOUSE Inositol-3-phosphate synthase 1 OS=Mus musculus OX=10090 GN=Isyna1 PE=1 SV=1	2924.68	2854.1	1842.85	1175.62	NaN	NaN	NaN	453.891	2199.31	453.891	4.84547	#DIV/0!
P00405	>sp|P00405|COX2_MOUSE Cytochrome c oxidase subunit 2 OS=Mus musculus OX=10090 GN=Mtco2 PE=1 SV=1	406.619	NaN	NaN	NaN	NaN	200.13	87.8225	173.037	406.619	153.663	2.64617	#DIV/0!
Q9JMA1	>sp|Q9JMA1|UBP14_MOUSE Ubiquitin carboxyl-terminal hydrolase 14 OS=Mus musculus OX=10090 GN=Usp14 PE=1 SV=3	17015	3635.17	2301.47	1833.95	542.574	994.02	1328.03	2298.15	6196.39	1290.69	4.80082	0.227013
P00683	>sp|P00683|RNAS1_MOUSE Ribonuclease pancreatic OS=Mus musculus OX=10090 GN=Rnase1 PE=1 SV=2	NaN	NaN	NaN	NaN	NaN	NaN	NaN	NaN	#DIV/0!	#DIV/0!	#DIV/0!	#DIV/0!
Q8BHL8	>sp|Q8BHL8|PSMF1_MOUSE Proteasome inhibitor PI31 subunit OS=Mus musculus OX=10090 GN=Psmf1 PE=1 SV=1	10018.3	2244.85	1321.97	626.82	NaN	NaN	740.418	NaN	3552.98	740.418	4.79861	#DIV/0!
Q9R118	>sp|Q9R118|HTRA1_MOUSE Serine protease HTRA1 OS=Mus musculus OX=10090 GN=Htra1 PE=1 SV=2	489.741	1286.11	786.363	1072.43	173.557	206.164	NaN	189.219	908.661	189.647	4.79133	0.0171537
P57776	>sp|P57776|EF1D_MOUSE Elongation factor 1-delta OS=Mus musculus OX=10090 GN=Eef1d PE=1 SV=3	8385.79	1089.01	707.865	530.449	NaN	407.017	224.947	1049.85	2678.28	560.605	4.77748	0.392728
P45591	>sp|P45591|COF2_MOUSE Cofilin-2 OS=Mus musculus OX=10090 GN=Cfl2 PE=1 SV=1	546.969	787.123	792.363	588.575	NaN	NaN	NaN	144.134	678.757	144.134	4.70922	#DIV/0!
Q9D1A2	>sp|Q9D1A2|CNDP2_MOUSE Cytosolic non-specific dipeptidase OS=Mus musculus OX=10090 GN=Cndp2 PE=1 SV=1	16323.8	4943.1	2966.12	4133.17	1102.77	1363.37	1068.23	2502.11	7091.55	1509.12	4.69913	0.124014
P53657	>sp|P53657|KPYR_MOUSE Pyruvate kinase PKLR OS=Mus musculus OX=10090 GN=Pklr PE=1 SV=1	218377	45193.4	30216.9	29333.8	13470.2	32843.7	16121.2	6908.5	80780.2	17335.9	4.6597	0.22
Q9JLJ2	>sp|Q9JLJ2|AL9A1_MOUSE 4-trimethylaminobutyraldehyde dehydrogenase OS=Mus musculus OX=10090 GN=Aldh9a1 PE=1 SV=1	13399.3	3663.19	2842.34	2520.37	885.498	1311.96	503.542	2127.41	5606.31	1207.1	4.64443	0.145663
Q9CQR2	>sp|Q9CQR2|RS21_MOUSE 40S ribosomal protein S21 OS=Mus musculus OX=10090 GN=Rps21 PE=1 SV=1	27920.9	3305.53	1635.66	1123.49	NaN	1483.12	1734.84	2304.56	8496.39	1840.84	4.6155	0.425984
O08692	>sp|O08692|NGP_MOUSE Neutrophilic granule protein OS=Mus musculus OX=10090 GN=Ngp PE=1 SV=1	33254.9	6635.89	2458.15	3291.49	951.751	1279.21	3260.45	4401.92	11410.1	2473.33	4.61325	0.271625
P01632	>sp|P01632|KV1A1_MOUSE Ig kappa chain V-I region S107A OS=Mus musculus OX=10090 GN=Igkv7-33 PE=2 SV=1	NaN	NaN	NaN	NaN	3179.81	NaN	NaN	NaN	#DIV/0!	3179.81	#DIV/0!	#DIV/0!
Q9DCC4	>sp|Q9DCC4|P5CR3_MOUSE Pyrroline-5-carboxylate reductase 3 OS=Mus musculus OX=10090 GN=Pycr3 PE=1 SV=2	12911.8	640.262	290.58	486.321	NaN	NaN	NaN	787.205	3582.25	787.205	4.55059	#DIV/0!
P19096	>sp|P19096|FAS_MOUSE Fatty acid synthase OS=Mus musculus OX=10090 GN=Fasn PE=1 SV=2	6384.96	11913.8	4646.62	5519.18	444.878	609.236	682.887	4525.46	7116.15	1565.61	4.54527	0.0272783
P28076	>sp|P28076|PSB9_MOUSE Proteasome subunit beta type-9 OS=Mus musculus OX=10090 GN=Psmb9 PE=1 SV=1	832.822	522.911	798.936	592.189	NaN	264.692	37.5711	NaN	686.714	151.131	4.54382	0.0160973
P10639	>sp|P10639|THIO_MOUSE Thioredoxin OS=Mus musculus OX=10090 GN=Txn PE=1 SV=3	86146.3	43181.9	22033.4	21839.9	9646.45	8601.64	11410.2	8517.7	43300.4	9544.01	4.53691	0.0674303
Q99LX0	>sp|Q99LX0|PARK7_MOUSE Parkinson disease protein 7 homolog OS=Mus musculus OX=10090 GN=Park7 PE=1 SV=1	22951.4	6177.69	5432.7	3672.34	1562.08	2859.21	1504.27	2553.05	9558.52	2119.65	4.50948	0.150024
Q8BGQ7	>sp|Q8BGQ7|SYAC_MOUSE Alanine--tRNA ligase, cytoplasmic OS=Mus musculus OX=10090 GN=Aars1 PE=1 SV=1	8549.8	595.823	306.985	350.189	NaN	136.525	NaN	966.315	2450.7	551.42	4.44434	0.568621
P23506	>sp|P23506|PIMT_MOUSE Protein-L-isoaspartate(D-aspartate) O-methyltransferase OS=Mus musculus OX=10090 GN=Pcmt1 PE=1 SV=3	7135.93	1168.58	404.688	603.226	NaN	NaN	NaN	526.46	2328.11	526.46	4.42219	#DIV/0!
Q62356	>sp|Q62356|FSTL1_MOUSE Follistatin-related protein 1 OS=Mus musculus OX=10090 GN=Fstl1 PE=1 SV=2	1235.01	1376.41	1441.39	1025.77	NaN	288.63	287.581	NaN	1269.65	288.105	4.40689	0.00206479
P01662	>sp|P01662|KV3AA_MOUSE Ig kappa chain V-III region ABPC 22/PC 9245 OS=Mus musculus OX=10090 PE=1 SV=1	NaN	762.357	NaN	640.794	NaN	NaN	NaN	NaN	701.576	#DIV/0!	#DIV/0!	#DIV/0!
Q3UP87	>sp|Q3UP87|ELNE_MOUSE Neutrophil elastase OS=Mus musculus OX=10090 GN=Elane PE=1 SV=1	1396.91	1270.03	1263.3	834.68	NaN	NaN	NaN	270.322	1191.23	270.322	4.40671	#DIV/0!
O88844	>sp|O88844|IDHC_MOUSE Isocitrate dehydrogenase [NADP] cytoplasmic OS=Mus musculus OX=10090 GN=Idh1 PE=1 SV=2	9341.69	13533.6	10445.2	11030.3	1661.1	1309.73	2518.73	4616.91	11087.7	2526.62	4.38836	0.000311984
P01671	>sp|P01671|KV3AJ_MOUSE Ig kappa chain V-III region PC 7175 OS=Mus musculus OX=10090 PE=1 SV=1	834.423	NaN	NaN	3868.43	5174.34	3260.57	3486.11	4499.52	2351.43	4105.14	0.572801	0.200522
P16858;S4R1W1	>sp|P16858|G3P_MOUSE Glyceraldehyde-3-phosphate dehydrogenase OS=Mus musculus OX=10090 GN=Gapdh PE=1 SV=2;>tr|S4R1W1|S4R1W1_MOUSE Glyceraldehyde-3-phosphate dehydrogenase OS=Mus musculus OX=10090 GN=Gm3839 PE=1 SV=1	149622	63565.9	44649.6	48989.6	9454.34	12168.4	15395.1	33323.2	76706.7	17585.3	4.36199	0.057517
P01725	>sp|P01725|LV1C_MOUSE Ig lambda-1 chain V region S178 OS=Mus musculus OX=10090 PE=1 SV=1	NaN	1851.56	2424.47	4210.46	NaN	1572.39	NaN	2156.72	2828.83	1864.55	1.51716	0.381577
P01741	>sp|P01741|HVM00_MOUSE Ig heavy chain V region OS=Mus musculus OX=10090 PE=1 SV=1	NaN	NaN	NaN	NaN	NaN	NaN	NaN	NaN	#DIV/0!	#DIV/0!	#DIV/0!	#DIV/0!
P01746;P01747	>sp|P01746|HVM02_MOUSE Ig heavy chain V region 93G7 OS=Mus musculus OX=10090 PE=2 SV=1;>sp|P01747|HVM03_MOUSE Ig heavy chain V region 36-65 OS=Mus musculus OX=10090 PE=1 SV=1	NaN	NaN	NaN	NaN	NaN	NaN	NaN	NaN	#DIV/0!	#DIV/0!	#DIV/0!	#DIV/0!
P01749	>sp|P01749|HVM05_MOUSE Ig heavy chain V region 3 OS=Mus musculus OX=10090 GN=Ighv1-61 PE=1 SV=1	NaN	NaN	NaN	NaN	NaN	NaN	797.159	NaN	#DIV/0!	797.159	#DIV/0!	#DIV/0!
P01758	>sp|P01758|HVM14_MOUSE Ig heavy chain V region 108A OS=Mus musculus OX=10090 GN=Igh-VJ558 PE=4 SV=1	NaN	816.947	1038.32	2372.58	8341.26	10343.6	4973.76	2954.59	1409.28	6653.31	0.211817	0.0471997
P01798	>sp|P01798|HVM29_MOUSE Ig heavy chain V-III region E109 OS=Mus musculus OX=10090 PE=1 SV=1	NaN	NaN	NaN	NaN	921.771	NaN	NaN	NaN	#DIV/0!	921.771	#DIV/0!	#DIV/0!
P46471	>sp|P46471|PRS7_MOUSE 26S proteasome regulatory subunit 7 OS=Mus musculus OX=10090 GN=Psmc2 PE=1 SV=5	12365.5	1384.56	598.866	582.378	NaN	640.571	372.814	1554.73	3732.81	856.04	4.36056	0.439257
P01809	>sp|P01809|HVM39_MOUSE Ig heavy chain V region X24 OS=Mus musculus OX=10090 PE=1 SV=1	NaN	NaN	NaN	NaN	4663.23	NaN	1565.6	1689.18	#DIV/0!	2639.34	#DIV/0!	#DIV/0!
P01811	>sp|P01811|HVM41_MOUSE Ig heavy chain V region UPC10 OS=Mus musculus OX=10090 PE=1 SV=1	NaN	163.236	402.832	NaN	NaN	NaN	NaN	NaN	283.034	#DIV/0!	#DIV/0!	#DIV/0!
Q91VI7	>sp|Q91VI7|RINI_MOUSE Ribonuclease inhibitor OS=Mus musculus OX=10090 GN=Rnh1 PE=1 SV=1	12197.1	3062.11	2454.8	2393.23	674.18	839.746	1668.4	1434.18	5026.81	1154.13	4.35551	0.158688
Q9JJK2	>sp|Q9JJK2|LANC2_MOUSE LanC-like protein 2 OS=Mus musculus OX=10090 GN=Lancl2 PE=1 SV=1	5692.38	924.646	672.091	902.795	NaN	NaN	NaN	473.099	2047.98	473.099	4.32886	#DIV/0!
P01845	>sp|P01845|LAC3_MOUSE Ig lambda-3 chain C region OS=Mus musculus OX=10090 GN=Iglc3 PE=1 SV=1	NaN	4348.72	2036.42	1934.14	NaN	10405.3	26007.3	3657	2773.09	13356.5	0.207621	0.18752
Q99J77	>sp|Q99J77|SIAS_MOUSE Sialic acid synthase OS=Mus musculus OX=10090 GN=Nans PE=1 SV=1	7270.68	1048.9	807.284	494.362	187.136	NaN	204.443	1279.4	2405.31	556.994	4.31837	0.386105
Q8VBV7	>sp|Q8VBV7|CSN8_MOUSE COP9 signalosome complex subunit 8 OS=Mus musculus OX=10090 GN=Cops8 PE=1 SV=1	6525.1	2657.17	1343.77	936.728	NaN	NaN	NaN	679.989	2865.69	679.989	4.21432	#DIV/0!
P36552	>sp|P36552|HEM6_MOUSE Oxygen-dependent coproporphyrinogen-III oxidase, mitochondrial OS=Mus musculus OX=10090 GN=Cpox PE=1 SV=2	7039.3	307.769	213.648	196.595	NaN	NaN	NaN	462.444	1939.33	462.444	4.19365	#DIV/0!
Q8BK64	>sp|Q8BK64|AHSA1_MOUSE Activator of 90 kDa heat shock protein ATPase homolog 1 OS=Mus musculus OX=10090 GN=Ahsa1 PE=1 SV=2	4295.18	628.175	556.364	677.846	NaN	NaN	164.475	574.303	1539.39	369.389	4.1674	0.445534
Q64442	>sp|Q64442|DHSO_MOUSE Sorbitol dehydrogenase OS=Mus musculus OX=10090 GN=Sord PE=1 SV=3	6421.25	8353.18	10238.6	8371.57	985.418	1604.58	681.254	4760.83	8346.16	2008.02	4.15642	0.00201665
P04117	>sp|P04117|FABP4_MOUSE Fatty acid-binding protein, adipocyte OS=Mus musculus OX=10090 GN=Fabp4 PE=1 SV=3	11497.6	116304	83475.4	66798.2	29579	10332	19556.6	7523.24	69518.7	16747.7	4.15094	0.0571362
Q60590	>sp|Q60590|A1AG1_MOUSE Alpha-1-acid glycoprotein 1 OS=Mus musculus OX=10090 GN=Orm1 PE=1 SV=1	267647	79855.8	166163	259018	47301.6	42076	53318.7	43554.3	193171	46562.7	4.14862	0.0161845
P01901	>sp|P01901|HA1B_MOUSE H-2 class I histocompatibility antigen, K-B alpha chain OS=Mus musculus OX=10090 GN=H2-K1 PE=1 SV=1	268.572	607.882	NaN	561.273	NaN	NaN	NaN	17.456	479.243	17.456	27.4543	#DIV/0!
P31725	>sp|P31725|S10A9_MOUSE Protein S100-A9 OS=Mus musculus OX=10090 GN=S100a9 PE=1 SV=3	129524	851.122	725.854	913.279	3235.35	5480.93	6545.39	16655.7	33003.5	7979.35	4.13612	0.468053
P10126	>sp|P10126|EF1A1_MOUSE Elongation factor 1-alpha 1 OS=Mus musculus OX=10090 GN=Eef1a1 PE=1 SV=3	61124.3	3205.97	4811.59	4184.69	1973.27	3032.87	4913.13	7988.22	18331.6	4476.87	4.09474	0.370929
P02089	>sp|P02089|HBB2_MOUSE Hemoglobin subunit beta-2 OS=Mus musculus OX=10090 GN=Hbb-b2 PE=1 SV=2	3038820	NaN	469419	250563	171400	265293	227864	85686.2	1.25293e+06	187561	6.68015	0.214904
P80317	>sp|P80317|TCPZ_MOUSE T-complex protein 1 subunit zeta OS=Mus musculus OX=10090 GN=Cct6a PE=1 SV=3	19107.3	1818.14	823.592	821.745	458.893	729.902	610.401	3720.98	5642.69	1380.04	4.08878	0.386159
P48758	>sp|P48758|CBR1_MOUSE Carbonyl reductase [NADPH] 1 OS=Mus musculus OX=10090 GN=Cbr1 PE=1 SV=3	26028.5	9977.42	5420.19	4863.75	2406.7	2245.45	2868.74	3808.05	11572.5	2832.23	4.08598	0.128852
Q8BMJ3	>sp|Q8BMJ3|IF1AX_MOUSE Eukaryotic translation initiation factor 1A, X-chromosomal OS=Mus musculus OX=10090 GN=Eif1ax PE=2 SV=3	7120.41	1384.81	422.425	506.269	NaN	NaN	NaN	577.265	2358.48	577.265	4.08561	#DIV/0!
P03958	>sp|P03958|ADA_MOUSE Adenosine deaminase OS=Mus musculus OX=10090 GN=Ada PE=1 SV=3	1597.66	513.113	NaN	91.6337	NaN	NaN	NaN	NaN	734.136	#DIV/0!	#DIV/0!	#DIV/0!
Q9CQ60	>sp|Q9CQ60|6PGL_MOUSE 6-phosphogluconolactonase OS=Mus musculus OX=10090 GN=Pgls PE=1 SV=1	18123.6	5400.56	3490.29	3580.76	1265.36	1606.05	2583.62	2047.09	7648.82	1875.53	4.07821	0.153137
Q9D892	>sp|Q9D892|ITPA_MOUSE Inosine triphosphate pyrophosphatase OS=Mus musculus OX=10090 GN=Itpa PE=1 SV=2	3697.5	503.719	328.008	134.965	NaN	291.525	NaN	286.96	1166.05	289.243	4.03138	0.528148
P42225	>sp|P42225|STAT1_MOUSE Signal transducer and activator of transcription 1 OS=Mus musculus OX=10090 GN=Stat1 PE=1 SV=1	7244.85	5393.98	2762.97	3758.72	NaN	NaN	NaN	1188.97	4790.13	1188.97	4.0288	#DIV/0!
P61939	>sp|P61939|THBG_MOUSE Thyroxine-binding globulin OS=Mus musculus OX=10090 GN=Serpina7 PE=2 SV=1	20727.3	19045.8	25550	22275	7513.56	4673.64	5030.67	4649.36	21899.6	5466.81	4.00591	4.0776e-05
P04187	>sp|P04187|GRAB_MOUSE Granzyme B(G,H) OS=Mus musculus OX=10090 GN=Gzmb PE=1 SV=1	NaN	NaN	NaN	NaN	NaN	NaN	NaN	NaN	#DIV/0!	#DIV/0!	#DIV/0!	#DIV/0!
P04202	>sp|P04202|TGFB1_MOUSE Transforming growth factor beta-1 proprotein OS=Mus musculus OX=10090 GN=Tgfb1 PE=1 SV=1	NaN	NaN	NaN	NaN	NaN	2094.67	NaN	5962.16	#DIV/0!	4028.41	#DIV/0!	#DIV/0!
P07901	>sp|P07901|HS90A_MOUSE Heat shock protein HSP 90-alpha OS=Mus musculus OX=10090 GN=Hsp90aa1 PE=1 SV=4	36280.5	10415.4	7900.92	8652.15	877.114	1789.2	1074.69	12050.1	15812.2	3947.78	4.00535	0.158054
Q64674	>sp|Q64674|SPEE_MOUSE Spermidine synthase OS=Mus musculus OX=10090 GN=Srm PE=1 SV=1	23422.9	2104.12	1140.05	707.922	1361.28	758.609	1621.02	3128.25	6843.75	1717.29	3.98521	0.39184
Q8HWB2	>tr|Q8HWB2|Q8HWB2_MOUSE Histocompatibility 2, Q region locus 4 OS=Mus musculus OX=10090 GN=H2-Q4 PE=1 SV=1	23045.1	39957.5	38370.5	40142.5	10455.1	9240.41	10551.2	5401.42	35378.9	8912.04	3.96979	0.000846794
P02469	>sp|P02469|LAMB1_MOUSE Laminin subunit beta-1 OS=Mus musculus OX=10090 GN=Lamb1 PE=1 SV=3	192.839	493.724	412.911	540.738	NaN	NaN	NaN	103.745	410.053	103.745	3.95252	#DIV/0!
Q00612	>sp|Q00612|G6PD1_MOUSE Glucose-6-phosphate 1-dehydrogenase X OS=Mus musculus OX=10090 GN=G6pdx PE=1 SV=3	15594	1856.68	1157.74	1110.35	507.349	852.414	846.172	2796.28	4929.7	1250.55	3.94202	0.345826
P14115	>sp|P14115|RL27A_MOUSE 60S ribosomal protein L27a OS=Mus musculus OX=10090 GN=Rpl27a PE=1 SV=5	22147.8	2375.71	1095.6	1455.11	NaN	NaN	1718.43	NaN	6768.55	1718.43	3.93881	#DIV/0!
Q3TW96	>sp|Q3TW96|UAP1L_MOUSE UDP-N-acetylhexosamine pyrophosphorylase-like protein 1 OS=Mus musculus OX=10090 GN=Uap1l1 PE=1 SV=1	6735.28	1392.24	880.412	824.472	517.98	NaN	753.357	NaN	2458.1	635.668	3.86695	0.444058
Q91V80	>sp|Q91V80|APOF_MOUSE Apolipoprotein F OS=Mus musculus OX=10090 GN=Apof PE=2 SV=2	4202.01	2988	4650.86	7262.52	1562.73	1775.03	1105.81	513.243	4775.85	1239.2	3.85396	0.00948635
P05132	>sp|P05132|KAPCA_MOUSE cAMP-dependent protein kinase catalytic subunit alpha OS=Mus musculus OX=10090 GN=Prkaca PE=1 SV=3	2407.45	152.736	27.4463	NaN	228.873	608.798	615.922	3485.52	862.544	1234.78	0.698542	0.749608
Q8VI78	>sp|Q8VI78|PLA1A_MOUSE Phospholipase A1 member A OS=Mus musculus OX=10090 GN=Pla1a PE=2 SV=3	684.035	1907.02	2012.64	2609.04	NaN	446.441	780.793	181.552	1803.18	469.595	3.83987	0.0443012
Q99020	>sp|Q99020|ROAA_MOUSE Heterogeneous nuclear ribonucleoprotein A/B OS=Mus musculus OX=10090 GN=Hnrnpab PE=1 SV=1	1134.05	241.122	200.652	328.58	NaN	NaN	NaN	125.596	476.1	125.596	3.79074	#DIV/0!
Q62426	>sp|Q62426|CYTB_MOUSE Cystatin-B OS=Mus musculus OX=10090 GN=Cstb PE=1 SV=1	11776.5	1398.62	1943.73	2271.52	658.152	678.541	1603.74	1652.71	4347.58	1148.29	3.78614	0.247605
Q8BKC5	>sp|Q8BKC5|IPO5_MOUSE Importin-5 OS=Mus musculus OX=10090 GN=Ipo5 PE=1 SV=3	7590.39	961.483	387.88	495.445	NaN	302.755	415.988	1164.01	2358.8	627.583	3.75855	0.443347
Q9CX56	>sp|Q9CX56|PSMD8_MOUSE 26S proteasome non-ATPase regulatory subunit 8 OS=Mus musculus OX=10090 GN=Psmd8 PE=1 SV=2	5400.89	788.411	453.467	564.585	NaN	NaN	443.119	518.22	1801.84	480.669	3.74861	0.504264
P05533	>sp|P05533|LY6A_MOUSE Lymphocyte antigen 6A-2/6E-1 OS=Mus musculus OX=10090 GN=Ly6a PE=1 SV=1	NaN	2633.03	1913.55	1223.5	NaN	NaN	NaN	NaN	1923.36	#DIV/0!	#DIV/0!	#DIV/0!
P05977	>sp|P05977|MYL1_MOUSE Myosin light chain 1/3, skeletal muscle isoform OS=Mus musculus OX=10090 GN=Myl1 PE=1 SV=2	NaN	1324.75	520.714	1236.53	NaN	NaN	NaN	NaN	1027.33	#DIV/0!	#DIV/0!	#DIV/0!
Q9WUB3	>sp|Q9WUB3|PYGM_MOUSE Glycogen phosphorylase, muscle form OS=Mus musculus OX=10090 GN=Pygm PE=1 SV=3	5479.68	17549.5	16117.5	13414.8	1018.84	2786.57	1789.99	8430.73	13140.4	3506.53	3.74739	0.0229708
Q5SUR0	>sp|Q5SUR0|PUR4_MOUSE Phosphoribosylformylglycinamidine synthase OS=Mus musculus OX=10090 GN=Pfas PE=1 SV=1	5691.16	731.333	860.191	817.183	NaN	NaN	NaN	540.992	2024.97	540.992	3.74306	#DIV/0!
P13597	>sp|P13597|ICAM1_MOUSE Intercellular adhesion molecule 1 OS=Mus musculus OX=10090 GN=Icam1 PE=1 SV=1	9853.02	22107.5	24851.1	24737.7	6878.1	6104.03	6021.17	3045.76	20387.3	5512.27	3.69854	0.00667497
P56399	>sp|P56399|UBP5_MOUSE Ubiquitin carboxyl-terminal hydrolase 5 OS=Mus musculus OX=10090 GN=Usp5 PE=1 SV=1	23246.9	4174.67	2785.34	2758.71	886.36	1362.82	1526.19	5142.42	8241.4	2229.45	3.69661	0.283756
P34902	>sp|P34902|IL2RG_MOUSE Cytokine receptor common subunit gamma OS=Mus musculus OX=10090 GN=Il2rg PE=1 SV=1	414.567	1464.15	1180.09	2214.83	617.953	NaN	296.134	156.406	1318.41	356.831	3.69477	0.0881395
P35700	>sp|P35700|PRDX1_MOUSE Peroxiredoxin-1 OS=Mus musculus OX=10090 GN=Prdx1 PE=1 SV=1	121652	30675.6	19379	20775.9	8673.41	7558.34	8064.13	27829.4	48120.7	13031.3	3.69269	0.212078
P63242	>sp|P63242|IF5A1_MOUSE Eukaryotic translation initiation factor 5A-1 OS=Mus musculus OX=10090 GN=Eif5a PE=1 SV=2	26752.2	622.11	1277.4	1487.23	964.701	1251.7	1335.71	4625.33	7534.74	2044.36	3.68562	0.42842
P61089	>sp|P61089|UBE2N_MOUSE Ubiquitin-conjugating enzyme E2 N OS=Mus musculus OX=10090 GN=Ube2n PE=1 SV=1	38753.2	12251.3	6955.02	7027.64	2937.89	2192.99	2041.97	10693.8	16246.8	4466.67	3.63734	0.185774
P07091	>sp|P07091|S10A4_MOUSE Protein S100-A4 OS=Mus musculus OX=10090 GN=S100a4 PE=1 SV=1	41220.6	NaN	NaN	201.856	1152.39	NaN	2072.25	1839.02	20711.2	1687.89	12.2705	0.301813
Q9JMH6	>sp|Q9JMH6|TRXR1_MOUSE Thioredoxin reductase 1, cytoplasmic OS=Mus musculus OX=10090 GN=Txnrd1 PE=1 SV=3	4198.36	1323.53	1134.73	1370.54	NaN	NaN	250.799	858.487	2006.79	554.643	3.61816	0.262387
P07146	>sp|P07146|TRY2_MOUSE Anionic trypsin-2 OS=Mus musculus OX=10090 GN=Prss2 PE=1 SV=1	NaN	734.147	643.172	1280.5	NaN	NaN	NaN	NaN	885.94	#DIV/0!	#DIV/0!	#DIV/0!
O08749	>sp|O08749|DLDH_MOUSE Dihydrolipoyl dehydrogenase, mitochondrial OS=Mus musculus OX=10090 GN=Dld PE=1 SV=2	1936.6	2068.44	1759	867.771	NaN	NaN	NaN	459.632	1657.95	459.632	3.60713	#DIV/0!
P03977	>sp|P03977|KV3A4_MOUSE Ig kappa chain V-III region 50S10.1 OS=Mus musculus OX=10090 PE=1 SV=1	4556.97	138571	10097.3	15486.2	NaN	NaN	13268.3	10134.2	42177.8	11701.2	3.60456	0.562478
Q3UM45	>sp|Q3UM45|PP1R7_MOUSE Protein phosphatase 1 regulatory subunit 7 OS=Mus musculus OX=10090 GN=Ppp1r7 PE=1 SV=2	5575.32	1739.27	1457.99	1137.99	NaN	619.006	505.832	950.505	2477.64	691.781	3.58154	0.207927
Q922B2	>sp|Q922B2|SYDC_MOUSE Aspartate--tRNA ligase, cytoplasmic OS=Mus musculus OX=10090 GN=Dars1 PE=1 SV=2	33277.4	5633.81	3741.7	3295.67	2062.17	2759.41	2242.39	5782.78	11487.1	3211.69	3.57667	0.302182
P99029	>sp|P99029|PRDX5_MOUSE Peroxiredoxin-5, mitochondrial OS=Mus musculus OX=10090 GN=Prdx5 PE=1 SV=2	18345.5	10727.6	7137.64	7391.87	974.017	1777.41	4166.83	5341.27	10900.6	3064.88	3.55663	0.0313934
P62192	>sp|P62192|PRS4_MOUSE 26S proteasome regulatory subunit 4 OS=Mus musculus OX=10090 GN=Psmc1 PE=1 SV=1	24625.1	3498.94	1643.6	1332.28	424.148	NaN	919.089	5240.62	7774.98	2194.62	3.54275	0.448658
P07742	>sp|P07742|RIR1_MOUSE Ribonucleoside-diphosphate reductase large subunit OS=Mus musculus OX=10090 GN=Rrm1 PE=1 SV=2	1401.2	178.754	505.476	NaN	NaN	NaN	NaN	NaN	695.143	#DIV/0!	#DIV/0!	#DIV/0!
P24527	>sp|P24527|LKHA4_MOUSE Leukotriene A-4 hydrolase OS=Mus musculus OX=10090 GN=Lta4h PE=1 SV=4	13629.4	3431.88	2762.67	2923.1	1192.73	1770.5	1646.49	1812.53	5686.75	1605.56	3.54191	0.17519
Q61316	>sp|Q61316|HSP74_MOUSE Heat shock 70 kDa protein 4 OS=Mus musculus OX=10090 GN=Hspa4 PE=1 SV=1	32155.3	9734.95	8361.52	7739.49	2589.39	3718.78	3237.4	6845.81	14497.8	4097.84	3.53791	0.132443
P29533	>sp|P29533|VCAM1_MOUSE Vascular cell adhesion protein 1 OS=Mus musculus OX=10090 GN=Vcam1 PE=1 SV=1	12687.9	27998.2	30809.2	34419.6	8834.54	8251.23	8934.16	3968.23	26478.7	7497.04	3.53189	0.00842657
Q9CPV4	>sp|Q9CPV4|GLOD4_MOUSE Glyoxalase domain-containing protein 4 OS=Mus musculus OX=10090 GN=Glod4 PE=1 SV=1	8139.95	2684.4	1768.55	1520.57	420.636	564.327	881.766	2150.19	3528.37	1004.23	3.5135	0.167189
P08003	>sp|P08003|PDIA4_MOUSE Protein disulfide-isomerase A4 OS=Mus musculus OX=10090 GN=Pdia4 PE=1 SV=3	NaN	310.366	NaN	NaN	NaN	NaN	NaN	765.947	310.366	765.947	0.405206	#DIV/0!
Q91WP6	>sp|Q91WP6|SPA3N_MOUSE Serine protease inhibitor A3N OS=Mus musculus OX=10090 GN=Serpina3n PE=1 SV=1	309217	483457	392787	425689	147365	130361	116746	64167.4	402788	114660	3.51288	0.000391825
P27005	>sp|P27005|S10A8_MOUSE Protein S100-A8 OS=Mus musculus OX=10090 GN=S100a8 PE=1 SV=3	283743	7675.7	3656.05	2619.02	9928.84	18075.4	25205.4	31791.3	74423.3	21250.2	3.50224	0.475896
P40142	>sp|P40142|TKT_MOUSE Transketolase OS=Mus musculus OX=10090 GN=Tkt PE=1 SV=1	39647.8	14956.8	11025	10575.9	3381.24	4122.04	4389.9	9882.39	19051.4	5443.89	3.49959	0.103563
P08101	>sp|P08101|FCGR2_MOUSE Low affinity immunoglobulin gamma Fc region receptor II OS=Mus musculus OX=10090 GN=Fcgr2 PE=1 SV=2	NaN	184.242	NaN	89.8341	NaN	NaN	NaN	NaN	137.038	#DIV/0!	#DIV/0!	#DIV/0!
Q01768	>sp|Q01768|NDKB_MOUSE Nucleoside diphosphate kinase B OS=Mus musculus OX=10090 GN=Nme2 PE=1 SV=1	103652	39726.4	31807.4	31818	9045.99	10439.1	12038.6	27823.7	51751.1	14836.9	3.48801	0.0853546
Q99KC8	>sp|Q99KC8|VMA5A_MOUSE von Willebrand factor A domain-containing protein 5A OS=Mus musculus OX=10090 GN=Vwa5a PE=1 SV=2	4910.46	2226.29	923.333	1737.83	NaN	340.213	1093.05	677.225	2449.48	703.497	3.48186	0.153221
Q62148	>sp|Q62148|AL1A2_MOUSE Retinal dehydrogenase 2 OS=Mus musculus OX=10090 GN=Aldh1a2 PE=1 SV=2	3839.96	1061.27	831.54	888.046	NaN	343.813	197.775	891.768	1655.2	477.785	3.46433	0.239226
P70168	>sp|P70168|IMB1_MOUSE Importin subunit beta-1 OS=Mus musculus OX=10090 GN=Kpnb1 PE=1 SV=2	8892.7	1289.9	791.712	787.135	429.44	552.556	175.935	2246.85	2940.36	851.196	3.45439	0.345912
P28474	>sp|P28474|ADHX_MOUSE Alcohol dehydrogenase class-3 OS=Mus musculus OX=10090 GN=Adh5 PE=1 SV=3	17504.5	5742.08	4656.77	3359.91	1945.66	2120.85	3082.69	1981.77	7815.81	2282.74	3.42386	0.142303
P17751	>sp|P17751|TPIS_MOUSE Triosephosphate isomerase OS=Mus musculus OX=10090 GN=Tpi1 PE=1 SV=5	6286.17	3604.95	3177.97	3161.89	560.667	421.885	555.452	3207.63	4057.75	1186.41	3.4202	0.0293007
Q91X72	>sp|Q91X72|HEMO_MOUSE Hemopexin OS=Mus musculus OX=10090 GN=Hpx PE=1 SV=2	15647451	15615573	20456350	22422334	6.59146e+06	5727199	6.20766e+06	3.15457e+06	18535427	5.42022e+06	3.41968	0.000444476
P08905	>sp|P08905|LYZ2_MOUSE Lysozyme C-2 OS=Mus musculus OX=10090 GN=Lyz2 PE=1 SV=2	8302.66	NaN	16783.5	16452.7	7930.12	7251.24	10194.3	11379.8	13846.3	9188.86	1.50686	0.131536
O35744	>sp|O35744|CHIL3_MOUSE Chitinase-like protein 3 OS=Mus musculus OX=10090 GN=Chil3 PE=1 SV=2	20668.6	10209.9	5805.16	5316.88	1466.24	2526.53	2101.82	6241.38	10500.2	3083.99	3.40473	0.0934001
P09041	>sp|P09041|PGK2_MOUSE Phosphoglycerate kinase 2 OS=Mus musculus OX=10090 GN=Pgk2 PE=1 SV=4	NaN	NaN	NaN	NaN	NaN	NaN	NaN	18934.4	#DIV/0!	18934.4	#DIV/0!	#DIV/0!
P09055	>sp|P09055|ITB1_MOUSE Integrin beta-1 OS=Mus musculus OX=10090 GN=Itgb1 PE=1 SV=1	NaN	3008.77	4055.62	1610.29	5966.03	6017.92	7430.47	8736.71	2891.56	7037.78	0.410862	0.00825736
Q9CR16	>sp|Q9CR16|PPID_MOUSE Peptidyl-prolyl cis-trans isomerase D OS=Mus musculus OX=10090 GN=Ppid PE=1 SV=3	5506.69	763.534	389.198	331.1	NaN	NaN	NaN	513.507	1747.63	513.507	3.40333	#DIV/0!
P11499	>sp|P11499|HS90B_MOUSE Heat shock protein HSP 90-beta OS=Mus musculus OX=10090 GN=Hsp90ab1 PE=1 SV=3	46291.9	32723	20800.2	24344.8	2465.21	2957.71	3533.96	27689	31040	9161.48	3.3881	0.040136
Q9Z2M7	>sp|Q9Z2M7|PMM2_MOUSE Phosphomannomutase 2 OS=Mus musculus OX=10090 GN=Pmm2 PE=1 SV=1	8873.14	1662.18	1478.95	1019.5	728.761	NaN	691.529	1474.59	3258.44	964.96	3.37677	0.350979
P02468	>sp|P02468|LAMC1_MOUSE Laminin subunit gamma-1 OS=Mus musculus OX=10090 GN=Lamc1 PE=1 SV=2	1079.88	2407.67	2434.66	2324.33	525.656	NaN	710.775	NaN	2061.64	618.216	3.33482	0.0435178
P42932	>sp|P42932|TCPQ_MOUSE T-complex protein 1 subunit theta OS=Mus musculus OX=10090 GN=Cct8 PE=1 SV=3	22467.3	1963.72	1151.27	1123.45	396.166	1591.77	794.321	5254	6676.43	2009.06	3.32315	0.419221
O55023	>sp|O55023|IMPA1_MOUSE Inositol monophosphatase 1 OS=Mus musculus OX=10090 GN=Impa1 PE=1 SV=1	19068.8	5670.56	2804.17	2516.11	1848.79	2161.21	2210.01	2828.16	7514.9	2262.04	3.32217	0.228955
O35381	>sp|O35381|AN32A_MOUSE Acidic leucine-rich nuclear phosphoprotein 32 family member A OS=Mus musculus OX=10090 GN=Anp32a PE=1 SV=1	15878.7	3770.91	4609.2	5335.49	1289.28	2366.5	2295.16	3033.85	7398.57	2246.2	3.29382	0.122478
P09671	>sp|P09671|SODM_MOUSE Superoxide dismutase [Mn], mitochondrial OS=Mus musculus OX=10090 GN=Sod2 PE=1 SV=3	269.632	362.24	NaN	NaN	NaN	NaN	NaN	NaN	315.936	#DIV/0!	#DIV/0!	#DIV/0!
Q9CYZ2	>sp|Q9CYZ2|TPD54_MOUSE Tumor protein D54 OS=Mus musculus OX=10090 GN=Tpd52l2 PE=1 SV=1	2842.34	1109.22	639.831	556.308	NaN	NaN	NaN	391.01	1286.93	391.01	3.29128	#DIV/0!
Q61233	>sp|Q61233|PLSL_MOUSE Plastin-2 OS=Mus musculus OX=10090 GN=Lcp1 PE=1 SV=4	35628.8	25079	21929.5	23606.6	7839.43	7163.06	9028.45	8447.18	26561	8119.53	3.27125	0.00103669
P0C027;P0C028;Q8R2U6;Q9JI46	>sp|P0C027|NUD10_MOUSE Diphosphoinositol polyphosphate phosphohydrolase 3-alpha OS=Mus musculus OX=10090 GN=Nudt10 PE=1 SV=1;>sp|P0C028|NUD11_MOUSE Diphosphoinositol polyphosphate phosphohydrolase 3-beta OS=Mus musculus OX=10090 GN=Nudt11 PE=1 SV=1;>sp|Q8R2U6|NUDT4_MOUSE Diphosphoinositol polyphosphate phosphohydrolase 2 OS=Mus musculus OX=10090 GN=Nudt4 PE=1 SV=1;>sp|Q9JI46|NUDT3_MOUSE Diphospho…	711.382	332.142	NaN	214.915	NaN	NaN	NaN	797.516	419.48	797.516	0.525983	#DIV/0!
Q91V92	>sp|Q91V92|ACLY_MOUSE ATP-citrate synthase OS=Mus musculus OX=10090 GN=Acly PE=1 SV=1	1638.92	5062.41	1561.62	1602.93	NaN	284.938	NaN	1226.48	2466.47	755.711	3.26377	0.26769
Q91V64	>sp|Q91V64|ISOC1_MOUSE Isochorismatase domain-containing protein 1 OS=Mus musculus OX=10090 GN=Isoc1 PE=1 SV=1	802.258	706.458	932.427	875.94	NaN	405.644	NaN	105.213	829.271	255.429	3.24658	0.00816338
P34884	>sp|P34884|MIF_MOUSE Macrophage migration inhibitory factor OS=Mus musculus OX=10090 GN=Mif PE=1 SV=2	19341.9	8384.85	4518.77	5206.43	1484.35	3816.22	3197.67	3059.2	9362.99	2889.36	3.24051	0.111102
Q02053	>sp|Q02053|UBA1_MOUSE Ubiquitin-like modifier-activating enzyme 1 OS=Mus musculus OX=10090 GN=Uba1 PE=1 SV=1	19212.4	4096.55	2692.59	2796.05	844.746	1764.85	1529.56	4769.4	7199.39	2227.14	3.23257	0.271865
P05202	>sp|P05202|AATM_MOUSE Aspartate aminotransferase, mitochondrial OS=Mus musculus OX=10090 GN=Got2 PE=1 SV=1	6363.9	7728.29	4055.92	3133.24	NaN	1364.51	1455.54	2173.59	5320.34	1664.55	3.19627	0.0339623
Q8CC86	>sp|Q8CC86|PNCB_MOUSE Nicotinate phosphoribosyltransferase OS=Mus musculus OX=10090 GN=Naprt PE=1 SV=1	5192.8	3342.13	2620.82	2261.57	1762.43	584.551	594.037	1285.3	3354.33	1056.58	3.17471	0.0180716
P14069	>sp|P14069|S10A6_MOUSE Protein S100-A6 OS=Mus musculus OX=10090 GN=S100a6 PE=1 SV=3	23243.3	6289.83	3099.03	1946.38	3641.42	NaN	NaN	1866.86	8644.64	2754.14	3.13878	0.473269
P06151	>sp|P06151|LDHA_MOUSE L-lactate dehydrogenase A chain OS=Mus musculus OX=10090 GN=Ldha PE=1 SV=3	169979	93972.5	76274.3	80063.7	16825.2	29974.3	23129.1	64997.9	105072	33731.6	3.11495	0.0267577
P35278	>sp|P35278|RAB5C_MOUSE Ras-related protein Rab-5C OS=Mus musculus OX=10090 GN=Rab5c PE=1 SV=2	4000.13	388.4	187.52	277.818	NaN	NaN	NaN	391.43	1213.47	391.43	3.10009	#DIV/0!
P28654	>sp|P28654|PGS2_MOUSE Decorin OS=Mus musculus OX=10090 GN=Dcn PE=1 SV=1	18145.2	1724.1	834.624	1557.37	2526.71	1203.47	1438.12	2023.3	5565.33	1797.9	3.09546	0.40514
P10630	>sp|P10630|IF4A2_MOUSE Eukaryotic initiation factor 4A-II OS=Mus musculus OX=10090 GN=Eif4a2 PE=1 SV=2	430.4	877.861	NaN	NaN	NaN	NaN	NaN	464.345	654.13	464.345	1.40872	#DIV/0!
P21180	>sp|P21180|CO2_MOUSE Complement C2 OS=Mus musculus OX=10090 GN=C2 PE=1 SV=2	21759.4	34699.9	48098	40689	15754.2	12339.8	12219.6	6660.72	36311.6	11743.6	3.09204	0.00582676
Q9DBP5	>sp|Q9DBP5|KCY_MOUSE UMP-CMP kinase OS=Mus musculus OX=10090 GN=Cmpk1 PE=1 SV=1	16258.1	5114.07	2589.61	3312.42	1518.69	1645.32	2020.47	3637.97	6818.56	2205.61	3.09146	0.202954
P10711	>sp|P10711|TCEA1_MOUSE Transcription elongation factor A protein 1 OS=Mus musculus OX=10090 GN=Tcea1 PE=1 SV=2	3231.72	243.111	NaN	513.385	NaN	NaN	NaN	NaN	1329.41	#DIV/0!	#DIV/0!	#DIV/0!
O35344	>sp|O35344|IMA4_MOUSE Importin subunit alpha-4 OS=Mus musculus OX=10090 GN=Kpna3 PE=1 SV=1	7236.28	1378.41	908.154	925.742	190.129	434.216	NaN	1922.12	2612.15	848.822	3.07738	0.392167
Q9DCD0	>sp|Q9DCD0|6PGD_MOUSE 6-phosphogluconate dehydrogenase, decarboxylating OS=Mus musculus OX=10090 GN=Pgd PE=1 SV=3	18414.4	5576.56	3996.7	3616.44	1632.14	1568.89	1813.37	5262.51	7901.02	2569.23	3.07525	0.193621
P50431	>sp|P50431|GLYC_MOUSE Serine hydroxymethyltransferase, cytosolic OS=Mus musculus OX=10090 GN=Shmt1 PE=1 SV=3	953.706	1033.87	938.329	598.943	NaN	NaN	NaN	286.754	881.212	286.754	3.07306	#DIV/0!
Q6ZQ38	>sp|Q6ZQ38|CAND1_MOUSE Cullin-associated NEDD8-dissociated protein 1 OS=Mus musculus OX=10090 GN=Cand1 PE=1 SV=2	10033.7	2115.68	1526.08	1659.05	988.406	814.59	666.491	2537.11	3833.62	1251.65	3.06286	0.268047
Q9CZY3;Q9D2M8	>sp|Q9CZY3|UB2V1_MOUSE Ubiquitin-conjugating enzyme E2 variant 1 OS=Mus musculus OX=10090 GN=Ube2v1 PE=1 SV=1;>sp|Q9D2M8|UB2V2_MOUSE Ubiquitin-conjugating enzyme E2 variant 2 OS=Mus musculus OX=10090 GN=Ube2v2 PE=1 SV=4	18314.2	3502.71	2255.78	2950.48	507.374	1845.48	1269.06	5237.24	6755.8	2214.79	3.05031	0.299565
P11032	>sp|P11032|GRAA_MOUSE Granzyme A OS=Mus musculus OX=10090 GN=Gzma PE=1 SV=2	2148.97	NaN	NaN	NaN	NaN	NaN	NaN	NaN	2148.97	#DIV/0!	#DIV/0!	#DIV/0!
Q9JM14	>sp|Q9JM14|NT5C_MOUSE 5'(3')-deoxyribonucleotidase, cytosolic type OS=Mus musculus OX=10090 GN=Nt5c PE=1 SV=1	4058.12	447.145	175.964	661.688	264.542	NaN	313.925	735.336	1335.73	437.934	3.05007	0.446583
P11152	>sp|P11152|LIPL_MOUSE Lipoprotein lipase OS=Mus musculus OX=10090 GN=Lpl PE=1 SV=3	NaN	4529.12	5142.05	6762.66	1989.75	1588.72	1481.79	1241.38	5477.94	1575.41	3.47715	0.00116316
P07743	>sp|P07743|BPIA2_MOUSE BPI fold-containing family A member 2 OS=Mus musculus OX=10090 GN=Bpifa2 PE=1 SV=1	2417.7	2554.76	34831	4194.17	6886.47	NaN	3328.98	675.196	10999.4	3630.22	3.02996	0.474365
Q9DCN2	>sp|Q9DCN2|NB5R3_MOUSE NADH-cytochrome b5 reductase 3 OS=Mus musculus OX=10090 GN=Cyb5r3 PE=1 SV=3	20600.8	4103.4	2471.66	1105.91	1330.84	1976.82	1124.5	4975.56	7070.44	2351.93	3.00623	0.348271
P04444	>sp|P04444|HBBZ_MOUSE Hemoglobin subunit beta-H1 OS=Mus musculus OX=10090 GN=Hbb-bh1 PE=2 SV=3	28073.2	7906.57	4978.74	4663.06	5250.71	NaN	NaN	2353.12	11405.4	3801.91	2.99991	0.419204
O88685	>sp|O88685|PRS6A_MOUSE 26S proteasome regulatory subunit 6A OS=Mus musculus OX=10090 GN=Psmc3 PE=1 SV=2	11966.6	1922.66	1591.76	979.931	322.267	436.676	555.091	4191.47	4115.24	1376.38	2.9899	0.363776
P11438	>sp|P11438|LAMP1_MOUSE Lysosome-associated membrane glycoprotein 1 OS=Mus musculus OX=10090 GN=Lamp1 PE=1 SV=2	285.986	703.405	522.184	NaN	NaN	NaN	NaN	4169.63	503.858	4169.63	0.12084	#DIV/0!
Q93092	>sp|Q93092|TALDO_MOUSE Transaldolase OS=Mus musculus OX=10090 GN=Taldo1 PE=1 SV=2	12728.9	6733.71	3461.58	3906	1026.03	1486.05	896.49	5581.77	6707.55	2247.58	2.98434	0.11361
P11627	>sp|P11627|L1CAM_MOUSE Neural cell adhesion molecule L1 OS=Mus musculus OX=10090 GN=L1cam PE=1 SV=1	NaN	664.804	308.055	216.986	825.593	615.2	1023.66	269.845	396.615	683.575	0.580206	0.253276
O09131	>sp|O09131|GSTO1_MOUSE Glutathione S-transferase omega-1 OS=Mus musculus OX=10090 GN=Gsto1 PE=1 SV=2	30791.2	9233.65	7677.69	6300.77	4732.18	3901.26	4409.99	5114.57	13500.8	4539.5	2.97408	0.173299
O09043	>sp|O09043|NAPSA_MOUSE Napsin-A OS=Mus musculus OX=10090 GN=Napsa PE=1 SV=1	3080.12	6372.44	8781.58	5645.59	NaN	1806.32	2525.29	1704.21	5969.93	2011.94	2.96725	0.0372508
P11725	>sp|P11725|OTC_MOUSE Ornithine transcarbamylase, mitochondrial OS=Mus musculus OX=10090 GN=Otc PE=1 SV=1	NaN	1043.02	1180.88	450.646	NaN	NaN	NaN	NaN	891.515	#DIV/0!	#DIV/0!	#DIV/0!
Q64695	>sp|Q64695|EPCR_MOUSE Endothelial protein C receptor OS=Mus musculus OX=10090 GN=Procr PE=1 SV=3	2676.39	9123.58	4270.14	7754.14	2012.05	NaN	NaN	NaN	5956.06	2012.05	2.96019	#DIV/0!
Q9JKR6	>sp|Q9JKR6|HYOU1_MOUSE Hypoxia up-regulated protein 1 OS=Mus musculus OX=10090 GN=Hyou1 PE=1 SV=1	538.683	875.936	544.855	597.736	150.845	NaN	NaN	287.011	639.303	218.928	2.92015	0.0296627
P11930	>sp|P11930|NUD19_MOUSE Acyl-coenzyme A diphosphatase NUDT19 OS=Mus musculus OX=10090 GN=Nudt19 PE=1 SV=2	779.313	NaN	NaN	NaN	NaN	NaN	NaN	NaN	779.313	#DIV/0!	#DIV/0!	#DIV/0!
P70194	>sp|P70194|CLC4F_MOUSE C-type lectin domain family 4 member F OS=Mus musculus OX=10090 GN=Clec4f PE=1 SV=1	606.794	2306.34	1905.61	2839.4	875.449	439.199	NaN	NaN	1914.54	657.324	2.91262	0.158553
Q62348	>sp|Q62348|TSN_MOUSE Translin OS=Mus musculus OX=10090 GN=Tsn PE=1 SV=1	2770.91	392.226	382.992	241.87	NaN	NaN	NaN	325.506	946.999	325.506	2.90932	#DIV/0!
P12265	>sp|P12265|BGLR_MOUSE Beta-glucuronidase OS=Mus musculus OX=10090 GN=Gusb PE=1 SV=2	NaN	NaN	NaN	NaN	NaN	NaN	NaN	NaN	#DIV/0!	#DIV/0!	#DIV/0!	#DIV/0!
Q99KK7	>sp|Q99KK7|DPP3_MOUSE Dipeptidyl peptidase 3 OS=Mus musculus OX=10090 GN=Dpp3 PE=1 SV=2	5741.13	1236.28	506.834	925.867	NaN	394.25	523.13	1265.31	2102.53	727.565	2.88982	0.390655
P12388	>sp|P12388|PAI2_MOUSE Plasminogen activator inhibitor 2, macrophage OS=Mus musculus OX=10090 GN=Serpinb2 PE=1 SV=1	1773.5	NaN	NaN	NaN	NaN	NaN	NaN	1284.84	1773.5	1284.84	1.38033	#DIV/0!
P12399	>sp|P12399|CTL2A_MOUSE Protein CTLA-2-alpha OS=Mus musculus OX=10090 GN=Ctla2a PE=2 SV=2	NaN	NaN	NaN	NaN	NaN	NaN	NaN	426.533	#DIV/0!	426.533	#DIV/0!	#DIV/0!
P12710	>sp|P12710|FABPL_MOUSE Fatty acid-binding protein, liver OS=Mus musculus OX=10090 GN=Fabp1 PE=1 SV=2	NaN	16416.6	3035.77	5117.08	NaN	NaN	NaN	NaN	8189.81	#DIV/0!	#DIV/0!	#DIV/0!
P12804	>sp|P12804|FGL2_MOUSE Fibroleukin OS=Mus musculus OX=10090 GN=Fgl2 PE=1 SV=1	NaN	182.791	NaN	589.502	NaN	NaN	NaN	NaN	386.147	#DIV/0!	#DIV/0!	#DIV/0!
Q9CZ30	>sp|Q9CZ30|OLA1_MOUSE Obg-like ATPase 1 OS=Mus musculus OX=10090 GN=Ola1 PE=1 SV=1	9266.6	3043.78	1490.01	1871.37	592.967	1181.91	522.717	3128.96	3917.94	1356.64	2.88798	0.229058
P12970	>sp|P12970|RL7A_MOUSE 60S ribosomal protein L7a OS=Mus musculus OX=10090 GN=Rpl7a PE=1 SV=2	1378.03	192.039	NaN	NaN	NaN	NaN	NaN	836.815	785.036	836.815	0.938124	#DIV/0!
P14602	>sp|P14602|HSPB1_MOUSE Heat shock protein beta-1 OS=Mus musculus OX=10090 GN=Hspb1 PE=1 SV=3	3757.1	9855.3	8204.41	6137.28	3228.22	791.955	3972.72	1808.33	6988.52	2450.3	2.8521	0.0231467
O70250	>sp|O70250|PGAM2_MOUSE Phosphoglycerate mutase 2 OS=Mus musculus OX=10090 GN=Pgam2 PE=1 SV=3	6188.71	10395.7	11694.8	10918.2	468.709	1652.36	704.952	10936.5	9799.36	3440.63	2.84813	0.0634343
Q9JII6	>sp|Q9JII6|AK1A1_MOUSE Aldo-keto reductase family 1 member A1 OS=Mus musculus OX=10090 GN=Akr1a1 PE=1 SV=3	17019.7	5220.69	2277.36	2249.07	2333.96	2258.22	2640.39	2269.63	6691.72	2375.55	2.81691	0.265297
P13609	>sp|P13609|SRGN_MOUSE Serglycin OS=Mus musculus OX=10090 GN=Srgn PE=1 SV=1	NaN	958.675	685.915	428.475	NaN	NaN	NaN	1549	691.021	1549	0.446108	#DIV/0!
G3X9D6	>tr|G3X9D6|G3X9D6_MOUSE Apolipoprotein N OS=Mus musculus OX=10090 GN=Apon PE=1 SV=1	7609.49	16259.6	13915.6	8442.67	5300.1	2985.11	7282.8	852.981	11556.8	4105.25	2.81514	0.0254531
P13707	>sp|P13707|GPDA_MOUSE Glycerol-3-phosphate dehydrogenase [NAD(+)], cytoplasmic OS=Mus musculus OX=10090 GN=Gpd1 PE=1 SV=3	NaN	14788.5	8609.61	9049.2	NaN	NaN	NaN	NaN	10815.8	#DIV/0!	#DIV/0!	#DIV/0!
Q6ZWZ2	>sp|Q6ZWZ2|UB2R2_MOUSE Ubiquitin-conjugating enzyme E2 R2 OS=Mus musculus OX=10090 GN=Ube2r2 PE=1 SV=1	5548.94	503.456	543.993	476.749	NaN	247.165	NaN	1017.89	1768.29	632.526	2.79559	0.583164
P28271	>sp|P28271|ACOHC_MOUSE Cytoplasmic aconitate hydratase OS=Mus musculus OX=10090 GN=Aco1 PE=1 SV=3	3479.42	1720.45	1493.39	1405.43	NaN	NaN	NaN	728.443	2024.67	728.443	2.77945	#DIV/0!
P31532	>sp|P31532|SAA4_MOUSE Serum amyloid A-4 protein OS=Mus musculus OX=10090 GN=Saa4 PE=1 SV=2	89011.4	143746	200085	170764	75503.6	55228.9	62095.5	26891.8	150902	54929.9	2.74717	0.00976835
P12382	>sp|P12382|PFKAL_MOUSE ATP-dependent 6-phosphofructokinase, liver type OS=Mus musculus OX=10090 GN=Pfkl PE=1 SV=4	6449.05	2962.24	2279.45	2299.85	578.14	NaN	NaN	1968.5	3497.65	1273.32	2.74687	0.225627
P14148	>sp|P14148|RL7_MOUSE 60S ribosomal protein L7 OS=Mus musculus OX=10090 GN=Rpl7 PE=1 SV=2	463.282	NaN	NaN	NaN	NaN	NaN	NaN	4741.4	463.282	4741.4	0.09771	#DIV/0!
Q91XL1	>tr|Q91XL1|Q91XL1_MOUSE Leucine-rich HEV glycoprotein OS=Mus musculus OX=10090 GN=Lrg1 PE=1 SV=1	87986.7	194221	168016	203530	75209	64590.1	66011.1	32651.8	163438	59615.5	2.74154	0.00975403
Q9ER05	>tr|Q9ER05|Q9ER05_MOUSE Chymopasin OS=Mus musculus OX=10090 GN=Ctrl PE=1 SV=1	917.261	3946.11	3000.41	6244.78	1255.71	1843.47	1389.8	663.616	3527.14	1288.15	2.73815	0.0951532
P61290	>sp|P61290|PSME3_MOUSE Proteasome activator complex subunit 3 OS=Mus musculus OX=10090 GN=Psme3 PE=1 SV=1	11448.6	1453.63	757.242	996.237	274.801	NaN	NaN	2403.37	3663.94	1339.09	2.73615	0.588005
Q6P069	>sp|Q6P069|SORCN_MOUSE Sorcin OS=Mus musculus OX=10090 GN=Sri PE=1 SV=1	21375.8	4801.91	4175.58	3500.79	1588	3496.81	2365.76	4949.79	8463.52	3100.09	2.73009	0.266031
P09405	>sp|P09405|NUCL_MOUSE Nucleolin OS=Mus musculus OX=10090 GN=Ncl PE=1 SV=2	4835.48	3522.86	2291.07	2617.68	353.599	NaN	NaN	2078.47	3316.77	1216.04	2.72753	0.104579
P68037	>sp|P68037|UB2L3_MOUSE Ubiquitin-conjugating enzyme E2 L3 OS=Mus musculus OX=10090 GN=Ube2l3 PE=1 SV=1	16941.4	5111.89	3620.15	2119.97	NaN	644.737	2084.01	4931.97	6948.35	2553.57	2.72103	0.337353
P14733	>sp|P14733|LMNB1_MOUSE Lamin-B1 OS=Mus musculus OX=10090 GN=Lmnb1 PE=1 SV=3	291.445	NaN	NaN	NaN	NaN	NaN	NaN	913.156	291.445	913.156	0.319162	#DIV/0!
P97351	>sp|P97351|RS3A_MOUSE 40S ribosomal protein S3a OS=Mus musculus OX=10090 GN=Rps3a PE=1 SV=3	17794.3	1502.23	610.417	892.108	382.665	368.302	308.664	6589.98	5199.75	1912.4	2.71896	0.490957
P51855	>sp|P51855|GSHB_MOUSE Glutathione synthetase OS=Mus musculus OX=10090 GN=Gss PE=1 SV=1	6096.5	2539.14	2605.19	2215.62	908.747	543.023	442.332	3069.39	3364.11	1240.87	2.71109	0.102751
A2ADY9	>sp|A2ADY9|DDI2_MOUSE Protein DDI1 homolog 2 OS=Mus musculus OX=10090 GN=Ddi2 PE=1 SV=1	4323.62	464.134	238.187	359.488	NaN	NaN	NaN	496.844	1346.36	496.844	2.70982	#DIV/0!
P14901	>sp|P14901|HMOX1_MOUSE Heme oxygenase 1 OS=Mus musculus OX=10090 GN=Hmox1 PE=1 SV=1	404.036	152.084	NaN	NaN	NaN	NaN	NaN	2433.92	278.06	2433.92	0.114244	#DIV/0!
Q922D4	>sp|Q922D4|PP6R3_MOUSE Serine/threonine-protein phosphatase 6 regulatory subunit 3 OS=Mus musculus OX=10090 GN=Ppp6r3 PE=1 SV=1	5190.93	688.798	470.074	289.088	NaN	NaN	NaN	613.761	1659.72	613.761	2.70419	#DIV/0!
P15116	>sp|P15116|CADH2_MOUSE Cadherin-2 OS=Mus musculus OX=10090 GN=Cdh2 PE=1 SV=2	NaN	891.271	998.076	1032.77	1018.65	581.769	553.121	289.302	974.037	610.711	1.59492	0.102805
O08797	>tr|O08797|O08797_MOUSE SPI6 OS=Mus musculus OX=10090 GN=Serpinb9 PE=1 SV=1	1326.85	1827.54	1072.22	1537.81	NaN	NaN	NaN	534.158	1441.11	534.158	2.6979	#DIV/0!
Q8BG32	>sp|Q8BG32|PSD11_MOUSE 26S proteasome non-ATPase regulatory subunit 11 OS=Mus musculus OX=10090 GN=Psmd11 PE=1 SV=3	7066.59	582.267	439.775	360.439	NaN	NaN	210.892	1356	2112.27	783.444	2.69613	0.623575
P15508	>sp|P15508|SPTB1_MOUSE Spectrin beta chain, erythrocytic OS=Mus musculus OX=10090 GN=Sptb PE=1 SV=4	55557.4	593.066	NaN	114.698	NaN	1064.23	1115.7	1216.95	18755	1132.29	16.5637	0.392462
Q9R0P3	>sp|Q9R0P3|ESTD_MOUSE S-formylglutathione hydrolase OS=Mus musculus OX=10090 GN=Esd PE=1 SV=1	23828.6	8296.7	5624.57	4836.81	2100.17	3722.11	3099.33	7019.86	10646.7	3985.37	2.67144	0.196184
Q76MZ3	>sp|Q76MZ3|2AAA_MOUSE Serine/threonine-protein phosphatase 2A 65 kDa regulatory subunit A alpha isoform OS=Mus musculus OX=10090 GN=Ppp2r1a PE=1 SV=3	13919.8	5357.77	3240.78	2806.71	570.71	904.163	1095.12	6915	6331.27	2371.25	2.67002	0.235293
P09411	>sp|P09411|PGK1_MOUSE Phosphoglycerate kinase 1 OS=Mus musculus OX=10090 GN=Pgk1 PE=1 SV=4	36029.5	20576.6	18304.7	15551.5	3187.53	4800.04	3798.44	22349.5	22615.6	8533.88	2.65009	0.0737263
O55234	>sp|O55234|PSB5_MOUSE Proteasome subunit beta type-5 OS=Mus musculus OX=10090 GN=Psmb5 PE=1 SV=3	17366.9	2878.3	2230.65	1660.81	2736.82	2988.58	1096.21	2309.99	6034.17	2282.9	2.6432	0.362727
P21981	>sp|P21981|TGM2_MOUSE Protein-glutamine gamma-glutamyltransferase 2 OS=Mus musculus OX=10090 GN=Tgm2 PE=1 SV=4	10018.5	3025.14	2973.36	2368.31	2714.9	1188.63	2061.97	1000.34	4596.33	1741.46	2.63936	0.175078
P62196	>sp|P62196|PRS8_MOUSE 26S proteasome regulatory subunit 8 OS=Mus musculus OX=10090 GN=Psmc5 PE=1 SV=1	14658.8	1931.06	1222.13	1476.3	269.296	691.752	1047.81	5336.2	4822.08	1836.26	2.62603	0.424719
P16056	>sp|P16056|MET_MOUSE Hepatocyte growth factor receptor OS=Mus musculus OX=10090 GN=Met PE=1 SV=1	NaN	481.444	312.703	459.975	509.174	721.48	1011.45	NaN	418.041	747.369	0.55935	0.1007
Q01853	>sp|Q01853|TERA_MOUSE Transitional endoplasmic reticulum ATPase OS=Mus musculus OX=10090 GN=Vcp PE=1 SV=4	152148	22834.1	14457.9	12079.3	7278.66	12077.8	9635.73	47801.1	50379.7	19198.3	2.62417	0.411376
Q8VCT3	>sp|Q8VCT3|AMPB_MOUSE Aminopeptidase B OS=Mus musculus OX=10090 GN=Rnpep PE=1 SV=2	1892.19	1856.07	1667.69	1391.48	506.051	NaN	248.948	1196.48	1701.86	650.494	2.61625	0.0119467
P55264	>sp|P55264|ADK_MOUSE Adenosine kinase OS=Mus musculus OX=10090 GN=Adk PE=1 SV=2	12835.7	3137.18	2837.8	1758.9	982.05	4058.29	993.249	1861.25	5142.41	1973.71	2.60545	0.282001
Q9QZE7	>sp|Q9QZE7|TSNAX_MOUSE Translin-associated protein X OS=Mus musculus OX=10090 GN=Tsnax PE=1 SV=1	2234.84	1110.86	655.465	567.274	NaN	NaN	NaN	439.19	1142.11	439.19	2.60049	#DIV/0!
P16373	>sp|P16373|ZFP59_MOUSE Zinc finger protein 59 OS=Mus musculus OX=10090 GN=Zfp59 PE=2 SV=2	NaN	NaN	NaN	NaN	NaN	NaN	NaN	NaN	#DIV/0!	#DIV/0!	#DIV/0!	#DIV/0!
P80318	>sp|P80318|TCPG_MOUSE T-complex protein 1 subunit gamma OS=Mus musculus OX=10090 GN=Cct3 PE=1 SV=1	27050.8	2325.87	1061.36	1013.97	NaN	1188.83	970.91	6934.93	7863	3031.56	2.59372	0.560368
P16406	>sp|P16406|AMPE_MOUSE Glutamyl aminopeptidase OS=Mus musculus OX=10090 GN=Enpep PE=1 SV=1	NaN	NaN	1735.25	NaN	1079.63	505.761	806.582	532.387	1735.25	731.09	2.37352	#DIV/0!
P29351	>sp|P29351|PTN6_MOUSE Tyrosine-protein phosphatase non-receptor type 6 OS=Mus musculus OX=10090 GN=Ptpn6 PE=1 SV=2	1731.23	818.052	850.985	580.774	NaN	NaN	NaN	385.048	995.259	385.048	2.58476	#DIV/0!
P63254	>sp|P63254|CRIP1_MOUSE Cysteine-rich protein 1 OS=Mus musculus OX=10090 GN=Crip1 PE=1 SV=2	8559.08	2813.09	2220.82	1720.9	NaN	NaN	2186.52	790.987	3828.47	1488.75	2.5716	0.389583
A0A0A6YW67;P0CG49;P0CG50;P62983;P62984	>tr|A0A0A6YW67|A0A0A6YW67_MOUSE Predicted pseudogene 8797 OS=Mus musculus OX=10090 GN=Gm8797 PE=4 SV=1;>sp|P0CG49|UBB_MOUSE Polyubiquitin-B OS=Mus musculus OX=10090 GN=Ubb PE=2 SV=1;>sp|P0CG50|UBC_MOUSE Polyubiquitin-C OS=Mus musculus OX=10090 GN=Ubc PE=1 SV=2;>sp|P62983|RS27A_MOUSE Ubiquitin-40S ribosomal protein S27a OS=Mus musculus OX=10090 GN=Rps27a PE=1 SV=2;>sp|P62984|RL40_MOUSE Ubiquitin-6…	115968	34200.7	14606.5	13851.2	13834.1	9554.47	8475.66	37858.7	44656.7	17430.7	2.56195	0.321429
Q61206	>sp|Q61206|PA1B2_MOUSE Platelet-activating factor acetylhydrolase IB subunit alpha2 OS=Mus musculus OX=10090 GN=Pafah1b2 PE=1 SV=2	8129.47	2476.13	1332.56	1374.09	NaN	664.98	925.727	2307.6	3328.07	1299.44	2.56116	0.349497
Q8R050	>sp|Q8R050|ERF3A_MOUSE Eukaryotic peptide chain release factor GTP-binding subunit ERF3A OS=Mus musculus OX=10090 GN=Gspt1 PE=1 SV=2	4029.83	538.991	198.36	282.649	NaN	NaN	NaN	493.723	1262.46	493.723	2.55702	#DIV/0!
P16882	>sp|P16882|GHR_MOUSE Growth hormone receptor OS=Mus musculus OX=10090 GN=Ghr PE=1 SV=1	NaN	908.025	1049.55	803.27	3008.12	1488.66	2056.3	975.956	920.281	1882.26	0.488924	0.122731
P17047	>sp|P17047|LAMP2_MOUSE Lysosome-associated membrane glycoprotein 2 OS=Mus musculus OX=10090 GN=Lamp2 PE=1 SV=2	4436.26	NaN	4377.72	NaN	13060.6	11821.3	8643.55	6445.59	4406.99	9992.75	0.441019	0.0685594
P17156	>sp|P17156|HSP72_MOUSE Heat shock-related 70 kDa protein 2 OS=Mus musculus OX=10090 GN=Hspa2 PE=1 SV=2	NaN	NaN	NaN	NaN	NaN	NaN	NaN	5818.4	#DIV/0!	5818.4	#DIV/0!	#DIV/0!
P26883	>sp|P26883|FKB1A_MOUSE Peptidyl-prolyl cis-trans isomerase FKBP1A OS=Mus musculus OX=10090 GN=Fkbp1a PE=1 SV=2	6374.1	4012.55	2888.65	2523.32	1165.77	932.185	1565.92	2537.58	3949.66	1550.36	2.54757	0.042953
P17183	>sp|P17183|ENOG_MOUSE Gamma-enolase OS=Mus musculus OX=10090 GN=Eno2 PE=1 SV=2	NaN	2150.31	1564.9	3503.01	NaN	NaN	NaN	NaN	2406.07	#DIV/0!	#DIV/0!	#DIV/0!
Q00898	>sp|Q00898|A1AT5_MOUSE Alpha-1-antitrypsin 1-5 OS=Mus musculus OX=10090 GN=Serpina1e PE=1 SV=1	12447.4	29865.7	17673.7	34838	8443.74	13800	10521.1	4498.06	23706.2	9315.73	2.54475	0.0412288
P17426	>sp|P17426|AP2A1_MOUSE AP-2 complex subunit alpha-1 OS=Mus musculus OX=10090 GN=Ap2a1 PE=1 SV=1	1102.91	NaN	NaN	NaN	NaN	NaN	NaN	607.478	1102.91	607.478	1.81556	#DIV/0!
P17427	>sp|P17427|AP2A2_MOUSE AP-2 complex subunit alpha-2 OS=Mus musculus OX=10090 GN=Ap2a2 PE=1 SV=2	2956.11	NaN	NaN	NaN	NaN	NaN	NaN	138.692	2956.11	138.692	21.3143	#DIV/0!
P17439	>sp|P17439|GLCM_MOUSE Lysosomal acid glucosylceramidase OS=Mus musculus OX=10090 GN=Gba PE=1 SV=1	NaN	3636.48	NaN	2371.16	NaN	NaN	NaN	9012.18	3003.82	9012.18	0.333306	#DIV/0!
P17515	>sp|P17515|CXL10_MOUSE C-X-C motif chemokine 10 OS=Mus musculus OX=10090 GN=Cxcl10 PE=1 SV=1	NaN	2471.39	1700.51	NaN	NaN	NaN	NaN	NaN	2085.95	#DIV/0!	#DIV/0!	#DIV/0!
A2AEP0;A2BHD2	>sp|A2AEP0|OBP1B_MOUSE Odorant-binding protein 1b OS=Mus musculus OX=10090 GN=Obp1b PE=1 SV=1;>tr|A2BHD2|A2BHD2_MOUSE Predicted gene 14743 OS=Mus musculus OX=10090 GN=Gm14743 PE=3 SV=1	9422.5	3475.21	2021.4	2352.36	817.505	1480.76	1057.69	3433.7	4317.87	1697.41	2.54379	0.201945
Q9DAR7	>sp|Q9DAR7|DCPS_MOUSE m7GpppX diphosphatase OS=Mus musculus OX=10090 GN=Dcps PE=1 SV=1	1421.81	3926.04	1461.76	1545.15	959.294	NaN	737.8	769.547	2088.69	822.214	2.54032	0.142232
P11983	>sp|P11983|TCPA_MOUSE T-complex protein 1 subunit alpha OS=Mus musculus OX=10090 GN=Tcp1 PE=1 SV=3	20583.8	1767.77	1312.14	856.937	NaN	490.059	1066.22	5691.1	6130.16	2415.79	2.53754	0.554604
Q02819	>sp|Q02819|NUCB1_MOUSE Nucleobindin-1 OS=Mus musculus OX=10090 GN=Nucb1 PE=1 SV=2	3025.74	9519.9	5943.09	5837.89	2323.45	1699.24	2503.02	3108.81	6081.65	2408.63	2.52494	0.0356934
P17879;Q61696	>sp|P17879|HS71B_MOUSE Heat shock 70 kDa protein 1B OS=Mus musculus OX=10090 GN=Hspa1b PE=1 SV=3;>sp|Q61696|HS71A_MOUSE Heat shock 70 kDa protein 1A OS=Mus musculus OX=10090 GN=Hspa1a PE=1 SV=2	NaN	NaN	NaN	NaN	NaN	NaN	NaN	7767.89	#DIV/0!	7767.89	#DIV/0!	#DIV/0!
P17897	>sp|P17897|LYZ1_MOUSE Lysozyme C-1 OS=Mus musculus OX=10090 GN=Lyz1 PE=1 SV=1	NaN	772.75	443.06	1021.74	1969.86	NaN	1891.55	6802.33	745.849	3554.58	0.209827	0.160485
Q8CDN6	>sp|Q8CDN6|TXNL1_MOUSE Thioredoxin-like protein 1 OS=Mus musculus OX=10090 GN=Txnl1 PE=1 SV=3	52690.1	5928.59	4727.89	3921.23	2066.21	9475.89	2439.22	12725.7	16816.9	6676.77	2.51873	0.43957
P18181	>sp|P18181|CD48_MOUSE CD48 antigen OS=Mus musculus OX=10090 GN=Cd48 PE=1 SV=1	NaN	560.043	335.539	532.201	NaN	NaN	316.223	185.98	475.927	251.102	1.89536	0.117797
P46460	>sp|P46460|NSF_MOUSE Vesicle-fusing ATPase OS=Mus musculus OX=10090 GN=Nsf PE=1 SV=2	11283.8	1266.94	869.519	1017.98	438.82	NaN	1028.03	2849.11	3609.57	1438.65	2.50899	0.513493
P48787	>sp|P48787|TNNI3_MOUSE Troponin I, cardiac muscle OS=Mus musculus OX=10090 GN=Tnni3 PE=1 SV=2	106.402	794.161	990.395	749.169	263.207	NaN	NaN	NaN	660.032	263.207	2.50765	#DIV/0!
P18340	>sp|P18340|CXCL9_MOUSE C-X-C motif chemokine 9 OS=Mus musculus OX=10090 GN=Cxcl9 PE=2 SV=2	NaN	7521.32	3934.26	6951.14	NaN	NaN	NaN	NaN	6135.57	#DIV/0!	#DIV/0!	#DIV/0!
Q921M7	>sp|Q921M7|CYRIB_MOUSE CYFIP-related Rac1 interactor B OS=Mus musculus OX=10090 GN=Cyrib PE=1 SV=1	4638.51	1680.97	970.929	1106.54	NaN	422.17	NaN	1253.32	2099.24	837.747	2.50581	0.391827
P05064	>sp|P05064|ALDOA_MOUSE Fructose-bisphosphate aldolase A OS=Mus musculus OX=10090 GN=Aldoa PE=1 SV=2	18281.2	14002.4	17526.6	15084.1	2553.07	5016.75	4522.96	13818.2	16223.6	6477.74	2.50451	0.0112159
P18572	>sp|P18572|BASI_MOUSE Basigin OS=Mus musculus OX=10090 GN=Bsg PE=1 SV=2	27917	1464.15	NaN	965.472	NaN	1438.24	2083.31	NaN	10115.5	1760.78	5.74494	0.519911
P18654	>sp|P18654|KS6A3_MOUSE Ribosomal protein S6 kinase alpha-3 OS=Mus musculus OX=10090 GN=Rps6ka3 PE=1 SV=2	2015.04	NaN	NaN	NaN	NaN	NaN	NaN	843.762	2015.04	843.762	2.38816	#DIV/0!
P63276	>sp|P63276|RS17_MOUSE 40S ribosomal protein S17 OS=Mus musculus OX=10090 GN=Rps17 PE=1 SV=2	7750.61	995.285	530.875	464.651	NaN	NaN	299.22	1651.11	2435.35	975.164	2.49738	0.616778
Q60963	>sp|Q60963|PAFA_MOUSE Platelet-activating factor acetylhydrolase OS=Mus musculus OX=10090 GN=Pla2g7 PE=1 SV=2	15022.6	29022.5	30938.1	43682.5	16384.8	15840.4	9834.13	5780.53	29666.4	11960	2.48048	0.032415
P19123	>sp|P19123|TNNC1_MOUSE Troponin C, slow skeletal and cardiac muscles OS=Mus musculus OX=10090 GN=Tnnc1 PE=1 SV=1	NaN	324.942	106.189	NaN	NaN	NaN	NaN	NaN	215.566	#DIV/0!	#DIV/0!	#DIV/0!
P08032	>sp|P08032|SPTA1_MOUSE Spectrin alpha chain, erythrocytic 1 OS=Mus musculus OX=10090 GN=Spta1 PE=1 SV=3	240484	11291.3	8149.96	6201.7	42271.9	21433.4	27398.6	17127.7	66531.8	27057.9	2.45887	0.523263
Q9CQM9	>sp|Q9CQM9|GLRX3_MOUSE Glutaredoxin-3 OS=Mus musculus OX=10090 GN=Glrx3 PE=1 SV=1	13800.5	1827.14	2185.23	1372.23	NaN	NaN	NaN	1971.25	4796.28	1971.25	2.43312	#DIV/0!
P19253	>sp|P19253|RL13A_MOUSE 60S ribosomal protein L13a OS=Mus musculus OX=10090 GN=Rpl13a PE=1 SV=4	462.162	NaN	NaN	NaN	NaN	NaN	NaN	1112.15	462.162	1112.15	0.415559	#DIV/0!
P19783	>sp|P19783|COX41_MOUSE Cytochrome c oxidase subunit 4 isoform 1, mitochondrial OS=Mus musculus OX=10090 GN=Cox4i1 PE=1 SV=2	604.773	NaN	NaN	NaN	NaN	NaN	NaN	201.224	604.773	201.224	3.00547	#DIV/0!
O35955	>sp|O35955|PSB10_MOUSE Proteasome subunit beta type-10 OS=Mus musculus OX=10090 GN=Psmb10 PE=1 SV=1	6252.76	8395.44	8196.19	7547.83	4109.9	3665.99	3221.68	1525.69	7598.06	3130.81	2.42686	0.000958294
Q9WV32	>sp|Q9WV32|ARC1B_MOUSE Actin-related protein 2/3 complex subunit 1B OS=Mus musculus OX=10090 GN=Arpc1b PE=1 SV=4	3758.98	1037.31	1245.92	1227.11	352.598	425.271	385.908	1848.14	1817.33	752.978	2.41352	0.202874
P20040	>sp|P20040|HB24_MOUSE H-2 class II histocompatibility antigen, E-Q beta chain OS=Mus musculus OX=10090 PE=1 SV=1	NaN	NaN	NaN	NaN	NaN	NaN	NaN	3189.96	#DIV/0!	3189.96	#DIV/0!	#DIV/0!
Q9JMD3	>sp|Q9JMD3|STA10_MOUSE START domain-containing protein 10 OS=Mus musculus OX=10090 GN=Stard10 PE=1 SV=1	7165.36	1271.31	748.122	622.183	NaN	NaN	426.683	1607.58	2451.75	1017.13	2.41045	0.581244
P20108	>sp|P20108|PRDX3_MOUSE Thioredoxin-dependent peroxide reductase, mitochondrial OS=Mus musculus OX=10090 GN=Prdx3 PE=1 SV=1	18921.8	1647.29	NaN	NaN	NaN	1711.29	2045.13	3031.68	10284.5	2262.7	4.54525	0.302442
P26041	>sp|P26041|MOES_MOUSE Moesin OS=Mus musculus OX=10090 GN=Msn PE=1 SV=3	23218.4	7169.29	5146.84	6214.85	1871.22	2163.67	3341.7	9973.82	10437.3	4337.6	2.40625	0.240697
P20444	>sp|P20444|KPCA_MOUSE Protein kinase C alpha type OS=Mus musculus OX=10090 GN=Prkca PE=1 SV=3	NaN	NaN	NaN	NaN	NaN	NaN	NaN	514.577	#DIV/0!	514.577	#DIV/0!	#DIV/0!
Q61598	>sp|Q61598|GDIB_MOUSE Rab GDP dissociation inhibitor beta OS=Mus musculus OX=10090 GN=Gdi2 PE=1 SV=1	36563.8	9695.97	6504.64	6498.11	3650.69	4212.94	4457.33	12381	14815.6	6175.48	2.3991	0.297685
P17225	>sp|P17225|PTBP1_MOUSE Polypyrimidine tract-binding protein 1 OS=Mus musculus OX=10090 GN=Ptbp1 PE=1 SV=2	5212.91	571.77	524.723	1114.52	NaN	NaN	NaN	775.025	1855.98	775.025	2.39474	#DIV/0!
Q07797	>sp|Q07797|LG3BP_MOUSE Galectin-3-binding protein OS=Mus musculus OX=10090 GN=Lgals3bp PE=1 SV=1	737.449	2453.58	2008.61	2356.08	325.535	859.298	474.194	1503.09	1888.93	790.53	2.38945	0.0600184
P21279	>sp|P21279|GNAQ_MOUSE Guanine nucleotide-binding protein G(q) subunit alpha OS=Mus musculus OX=10090 GN=Gnaq PE=1 SV=4	NaN	NaN	NaN	NaN	NaN	NaN	NaN	1	#DIV/0!	1	#DIV/0!	#DIV/0!
P54775	>sp|P54775|PRS6B_MOUSE 26S proteasome regulatory subunit 6B OS=Mus musculus OX=10090 GN=Psmc4 PE=1 SV=2	14136.6	1475.54	666.837	697.802	NaN	NaN	492.766	3070.21	4244.19	1781.49	2.38238	0.649205
Q9WUU7	>sp|Q9WUU7|CATZ_MOUSE Cathepsin Z OS=Mus musculus OX=10090 GN=Ctsz PE=1 SV=1	4410.02	6057.39	7916.87	7303.24	3698.58	2463	3137.82	1518.58	6421.88	2704.5	2.37452	0.00631006
P63017	>sp|P63017|HSP7C_MOUSE Heat shock cognate 71 kDa protein OS=Mus musculus OX=10090 GN=Hspa8 PE=1 SV=1	56883.1	17182.5	15034.2	13875.4	3375.36	5496.68	4384.83	30215.8	25743.8	10868.2	2.36873	0.270134
Q9CQI3	>sp|Q9CQI3|GMFB_MOUSE Glia maturation factor beta OS=Mus musculus OX=10090 GN=Gmfb PE=1 SV=3	4374.74	858.116	529.503	378.481	NaN	419.166	812.613	720.834	1535.21	650.871	2.3587	0.469492
Q6P8J7	>sp|Q6P8J7|KCRS_MOUSE Creatine kinase S-type, mitochondrial OS=Mus musculus OX=10090 GN=Ckmt2 PE=1 SV=1	232.408	1060.29	2725	2076.53	1068.18	NaN	NaN	224.391	1523.56	646.286	2.3574	0.367659
Q9JJH1	>sp|Q9JJH1|RNAS4_MOUSE Ribonuclease 4 OS=Mus musculus OX=10090 GN=Rnase4 PE=1 SV=1	21702.5	17545.1	18656.6	43918.2	14913.2	8160.16	14120.2	6271.33	25455.6	10866.2	2.34264	0.0683776
P22437	>sp|P22437|PGH1_MOUSE Prostaglandin G/H synthase 1 OS=Mus musculus OX=10090 GN=Ptgs1 PE=1 SV=1	NaN	NaN	NaN	NaN	NaN	NaN	NaN	745.678	#DIV/0!	745.678	#DIV/0!	#DIV/0!
P16460	>sp|P16460|ASSY_MOUSE Argininosuccinate synthase OS=Mus musculus OX=10090 GN=Ass1 PE=1 SV=1	4173.53	12626.8	5830.67	4466.37	NaN	NaN	NaN	2894.63	6774.35	2894.63	2.34032	#DIV/0!
P22727	>sp|P22727|WNT6_MOUSE Protein Wnt-6 OS=Mus musculus OX=10090 GN=Wnt6 PE=1 SV=2	NaN	187.768	NaN	NaN	NaN	NaN	NaN	NaN	187.768	#DIV/0!	#DIV/0!	#DIV/0!
Q99K85	>sp|Q99K85|SERC_MOUSE Phosphoserine aminotransferase OS=Mus musculus OX=10090 GN=Psat1 PE=1 SV=1	1388.28	699.733	658.093	686.221	NaN	NaN	NaN	369.632	858.083	369.632	2.32145	#DIV/0!
P22892	>sp|P22892|AP1G1_MOUSE AP-1 complex subunit gamma-1 OS=Mus musculus OX=10090 GN=Ap1g1 PE=1 SV=3	NaN	512.917	NaN	NaN	NaN	NaN	NaN	2364.31	512.917	2364.31	0.216941	#DIV/0!
P22907	>sp|P22907|HEM3_MOUSE Porphobilinogen deaminase OS=Mus musculus OX=10090 GN=Hmbs PE=1 SV=2	18976.8	1194.43	NaN	555.442	NaN	NaN	702.657	287.602	6908.9	495.129	13.9537	0.470925
P22935	>sp|P22935|RABP2_MOUSE Cellular retinoic acid-binding protein 2 OS=Mus musculus OX=10090 GN=Crabp2 PE=2 SV=2	NaN	NaN	NaN	NaN	NaN	NaN	NaN	992.102	#DIV/0!	992.102	#DIV/0!	#DIV/0!
P0C0S6;Q3THW5	>sp|P0C0S6|H2AZ_MOUSE Histone H2A.Z OS=Mus musculus OX=10090 GN=H2az1 PE=1 SV=2;>sp|Q3THW5|H2AV_MOUSE Histone H2A.V OS=Mus musculus OX=10090 GN=H2az2 PE=1 SV=3	4573.87	2105.11	1837.84	2352.34	431.334	497.184	901.498	2871.57	2717.29	1175.4	2.31181	0.120025
Q00519	>sp|Q00519|XDH_MOUSE Xanthine dehydrogenase/oxidase OS=Mus musculus OX=10090 GN=Xdh PE=1 SV=5	7804.81	13170.6	10599.7	10763.6	6227.72	4648.69	4974.15	2510.46	10584.7	4590.25	2.3059	0.00424879
Q8R5H1	>sp|Q8R5H1|UBP15_MOUSE Ubiquitin carboxyl-terminal hydrolase 15 OS=Mus musculus OX=10090 GN=Usp15 PE=1 SV=1	13486.2	1500.61	965.07	862.676	NaN	NaN	NaN	1827.45	4203.63	1827.45	2.30027	#DIV/0!
P23591	>sp|P23591|FCL_MOUSE GDP-L-fucose synthase OS=Mus musculus OX=10090 GN=Gfus PE=1 SV=3	2136.65	525.748	NaN	402.493	NaN	NaN	NaN	3524.99	1021.63	3524.99	0.289826	#DIV/0!
Q3THS6	>sp|Q3THS6|METK2_MOUSE S-adenosylmethionine synthase isoform type-2 OS=Mus musculus OX=10090 GN=Mat2a PE=1 SV=2	6596.81	2332.55	1186.38	1320.09	NaN	NaN	NaN	1246.5	2858.96	1246.5	2.29358	#DIV/0!
Q61704	>sp|Q61704|ITIH3_MOUSE Inter-alpha-trypsin inhibitor heavy chain H3 OS=Mus musculus OX=10090 GN=Itih3 PE=1 SV=3	282591	353355	495962	490134	203307	215239	187035	103914	405511	177374	2.2862	0.00785566
P23927	>sp|P23927|CRYAB_MOUSE Alpha-crystallin B chain OS=Mus musculus OX=10090 GN=Cryab PE=1 SV=2	261.364	2800.65	4240.06	2995.54	982.919	NaN	980.077	1437.86	2574.4	1133.62	2.27096	0.207408
O88544	>sp|O88544|CSN4_MOUSE COP9 signalosome complex subunit 4 OS=Mus musculus OX=10090 GN=Cops4 PE=1 SV=1	4443.78	1516.98	891.691	507.519	NaN	NaN	NaN	810.694	1839.99	810.694	2.26965	#DIV/0!
P97807	>sp|P97807|FUMH_MOUSE Fumarate hydratase, mitochondrial OS=Mus musculus OX=10090 GN=Fh PE=1 SV=3	5153.96	3756.68	2883.89	2245.3	1314.91	1741.32	1686	1475.83	3509.96	1554.52	2.25791	0.0219616
O08553	>sp|O08553|DPYL2_MOUSE Dihydropyrimidinase-related protein 2 OS=Mus musculus OX=10090 GN=Dpysl2 PE=1 SV=2	4974.52	2976.2	2172.8	2582.12	1267.05	591.6	1171.22	2649.64	3176.41	1419.88	2.2371	0.0599758
E9PV38	>tr|E9PV38|E9PV38_MOUSE Carboxylic ester hydrolase OS=Mus musculus OX=10090 GN=Ces2g PE=1 SV=1	3167.7	264.394	704.776	757.761	337.175	905.943	NaN	398.532	1223.66	547.217	2.23615	0.432226
Q99PT1	>sp|Q99PT1|GDIR1_MOUSE Rho GDP-dissociation inhibitor 1 OS=Mus musculus OX=10090 GN=Arhgdia PE=1 SV=3	19558.3	5659.2	3685.44	3651.35	2992.5	3151.73	3236.93	5219.3	8138.58	3650.11	2.22968	0.290328
Q07456	>sp|Q07456|AMBP_MOUSE Protein AMBP OS=Mus musculus OX=10090 GN=Ambp PE=1 SV=2	418045	513178	662248	643201	316963	256508	285089	147773	559168	251583	2.22259	0.00407797
P25785	>sp|P25785|TIMP2_MOUSE Metalloproteinase inhibitor 2 OS=Mus musculus OX=10090 GN=Timp2 PE=1 SV=2	644.139	NaN	153.472	269.318	810.443	684.769	476.561	1301.45	355.643	818.307	0.434609	0.113474
P0DP26;P0DP27;P0DP28	>sp|P0DP26|CALM1_MOUSE Calmodulin-1 OS=Mus musculus OX=10090 GN=Calm1 PE=1 SV=1;>sp|P0DP27|CALM2_MOUSE Calmodulin-2 OS=Mus musculus OX=10090 GN=Calm2 PE=1 SV=1;>sp|P0DP28|CALM3_MOUSE Calmodulin-3 OS=Mus musculus OX=10090 GN=Calm3 PE=1 SV=1	9120.75	3797.36	1390.33	1077.99	672.755	1452.95	1138.42	3675.79	3846.61	1734.98	2.21709	0.326296
Q8BHC0	>sp|Q8BHC0|LYVE1_MOUSE Lymphatic vessel endothelial hyaluronic acid receptor 1 OS=Mus musculus OX=10090 GN=Lyve1 PE=1 SV=1	7692.96	20311.3	17164.4	21384	6770.23	11317	8149.98	4015.74	16638.2	7563.24	2.19987	0.0395813
Q8CFG8	>sp|Q8CFG8|CS1B_MOUSE Complement C1s-B subcomponent OS=Mus musculus OX=10090 GN=C1sb PE=2 SV=1	4591.09	14446.3	13357.7	12824.2	5995.71	5662.81	5835.94	3197.94	11304.8	5173.1	2.18531	0.040642
Q9JJU8	>sp|Q9JJU8|SH3L1_MOUSE SH3 domain-binding glutamic acid-rich-like protein OS=Mus musculus OX=10090 GN=Sh3bgrl PE=1 SV=1	22078	1881.18	1597.06	2323.25	2699.68	2850.81	3268.2	3947.48	6969.87	3191.54	2.18385	0.482301
P26231	>sp|P26231|CTNA1_MOUSE Catenin alpha-1 OS=Mus musculus OX=10090 GN=Ctnna1 PE=1 SV=1	NaN	NaN	NaN	NaN	NaN	NaN	NaN	1347.98	#DIV/0!	1347.98	#DIV/0!	#DIV/0!
O70138	>sp|O70138|MMP8_MOUSE Neutrophil collagenase OS=Mus musculus OX=10090 GN=Mmp8 PE=2 SV=2	1267.29	1530.74	1147.2	871.993	NaN	NaN	NaN	554.011	1204.3	554.011	2.17379	#DIV/0!
P26339	>sp|P26339|CMGA_MOUSE Chromogranin-A OS=Mus musculus OX=10090 GN=Chga PE=1 SV=1	NaN	935.467	1132.01	569.574	1037.05	1031.36	1010.35	866.152	879.018	986.228	0.891293	0.495569
P26369	>sp|P26369|U2AF2_MOUSE Splicing factor U2AF 65 kDa subunit OS=Mus musculus OX=10090 GN=U2af2 PE=1 SV=3	NaN	NaN	NaN	NaN	NaN	NaN	NaN	866.702	#DIV/0!	866.702	#DIV/0!	#DIV/0!
P26516	>sp|P26516|PSMD7_MOUSE 26S proteasome non-ATPase regulatory subunit 7 OS=Mus musculus OX=10090 GN=Psmd7 PE=1 SV=2	13293.2	680.793	NaN	446.277	NaN	NaN	NaN	3373.01	4806.77	3373.01	1.42507	#DIV/0!
Q9CR35	>sp|Q9CR35|CTRB1_MOUSE Chymotrypsinogen B OS=Mus musculus OX=10090 GN=Ctrb1 PE=1 SV=1	1253.59	3256.46	3677.52	7610.68	1519.25	3412.56	1389.85	961.031	3949.56	1820.67	2.16929	0.188958
Q99L47	>sp|Q99L47|F10A1_MOUSE Hsc70-interacting protein OS=Mus musculus OX=10090 GN=St13 PE=1 SV=1	6069.63	3419.61	2041.61	1889.03	947.006	918.332	1232.82	3108.59	3354.97	1551.69	2.16214	0.152487
P14131	>sp|P14131|RS16_MOUSE 40S ribosomal protein S16 OS=Mus musculus OX=10090 GN=Rps16 PE=1 SV=4	29280.4	3061.23	1108.06	1454.86	226.288	928.153	997.429	14025.5	8726.13	4044.35	2.15761	0.562022
Q99JI4	>sp|Q99JI4|PSMD6_MOUSE 26S proteasome non-ATPase regulatory subunit 6 OS=Mus musculus OX=10090 GN=Psmd6 PE=1 SV=1	6104.99	390.33	512.106	458.664	NaN	NaN	NaN	865.566	1866.52	865.566	2.15642	#DIV/0!
P47791	>sp|P47791|GSHR_MOUSE Glutathione reductase, mitochondrial OS=Mus musculus OX=10090 GN=Gsr PE=1 SV=3	9859.88	4356.85	5364.45	5727.18	3219.9	3831.53	2518.38	2182.34	6327.09	2938.04	2.15351	0.036823
P27046	>sp|P27046|MA2A1_MOUSE Alpha-mannosidase 2 OS=Mus musculus OX=10090 GN=Man2a1 PE=1 SV=2	NaN	280.353	NaN	524.683	NaN	NaN	NaN	NaN	402.518	#DIV/0!	#DIV/0!	#DIV/0!
Q9WVE8	>sp|Q9WVE8|PACN2_MOUSE Protein kinase C and casein kinase substrate in neurons protein 2 OS=Mus musculus OX=10090 GN=Pacsin2 PE=1 SV=1	4633.83	650.114	114.207	96.1656	NaN	319.08	NaN	957.958	1373.58	638.519	2.1512	0.679567
P27601	>sp|P27601|GNA13_MOUSE Guanine nucleotide-binding protein subunit alpha-13 OS=Mus musculus OX=10090 GN=Gna13 PE=1 SV=1	NaN	NaN	NaN	NaN	NaN	NaN	NaN	870.798	#DIV/0!	870.798	#DIV/0!	#DIV/0!
Q8BM88	>sp|Q8BM88|CATO_MOUSE Cathepsin O OS=Mus musculus OX=10090 GN=Ctso PE=2 SV=1	1333.11	3256.22	3324.33	3146.13	1260.48	1361.87	1744.99	811.619	2764.94	1294.74	2.13552	0.0291505
Q05816	>sp|Q05816|FABP5_MOUSE Fatty acid-binding protein 5 OS=Mus musculus OX=10090 GN=Fabp5 PE=1 SV=3	27820.4	4204.88	4930.22	4523.85	5161.41	3301.65	7888.18	3172.27	10369.8	4880.88	2.12458	0.389746
P27659	>sp|P27659|RL3_MOUSE 60S ribosomal protein L3 OS=Mus musculus OX=10090 GN=Rpl3 PE=1 SV=3	1558.44	119.709	NaN	NaN	NaN	NaN	NaN	NaN	839.074	#DIV/0!	#DIV/0!	#DIV/0!
P62301	>sp|P62301|RS13_MOUSE 40S ribosomal protein S13 OS=Mus musculus OX=10090 GN=Rps13 PE=1 SV=2	20894.5	1927.67	929.442	1184.62	NaN	NaN	1045.18	4848.91	6234.06	2947.05	2.11536	0.681029
P27784	>sp|P27784|CCL6_MOUSE C-C motif chemokine 6 OS=Mus musculus OX=10090 GN=Ccl6 PE=1 SV=1	NaN	2268.22	1598.18	3290.93	NaN	NaN	NaN	NaN	2385.78	#DIV/0!	#DIV/0!	#DIV/0!
P62737	>sp|P62737|ACTA_MOUSE Actin, aortic smooth muscle OS=Mus musculus OX=10090 GN=Acta2 PE=1 SV=1	3996.22	3551.88	3183.54	2452.49	1930.61	1997.02	1438.44	967.409	3296.03	1583.37	2.08166	0.00553179
Q922Q8	>sp|Q922Q8|LRC59_MOUSE Leucine-rich repeat-containing protein 59 OS=Mus musculus OX=10090 GN=Lrrc59 PE=1 SV=1	27838.6	4840.08	2673.26	2182.35	NaN	NaN	NaN	4514.47	9383.56	4514.47	2.07855	#DIV/0!
Q8BP47	>sp|Q8BP47|SYNC_MOUSE Asparagine--tRNA ligase, cytoplasmic OS=Mus musculus OX=10090 GN=NARS1 PE=1 SV=2	7510.93	907.746	352.325	473.444	NaN	NaN	NaN	1112.71	2311.11	1112.71	2.07701	#DIV/0!
O70570	>sp|O70570|PIGR_MOUSE Polymeric immunoglobulin receptor OS=Mus musculus OX=10090 GN=Pigr PE=1 SV=1	4954.35	8717.5	14843.7	16368.9	7455.7	5885.63	5420.96	2949.87	11221.1	5428.04	2.06725	0.0859836
P28293	>sp|P28293|CATG_MOUSE Cathepsin G OS=Mus musculus OX=10090 GN=Ctsg PE=1 SV=2	NaN	1102.36	592.427	629.678	NaN	NaN	NaN	NaN	774.822	#DIV/0!	#DIV/0!	#DIV/0!
P28352	>sp|P28352|APEX1_MOUSE DNA-(apurinic or apyrimidinic site) endonuclease OS=Mus musculus OX=10090 GN=Apex1 PE=1 SV=2	NaN	101.742	NaN	NaN	NaN	NaN	NaN	637.296	101.742	637.296	0.159646	#DIV/0!
Q9CQI6	>sp|Q9CQI6|COTL1_MOUSE Coactosin-like protein OS=Mus musculus OX=10090 GN=Cotl1 PE=1 SV=3	10033	3693.17	2307.86	2901.1	765.946	1850.22	1193.81	5382.56	4733.79	2298.13	2.05984	0.285046
P28650	>sp|P28650|PURA1_MOUSE Adenylosuccinate synthetase isozyme 1 OS=Mus musculus OX=10090 GN=Adss1 PE=1 SV=2	NaN	547.852	243.731	348.948	NaN	NaN	NaN	NaN	380.177	#DIV/0!	#DIV/0!	#DIV/0!
P80314	>sp|P80314|TCPB_MOUSE T-complex protein 1 subunit beta OS=Mus musculus OX=10090 GN=Cct2 PE=1 SV=4	10907	1244.69	882.205	880.143	560.803	856.145	NaN	3664.74	3478.51	1693.9	2.05356	0.583417
P17182	>sp|P17182|ENOA_MOUSE Alpha-enolase OS=Mus musculus OX=10090 GN=Eno1 PE=1 SV=3	39408.2	24287.7	13823.6	15079.2	3817.46	7856.92	7867.06	25557.7	23149.7	11274.8	2.05323	0.171161
Q99JW2	>sp|Q99JW2|ACY1_MOUSE Aminoacylase-1 OS=Mus musculus OX=10090 GN=Acy1 PE=1 SV=1	1227.23	1669.11	1743.93	2311.61	1133.34	700.934	1005.24	577.419	1737.97	854.233	2.03454	0.0139317
P28660	>sp|P28660|NCKP1_MOUSE Nck-associated protein 1 OS=Mus musculus OX=10090 GN=Nckap1 PE=1 SV=2	NaN	NaN	NaN	NaN	NaN	NaN	NaN	819.817	#DIV/0!	819.817	#DIV/0!	#DIV/0!
Q91YE6	>sp|Q91YE6|IPO9_MOUSE Importin-9 OS=Mus musculus OX=10090 GN=Ipo9 PE=1 SV=3	1757.95	311.352	128.852	31.2214	NaN	NaN	NaN	274.02	557.343	274.02	2.03395	#DIV/0!
Q9DCJ9	>sp|Q9DCJ9|NPL_MOUSE N-acetylneuraminate lyase OS=Mus musculus OX=10090 GN=Npl PE=1 SV=1	4765.22	1194.68	697.716	1307.79	693.533	1056.1	1208.68	968.809	1991.35	981.78	2.02831	0.324243
P28740	>sp|P28740|KIF2A_MOUSE Kinesin-like protein KIF2A OS=Mus musculus OX=10090 GN=Kif2a PE=1 SV=2	2595.83	233.593	NaN	NaN	NaN	846.285	NaN	2490.12	1414.71	1668.2	0.848046	0.87639
P06801	>sp|P06801|MAOX_MOUSE NADP-dependent malic enzyme OS=Mus musculus OX=10090 GN=Me1 PE=1 SV=2	1093.76	6854.63	5922.17	4772.02	2366.33	1756.09	2205.38	2897.44	4660.65	2306.31	2.02082	0.116572
P60843	>sp|P60843|IF4A1_MOUSE Eukaryotic initiation factor 4A-I OS=Mus musculus OX=10090 GN=Eif4a1 PE=1 SV=1	63143.7	6575.56	4566.68	4376.04	2235.57	3410.98	3428.39	29857.9	19665.5	9733.22	2.02045	0.557107
P28862	>sp|P28862|MMP3_MOUSE Stromelysin-1 OS=Mus musculus OX=10090 GN=Mmp3 PE=2 SV=2	5001.31	327.361	NaN	NaN	NaN	NaN	NaN	NaN	2664.34	#DIV/0!	#DIV/0!	#DIV/0!
Q09200	>sp|Q09200|B4GN1_MOUSE Beta-1,4 N-acetylgalactosaminyltransferase 1 OS=Mus musculus OX=10090 GN=B4galnt1 PE=1 SV=1	750.37	2115.86	1248.01	1953.07	1182.16	609.372	755.069	463.837	1516.83	752.609	2.01543	0.0737209
P62897	>sp|P62897|CYC_MOUSE Cytochrome c, somatic OS=Mus musculus OX=10090 GN=Cycs PE=1 SV=2	5970.25	5957.38	6280.23	2634.89	3044.88	NaN	1670.58	3080.68	5210.69	2598.71	2.0051	0.0621031
P08071	>sp|P08071|TRFL_MOUSE Lactotransferrin OS=Mus musculus OX=10090 GN=Ltf PE=1 SV=4	18746.1	7690.23	7118.2	5507.68	4290.68	3606.44	5188.86	6506.28	9765.55	4898.06	1.99376	0.166624
P07141	>sp|P07141|CSF1_MOUSE Macrophage colony-stimulating factor 1 OS=Mus musculus OX=10090 GN=Csf1 PE=1 SV=2	1005.26	1502.24	1198.12	1706.46	249.813	680.464	1206.64	582.651	1353.02	679.893	1.99005	0.03714
Q9WVK4	>sp|Q9WVK4|EHD1_MOUSE EH domain-containing protein 1 OS=Mus musculus OX=10090 GN=Ehd1 PE=1 SV=1	5261.87	2217.88	1669.87	1881.2	NaN	1009.4	576.541	2578.64	2757.71	1388.19	1.98654	0.275533
Q9R0Q7	>sp|Q9R0Q7|TEBP_MOUSE Prostaglandin E synthase 3 OS=Mus musculus OX=10090 GN=Ptges3 PE=1 SV=1	20285.5	882.473	938.263	633.803	NaN	NaN	NaN	2892.28	5685	2892.28	1.96558	#DIV/0!
P62715;P63330	>sp|P62715|PP2AB_MOUSE Serine/threonine-protein phosphatase 2A catalytic subunit beta isoform OS=Mus musculus OX=10090 GN=Ppp2cb PE=1 SV=1;>sp|P63330|PP2AA_MOUSE Serine/threonine-protein phosphatase 2A catalytic subunit alpha isoform OS=Mus musculus OX=10090 GN=Ppp2ca PE=1 SV=1	16324.9	4905.47	3134.2	3586.07	1078.64	1247.52	1586.42	10330.5	6987.67	3560.77	1.9624	0.409299
Q3TXS7	>sp|Q3TXS7|PSMD1_MOUSE 26S proteasome non-ATPase regulatory subunit 1 OS=Mus musculus OX=10090 GN=Psmd1 PE=1 SV=1	8228.36	977.825	589.386	810.247	NaN	NaN	NaN	1359.11	2651.46	1359.11	1.95087	#DIV/0!
P30115	>sp|P30115|GSTA3_MOUSE Glutathione S-transferase A3 OS=Mus musculus OX=10090 GN=Gsta3 PE=1 SV=2	NaN	5301.37	2374.31	2004.71	NaN	NaN	NaN	NaN	3226.8	#DIV/0!	#DIV/0!	#DIV/0!
P30275	>sp|P30275|KCRU_MOUSE Creatine kinase U-type, mitochondrial OS=Mus musculus OX=10090 GN=Ckmt1 PE=1 SV=1	NaN	NaN	NaN	NaN	NaN	NaN	NaN	9713.25	#DIV/0!	9713.25	#DIV/0!	#DIV/0!
Q9Z2U0	>sp|Q9Z2U0|PSA7_MOUSE Proteasome subunit alpha type-7 OS=Mus musculus OX=10090 GN=Psma7 PE=1 SV=1	24522.1	9331.62	7743.65	6271.15	4795.77	7370.35	5226.65	7151.37	11967.1	6136.03	1.9503	0.222187
P30681	>sp|P30681|HMGB2_MOUSE High mobility group protein B2 OS=Mus musculus OX=10090 GN=Hmgb2 PE=1 SV=3	1957.95	526.729	NaN	458.02	NaN	NaN	NaN	764.857	980.9	764.857	1.28246	#DIV/0!
P30933	>sp|P30933|SVS5_MOUSE Seminal vesicle secretory protein 5 OS=Mus musculus OX=10090 GN=Svs5 PE=2 SV=1	NaN	NaN	NaN	NaN	NaN	NaN	NaN	NaN	#DIV/0!	#DIV/0!	#DIV/0!	#DIV/0!
P30999	>sp|P30999|CTND1_MOUSE Catenin delta-1 OS=Mus musculus OX=10090 GN=Ctnnd1 PE=1 SV=2	NaN	NaN	NaN	NaN	NaN	NaN	NaN	1640.06	#DIV/0!	1640.06	#DIV/0!	#DIV/0!
P31230	>sp|P31230|AIMP1_MOUSE Aminoacyl tRNA synthase complex-interacting multifunctional protein 1 OS=Mus musculus OX=10090 GN=Aimp1 PE=1 SV=2	4296.4	NaN	NaN	NaN	NaN	NaN	NaN	1514.42	4296.4	1514.42	2.83698	#DIV/0!
P31324	>sp|P31324|KAP3_MOUSE cAMP-dependent protein kinase type II-beta regulatory subunit OS=Mus musculus OX=10090 GN=Prkar2b PE=1 SV=3	151.069	NaN	NaN	NaN	NaN	NaN	NaN	280.165	151.069	280.165	0.539216	#DIV/0!
P63028	>sp|P63028|TCTP_MOUSE Translationally-controlled tumor protein OS=Mus musculus OX=10090 GN=Tpt1 PE=1 SV=1	29751.4	2616.91	1987.4	1823.06	2342.97	5129.45	2768.2	8383.92	9044.69	4656.13	1.94253	0.556087
O55135	>sp|O55135|IF6_MOUSE Eukaryotic translation initiation factor 6 OS=Mus musculus OX=10090 GN=Eif6 PE=1 SV=2	9557.12	3373.4	2683.09	2451.74	NaN	NaN	2279.36	2379.48	4516.34	2329.42	1.93883	0.437398
P31786	>sp|P31786|ACBP_MOUSE Acyl-CoA-binding protein OS=Mus musculus OX=10090 GN=Dbi PE=1 SV=2	144.658	NaN	NaN	NaN	NaN	NaN	NaN	NaN	144.658	#DIV/0!	#DIV/0!	#DIV/0!
P31809;Q925P2	>sp|P31809|CEAM1_MOUSE Carcinoembryonic antigen-related cell adhesion molecule 1 OS=Mus musculus OX=10090 GN=Ceacam1 PE=1 SV=1;>sp|Q925P2|CEAM2_MOUSE Carcinoembryonic antigen-related cell adhesion molecule 2 OS=Mus musculus OX=10090 GN=Ceacam2 PE=1 SV=3	NaN	166.959	NaN	NaN	NaN	2329.34	NaN	NaN	166.959	2329.34	0.0716765	#DIV/0!
P32037	>sp|P32037|GTR3_MOUSE Solute carrier family 2, facilitated glucose transporter member 3 OS=Mus musculus OX=10090 GN=Slc2a3 PE=1 SV=1	NaN	NaN	NaN	NaN	NaN	NaN	NaN	2325.72	#DIV/0!	2325.72	#DIV/0!	#DIV/0!
Q8CG16	>sp|Q8CG16|C1RA_MOUSE Complement C1r-A subcomponent OS=Mus musculus OX=10090 GN=C1ra PE=1 SV=1	35884.3	73450.1	86382.5	75596.9	38332.3	35977	42607.8	23214.3	67828.4	35032.8	1.93614	0.031837
P32848	>sp|P32848|PRVA_MOUSE Parvalbumin alpha OS=Mus musculus OX=10090 GN=Pvalb PE=1 SV=3	NaN	2610.76	2240.85	1090.54	NaN	NaN	NaN	NaN	1980.72	#DIV/0!	#DIV/0!	#DIV/0!
O09061	>sp|O09061|PSB1_MOUSE Proteasome subunit beta type-1 OS=Mus musculus OX=10090 GN=Psmb1 PE=1 SV=1	13126.4	4762.48	4218.78	3853.49	3723.11	2833.71	3262.89	3590.8	6490.29	3352.63	1.93588	0.208826
A6X935	>sp|A6X935|ITIH4_MOUSE Inter alpha-trypsin inhibitor, heavy chain 4 OS=Mus musculus OX=10090 GN=Itih4 PE=1 SV=2	1.05126e+06	1.3888e+06	1.83485e+06	1.52371e+06	955868	775604	841529	449290	1.44966e+06	755572	1.91862	0.0120313
Q8R1U2	>sp|Q8R1U2|CGRE1_MOUSE Cell growth regulator with EF hand domain protein 1 OS=Mus musculus OX=10090 GN=Cgref1 PE=1 SV=1	976.734	1755.82	1677.39	1649.92	NaN	NaN	NaN	791.239	1514.97	791.239	1.91467	#DIV/0!
Q9CZ44	>sp|Q9CZ44|NSF1C_MOUSE NSFL1 cofactor p47 OS=Mus musculus OX=10090 GN=Nsfl1c PE=1 SV=1	6707.27	1661.82	1259.94	901.428	NaN	303.516	1116.91	2716.3	2632.61	1378.91	1.90921	0.499421
P33896	>sp|P33896|INAR1_MOUSE Interferon alpha/beta receptor 1 OS=Mus musculus OX=10090 GN=Ifnar1 PE=1 SV=2	164.114	NaN	141.96	NaN	NaN	NaN	NaN	331.657	153.037	331.657	0.461432	#DIV/0!
E9Q3S4	>sp|E9Q3S4|M3K19_MOUSE Mitogen-activated protein kinase kinase kinase 19 OS=Mus musculus OX=10090 GN=Map3k19 PE=3 SV=1	20713.6	1895.27	1309.33	1322.24	NaN	1386.82	1212.9	7323.37	6310.1	3307.7	1.9077	0.633965
Q6P9R2	>sp|Q6P9R2|OXSR1_MOUSE Serine/threonine-protein kinase OSR1 OS=Mus musculus OX=10090 GN=Oxsr1 PE=1 SV=1	3141.51	514.671	192.398	362.488	NaN	NaN	NaN	551.975	1052.77	551.975	1.90727	#DIV/0!
P61982	>sp|P61982|1433G_MOUSE 14-3-3 protein gamma OS=Mus musculus OX=10090 GN=Ywhag PE=1 SV=2	2757.33	1920.21	2420.41	1174.89	NaN	266.956	208.042	2814.33	2068.21	1096.44	1.88629	0.292333
Q9JI75	>sp|Q9JI75|NQO2_MOUSE Ribosyldihydronicotinamide dehydrogenase [quinone] OS=Mus musculus OX=10090 GN=Nqo2 PE=1 SV=3	1865.27	545.583	960.089	882.636	NaN	NaN	NaN	564.365	1063.4	564.365	1.88423	#DIV/0!
O70325	>sp|O70325|GPX4_MOUSE Phospholipid hydroperoxide glutathione peroxidase OS=Mus musculus OX=10090 GN=Gpx4 PE=1 SV=4	15797.7	4299.36	2632.71	2513.58	1825.21	3426.01	1784.12	6494.13	6310.84	3382.37	1.86581	0.418861
P35123	>sp|P35123|UBP4_MOUSE Ubiquitin carboxyl-terminal hydrolase 4 OS=Mus musculus OX=10090 GN=Usp4 PE=1 SV=3	1	NaN	NaN	NaN	NaN	NaN	NaN	NaN	1	#DIV/0!	#DIV/0!	#DIV/0!
P35174;Q8BWM3	>sp|P35174|CYT2_MOUSE Stefin-2 OS=Mus musculus OX=10090 GN=Stfa2 PE=3 SV=2;>tr|Q8BWM3|Q8BWM3_MOUSE Stefin A2-like 1 OS=Mus musculus OX=10090 GN=Stfa2l1 PE=1 SV=1	7518.54	NaN	NaN	NaN	NaN	NaN	NaN	NaN	7518.54	#DIV/0!	#DIV/0!	#DIV/0!
P35175	>sp|P35175|CYT1_MOUSE Stefin-1 OS=Mus musculus OX=10090 GN=Stfa1 PE=3 SV=1	2013.21	NaN	NaN	NaN	NaN	NaN	NaN	NaN	2013.21	#DIV/0!	#DIV/0!	#DIV/0!
P35235	>sp|P35235|PTN11_MOUSE Tyrosine-protein phosphatase non-receptor type 11 OS=Mus musculus OX=10090 GN=Ptpn11 PE=1 SV=3	2005.2	191.024	NaN	234.974	NaN	NaN	NaN	2806.22	810.401	2806.22	0.288787	#DIV/0!
P17742	>sp|P17742|PPIA_MOUSE Peptidyl-prolyl cis-trans isomerase A OS=Mus musculus OX=10090 GN=Ppia PE=1 SV=2	201431	59609.1	42533.7	43080.4	23969.6	32094.4	35807.1	95087.7	86663.6	46739.7	1.85418	0.376119
P35279;P61294	>sp|P35279|RAB6A_MOUSE Ras-related protein Rab-6A OS=Mus musculus OX=10090 GN=Rab6a PE=1 SV=4;>sp|P61294|RAB6B_MOUSE Ras-related protein Rab-6B OS=Mus musculus OX=10090 GN=Rab6b PE=1 SV=1	5251.29	1200.52	450.364	NaN	NaN	843.202	599.066	7629.76	2300.72	3024.01	0.760818	0.805144
P35282	>sp|P35282|RAB21_MOUSE Ras-related protein Rab-21 OS=Mus musculus OX=10090 GN=Rab21 PE=1 SV=4	1838.51	444.362	NaN	NaN	NaN	NaN	NaN	1414.42	1141.43	1414.42	0.807	#DIV/0!
P35293	>sp|P35293|RAB18_MOUSE Ras-related protein Rab-18 OS=Mus musculus OX=10090 GN=Rab18 PE=1 SV=2	2769.53	1150.73	NaN	NaN	NaN	NaN	NaN	4702.59	1960.13	4702.59	0.416819	#DIV/0!
Q60854	>sp|Q60854|SPB6_MOUSE Serpin B6 OS=Mus musculus OX=10090 GN=Serpinb6 PE=1 SV=1	7954.69	2365.52	2169.54	2801.73	1813.02	1014.39	3160.4	2321.57	3822.87	2077.35	1.84026	0.275487
Q9EQH2	>sp|Q9EQH2|ERAP1_MOUSE Endoplasmic reticulum aminopeptidase 1 OS=Mus musculus OX=10090 GN=Erap1 PE=1 SV=2	2479.59	4560.35	4899.63	4610.19	2701.21	2882.58	1766.77	1664.82	4137.44	2253.84	1.83573	0.0258042
P35492	>sp|P35492|HUTH_MOUSE Histidine ammonia-lyase OS=Mus musculus OX=10090 GN=Hal PE=1 SV=1	NaN	3192.78	1598.49	1559.45	1230.7	NaN	NaN	9675.95	2116.9	5453.33	0.388186	0.376718
P61087	>sp|P61087|UBE2K_MOUSE Ubiquitin-conjugating enzyme E2 K OS=Mus musculus OX=10090 GN=Ube2k PE=1 SV=3	10933.1	1928	1290.97	1468.07	NaN	NaN	557.435	3704.35	3905.04	2130.89	1.83258	0.652286
P35550	>sp|P35550|FBRL_MOUSE rRNA 2'-O-methyltransferase fibrillarin OS=Mus musculus OX=10090 GN=Fbl PE=1 SV=2	155.14	45.517	NaN	NaN	NaN	NaN	NaN	1219.78	100.329	1219.78	0.0822513	#DIV/0!
P35564	>sp|P35564|CALX_MOUSE Calnexin OS=Mus musculus OX=10090 GN=Canx PE=1 SV=1	1585.35	NaN	NaN	NaN	NaN	NaN	NaN	2333.98	1585.35	2333.98	0.679249	#DIV/0!
P35585;Q9WVP1	>sp|P35585|AP1M1_MOUSE AP-1 complex subunit mu-1 OS=Mus musculus OX=10090 GN=Ap1m1 PE=1 SV=3;>sp|Q9WVP1|AP1M2_MOUSE AP-1 complex subunit mu-2 OS=Mus musculus OX=10090 GN=Ap1m2 PE=1 SV=3	1798.11	NaN	NaN	NaN	NaN	NaN	NaN	2905.93	1798.11	2905.93	0.618772	#DIV/0!
P61205;P84078;Q8BSL7	>sp|P61205|ARF3_MOUSE ADP-ribosylation factor 3 OS=Mus musculus OX=10090 GN=Arf3 PE=2 SV=2;>sp|P84078|ARF1_MOUSE ADP-ribosylation factor 1 OS=Mus musculus OX=10090 GN=Arf1 PE=1 SV=2;>sp|Q8BSL7|ARF2_MOUSE ADP-ribosylation factor 2 OS=Mus musculus OX=10090 GN=Arf2 PE=1 SV=2	20948	9172.3	5873.54	4512.74	2020.68	2196.55	2902.21	15054.8	10126.6	5543.56	1.82674	0.386146
P62702	>sp|P62702|RS4X_MOUSE 40S ribosomal protein S4, X isoform OS=Mus musculus OX=10090 GN=Rps4x PE=1 SV=2	27509.5	1222.88	801.463	1406.23	NaN	1155.3	622.584	10943.2	7735.02	4240.35	1.82415	0.69087
P35969	>sp|P35969|VGFR1_MOUSE Vascular endothelial growth factor receptor 1 OS=Mus musculus OX=10090 GN=Flt1 PE=1 SV=1	NaN	NaN	NaN	NaN	NaN	NaN	NaN	NaN	#DIV/0!	#DIV/0!	#DIV/0!	#DIV/0!
P10605	>sp|P10605|CATB_MOUSE Cathepsin B OS=Mus musculus OX=10090 GN=Ctsb PE=1 SV=2	23858.1	40288.8	40927.9	48754.9	24733.4	22543.9	23643.9	13939.3	38457.4	21215.1	1.81274	0.0246225
P36423	>sp|P36423|THAS_MOUSE Thromboxane-A synthase OS=Mus musculus OX=10090 GN=Tbxas1 PE=1 SV=2	NaN	NaN	NaN	NaN	NaN	NaN	NaN	2776.57	#DIV/0!	2776.57	#DIV/0!	#DIV/0!
P26043	>sp|P26043|RADI_MOUSE Radixin OS=Mus musculus OX=10090 GN=Rdx PE=1 SV=3	30817.7	14457.5	9462.17	11911.7	2688.01	4395.61	6088.26	23765.3	16662.2	9234.29	1.80439	0.321365
P62259	>sp|P62259|1433E_MOUSE 14-3-3 protein epsilon OS=Mus musculus OX=10090 GN=Ywhae PE=1 SV=1	25963.6	11599.3	8437.91	8633.72	1969.87	3764.31	3179.41	21377.1	13658.6	7572.67	1.80367	0.365474
P37040	>sp|P37040|NCPR_MOUSE NADPH--cytochrome P450 reductase OS=Mus musculus OX=10090 GN=Por PE=1 SV=2	NaN	NaN	NaN	NaN	NaN	NaN	NaN	1	#DIV/0!	1	#DIV/0!	#DIV/0!
P37804	>sp|P37804|TAGL_MOUSE Transgelin OS=Mus musculus OX=10090 GN=Tagln PE=1 SV=3	311.542	535.37	184.585	NaN	NaN	NaN	500.097	213.843	343.832	356.97	0.963197	0.943272
Q6WVG3	>sp|Q6WVG3|KCD12_MOUSE BTB/POZ domain-containing protein KCTD12 OS=Mus musculus OX=10090 GN=Kctd12 PE=1 SV=1	2945.12	1384.75	1340.21	1734.55	1696.08	410.579	1344.13	664.388	1851.16	1028.79	1.79935	0.136547
Q9WTX5	>sp|Q9WTX5|SKP1_MOUSE S-phase kinase-associated protein 1 OS=Mus musculus OX=10090 GN=Skp1 PE=1 SV=3	4198.32	1139.44	567.867	727.339	NaN	331.067	258.661	2178.31	1658.24	922.678	1.7972	0.547296
P26040	>sp|P26040|EZRI_MOUSE Ezrin OS=Mus musculus OX=10090 GN=Ezr PE=1 SV=3	2292.36	1783.47	1211.3	856.851	NaN	455.144	156.971	1977.95	1535.99	863.354	1.7791	0.314753
P14685	>sp|P14685|PSMD3_MOUSE 26S proteasome non-ATPase regulatory subunit 3 OS=Mus musculus OX=10090 GN=Psmd3 PE=1 SV=3	7070.94	1059.5	252.129	549.427	NaN	559.392	1259.62	1970.18	2233	1263.06	1.76792	0.639719
P39447	>sp|P39447|ZO1_MOUSE Tight junction protein ZO-1 OS=Mus musculus OX=10090 GN=Tjp1 PE=1 SV=2	NaN	NaN	NaN	NaN	NaN	NaN	NaN	455.75	#DIV/0!	455.75	#DIV/0!	#DIV/0!
Q62000	>sp|Q62000|MIME_MOUSE Mimecan OS=Mus musculus OX=10090 GN=Ogn PE=1 SV=1	1908.3	2751.74	2408.58	1394.47	1966.35	876.148	1081.41	863.451	2115.77	1196.84	1.7678	0.058964
P39655	>sp|P39655|LOX12_MOUSE Polyunsaturated fatty acid lipoxygenase ALOX12 OS=Mus musculus OX=10090 GN=Alox12 PE=1 SV=4	NaN	NaN	NaN	NaN	409.912	2844.47	1103.39	10640	#DIV/0!	3749.44	#DIV/0!	#DIV/0!
P39876	>sp|P39876|TIMP3_MOUSE Metalloproteinase inhibitor 3 OS=Mus musculus OX=10090 GN=Timp3 PE=1 SV=1	NaN	303.434	NaN	NaN	577.627	2137.92	807.61	7620.85	303.434	2786	0.108914	#DIV/0!
Q69ZF7	>sp|Q69ZF7|CNNM4_MOUSE Metal transporter CNNM4 OS=Mus musculus OX=10090 GN=Cnnm4 PE=1 SV=2	385.49	3756.3	5286.6	1470.07	NaN	NaN	2201.87	884.833	2724.62	1543.35	1.76539	0.527006
Q8VCR7	>sp|Q8VCR7|ABHEB_MOUSE Protein ABHD14B OS=Mus musculus OX=10090 GN=Abhd14b PE=1 SV=1	3532.7	4363.29	1854.02	2411.71	NaN	NaN	2435.28	1011.74	3040.43	1723.51	1.76409	0.237742
P40240	>sp|P40240|CD9_MOUSE CD9 antigen OS=Mus musculus OX=10090 GN=Cd9 PE=1 SV=2	NaN	NaN	NaN	NaN	114.743	2473.77	793.153	5151.68	#DIV/0!	2133.33	#DIV/0!	#DIV/0!
P40336	>sp|P40336|VP26A_MOUSE Vacuolar protein sorting-associated protein 26A OS=Mus musculus OX=10090 GN=Vps26a PE=1 SV=1	1043.24	719.939	NaN	258.139	NaN	NaN	NaN	3136.52	673.773	3136.52	0.214816	#DIV/0!
P40936	>sp|P40936|INMT_MOUSE Indolethylamine N-methyltransferase OS=Mus musculus OX=10090 GN=Inmt PE=1 SV=1	NaN	1164.34	1805.16	499.01	NaN	NaN	NaN	NaN	1156.17	#DIV/0!	#DIV/0!	#DIV/0!
P41216	>sp|P41216|ACSL1_MOUSE Long-chain-fatty-acid--CoA ligase 1 OS=Mus musculus OX=10090 GN=Acsl1 PE=1 SV=2	1086.77	721.041	431.212	NaN	NaN	NaN	NaN	1122.72	746.342	1122.72	0.664761	#DIV/0!
P41241	>sp|P41241|CSK_MOUSE Tyrosine-protein kinase CSK OS=Mus musculus OX=10090 GN=Csk PE=1 SV=2	516.522	NaN	377.968	NaN	NaN	NaN	NaN	574.512	447.245	574.512	0.778477	#DIV/0!
P41245	>sp|P41245|MMP9_MOUSE Matrix metalloproteinase-9 OS=Mus musculus OX=10090 GN=Mmp9 PE=1 SV=2	1619.8	NaN	NaN	NaN	NaN	NaN	NaN	452.768	1619.8	452.768	3.57756	#DIV/0!
P70195	>sp|P70195|PSB7_MOUSE Proteasome subunit beta type-7 OS=Mus musculus OX=10090 GN=Psmb7 PE=1 SV=1	11016.3	2330.81	2885.95	3142.54	2355.78	3219.16	2622.14	2801.28	4843.9	2749.59	1.76168	0.35122
P41593	>sp|P41593|PTH1R_MOUSE Parathyroid hormone/parathyroid hormone-related peptide receptor OS=Mus musculus OX=10090 GN=Pth1r PE=1 SV=2	NaN	NaN	4830.4	2854.21	NaN	590.512	385.818	NaN	3842.3	488.165	7.87092	0.0776373
P42125	>sp|P42125|ECI1_MOUSE Enoyl-CoA delta isomerase 1, mitochondrial OS=Mus musculus OX=10090 GN=Eci1 PE=1 SV=2	NaN	1715.99	325.791	1110.1	NaN	NaN	NaN	NaN	1050.63	#DIV/0!	#DIV/0!	#DIV/0!
Q9CQD1	>sp|Q9CQD1|RAB5A_MOUSE Ras-related protein Rab-5A OS=Mus musculus OX=10090 GN=Rab5a PE=1 SV=1	20296.3	3519.66	2233.6	2361.13	760.615	778.036	972.581	13650	7102.66	4040.31	1.75795	0.594448
O54782	>sp|O54782|MA2B2_MOUSE Epididymis-specific alpha-mannosidase OS=Mus musculus OX=10090 GN=Man2b2 PE=1 SV=2	840.594	1456.32	1334.97	1226.06	NaN	NaN	685.701	698.474	1214.48	692.087	1.75481	0.0591726
P42230;P42232	>sp|P42230|STA5A_MOUSE Signal transducer and activator of transcription 5A OS=Mus musculus OX=10090 GN=Stat5a PE=1 SV=1;>sp|P42232|STA5B_MOUSE Signal transducer and activator of transcription 5B OS=Mus musculus OX=10090 GN=Stat5b PE=1 SV=1	422.011	NaN	NaN	NaN	NaN	NaN	NaN	NaN	422.011	#DIV/0!	#DIV/0!	#DIV/0!
P42567	>sp|P42567|EPS15_MOUSE Epidermal growth factor receptor substrate 15 OS=Mus musculus OX=10090 GN=Eps15 PE=1 SV=1	2174.19	360.789	NaN	130.958	NaN	NaN	NaN	680.408	888.646	680.408	1.30605	#DIV/0!
P11835;P26011	>sp|P11835|ITB2_MOUSE Integrin beta-2 OS=Mus musculus OX=10090 GN=Itgb2 PE=1 SV=2;>sp|P26011|ITB7_MOUSE Integrin beta-7 OS=Mus musculus OX=10090 GN=Itgb7 PE=1 SV=2	866.19	1524.12	1344.92	1144.51	NaN	NaN	NaN	696.832	1219.94	696.832	1.75069	#DIV/0!
O08997	>sp|O08997|ATOX1_MOUSE Copper transport protein ATOX1 OS=Mus musculus OX=10090 GN=Atox1 PE=1 SV=1	11653.6	3052.5	1864.57	1646.16	2443.72	1712.08	3272.92	2980.17	4554.2	2602.22	1.75012	0.449077
P28063	>sp|P28063|PSB8_MOUSE Proteasome subunit beta type-8 OS=Mus musculus OX=10090 GN=Psmb8 PE=1 SV=2	5814.83	6181.25	6489.01	6067.33	4565.17	4702.27	3292.94	1519.24	6138.11	3519.9	1.74383	0.0130882
Q9CQ89	>sp|Q9CQ89|CUTA_MOUSE Protein CutA OS=Mus musculus OX=10090 GN=Cuta PE=1 SV=3	701.639	572.182	409.591	241.786	NaN	NaN	NaN	277.996	481.3	277.996	1.73132	#DIV/0!
P43274	>sp|P43274|H14_MOUSE Histone H1.4 OS=Mus musculus OX=10090 GN=H1-4 PE=1 SV=2	1803.7	3355.82	694.222	NaN	NaN	NaN	488.686	1303.37	1951.25	896.029	2.17766	0.385675
P49722	>sp|P49722|PSA2_MOUSE Proteasome subunit alpha type-2 OS=Mus musculus OX=10090 GN=Psma2 PE=1 SV=3	12719.9	4359.1	5148.18	4798.33	4940.81	3474.8	2857.24	4343.72	6756.38	3904.14	1.73056	0.212922
P28653	>sp|P28653|PGS1_MOUSE Biglycan OS=Mus musculus OX=10090 GN=Bgn PE=1 SV=1	2486.27	146.255	213.666	170.642	511.226	NaN	605.977	192.854	754.209	436.686	1.72712	0.66528
P45377	>sp|P45377|ALD2_MOUSE Aldose reductase-related protein 2 OS=Mus musculus OX=10090 GN=Akr1b8 PE=1 SV=2	746.006	109.419	NaN	NaN	NaN	NaN	NaN	NaN	427.712	#DIV/0!	#DIV/0!	#DIV/0!
Q9QUI0	>sp|Q9QUI0|RHOA_MOUSE Transforming protein RhoA OS=Mus musculus OX=10090 GN=Rhoa PE=1 SV=1	13221.4	1345.57	1686.05	1710.28	1011.94	1515.03	1269.34	6616.46	4490.83	2603.19	1.72512	0.577446
Q8CI94	>sp|Q8CI94|PYGB_MOUSE Glycogen phosphorylase, brain form OS=Mus musculus OX=10090 GN=Pygb PE=1 SV=3	1370.66	3415.09	1970.66	2045.91	476.639	1102.31	717.108	2813.59	2200.58	1277.41	1.72268	0.224801
P45878	>sp|P45878|FKBP2_MOUSE Peptidyl-prolyl cis-trans isomerase FKBP2 OS=Mus musculus OX=10090 GN=Fkbp2 PE=1 SV=1	NaN	NaN	NaN	NaN	NaN	NaN	NaN	1175.12	#DIV/0!	1175.12	#DIV/0!	#DIV/0!
P46061	>sp|P46061|RAGP1_MOUSE Ran GTPase-activating protein 1 OS=Mus musculus OX=10090 GN=Rangap1 PE=1 SV=2	2481.33	194.195	94.2267	NaN	NaN	NaN	NaN	189.445	923.252	189.445	4.87345	#DIV/0!
Q9Z2W0	>sp|Q9Z2W0|DNPEP_MOUSE Aspartyl aminopeptidase OS=Mus musculus OX=10090 GN=Dnpep PE=1 SV=2	5205.59	2402.95	2550.52	1337.59	1988.84	1642.13	2371.17	715.167	2874.16	1679.33	1.7115	0.230644
Q9CQV8	>sp|Q9CQV8|1433B_MOUSE 14-3-3 protein beta/alpha OS=Mus musculus OX=10090 GN=Ywhab PE=1 SV=3	5519.25	1901.53	1207.77	1391.63	533.447	NaN	185.348	3704.5	2505.04	1474.43	1.69899	0.528741
P46467	>sp|P46467|VPS4B_MOUSE Vacuolar protein sorting-associated protein 4B OS=Mus musculus OX=10090 GN=Vps4b PE=1 SV=2	177.416	NaN	NaN	NaN	NaN	NaN	NaN	NaN	177.416	#DIV/0!	#DIV/0!	#DIV/0!
Q64520	>sp|Q64520|KGUA_MOUSE Guanylate kinase OS=Mus musculus OX=10090 GN=Guk1 PE=1 SV=2	2512.57	660.708	644.251	624.228	NaN	NaN	NaN	654.671	1110.44	654.671	1.69618	#DIV/0!
P80315	>sp|P80315|TCPD_MOUSE T-complex protein 1 subunit delta OS=Mus musculus OX=10090 GN=Cct4 PE=1 SV=3	15330.9	1155.78	819.011	851.026	NaN	1937.53	NaN	3441.19	4539.19	2689.36	1.68783	0.749909
P46664	>sp|P46664|PURA2_MOUSE Adenylosuccinate synthetase isozyme 2 OS=Mus musculus OX=10090 GN=Adss2 PE=1 SV=2	1629.25	337.84	NaN	74.4615	NaN	NaN	NaN	NaN	680.518	#DIV/0!	#DIV/0!	#DIV/0!
P46935;Q8CFI0	>sp|P46935|NEDD4_MOUSE E3 ubiquitin-protein ligase NEDD4 OS=Mus musculus OX=10090 GN=Nedd4 PE=1 SV=3;>sp|Q8CFI0|NED4L_MOUSE E3 ubiquitin-protein ligase NEDD4-like OS=Mus musculus OX=10090 GN=Nedd4l PE=1 SV=2	871.409	NaN	NaN	NaN	NaN	NaN	NaN	581.194	871.409	581.194	1.49934	#DIV/0!
P47199	>sp|P47199|QOR_MOUSE Quinone oxidoreductase OS=Mus musculus OX=10090 GN=Cryz PE=1 SV=1	1049.27	736.504	NaN	402.295	NaN	NaN	NaN	NaN	729.355	#DIV/0!	#DIV/0!	#DIV/0!
P47738	>sp|P47738|ALDH2_MOUSE Aldehyde dehydrogenase, mitochondrial OS=Mus musculus OX=10090 GN=Aldh2 PE=1 SV=1	NaN	296.73	NaN	230.75	349.527	934.058	858.351	8964.7	263.74	2776.66	0.0949846	0.463084
P47739	>sp|P47739|AL3A1_MOUSE Aldehyde dehydrogenase, dimeric NADP-preferring OS=Mus musculus OX=10090 GN=Aldh3a1 PE=1 SV=2	12450.1	370.066	NaN	NaN	1422.64	NaN	2201.5	1173.93	6410.11	1599.36	4.00793	0.365221
P47753	>sp|P47753|CAZA1_MOUSE F-actin-capping protein subunit alpha-1 OS=Mus musculus OX=10090 GN=Capza1 PE=1 SV=4	4301.18	832.867	NaN	743.023	NaN	NaN	NaN	6631.89	1959.02	6631.89	0.295394	#DIV/0!
Q8R121	>sp|Q8R121|ZPI_MOUSE Protein Z-dependent protease inhibitor OS=Mus musculus OX=10090 GN=Serpina10 PE=1 SV=1	115292	225017	237844	244192	149140	134650	139896	63777.1	205586	121866	1.68699	0.0597003
Q9D0J8	>sp|Q9D0J8|PTMS_MOUSE Parathymosin OS=Mus musculus OX=10090 GN=Ptms PE=1 SV=3	10454.9	4763.83	2873.77	2744.92	3945.89	2575.52	4426.23	1509.34	5209.35	3114.24	1.67275	0.318475
Q61147	>sp|Q61147|CERU_MOUSE Ceruloplasmin OS=Mus musculus OX=10090 GN=Cp PE=1 SV=2	1.21036e+06	1.59925e+06	2025565	2.0793e+06	1.35322e+06	1169600	1.0667e+06	563269	1.72862e+06	1.0382e+06	1.66502	0.0400917
P47811	>sp|P47811|MK14_MOUSE Mitogen-activated protein kinase 14 OS=Mus musculus OX=10090 GN=Mapk14 PE=1 SV=3	1362.48	555.297	NaN	NaN	NaN	NaN	432.943	3605.18	958.889	2019.06	0.474918	0.583566
Q7TQI3	>sp|Q7TQI3|OTUB1_MOUSE Ubiquitin thioesterase OTUB1 OS=Mus musculus OX=10090 GN=Otub1 PE=1 SV=2	8996.89	1336.9	941.56	2172.98	NaN	587.562	257.413	5240.83	3362.08	2028.6	1.65734	0.631926
P47876	>sp|P47876|IBP1_MOUSE Insulin-like growth factor-binding protein 1 OS=Mus musculus OX=10090 GN=Igfbp1 PE=2 SV=2	NaN	116.167	NaN	NaN	NaN	NaN	NaN	NaN	116.167	#DIV/0!	#DIV/0!	#DIV/0!
P47877	>sp|P47877|IBP2_MOUSE Insulin-like growth factor-binding protein 2 OS=Mus musculus OX=10090 GN=Igfbp2 PE=2 SV=2	NaN	NaN	564.473	NaN	NaN	NaN	1053.24	553.911	564.473	803.576	0.702451	#DIV/0!
Q61035	>sp|Q61035|HARS1_MOUSE Histidine--tRNA ligase, cytoplasmic OS=Mus musculus OX=10090 GN=Hars1 PE=1 SV=2	9523.59	1394.5	531.16	1141.45	241.333	659.174	833.127	5894.81	3147.67	1907.11	1.65049	0.639534
Q9DCW4	>sp|Q9DCW4|ETFB_MOUSE Electron transfer flavoprotein subunit beta OS=Mus musculus OX=10090 GN=Etfb PE=1 SV=3	694.71	2233.19	1023.89	657.184	NaN	NaN	NaN	698.515	1152.24	698.515	1.64956	#DIV/0!
P47880	>sp|P47880|IBP6_MOUSE Insulin-like growth factor-binding protein 6 OS=Mus musculus OX=10090 GN=Igfbp6 PE=2 SV=2	NaN	282.096	NaN	NaN	NaN	NaN	235.124	128.961	282.096	182.043	1.54962	#DIV/0!
P47911	>sp|P47911|RL6_MOUSE 60S ribosomal protein L6 OS=Mus musculus OX=10090 GN=Rpl6 PE=1 SV=3	4258.98	310.042	NaN	NaN	NaN	NaN	NaN	11818.5	2284.51	11818.5	0.1933	#DIV/0!
P47941	>sp|P47941|CRKL_MOUSE Crk-like protein OS=Mus musculus OX=10090 GN=Crkl PE=1 SV=2	2422.9	NaN	NaN	NaN	NaN	NaN	NaN	405.958	2422.9	405.958	5.96835	#DIV/0!
P47962	>sp|P47962|RL5_MOUSE 60S ribosomal protein L5 OS=Mus musculus OX=10090 GN=Rpl5 PE=1 SV=3	681.138	NaN	NaN	NaN	NaN	NaN	NaN	919.986	681.138	919.986	0.740379	#DIV/0!
Q9WUM3	>sp|Q9WUM3|COR1B_MOUSE Coronin-1B OS=Mus musculus OX=10090 GN=Coro1b PE=1 SV=1	6886.44	1319.05	819.235	1624.76	NaN	663.782	625.007	3555.91	2662.37	1614.9	1.64863	0.598359
Q8K0R6	>sp|Q8K0R6|GLTD2_MOUSE Glycolipid transfer protein domain-containing protein 2 OS=Mus musculus OX=10090 GN=Gltpd2 PE=1 SV=1	819.01	2887.72	2112.65	2986.82	1658.13	692.455	1657.77	NaN	2201.55	1336.12	1.64772	0.240901
P48025	>sp|P48025|KSYK_MOUSE Tyrosine-protein kinase SYK OS=Mus musculus OX=10090 GN=Syk PE=1 SV=2	NaN	NaN	NaN	NaN	NaN	NaN	NaN	3217.96	#DIV/0!	3217.96	#DIV/0!	#DIV/0!
Q60692	>sp|Q60692|PSB6_MOUSE Proteasome subunit beta type-6 OS=Mus musculus OX=10090 GN=Psmb6 PE=1 SV=3	24805.2	5101.11	2968.78	3036.59	6560.52	6057.23	5701.25	3600.15	8977.93	5479.79	1.63837	0.536613
P97290	>sp|P97290|IC1_MOUSE Plasma protease C1 inhibitor OS=Mus musculus OX=10090 GN=Serping1 PE=1 SV=3	483596	943393	1.13035e+06	1.04931e+06	682095	550631	660836	313146	901660	551677	1.6344	0.0815772
P48356	>sp|P48356|LEPR_MOUSE Leptin receptor OS=Mus musculus OX=10090 GN=Lepr PE=1 SV=1	NaN	NaN	NaN	NaN	NaN	NaN	NaN	NaN	#DIV/0!	#DIV/0!	#DIV/0!	#DIV/0!
P48428	>sp|P48428|TBCA_MOUSE Tubulin-specific chaperone A OS=Mus musculus OX=10090 GN=Tbca PE=1 SV=3	1001.82	NaN	NaN	NaN	NaN	NaN	NaN	NaN	1001.82	#DIV/0!	#DIV/0!	#DIV/0!
Q60668	>sp|Q60668|HNRPD_MOUSE Heterogeneous nuclear ribonucleoprotein D0 OS=Mus musculus OX=10090 GN=Hnrnpd PE=1 SV=2	2133.85	804.816	442.218	838.66	84.3263	446.798	NaN	1406.3	1054.89	645.807	1.63344	0.489599
O88569	>sp|O88569|ROA2_MOUSE Heterogeneous nuclear ribonucleoproteins A2/B1 OS=Mus musculus OX=10090 GN=Hnrnpa2b1 PE=1 SV=2	2757.73	1355.1	903.75	1524.03	577.942	NaN	160.322	2271.58	1635.15	1003.28	1.6298	0.417503
Q8CFX1	>sp|Q8CFX1|G6PE_MOUSE GDH/6PGL endoplasmic bifunctional protein OS=Mus musculus OX=10090 GN=H6pd PE=1 SV=2	3218.32	7379.38	7318.38	6408.19	5288.08	3645.18	4298.63	1824.88	6081.07	3764.19	1.61551	0.106627
Cont_P68103	>sp|Cont_P68103|EF1A1_BOVIN Elongation factor 1-alpha 1 OS=Bos taurus OX=9913 GN=EEF1A1 PE=1 SV=1	749127	102429	69165.5	77731.9	34628.3	33846	63290	488446	249613	155053	1.60986	0.653739
P48774	>sp|P48774|GSTM5_MOUSE Glutathione S-transferase Mu 5 OS=Mus musculus OX=10090 GN=Gstm5 PE=1 SV=1	7511.68	533.784	742.892	NaN	NaN	NaN	329.155	NaN	2929.45	329.155	8.89991	#DIV/0!
P99026	>sp|P99026|PSB4_MOUSE Proteasome subunit beta type-4 OS=Mus musculus OX=10090 GN=Psmb4 PE=1 SV=1	17705.2	6074.96	6656.49	6585.29	7683.86	5325.67	4872.43	5134.76	9255.49	5754.18	1.60848	0.271758
Q8CG14	>sp|Q8CG14|CS1A_MOUSE Complement C1s-A subcomponent OS=Mus musculus OX=10090 GN=C1sa PE=2 SV=2	54639.4	140723	150455	140682	102797	64845.4	92336.9	44380.8	121625	76090	1.59844	0.13129
P49138;Q3UMW7;Q922R0;Q9D2E1	>sp|P49138|MAPK2_MOUSE MAP kinase-activated protein kinase 2 OS=Mus musculus OX=10090 GN=Mapkapk2 PE=1 SV=2;>sp|Q3UMW7|MAPK3_MOUSE MAP kinase-activated protein kinase 3 OS=Mus musculus OX=10090 GN=Mapkapk3 PE=1 SV=2;>sp|Q922R0|PRKX_MOUSE cAMP-dependent protein kinase catalytic subunit PRKX OS=Mus musculus OX=10090 GN=Prkx PE=1 SV=1;>sp|Q9D2E1|TSSK3_MOUSE Testis-specific serine/threonine-protein k…	NaN	NaN	NaN	NaN	NaN	NaN	NaN	853.69	#DIV/0!	853.69	#DIV/0!	#DIV/0!
Q9DBF1	>sp|Q9DBF1|AL7A1_MOUSE Alpha-aminoadipic semialdehyde dehydrogenase OS=Mus musculus OX=10090 GN=Aldh7a1 PE=1 SV=4	1001.86	2128.31	1682.58	1332.78	NaN	NaN	NaN	963.592	1536.38	963.592	1.59443	#DIV/0!
A0A1Y7VKY1;F6YVP7;P62270	>tr|A0A1Y7VKY1|A0A1Y7VKY1_MOUSE 40S ribosomal protein S18 OS=Mus musculus OX=10090 GN=Rps18-ps5 PE=3 SV=1;>tr|F6YVP7|F6YVP7_MOUSE 40S ribosomal protein S18 OS=Mus musculus OX=10090 GN=Rps18-ps6 PE=3 SV=2;>sp|P62270|RS18_MOUSE 40S ribosomal protein S18 OS=Mus musculus OX=10090 GN=Rps18 PE=1 SV=3	16856.4	1703.6	890.808	1193.99	NaN	334.296	417.353	8970.3	5161.19	3240.65	1.59264	0.727105
Q62465	>sp|Q62465|VAT1_MOUSE Synaptic vesicle membrane protein VAT-1 homolog OS=Mus musculus OX=10090 GN=Vat1 PE=1 SV=3	4602.96	1472.81	1689.99	1345.43	1253.99	1695.44	1255.2	1553.98	2277.8	1439.65	1.58218	0.327365
P49312	>sp|P49312|ROA1_MOUSE Heterogeneous nuclear ribonucleoprotein A1 OS=Mus musculus OX=10090 GN=Hnrnpa1 PE=1 SV=2	1751.73	387.632	NaN	NaN	NaN	NaN	NaN	2470.94	1069.68	2470.94	0.432904	#DIV/0!
P00688	>sp|P00688|AMYP_MOUSE Pancreatic alpha-amylase OS=Mus musculus OX=10090 GN=Amy2 PE=1 SV=2	6059.53	13279.4	15551.5	31465.1	13246.7	10951.8	10969.9	6797.74	16588.9	10491.5	1.58117	0.31179
P49442	>sp|P49442|INPP_MOUSE Inositol polyphosphate 1-phosphatase OS=Mus musculus OX=10090 GN=Inpp1 PE=1 SV=2	NaN	NaN	NaN	NaN	NaN	NaN	NaN	1168.58	#DIV/0!	1168.58	#DIV/0!	#DIV/0!
P49443	>sp|P49443|PPM1A_MOUSE Protein phosphatase 1A OS=Mus musculus OX=10090 GN=Ppm1a PE=1 SV=1	NaN	NaN	NaN	NaN	NaN	NaN	NaN	NaN	#DIV/0!	#DIV/0!	#DIV/0!	#DIV/0!
P49586;Q811Q9	>sp|P49586|PCY1A_MOUSE Choline-phosphate cytidylyltransferase A OS=Mus musculus OX=10090 GN=Pcyt1a PE=1 SV=1;>sp|Q811Q9|PCY1B_MOUSE Choline-phosphate cytidylyltransferase B OS=Mus musculus OX=10090 GN=Pcyt1b PE=1 SV=2	NaN	NaN	NaN	NaN	NaN	NaN	NaN	887.113	#DIV/0!	887.113	#DIV/0!	#DIV/0!
P42227	>sp|P42227|STAT3_MOUSE Signal transducer and activator of transcription 3 OS=Mus musculus OX=10090 GN=Stat3 PE=1 SV=2	426.558	138.227	88.582	125.677	NaN	NaN	NaN	123.722	194.761	123.722	1.57418	#DIV/0!
P49813	>sp|P49813|TMOD1_MOUSE Tropomodulin-1 OS=Mus musculus OX=10090 GN=Tmod1 PE=1 SV=2	1053.88	NaN	NaN	NaN	NaN	NaN	NaN	NaN	1053.88	#DIV/0!	#DIV/0!	#DIV/0!
P70663	>sp|P70663|SPRL1_MOUSE SPARC-like protein 1 OS=Mus musculus OX=10090 GN=Sparcl1 PE=1 SV=3	5041.92	14861.3	10643.1	16066.8	7261.71	7725.4	9895.49	4823.36	11653.3	7426.49	1.56915	0.168529
P50295	>sp|P50295|ARY2_MOUSE Arylamine N-acetyltransferase 2 OS=Mus musculus OX=10090 GN=Nat2 PE=1 SV=1	2351.49	NaN	NaN	NaN	NaN	NaN	NaN	NaN	2351.49	#DIV/0!	#DIV/0!	#DIV/0!
C0HKE1;C0HKE2;C0HKE3;C0HKE4;C0HKE5;C0HKE6;C0HKE7;C0HKE8;C0HKE9;Q64523;Q6GSS7;Q8BFU2;Q8CGP4;Q8CGP5;Q8CGP6;Q8CGP7;Q8R1M2	>sp|C0HKE1|H2A1B_MOUSE Histone H2A type 1-B OS=Mus musculus OX=10090 GN=H2ac4 PE=1 SV=1;>sp|C0HKE2|H2A1C_MOUSE Histone H2A type 1-C OS=Mus musculus OX=10090 GN=H2ac6 PE=1 SV=1;>sp|C0HKE3|H2A1D_MOUSE Histone H2A type 1-D OS=Mus musculus OX=10090 GN=H2ac7 PE=1 SV=1;>sp|C0HKE4|H2A1E_MOUSE Histone H2A type 1-E OS=Mus musculus OX=10090 GN=H2ac8 PE=1 SV=1;>sp|C0HKE5|H2A1G_MOUSE Histone H2A type 1-G OS=…	142064	61300	42895.4	56611.2	23422.8	32597.6	35953	101360	75717.7	48333.4	1.56657	0.376872
P50428	>sp|P50428|ARSA_MOUSE Arylsulfatase A OS=Mus musculus OX=10090 GN=Arsa PE=1 SV=2	NaN	NaN	NaN	NaN	NaN	NaN	NaN	NaN	#DIV/0!	#DIV/0!	#DIV/0!	#DIV/0!
Q9QUM9	>sp|Q9QUM9|PSA6_MOUSE Proteasome subunit alpha type-6 OS=Mus musculus OX=10090 GN=Psma6 PE=1 SV=1	30381.2	7660.09	9054.28	7714.94	8906.26	9059.98	7804.47	9292.55	13702.6	8765.82	1.56319	0.410243
P50462	>sp|P50462|CSRP3_MOUSE Cysteine and glycine-rich protein 3 OS=Mus musculus OX=10090 GN=Csrp3 PE=1 SV=1	NaN	333.703	463.248	203.083	NaN	NaN	NaN	NaN	333.345	#DIV/0!	#DIV/0!	#DIV/0!
P80316	>sp|P80316|TCPE_MOUSE T-complex protein 1 subunit epsilon OS=Mus musculus OX=10090 GN=Cct5 PE=1 SV=1	12254.6	1524.73	797.197	828.337	NaN	930.047	NaN	4000.45	3851.21	2465.25	1.5622	0.764035
P50518	>sp|P50518|VATE1_MOUSE V-type proton ATPase subunit E 1 OS=Mus musculus OX=10090 GN=Atp6v1e1 PE=1 SV=2	NaN	NaN	NaN	NaN	NaN	NaN	NaN	3303.81	#DIV/0!	3303.81	#DIV/0!	#DIV/0!
P50543	>sp|P50543|S10AB_MOUSE Protein S100-A11 OS=Mus musculus OX=10090 GN=S100a11 PE=1 SV=1	443.262	NaN	NaN	NaN	NaN	NaN	NaN	1332.5	443.262	1332.5	0.332653	#DIV/0!
P50544	>sp|P50544|ACADV_MOUSE Very long-chain specific acyl-CoA dehydrogenase, mitochondrial OS=Mus musculus OX=10090 GN=Acadvl PE=1 SV=3	NaN	1112.25	NaN	NaN	NaN	NaN	NaN	2945.69	1112.25	2945.69	0.377584	#DIV/0!
Q9R1P0	>sp|Q9R1P0|PSA4_MOUSE Proteasome subunit alpha type-4 OS=Mus musculus OX=10090 GN=Psma4 PE=1 SV=1	31423.9	14522.3	12497.8	11164.6	11517.9	12171	9381.5	11534.1	17402.1	11151.1	1.56057	0.237411
P50752	>sp|P50752|TNNT2_MOUSE Troponin T, cardiac muscle OS=Mus musculus OX=10090 GN=Tnnt2 PE=1 SV=2	NaN	926.252	1616.27	418.618	NaN	NaN	NaN	NaN	987.046	#DIV/0!	#DIV/0!	#DIV/0!
P51125	>sp|P51125|ICAL_MOUSE Calpastatin OS=Mus musculus OX=10090 GN=Cast PE=1 SV=2	11.1607	NaN	0.585709	NaN	NaN	NaN	NaN	NaN	5.87321	#DIV/0!	#DIV/0!	#DIV/0!
Q05144	>sp|Q05144|RAC2_MOUSE Ras-related C3 botulinum toxin substrate 2 OS=Mus musculus OX=10090 GN=Rac2 PE=1 SV=1	50575.2	12254	8534.79	8549.76	5222.97	11124.4	6624.51	28528.4	19978.5	12875.1	1.55172	0.561404
P51163	>sp|P51163|HEM4_MOUSE Uroporphyrinogen-III synthase OS=Mus musculus OX=10090 GN=Uros PE=1 SV=1	47850.8	962.916	894.836	NaN	NaN	NaN	NaN	NaN	16569.5	#DIV/0!	#DIV/0!	#DIV/0!
P63005	>sp|P63005|LIS1_MOUSE Platelet-activating factor acetylhydrolase IB subunit beta OS=Mus musculus OX=10090 GN=Pafah1b1 PE=1 SV=2	6647.31	915.758	538.264	678.603	NaN	NaN	379.489	2472.8	2194.98	1426.15	1.5391	0.756935
P51175	>sp|P51175|PPOX_MOUSE Protoporphyrinogen oxidase OS=Mus musculus OX=10090 GN=Ppox PE=1 SV=1	1904.83	NaN	NaN	NaN	NaN	NaN	NaN	NaN	1904.83	#DIV/0!	#DIV/0!	#DIV/0!
P51660	>sp|P51660|DHB4_MOUSE Peroxisomal multifunctional enzyme type 2 OS=Mus musculus OX=10090 GN=Hsd17b4 PE=1 SV=3	NaN	512.087	NaN	NaN	NaN	NaN	NaN	3683.53	512.087	3683.53	0.139021	#DIV/0!
Q8BTZ7	>sp|Q8BTZ7|GMPPB_MOUSE Mannose-1-phosphate guanyltransferase beta OS=Mus musculus OX=10090 GN=Gmppb PE=1 SV=1	6925.92	772.515	878.667	537.436	NaN	NaN	NaN	1480.91	2278.63	1480.91	1.53867	#DIV/0!
P51670	>sp|P51670|CCL9_MOUSE C-C motif chemokine 9 OS=Mus musculus OX=10090 GN=Ccl9 PE=1 SV=1	NaN	936.673	548.389	1045.41	NaN	NaN	NaN	NaN	843.491	#DIV/0!	#DIV/0!	#DIV/0!
Q9R1P4	>sp|Q9R1P4|PSA1_MOUSE Proteasome subunit alpha type-1 OS=Mus musculus OX=10090 GN=Psma1 PE=1 SV=1	40910	12639	13860.8	13401.6	13753	13660.4	11655.1	13507	20202.9	13143.9	1.53705	0.347366
P51859	>sp|P51859|HDGF_MOUSE Hepatoma-derived growth factor OS=Mus musculus OX=10090 GN=Hdgf PE=1 SV=2	1820.46	813.495	653.882	NaN	NaN	NaN	NaN	793.179	1095.94	793.179	1.38171	#DIV/0!
P51863	>sp|P51863|VA0D1_MOUSE V-type proton ATPase subunit d 1 OS=Mus musculus OX=10090 GN=Atp6v0d1 PE=1 SV=2	NaN	NaN	NaN	NaN	NaN	NaN	NaN	3284.71	#DIV/0!	3284.71	#DIV/0!	#DIV/0!
P51881	>sp|P51881|ADT2_MOUSE ADP/ATP translocase 2 OS=Mus musculus OX=10090 GN=Slc25a5 PE=1 SV=3	6620.84	455.364	NaN	NaN	NaN	NaN	1681.45	26993.1	3538.1	14337.3	0.246776	0.494265
A0A0A6YXW6	>tr|A0A0A6YXW6|A0A0A6YXW6_MOUSE Immunoglobulin heavy constant alpha (Fragment) OS=Mus musculus OX=10090 GN=Igha PE=1 SV=1	630303	766506	796183	558188	448855	486386	596336	262130	687795	448427	1.5338	0.0367697
P04186	>sp|P04186|CFAB_MOUSE Complement factor B OS=Mus musculus OX=10090 GN=Cfb PE=1 SV=2	328694	353261	490062	492812	342998	267115	309215	166927	416207	271564	1.53263	0.047044
O70435	>sp|O70435|PSA3_MOUSE Proteasome subunit alpha type-3 OS=Mus musculus OX=10090 GN=Psma3 PE=1 SV=3	23362.5	7195.8	6261.72	7235.88	9366.88	8681.42	3773.98	6991.72	11014	7203.5	1.52898	0.410349
P58252	>sp|P58252|EF2_MOUSE Elongation factor 2 OS=Mus musculus OX=10090 GN=Eef2 PE=1 SV=2	71126.1	14928.5	14037.9	13402	3254.99	3558.76	5787.69	62122.3	28373.6	18680.9	1.51885	0.650348
Q64522	>sp|Q64522|H2A2B_MOUSE Histone H2A type 2-B OS=Mus musculus OX=10090 GN=H2ac21 PE=1 SV=3	1970.17	2221.65	657.552	1775.09	691.716	755.91	832.695	2090.34	1656.12	1092.66	1.51567	0.285093
P52840	>sp|P52840|ST1A1_MOUSE Sulfotransferase 1A1 OS=Mus musculus OX=10090 GN=Sult1a1 PE=1 SV=1	NaN	162.724	NaN	NaN	NaN	NaN	NaN	NaN	162.724	#DIV/0!	#DIV/0!	#DIV/0!
P53026	>sp|P53026|RL10A_MOUSE 60S ribosomal protein L10a OS=Mus musculus OX=10090 GN=Rpl10a PE=1 SV=3	889.179	56.4775	NaN	63.3558	NaN	NaN	NaN	665.45	336.337	665.45	0.505429	#DIV/0!
Q9CPY7	>sp|Q9CPY7|AMPL_MOUSE Cytosol aminopeptidase OS=Mus musculus OX=10090 GN=Lap3 PE=1 SV=3	8175.58	10223.8	11603	12117.8	7913.82	7463.9	6873.79	5540.33	10530.1	6947.96	1.51556	0.012666
Q9WUA2	>sp|Q9WUA2|SYFB_MOUSE Phenylalanine--tRNA ligase beta subunit OS=Mus musculus OX=10090 GN=Farsb PE=1 SV=2	4321.75	593.989	139.513	348.297	NaN	190.267	NaN	1594.12	1350.89	892.192	1.51412	0.782366
P53986	>sp|P53986|MOT1_MOUSE Monocarboxylate transporter 1 OS=Mus musculus OX=10090 GN=Slc16a1 PE=1 SV=1	348.254	NaN	NaN	NaN	NaN	NaN	NaN	NaN	348.254	#DIV/0!	#DIV/0!	#DIV/0!
P62908	>sp|P62908|RS3_MOUSE 40S ribosomal protein S3 OS=Mus musculus OX=10090 GN=Rps3 PE=1 SV=1	17833.7	2062.8	1195.36	1465.49	243.566	457.646	778.322	13444.6	5639.33	3731.03	1.51147	0.726282
P08249	>sp|P08249|MDHM_MOUSE Malate dehydrogenase, mitochondrial OS=Mus musculus OX=10090 GN=Mdh2 PE=1 SV=3	4970.15	4048.23	2134.44	1599.4	NaN	1160.54	588.583	4596.61	3188.06	2115.24	1.50718	0.479938
P54116	>sp|P54116|STOM_MOUSE Stomatin OS=Mus musculus OX=10090 GN=Stom PE=1 SV=3	119228	876.393	NaN	232.848	NaN	4649.33	2587.73	7062.48	40112.5	4766.51	8.41548	0.422309
P54227;P55821	>sp|P54227|STMN1_MOUSE Stathmin OS=Mus musculus OX=10090 GN=Stmn1 PE=1 SV=2;>sp|P55821|STMN2_MOUSE Stathmin-2 OS=Mus musculus OX=10090 GN=Stmn2 PE=1 SV=1	17089.4	1405.23	NaN	398.91	NaN	NaN	NaN	NaN	6297.84	#DIV/0!	#DIV/0!	#DIV/0!
P14847	>sp|P14847|CRP_MOUSE C-reactive protein OS=Mus musculus OX=10090 GN=Crp PE=1 SV=2	41841	55186.9	61668.8	53057.7	45351.2	38073.8	34582	22577.6	52938.6	35146.2	1.50624	0.030089
O88668	>sp|O88668|CREG1_MOUSE Protein CREG1 OS=Mus musculus OX=10090 GN=Creg1 PE=1 SV=1	3070.86	390.55	1020.29	1829.61	773.487	1344.08	NaN	1034.51	1577.82	1050.69	1.5017	0.484167
P54731	>sp|P54731|FAF1_MOUSE FAS-associated factor 1 OS=Mus musculus OX=10090 GN=Faf1 PE=1 SV=2	3536.58	NaN	NaN	NaN	NaN	NaN	NaN	254.281	3536.58	254.281	13.9082	#DIV/0!
O35226	>sp|O35226|PSMD4_MOUSE 26S proteasome non-ATPase regulatory subunit 4 OS=Mus musculus OX=10090 GN=Psmd4 PE=1 SV=1	9417.9	957.521	135.593	242.859	NaN	NaN	NaN	1794.7	2688.47	1794.7	1.49801	#DIV/0!
P54797	>sp|P54797|TNG2_MOUSE Transport and Golgi organization 2 homolog OS=Mus musculus OX=10090 GN=Tango2 PE=1 SV=1	80.2802	NaN	NaN	NaN	NaN	NaN	NaN	NaN	80.2802	#DIV/0!	#DIV/0!	#DIV/0!
Q99LD4	>sp|Q99LD4|CSN1_MOUSE COP9 signalosome complex subunit 1 OS=Mus musculus OX=10090 GN=Gps1 PE=1 SV=1	4797.78	1408.73	847.558	1152.72	NaN	NaN	NaN	1370.5	2051.7	1370.5	1.49705	#DIV/0!
P54823	>sp|P54823|DDX6_MOUSE Probable ATP-dependent RNA helicase DDX6 OS=Mus musculus OX=10090 GN=Ddx6 PE=1 SV=1	NaN	NaN	NaN	254.483	NaN	NaN	NaN	1665.9	254.483	1665.9	0.15276	#DIV/0!
E9Q414	>sp|E9Q414|APOB_MOUSE Apolipoprotein B-100 OS=Mus musculus OX=10090 GN=Apob PE=1 SV=1	157213	288186	373046	321868	205835	201578	231636	123051	285078	190525	1.49628	0.117057
P55096	>sp|P55096|ABCD3_MOUSE ATP-binding cassette sub-family D member 3 OS=Mus musculus OX=10090 GN=Abcd3 PE=1 SV=2	NaN	73.5997	NaN	NaN	NaN	NaN	NaN	573.216	73.5997	573.216	0.128398	#DIV/0!
P55258	>sp|P55258|RAB8A_MOUSE Ras-related protein Rab-8A OS=Mus musculus OX=10090 GN=Rab8a PE=1 SV=2	321.118	NaN	NaN	NaN	NaN	NaN	NaN	133.331	321.118	133.331	2.40842	#DIV/0!
P05208	>sp|P05208|CEL2A_MOUSE Chymotrypsin-like elastase family member 2A OS=Mus musculus OX=10090 GN=Cela2a PE=1 SV=1	2162.13	6680.67	7829.17	13840	4733.4	8313.47	4772.06	2836.83	7628	5163.94	1.47717	0.390453
P39061	>sp|P39061|COIA1_MOUSE Collagen alpha-1(XVIII) chain OS=Mus musculus OX=10090 GN=Col18a1 PE=1 SV=4	719.401	1798.32	1242.46	2073.81	1498.18	602.363	1369.18	495.323	1458.5	991.262	1.47136	0.282956
P63325	>sp|P63325|RS10_MOUSE 40S ribosomal protein S10 OS=Mus musculus OX=10090 GN=Rps10 PE=1 SV=1	14482.1	541.909	511.827	457.642	NaN	NaN	490.732	4953.97	3998.38	2722.35	1.46872	0.825348
P61079;P62838	>sp|P61079|UB2D3_MOUSE Ubiquitin-conjugating enzyme E2 D3 OS=Mus musculus OX=10090 GN=Ube2d3 PE=1 SV=1;>sp|P62838|UB2D2_MOUSE Ubiquitin-conjugating enzyme E2 D2 OS=Mus musculus OX=10090 GN=Ube2d2 PE=1 SV=1	7808.38	3113.85	2075.85	1293.96	1354.55	1580.35	1341.35	5467.75	3573.01	2436	1.46675	0.545827
P55850	>sp|P55850|DSC3_MOUSE Desmocollin-3 OS=Mus musculus OX=10090 GN=Dsc3 PE=1 SV=3	NaN	NaN	NaN	NaN	NaN	NaN	NaN	9239.98	#DIV/0!	9239.98	#DIV/0!	#DIV/0!
P56135	>sp|P56135|ATPK_MOUSE ATP synthase subunit f, mitochondrial OS=Mus musculus OX=10090 GN=Atp5mf PE=1 SV=3	NaN	NaN	NaN	NaN	NaN	NaN	NaN	NaN	#DIV/0!	#DIV/0!	#DIV/0!	#DIV/0!
G3UW82;Q5SX40	>tr|G3UW82|G3UW82_MOUSE Myosin, heavy polypeptide 2, skeletal muscle, adult OS=Mus musculus OX=10090 GN=Myh2 PE=1 SV=1;>sp|Q5SX40|MYH1_MOUSE Myosin-1 OS=Mus musculus OX=10090 GN=Myh1 PE=1 SV=1	739.179	3360.09	983.047	2359.34	1110.98	1429.61	NaN	NaN	1860.41	1270.3	1.46455	0.558695
Q6ZWX6	>sp|Q6ZWX6|IF2A_MOUSE Eukaryotic translation initiation factor 2 subunit 1 OS=Mus musculus OX=10090 GN=Eif2s1 PE=1 SV=3	9988.4	1655.33	743.12	637.512	1511.92	NaN	NaN	2938.75	3256.09	2225.33	1.46319	0.777611
P56391	>sp|P56391|CX6B1_MOUSE Cytochrome c oxidase subunit 6B1 OS=Mus musculus OX=10090 GN=Cox6b1 PE=1 SV=2	231.671	NaN	NaN	NaN	NaN	NaN	NaN	563.952	231.671	563.952	0.4108	#DIV/0!
Q9CWK8	>sp|Q9CWK8|SNX2_MOUSE Sorting nexin-2 OS=Mus musculus OX=10090 GN=Snx2 PE=1 SV=2	6809.22	1013.34	795.355	1120.37	NaN	NaN	NaN	1665.9	2434.57	1665.9	1.46142	#DIV/0!
Q9JM76	>sp|Q9JM76|ARPC3_MOUSE Actin-related protein 2/3 complex subunit 3 OS=Mus musculus OX=10090 GN=Arpc3 PE=1 SV=3	9053.69	3496.81	3499.85	3141.06	1448.44	2335.7	603.414	8787.87	4797.86	3293.86	1.45661	0.544969
P56400	>sp|P56400|GP1BB_MOUSE Platelet glycoprotein Ib beta chain OS=Mus musculus OX=10090 GN=Gp1bb PE=1 SV=1	NaN	NaN	NaN	NaN	NaN	2769.68	NaN	9799.08	#DIV/0!	6284.38	#DIV/0!	#DIV/0!
P39054	>sp|P39054|DYN2_MOUSE Dynamin-2 OS=Mus musculus OX=10090 GN=Dnm2 PE=1 SV=2	11901.9	1915.14	1074.28	877.463	NaN	1103.54	952.584	6065.98	3942.2	2707.37	1.4561	0.735007
P56565	>sp|P56565|S10A1_MOUSE Protein S100-A1 OS=Mus musculus OX=10090 GN=S100a1 PE=1 SV=2	NaN	612.211	976.495	639.535	NaN	NaN	NaN	NaN	742.747	#DIV/0!	#DIV/0!	#DIV/0!
P56567	>sp|P56567|CYTA_MOUSE Cystatin-A OS=Mus musculus OX=10090 GN=Csta PE=3 SV=1	1	NaN	NaN	NaN	NaN	NaN	NaN	NaN	1	#DIV/0!	#DIV/0!	#DIV/0!
Q9DBJ1	>sp|Q9DBJ1|PGAM1_MOUSE Phosphoglycerate mutase 1 OS=Mus musculus OX=10090 GN=Pgam1 PE=1 SV=3	7876.75	3861.2	2878.81	3971.94	668.158	873.669	1764.05	9467.81	4647.18	3193.42	1.45523	0.563244
P15864;P43277	>sp|P15864|H12_MOUSE Histone H1.2 OS=Mus musculus OX=10090 GN=H1-2 PE=1 SV=2;>sp|P43277|H13_MOUSE Histone H1.3 OS=Mus musculus OX=10090 GN=H1-3 PE=1 SV=2	8544.75	7377.2	2943.2	6095.75	2829.63	3386.64	2966.39	7974.29	6240.22	4289.24	1.45486	0.301605
P57080	>sp|P57080|UBP25_MOUSE Ubiquitin carboxyl-terminal hydrolase 25 OS=Mus musculus OX=10090 GN=Usp25 PE=1 SV=2	1124.22	NaN	NaN	NaN	NaN	NaN	NaN	NaN	1124.22	#DIV/0!	#DIV/0!	#DIV/0!
P57746	>sp|P57746|VATD_MOUSE V-type proton ATPase subunit D OS=Mus musculus OX=10090 GN=Atp6v1d PE=1 SV=1	2658.75	812.843	NaN	NaN	NaN	NaN	NaN	1891.65	1735.8	1891.65	0.91761	#DIV/0!
P57759	>sp|P57759|ERP29_MOUSE Endoplasmic reticulum resident protein 29 OS=Mus musculus OX=10090 GN=Erp29 PE=1 SV=2	1680.12	567.801	NaN	508.108	NaN	852.413	NaN	1939.97	918.676	1396.19	0.657986	0.508186
Q9Z2U1	>sp|Q9Z2U1|PSA5_MOUSE Proteasome subunit alpha type-5 OS=Mus musculus OX=10090 GN=Psma5 PE=1 SV=1	30914.4	10722.3	11233.2	9940.7	12382.7	11396.2	9606.11	10210.9	15702.6	10899	1.44074	0.383922
Q9R1P3	>sp|Q9R1P3|PSB2_MOUSE Proteasome subunit beta type-2 OS=Mus musculus OX=10090 GN=Psmb2 PE=1 SV=1	39532.4	21553.1	17382.5	16649.3	19584.6	16777.9	14849.3	15345.7	23779.4	16639.4	1.4291	0.239257
P58044	>sp|P58044|IDI1_MOUSE Isopentenyl-diphosphate Delta-isomerase 1 OS=Mus musculus OX=10090 GN=Idi1 PE=1 SV=1	554.958	142.317	NaN	NaN	NaN	NaN	754.386	167.257	348.638	460.822	0.756557	0.784135
Q9CQN1	>sp|Q9CQN1|TRAP1_MOUSE Heat shock protein 75 kDa, mitochondrial OS=Mus musculus OX=10090 GN=Trap1 PE=1 SV=1	11353.4	5438.42	4137.28	3931.1	NaN	NaN	NaN	4360.84	6215.04	4360.84	1.42519	#DIV/0!
P07214	>sp|P07214|SPRC_MOUSE SPARC OS=Mus musculus OX=10090 GN=Sparc PE=1 SV=1	1249.74	841.821	423.6	1030.22	NaN	NaN	364.999	882.019	886.343	623.509	1.42154	0.440121
P10853;P10854;Q64475;Q64478;Q64525;Q6ZWY9;Q8CGP1;Q8CGP2	>sp|P10853|H2B1F_MOUSE Histone H2B type 1-F/J/L OS=Mus musculus OX=10090 GN=H2bc15 PE=1 SV=2;>sp|P10854|H2B1M_MOUSE Histone H2B type 1-M OS=Mus musculus OX=10090 GN=H2bc14 PE=1 SV=2;>sp|Q64475|H2B1B_MOUSE Histone H2B type 1-B OS=Mus musculus OX=10090 GN=H2bc3 PE=1 SV=3;>sp|Q64478|H2B1H_MOUSE Histone H2B type 1-H OS=Mus musculus OX=10090 GN=H2bc9 PE=1 SV=3;>sp|Q64525|H2B2B_MOUSE Histone H2B type 2…	16647.9	3639.25	1574.76	5680.4	1471.48	3227.23	2751.66	11975.9	6885.58	4856.55	1.41779	0.64071
P24547	>sp|P24547|IMDH2_MOUSE Inosine-5'-monophosphate dehydrogenase 2 OS=Mus musculus OX=10090 GN=Impdh2 PE=1 SV=2	7379.8	1398.23	516.006	973.88	NaN	767.873	NaN	2868.35	2566.98	1818.11	1.41189	0.779908
P59383	>sp|P59383|LRRN4_MOUSE Leucine-rich repeat neuronal protein 4 OS=Mus musculus OX=10090 GN=Lrrn4 PE=1 SV=2	NaN	2049.73	781.655	1644.62	2067.36	1799.95	1285.78	1047.44	1492	1550.13	0.962501	0.894611
P24452	>sp|P24452|CAPG_MOUSE Macrophage-capping protein OS=Mus musculus OX=10090 GN=Capg PE=1 SV=2	4380.56	1239.8	590.319	777.53	1298.62	899.49	1647.7	1136.23	1747.05	1245.51	1.40268	0.598363
P60122	>sp|P60122|RUVB1_MOUSE RuvB-like 1 OS=Mus musculus OX=10090 GN=Ruvbl1 PE=1 SV=1	1287.36	NaN	NaN	NaN	NaN	NaN	NaN	258.87	1287.36	258.87	4.97298	#DIV/0!
P60229	>sp|P60229|EIF3E_MOUSE Eukaryotic translation initiation factor 3 subunit E OS=Mus musculus OX=10090 GN=Eif3e PE=1 SV=1	1351.58	NaN	NaN	128.801	NaN	NaN	NaN	1317.94	740.189	1317.94	0.561626	#DIV/0!
Q3U1J4	>sp|Q3U1J4|DDB1_MOUSE DNA damage-binding protein 1 OS=Mus musculus OX=10090 GN=Ddb1 PE=1 SV=2	8352.01	1126.08	654.61	702.885	NaN	NaN	NaN	1936.08	2708.9	1936.08	1.39916	#DIV/0!
P60521	>sp|P60521|GBRL2_MOUSE Gamma-aminobutyric acid receptor-associated protein-like 2 OS=Mus musculus OX=10090 GN=Gabarapl2 PE=1 SV=1	6421.76	NaN	NaN	NaN	NaN	NaN	NaN	2489.07	6421.76	2489.07	2.57999	#DIV/0!
P29341	>sp|P29341|PABP1_MOUSE Polyadenylate-binding protein 1 OS=Mus musculus OX=10090 GN=Pabpc1 PE=1 SV=2	16634	3615.25	2064.82	2622.81	405.095	1735.14	1338.46	14346.8	6234.23	4456.36	1.39895	0.723967
Q9D3H2	>sp|Q9D3H2|OBP1A_MOUSE Odorant-binding protein 1a OS=Mus musculus OX=10090 GN=Obp1a PE=1 SV=2	3243.63	1686.16	489.65	1403.61	NaN	1441.73	NaN	1009.07	1705.76	1225.4	1.39201	0.609926
Q9WU78	>sp|Q9WU78|PDC6I_MOUSE Programmed cell death 6-interacting protein OS=Mus musculus OX=10090 GN=Pdcd6ip PE=1 SV=3	9449.94	2112.23	1652.92	1615.07	660.834	823.332	NaN	6551.9	3707.54	2678.69	1.38409	0.727238
P61021	>sp|P61021|RAB5B_MOUSE Ras-related protein Rab-5B OS=Mus musculus OX=10090 GN=Rab5b PE=1 SV=1	72.8935	NaN	NaN	NaN	NaN	NaN	NaN	185.463	72.8935	185.463	0.393036	#DIV/0!
P61027	>sp|P61027|RAB10_MOUSE Ras-related protein Rab-10 OS=Mus musculus OX=10090 GN=Rab10 PE=1 SV=1	NaN	NaN	NaN	NaN	NaN	NaN	NaN	196.389	#DIV/0!	196.389	#DIV/0!	#DIV/0!
Q61699	>sp|Q61699|HS105_MOUSE Heat shock protein 105 kDa OS=Mus musculus OX=10090 GN=Hsph1 PE=1 SV=2	2123.1	880.849	344.447	396.947	NaN	NaN	NaN	679.254	936.335	679.254	1.37848	#DIV/0!
Q8R016	>sp|Q8R016|BLMH_MOUSE Bleomycin hydrolase OS=Mus musculus OX=10090 GN=Blmh PE=1 SV=1	3294.92	1045.12	996.673	954.929	973.851	1481.89	951.332	1158.33	1572.91	1141.35	1.37811	0.490121
P61082	>sp|P61082|UBC12_MOUSE NEDD8-conjugating enzyme Ubc12 OS=Mus musculus OX=10090 GN=Ube2m PE=1 SV=1	3292.52	131.805	NaN	298.541	NaN	NaN	NaN	1310.83	1240.96	1310.83	0.946691	#DIV/0!
Q8BWY3	>sp|Q8BWY3|ERF1_MOUSE Eukaryotic peptide chain release factor subunit 1 OS=Mus musculus OX=10090 GN=Etf1 PE=1 SV=4	6602.18	1075.73	778.364	635.357	NaN	365.394	NaN	2940.82	2272.91	1653.11	1.37493	0.801553
Q8CAY6	>sp|Q8CAY6|THIC_MOUSE Acetyl-CoA acetyltransferase, cytosolic OS=Mus musculus OX=10090 GN=Acat2 PE=1 SV=2	8022.78	8161.42	7705.92	4469.3	NaN	NaN	8876.98	1454.05	7089.85	5165.52	1.37254	0.504512
P29595	>sp|P29595|NEDD8_MOUSE NEDD8 OS=Mus musculus OX=10090 GN=Nedd8 PE=1 SV=2	7309.59	3273.02	1526.99	1619.82	NaN	NaN	NaN	2505.46	3432.36	2505.46	1.36995	#DIV/0!
P97797	>sp|P97797|SHPS1_MOUSE Tyrosine-protein phosphatase non-receptor type substrate 1 OS=Mus musculus OX=10090 GN=Sirpa PE=1 SV=2	1391.97	1945.48	981.074	2070.38	NaN	1549.83	1251.53	714.939	1597.23	1172.1	1.36271	0.29344
P61202	>sp|P61202|CSN2_MOUSE COP9 signalosome complex subunit 2 OS=Mus musculus OX=10090 GN=Cops2 PE=1 SV=1	1	NaN	NaN	NaN	NaN	NaN	NaN	NaN	1	#DIV/0!	#DIV/0!	#DIV/0!
Q9Z2L6	>sp|Q9Z2L6|MINP1_MOUSE Multiple inositol polyphosphate phosphatase 1 OS=Mus musculus OX=10090 GN=Minpp1 PE=1 SV=3	3583.23	6861.13	5121.13	5800	4066.3	3778.76	5200.36	2701.33	5341.37	3936.69	1.35682	0.152523
P62806	>sp|P62806|H4_MOUSE Histone H4 OS=Mus musculus OX=10090 GN=H4f16 PE=1 SV=2	122897	28649.1	20254.7	31878.4	12777.2	12245.8	16109	109022	50919.7	37538.4	1.35647	0.706802
P61222	>sp|P61222|ABCE1_MOUSE ATP-binding cassette sub-family E member 1 OS=Mus musculus OX=10090 GN=Abce1 PE=1 SV=1	6569.44	550.253	NaN	399.229	NaN	NaN	NaN	743.336	2506.31	743.336	3.3717	#DIV/0!
P61226	>sp|P61226|RAP2B_MOUSE Ras-related protein Rap-2b OS=Mus musculus OX=10090 GN=Rap2b PE=1 SV=1	440.338	NaN	NaN	NaN	NaN	NaN	NaN	1586.89	440.338	1586.89	0.277485	#DIV/0!
P61255	>sp|P61255|RL26_MOUSE 60S ribosomal protein L26 OS=Mus musculus OX=10090 GN=Rpl26 PE=1 SV=1	3997.55	NaN	NaN	NaN	NaN	NaN	NaN	715.612	3997.55	715.612	5.58619	#DIV/0!
Q6P5F9	>sp|Q6P5F9|XPO1_MOUSE Exportin-1 OS=Mus musculus OX=10090 GN=Xpo1 PE=1 SV=1	1324.62	411.655	211.561	426.345	NaN	NaN	NaN	438.538	593.544	438.538	1.35346	#DIV/0!
P61327;Q9CQL1	>sp|P61327|MGN_MOUSE Protein mago nashi homolog OS=Mus musculus OX=10090 GN=Magoh PE=2 SV=1;>sp|Q9CQL1|MGN2_MOUSE Protein mago nashi homolog 2 OS=Mus musculus OX=10090 GN=Magohb PE=2 SV=1	1631.95	546.532	NaN	NaN	NaN	NaN	NaN	1792.76	1089.24	1792.76	0.60758	#DIV/0!
P61358	>sp|P61358|RL27_MOUSE 60S ribosomal protein L27 OS=Mus musculus OX=10090 GN=Rpl27 PE=1 SV=2	16177	435.205	NaN	NaN	NaN	NaN	NaN	5422.25	8306.09	5422.25	1.53185	#DIV/0!
O88456	>sp|O88456|CPNS1_MOUSE Calpain small subunit 1 OS=Mus musculus OX=10090 GN=Capns1 PE=1 SV=2	4024.25	998.664	966.882	891.313	933.871	688.825	702.708	2769.38	1720.28	1273.7	1.35062	0.643757
P61620	>sp|P61620|S61A1_MOUSE Protein transport protein Sec61 subunit alpha isoform 1 OS=Mus musculus OX=10090 GN=Sec61a1 PE=1 SV=2	NaN	NaN	NaN	NaN	NaN	NaN	NaN	525.41	#DIV/0!	525.41	#DIV/0!	#DIV/0!
P61750	>sp|P61750|ARF4_MOUSE ADP-ribosylation factor 4 OS=Mus musculus OX=10090 GN=Arf4 PE=1 SV=2	2180.72	1331.73	NaN	NaN	NaN	NaN	NaN	2292.28	1756.22	2292.28	0.766149	#DIV/0!
P61759	>sp|P61759|PFD3_MOUSE Prefoldin subunit 3 OS=Mus musculus OX=10090 GN=Vbp1 PE=1 SV=2	1	NaN	NaN	NaN	NaN	NaN	NaN	NaN	1	#DIV/0!	#DIV/0!	#DIV/0!
Q8BG05	>sp|Q8BG05|ROA3_MOUSE Heterogeneous nuclear ribonucleoprotein A3 OS=Mus musculus OX=10090 GN=Hnrnpa3 PE=1 SV=1	4585.95	1906.37	1097.3	1855.65	NaN	541.726	NaN	2962.07	2361.32	1751.9	1.34787	0.678385
P51667;Q62082	>sp|P51667|MLRV_MOUSE Myosin regulatory light chain 2, ventricular/cardiac muscle isoform OS=Mus musculus OX=10090 GN=Myl2 PE=1 SV=3;>sp|Q62082|MYL10_MOUSE Myosin regulatory light chain 10 OS=Mus musculus OX=10090 GN=Myl10 PE=2 SV=1	536.103	2600.04	2851.83	2399.26	NaN	1735.31	1594.99	1347.99	2096.81	1559.43	1.3446	0.43423
P61961	>sp|P61961|UFM1_MOUSE Ubiquitin-fold modifier 1 OS=Mus musculus OX=10090 GN=Ufm1 PE=1 SV=1	NaN	3249.44	1499.04	1640.6	1156.14	398.49	1004.79	3147.75	2129.69	1426.79	1.49264	0.444832
P61967	>sp|P61967|AP1S1_MOUSE AP-1 complex subunit sigma-1A OS=Mus musculus OX=10090 GN=Ap1s1 PE=1 SV=1	NaN	NaN	NaN	NaN	NaN	NaN	NaN	792.869	#DIV/0!	792.869	#DIV/0!	#DIV/0!
P61971	>sp|P61971|NTF2_MOUSE Nuclear transport factor 2 OS=Mus musculus OX=10090 GN=Nutf2 PE=1 SV=1	23047.8	7743.34	4023.9	NaN	1664.47	NaN	1249.88	3326.16	11605	2080.17	5.57887	0.179153
Q62093	>sp|Q62093|SRSF2_MOUSE Serine/arginine-rich splicing factor 2 OS=Mus musculus OX=10090 GN=Srsf2 PE=1 SV=4	4472.65	2231.96	1958.88	1827.81	NaN	NaN	703.389	3200.35	2622.82	1951.87	1.34375	0.607806
Q9CQH7	>sp|Q9CQH7|BT3L4_MOUSE Transcription factor BTF3 homolog 4 OS=Mus musculus OX=10090 GN=Btf3l4 PE=1 SV=1	275.17	310.33	195.007	80.7763	NaN	NaN	NaN	160.754	215.321	160.754	1.33944	#DIV/0!
Q99KQ4	>sp|Q99KQ4|NAMPT_MOUSE Nicotinamide phosphoribosyltransferase OS=Mus musculus OX=10090 GN=Nampt PE=1 SV=1	4332.03	3808.67	2315.5	2764.96	NaN	NaN	NaN	2469.97	3305.29	2469.97	1.33819	#DIV/0!
P01878	>sp|P01878|IGHA_MOUSE Ig alpha chain C region OS=Mus musculus OX=10090 PE=1 SV=1	123916	117059	139321	97153.9	97484.7	95794.3	108373	55843.5	119363	89373.9	1.33554	0.0834722
Q9Z1Q5	>sp|Q9Z1Q5|CLIC1_MOUSE Chloride intracellular channel protein 1 OS=Mus musculus OX=10090 GN=Clic1 PE=1 SV=3	25470.9	5561.1	3833.54	4196.5	3368.47	3508.85	3934.01	18455	9765.52	7316.59	1.33471	0.716426
O35643	>sp|O35643|AP1B1_MOUSE AP-1 complex subunit beta-1 OS=Mus musculus OX=10090 GN=Ap1b1 PE=1 SV=2	8095.21	980.676	725.86	612.081	NaN	NaN	486.236	3426.8	2603.46	1956.52	1.33066	0.833954
Q9QUR6	>sp|Q9QUR6|PPCE_MOUSE Prolyl endopeptidase OS=Mus musculus OX=10090 GN=Prep PE=1 SV=1	10510.7	2218.72	2168.62	1008.94	NaN	NaN	NaN	2998.98	3976.75	2998.98	1.32603	#DIV/0!
P68254	>sp|P68254|1433T_MOUSE 14-3-3 protein theta OS=Mus musculus OX=10090 GN=Ywhaq PE=1 SV=1	6529.93	2665.61	1369.48	1551.81	468.68	553.661	751.887	7372.54	3029.21	2286.69	1.32471	0.733176
P21107	>sp|P21107|TPM3_MOUSE Tropomyosin alpha-3 chain OS=Mus musculus OX=10090 GN=Tpm3 PE=1 SV=3	57784.2	9780.03	4063.14	4092.83	2696.34	9153.42	5536.43	39827.1	18930.1	14303.3	1.32347	0.776922
Q9D0I9	>sp|Q9D0I9|SYRC_MOUSE Arginine--tRNA ligase, cytoplasmic OS=Mus musculus OX=10090 GN=Rars1 PE=1 SV=2	5538.54	496.881	483.244	578.527	NaN	NaN	NaN	1340.74	1774.3	1340.74	1.32337	#DIV/0!
P62264	>sp|P62264|RS14_MOUSE 40S ribosomal protein S14 OS=Mus musculus OX=10090 GN=Rps14 PE=1 SV=3	2679.8	NaN	NaN	NaN	NaN	NaN	NaN	1210.08	2679.8	1210.08	2.21457	#DIV/0!
P62281	>sp|P62281|RS11_MOUSE 40S ribosomal protein S11 OS=Mus musculus OX=10090 GN=Rps11 PE=1 SV=3	2613.36	147.47	NaN	NaN	NaN	NaN	NaN	3005.46	1380.41	3005.46	0.459302	#DIV/0!
Q8BND5	>sp|Q8BND5|QSOX1_MOUSE Sulfhydryl oxidase 1 OS=Mus musculus OX=10090 GN=Qsox1 PE=1 SV=1	253106	329977	413788	404813	318311	279205	303107	160080	350421	265176	1.32147	0.151824
Q9CPW4	>sp|Q9CPW4|ARPC5_MOUSE Actin-related protein 2/3 complex subunit 5 OS=Mus musculus OX=10090 GN=Arpc5 PE=1 SV=3	24209.3	13308.8	9516.77	11183	4118.51	8006.81	6421.39	25607.8	14554.5	11038.6	1.3185	0.57499
P48722	>sp|P48722|HS74L_MOUSE Heat shock 70 kDa protein 4L OS=Mus musculus OX=10090 GN=Hspa4l PE=1 SV=2	5173.92	601.943	482.956	237.116	NaN	NaN	NaN	1233.65	1623.98	1233.65	1.31641	#DIV/0!
P62315	>sp|P62315|SMD1_MOUSE Small nuclear ribonucleoprotein Sm D1 OS=Mus musculus OX=10090 GN=Snrpd1 PE=1 SV=1	10.0115	NaN	NaN	NaN	NaN	NaN	NaN	NaN	10.0115	#DIV/0!	#DIV/0!	#DIV/0!
Q9Z2X1	>sp|Q9Z2X1|HNRPF_MOUSE Heterogeneous nuclear ribonucleoprotein F OS=Mus musculus OX=10090 GN=Hnrnpf PE=1 SV=3	4306.32	589.006	641.435	356.856	NaN	NaN	NaN	1130.75	1473.4	1130.75	1.30304	#DIV/0!
P62331	>sp|P62331|ARF6_MOUSE ADP-ribosylation factor 6 OS=Mus musculus OX=10090 GN=Arf6 PE=1 SV=2	521.991	NaN	NaN	NaN	NaN	NaN	NaN	1335.51	521.991	1335.51	0.390855	#DIV/0!
P62334	>sp|P62334|PRS10_MOUSE 26S proteasome regulatory subunit 10B OS=Mus musculus OX=10090 GN=Psmc6 PE=1 SV=1	3618.31	314.864	179.671	NaN	NaN	NaN	NaN	578.542	1370.95	578.542	2.36966	#DIV/0!
P62627	>sp|P62627|DLRB1_MOUSE Dynein light chain roadblock-type 1 OS=Mus musculus OX=10090 GN=Dynlrb1 PE=1 SV=3	505.611	1021.95	238.081	NaN	NaN	NaN	NaN	524.94	588.547	524.94	1.12117	#DIV/0!
P62631	>sp|P62631|EF1A2_MOUSE Elongation factor 1-alpha 2 OS=Mus musculus OX=10090 GN=Eef1a2 PE=1 SV=1	NaN	5025.59	4143.39	3939.46	NaN	NaN	NaN	203.688	4369.48	203.688	21.4518	#DIV/0!
P62748	>sp|P62748|HPCL1_MOUSE Hippocalcin-like protein 1 OS=Mus musculus OX=10090 GN=Hpcal1 PE=1 SV=2	733.854	1196.32	589.78	636.265	NaN	365.851	246.424	1205.74	789.056	606.005	1.30206	0.570145
P01592	>sp|P01592|IGJ_MOUSE Immunoglobulin J chain OS=Mus musculus OX=10090 GN=Jchain PE=1 SV=4	42350.9	75706.9	63974.7	34490.1	45841.9	42947.5	58383.9	19325.2	54130.7	41624.6	1.30045	0.356846
P62717	>sp|P62717|RL18A_MOUSE 60S ribosomal protein L18a OS=Mus musculus OX=10090 GN=Rpl18a PE=1 SV=1	4115.08	475.849	NaN	NaN	NaN	NaN	NaN	4894.83	2295.46	4894.83	0.468957	#DIV/0!
Cont_Q86YZ3	>sp|Cont_Q86YZ3|HORN_HUMAN Hornerin OS=Homo sapiens OX=9606 GN=HRNR PE=1 SV=2	816.164	290.456	291.475	1780.88	789.25	443.169	296.511	927.983	794.743	614.228	1.29389	0.6522
Q99MQ4	>sp|Q99MQ4|ASPN_MOUSE Asporin OS=Mus musculus OX=10090 GN=Aspn PE=1 SV=1	1725.17	1722.79	1496	1576.18	1764.57	929.11	1670.04	679.884	1630.04	1260.9	1.29276	0.227998
P62754	>sp|P62754|RS6_MOUSE 40S ribosomal protein S6 OS=Mus musculus OX=10090 GN=Rps6 PE=1 SV=1	1254.09	NaN	NaN	NaN	NaN	NaN	NaN	3881.72	1254.09	3881.72	0.323075	#DIV/0!
B2RXS4	>sp|B2RXS4|PLXB2_MOUSE Plexin-B2 OS=Mus musculus OX=10090 GN=Plxnb2 PE=1 SV=1	196.5	680.58	572.438	350.562	NaN	NaN	348.595	NaN	450.02	348.595	1.29095	#DIV/0!
P62814	>sp|P62814|VATB2_MOUSE V-type proton ATPase subunit B, brain isoform OS=Mus musculus OX=10090 GN=Atp6v1b2 PE=1 SV=1	1021.46	135.947	366.639	NaN	NaN	NaN	NaN	1376.91	508.015	1376.91	0.368952	#DIV/0!
P62818	>sp|P62818|S10A3_MOUSE Protein S100-A3 OS=Mus musculus OX=10090 GN=S100a3 PE=2 SV=1	NaN	NaN	NaN	NaN	NaN	NaN	NaN	702.082	#DIV/0!	702.082	#DIV/0!	#DIV/0!
Q9WTL7	>sp|Q9WTL7|LYPA2_MOUSE Acyl-protein thioesterase 2 OS=Mus musculus OX=10090 GN=Lypla2 PE=1 SV=1	1428.31	381.024	555.513	350.486	NaN	NaN	163.716	889.309	678.833	526.513	1.2893	0.747129
P50396	>sp|P50396|GDIA_MOUSE Rab GDP dissociation inhibitor alpha OS=Mus musculus OX=10090 GN=Gdi1 PE=1 SV=3	8688.42	3883.21	1740.89	2014.09	NaN	1916.3	978.517	6644.71	4081.65	3179.84	1.2836	0.722758
Q62179	>sp|Q62179|SEM4B_MOUSE Semaphorin-4B OS=Mus musculus OX=10090 GN=Sema4b PE=1 SV=2	134.406	339.78	559.546	605.119	320.152	NaN	NaN	NaN	409.713	320.152	1.27974	#DIV/0!
Q61166	>sp|Q61166|MARE1_MOUSE Microtubule-associated protein RP/EB family member 1 OS=Mus musculus OX=10090 GN=Mapre1 PE=1 SV=3	4980.61	514.358	596.795	534.491	NaN	349.273	556.132	2980.85	1656.56	1295.42	1.27879	0.818063
P62855	>sp|P62855|RS26_MOUSE 40S ribosomal protein S26 OS=Mus musculus OX=10090 GN=Rps26 PE=1 SV=3	317.312	NaN	NaN	NaN	NaN	NaN	NaN	114.035	317.312	114.035	2.78259	#DIV/0!
P62858	>sp|P62858|RS28_MOUSE 40S ribosomal protein S28 OS=Mus musculus OX=10090 GN=Rps28 PE=1 SV=1	14605.6	930.996	NaN	490.412	NaN	NaN	NaN	6423.86	5342.35	6423.86	0.831642	#DIV/0!
P62869	>sp|P62869|ELOB_MOUSE Elongin-B OS=Mus musculus OX=10090 GN=Elob PE=1 SV=1	15279.3	3178.43	1805.33	NaN	NaN	1030.89	NaN	3994.55	6754.36	2512.72	2.68807	0.506353
Q64433	>sp|Q64433|CH10_MOUSE 10 kDa heat shock protein, mitochondrial OS=Mus musculus OX=10090 GN=Hspe1 PE=1 SV=2	13438	4682.58	1914.76	1341.52	NaN	3175.37	1735.42	7632.9	5344.22	4181.23	1.27815	0.761323
Q9D0R2	>sp|Q9D0R2|SYTC_MOUSE Threonine--tRNA ligase 1, cytoplasmic OS=Mus musculus OX=10090 GN=Tars1 PE=1 SV=2	6535.31	1266.11	652.436	407.797	NaN	NaN	NaN	1734.85	2215.41	1734.85	1.27701	#DIV/0!
Q9R1P1	>sp|Q9R1P1|PSB3_MOUSE Proteasome subunit beta type-3 OS=Mus musculus OX=10090 GN=Psmb3 PE=1 SV=1	16058	8371.21	7151.34	6826.06	9607.87	7682.7	7113.61	5915.51	9601.64	7579.92	1.26672	0.415063
P60867	>sp|P60867|RS20_MOUSE 40S ribosomal protein S20 OS=Mus musculus OX=10090 GN=Rps20 PE=1 SV=1	14521.1	1463.06	639.745	1032.24	NaN	202.135	336.634	10038.6	4414.03	3525.8	1.25193	0.861391
P62900	>sp|P62900|RL31_MOUSE 60S ribosomal protein L31 OS=Mus musculus OX=10090 GN=Rpl31 PE=1 SV=1	16958.9	NaN	NaN	NaN	NaN	NaN	NaN	2310.76	16958.9	2310.76	7.33906	#DIV/0!
Q8CIT9	>sp|Q8CIT9|SBSN_MOUSE Suprabasin OS=Mus musculus OX=10090 GN=Sbsn PE=2 SV=1	221.37	267.016	197.936	99.7747	NaN	NaN	158.018	NaN	196.524	158.018	1.24368	#DIV/0!
P06683	>sp|P06683|CO9_MOUSE Complement component C9 OS=Mus musculus OX=10090 GN=C9 PE=1 SV=2	36291.5	75907.6	72182.7	71661.7	65607.1	62262.8	50225.3	27999.1	64010.9	51523.6	1.24236	0.359793
P62960	>sp|P62960|YBOX1_MOUSE Y-box-binding protein 1 OS=Mus musculus OX=10090 GN=Ybx1 PE=1 SV=3	301.269	NaN	NaN	NaN	NaN	NaN	NaN	NaN	301.269	#DIV/0!	#DIV/0!	#DIV/0!
P62962	>sp|P62962|PROF1_MOUSE Profilin-1 OS=Mus musculus OX=10090 GN=Pfn1 PE=1 SV=2	1562.53	168.483	NaN	NaN	NaN	NaN	NaN	929.094	865.505	929.094	0.931558	#DIV/0!
P62965	>sp|P62965|RABP1_MOUSE Cellular retinoic acid-binding protein 1 OS=Mus musculus OX=10090 GN=Crabp1 PE=1 SV=2	619.459	NaN	NaN	NaN	338.56	463.364	561.404	NaN	619.459	454.443	1.36312	#DIV/0!
Q8R1B4	>sp|Q8R1B4|EIF3C_MOUSE Eukaryotic translation initiation factor 3 subunit C OS=Mus musculus OX=10090 GN=Eif3c PE=1 SV=1	6331.3	1036.16	457.954	707.368	NaN	NaN	336.008	3111.7	2133.2	1723.85	1.23746	0.865753
Q5FWK3	>sp|Q5FWK3|RHG01_MOUSE Rho GTPase-activating protein 1 OS=Mus musculus OX=10090 GN=Arhgap1 PE=1 SV=1	5339.05	1362.94	779.498	743.74	NaN	755.831	709.744	3568.2	2056.31	1677.93	1.22551	0.814079
A0A075B5S5	>tr|A0A075B5S5|A0A075B5S5_MOUSE Immunoglobulin heavy variable 7-4 OS=Mus musculus OX=10090 GN=Ighv7-4 PE=4 SV=1	1290.24	1085.42	1609.93	4167.04	1356.25	1191.49	1834.49	2286.33	2038.16	1667.14	1.22255	0.642412
Cont_P00366;P26443	>sp|Cont_P00366|DHE3_BOVIN Glutamate dehydrogenase 1, mitochondrial OS=Bos taurus OX=9913 GN=GLUD1 PE=1 SV=2;>sp|P26443|DHE3_MOUSE Glutamate dehydrogenase 1, mitochondrial OS=Mus musculus OX=10090 GN=Glud1 PE=1 SV=1	1050.23	354.043	632.617	257.263	NaN	NaN	NaN	473.331	573.537	473.331	1.2117	#DIV/0!
P63073	>sp|P63073|IF4E_MOUSE Eukaryotic translation initiation factor 4E OS=Mus musculus OX=10090 GN=Eif4e PE=1 SV=1	3958.81	271.765	NaN	NaN	NaN	NaN	NaN	620.81	2115.29	620.81	3.4073	#DIV/0!
P63085	>sp|P63085|MK01_MOUSE Mitogen-activated protein kinase 1 OS=Mus musculus OX=10090 GN=Mapk1 PE=1 SV=3	3248.4	545.873	NaN	NaN	NaN	NaN	NaN	4481.66	1897.14	4481.66	0.423311	#DIV/0!
P06797	>sp|P06797|CATL1_MOUSE Procathepsin L OS=Mus musculus OX=10090 GN=Ctsl PE=1 SV=2	1551.98	2569.51	2042.98	2699.18	2086.93	1933.28	2374.28	962.406	2215.91	1839.22	1.20481	0.386662
P63168	>sp|P63168|DYL1_MOUSE Dynein light chain 1, cytoplasmic OS=Mus musculus OX=10090 GN=Dynll1 PE=1 SV=1	121.532	33.15	NaN	NaN	NaN	NaN	NaN	5431.99	77.341	5431.99	0.0142381	#DIV/0!
P54071	>sp|P54071|IDHP_MOUSE Isocitrate dehydrogenase [NADP], mitochondrial OS=Mus musculus OX=10090 GN=Idh2 PE=1 SV=3	4863.88	9630.92	5874.67	4656.5	3968.63	3160.67	3952.6	9729.82	6256.49	5202.93	1.20249	0.601165
Q60648	>sp|Q60648|SAP3_MOUSE Ganglioside GM2 activator OS=Mus musculus OX=10090 GN=Gm2a PE=1 SV=2	767.66	686.598	714.215	995.382	1038.98	326.888	757.732	516.172	790.964	659.942	1.19853	0.468369
Q8VCG4	>sp|Q8VCG4|CO8G_MOUSE Complement component C8 gamma chain OS=Mus musculus OX=10090 GN=C8g PE=1 SV=1	31878.6	41377.3	52534.8	34650.1	29991.5	42710.3	40790	20789.8	40110.2	33570.4	1.19481	0.37749
P42669	>sp|P42669|PURA_MOUSE Transcriptional activator protein Pur-alpha OS=Mus musculus OX=10090 GN=Pura PE=1 SV=1	2821.89	577.965	538.863	601.715	NaN	NaN	NaN	953.71	1135.11	953.71	1.1902	#DIV/0!
P63321;Q9JIW9	>sp|P63321|RALA_MOUSE Ras-related protein Ral-A OS=Mus musculus OX=10090 GN=Rala PE=1 SV=1;>sp|Q9JIW9|RALB_MOUSE Ras-related protein Ral-B OS=Mus musculus OX=10090 GN=Ralb PE=1 SV=1	386.917	416.821	NaN	NaN	NaN	240.313	NaN	4265.65	401.869	2252.98	0.178372	0.454817
P52760	>sp|P52760|RIDA_MOUSE 2-iminobutanoate/2-iminopropanoate deaminase OS=Mus musculus OX=10090 GN=Rida PE=1 SV=3	3799.39	5072.09	982.967	655.893	NaN	1065.43	734.634	4829.85	2627.58	2209.97	1.18897	0.813946
Q60847	>sp|Q60847|COCA1_MOUSE Collagen alpha-1(XII) chain OS=Mus musculus OX=10090 GN=Col12a1 PE=2 SV=3	735.59	750.565	537.685	504.746	798.134	548.359	496.548	297.121	632.147	535.04	1.18149	0.454884
P67778	>sp|P67778|PHB1_MOUSE Prohibitin 1 OS=Mus musculus OX=10090 GN=Phb1 PE=1 SV=1	2773.33	296.545	NaN	NaN	NaN	NaN	NaN	5257.21	1534.94	5257.21	0.291968	#DIV/0!
P67871	>sp|P67871|CSK2B_MOUSE Casein kinase II subunit beta OS=Mus musculus OX=10090 GN=Csnk2b PE=1 SV=1	1	NaN	NaN	NaN	NaN	NaN	NaN	NaN	1	#DIV/0!	#DIV/0!	#DIV/0!
O55111	>sp|O55111|DSG2_MOUSE Desmoglein-2 OS=Mus musculus OX=10090 GN=Dsg2 PE=1 SV=3	1694.36	2054.6	2435.92	3658.41	2874.24	1715.97	2625.42	1133.64	2460.82	2087.32	1.17894	0.54848
Q9Z1Q9	>sp|Q9Z1Q9|SYVC_MOUSE Valine--tRNA ligase OS=Mus musculus OX=10090 GN=Vars1 PE=1 SV=1	4280.5	396.882	257.272	128.02	NaN	NaN	NaN	1084.41	1265.67	1084.41	1.16715	#DIV/0!
P68040	>sp|P68040|RACK1_MOUSE Receptor of activated protein C kinase 1 OS=Mus musculus OX=10090 GN=Rack1 PE=1 SV=3	18673.3	1551.17	787.933	NaN	NaN	NaN	909.931	17697.4	7004.15	9303.66	0.752838	0.829519
Q8BH35	>sp|Q8BH35|CO8B_MOUSE Complement component C8 beta chain OS=Mus musculus OX=10090 GN=C8b PE=1 SV=1	29113.4	40187.1	50430.5	39739.4	32920.4	42091.8	41772	19966.7	39867.6	34187.7	1.16614	0.434099
P63323	>sp|P63323|RS12_MOUSE 40S ribosomal protein S12 OS=Mus musculus OX=10090 GN=Rps12 PE=1 SV=2	16040.6	938.793	361.542	864.519	NaN	NaN	477.298	7331.88	4551.36	3904.59	1.16564	0.92091
P68373	>sp|P68373|TBA1C_MOUSE Tubulin alpha-1C chain OS=Mus musculus OX=10090 GN=Tuba1c PE=1 SV=1	3925.52	NaN	NaN	NaN	NaN	NaN	NaN	7277.85	3925.52	7277.85	0.539379	#DIV/0!
P68404	>sp|P68404|KPCB_MOUSE Protein kinase C beta type OS=Mus musculus OX=10090 GN=Prkcb PE=1 SV=4	NaN	NaN	NaN	NaN	NaN	NaN	NaN	1113.48	#DIV/0!	1113.48	#DIV/0!	#DIV/0!
P08226	>sp|P08226|APOE_MOUSE Apolipoprotein E OS=Mus musculus OX=10090 GN=Apoe PE=1 SV=2	705766	1.21809e+06	1.16146e+06	1.11148e+06	911263	828849	1.27114e+06	597515	1.0492e+06	902191	1.16295	0.450001
P70122	>sp|P70122|SBDS_MOUSE Ribosome maturation protein SBDS OS=Mus musculus OX=10090 GN=Sbds PE=1 SV=4	969.509	NaN	NaN	NaN	NaN	NaN	NaN	1550.53	969.509	1550.53	0.625276	#DIV/0!
P70124	>sp|P70124|SPB5_MOUSE Serpin B5 OS=Mus musculus OX=10090 GN=Serpinb5 PE=1 SV=1	5438.08	551.61	NaN	NaN	NaN	1018.86	847.046	24130.3	2994.85	8665.39	0.34561	0.61529
P20060	>sp|P20060|HEXB_MOUSE Beta-hexosaminidase subunit beta OS=Mus musculus OX=10090 GN=Hexb PE=1 SV=2	1193.73	1172.76	1153.32	1275.62	1479.15	1184.73	696.119	795.232	1198.86	1038.81	1.15407	0.414761
Q68FD5	>sp|Q68FD5|CLH1_MOUSE Clathrin heavy chain 1 OS=Mus musculus OX=10090 GN=Cltc PE=1 SV=3	12546.3	1017.07	911.801	972.299	752.546	1028.75	903.694	10766.5	3861.87	3362.87	1.14838	0.899935
P10923	>sp|P10923|OSTP_MOUSE Osteopontin OS=Mus musculus OX=10090 GN=Spp1 PE=1 SV=1	2026.38	3115.08	1726.21	1550.32	1664.55	NaN	2011.33	NaN	2104.5	1837.94	1.14503	0.645642
P06909	>sp|P06909|CFAH_MOUSE Complement factor H OS=Mus musculus OX=10090 GN=Cfh PE=1 SV=2	482540	665826	934277	804125	807522	647712	698087	372159	721692	631370	1.14306	0.52517
Q61176	>sp|Q61176|ARGI1_MOUSE Arginase-1 OS=Mus musculus OX=10090 GN=Arg1 PE=1 SV=1	2141.61	7492.95	6091.68	8535.68	1081.34	2671.92	1184.17	16293	6065.48	5307.6	1.14279	0.853709
Q04447	>sp|Q04447|KCRB_MOUSE Creatine kinase B-type OS=Mus musculus OX=10090 GN=Ckb PE=1 SV=1	6142.8	3388.59	3242.45	3251.68	2185.02	2771.94	3605.68	5556.52	4006.38	3529.79	1.13502	0.658199
P63038	>sp|P63038|CH60_MOUSE 60 kDa heat shock protein, mitochondrial OS=Mus musculus OX=10090 GN=Hspd1 PE=1 SV=1	5534.68	1411.89	1413.7	1227.82	NaN	NaN	NaN	2127.04	2397.02	2127.04	1.12693	#DIV/0!
P70302	>sp|P70302|STIM1_MOUSE Stromal interaction molecule 1 OS=Mus musculus OX=10090 GN=Stim1 PE=1 SV=2	NaN	NaN	NaN	NaN	NaN	NaN	NaN	1	#DIV/0!	1	#DIV/0!	#DIV/0!
P70333	>sp|P70333|HNRH2_MOUSE Heterogeneous nuclear ribonucleoprotein H2 OS=Mus musculus OX=10090 GN=Hnrnph2 PE=1 SV=1	53.8078	NaN	NaN	NaN	NaN	NaN	NaN	1337.24	53.8078	1337.24	0.0402378	#DIV/0!
P70335;P70336	>sp|P70335|ROCK1_MOUSE Rho-associated protein kinase 1 OS=Mus musculus OX=10090 GN=Rock1 PE=1 SV=1;>sp|P70336|ROCK2_MOUSE Rho-associated protein kinase 2 OS=Mus musculus OX=10090 GN=Rock2 PE=1 SV=1	1340.75	NaN	NaN	NaN	NaN	NaN	NaN	729.432	1340.75	729.432	1.83808	#DIV/0!
P14206	>sp|P14206|RSSA_MOUSE 40S ribosomal protein SA OS=Mus musculus OX=10090 GN=Rpsa PE=1 SV=4	21864.4	1771.64	1027.89	1482.55	NaN	720.422	665.605	16062.2	6536.61	5816.07	1.12389	0.926343
P70362	>sp|P70362|UFD1_MOUSE Ubiquitin recognition factor in ER-associated degradation protein 1 OS=Mus musculus OX=10090 GN=Ufd1 PE=1 SV=2	NaN	NaN	NaN	NaN	NaN	NaN	NaN	1073.99	#DIV/0!	1073.99	#DIV/0!	#DIV/0!
Q8BHN3	>sp|Q8BHN3|GANAB_MOUSE Neutral alpha-glucosidase AB OS=Mus musculus OX=10090 GN=Ganab PE=1 SV=1	1678.3	3505.43	2686.65	3350.5	2139.38	3203.74	1979.43	2680.97	2805.22	2500.88	1.12169	0.565094
P01029	>sp|P01029|CO4B_MOUSE Complement C4-B OS=Mus musculus OX=10090 GN=C4b PE=1 SV=3	227312	286480	376069	323209	357889	301342	267865	162877	303268	272493	1.11294	0.572468
P70398	>sp|P70398|USP9X_MOUSE Probable ubiquitin carboxyl-terminal hydrolase FAF-X OS=Mus musculus OX=10090 GN=Usp9x PE=1 SV=2	3394.22	NaN	171.279	NaN	NaN	NaN	NaN	738.245	1782.75	738.245	2.41485	#DIV/0!
P70428	>sp|P70428|EXT2_MOUSE Exostosin-2 OS=Mus musculus OX=10090 GN=Ext2 PE=1 SV=2	NaN	554.019	484.536	228.469	483.423	800.385	300.917	62.6192	422.342	411.836	1.02551	0.960502
P70444	>sp|P70444|BID_MOUSE BH3-interacting domain death agonist OS=Mus musculus OX=10090 GN=Bid PE=1 SV=2	2078.21	NaN	NaN	NaN	NaN	NaN	NaN	NaN	2078.21	#DIV/0!	#DIV/0!	#DIV/0!
P70460	>sp|P70460|VASP_MOUSE Vasodilator-stimulated phosphoprotein OS=Mus musculus OX=10090 GN=Vasp PE=1 SV=4	417.128	275.137	NaN	NaN	NaN	NaN	NaN	1019.53	346.132	1019.53	0.339503	#DIV/0!
P50580	>sp|P50580|PA2G4_MOUSE Proliferation-associated protein 2G4 OS=Mus musculus OX=10090 GN=Pa2g4 PE=1 SV=3	8140.55	1031.62	403.281	305.181	353.109	NaN	NaN	4090.05	2470.16	2221.58	1.11189	0.939293
P59999	>sp|P59999|ARPC4_MOUSE Actin-related protein 2/3 complex subunit 4 OS=Mus musculus OX=10090 GN=Arpc4 PE=1 SV=3	22572.1	12052.4	9596.93	10592.6	4872.45	9650.29	7671.16	27353.6	13703.5	12386.9	1.10629	0.830895
P82198	>sp|P82198|BGH3_MOUSE Transforming growth factor-beta-induced protein ig-h3 OS=Mus musculus OX=10090 GN=Tgfbi PE=1 SV=1	7150.78	14002.4	11637.4	14720.5	12863.1	10932.9	12221.2	7133.29	11877.8	10787.6	1.10105	0.627978
P70694	>sp|P70694|DHB5_MOUSE Estradiol 17 beta-dehydrogenase 5 OS=Mus musculus OX=10090 GN=Akr1c6 PE=1 SV=1	NaN	1153.22	NaN	NaN	NaN	NaN	NaN	NaN	1153.22	#DIV/0!	#DIV/0!	#DIV/0!
P70695	>sp|P70695|F16P2_MOUSE Fructose-1,6-bisphosphatase isozyme 2 OS=Mus musculus OX=10090 GN=Fbp2 PE=1 SV=2	NaN	812.854	766.286	591.415	NaN	NaN	NaN	NaN	723.518	#DIV/0!	#DIV/0!	#DIV/0!
P18337	>sp|P18337|LYAM1_MOUSE L-selectin OS=Mus musculus OX=10090 GN=Sell PE=1 SV=1	1983.67	1816.2	2037.91	3750.11	2629.5	1544.82	2920.75	1625.74	2396.97	2180.2	1.09943	0.717868
P70698	>sp|P70698|PYRG1_MOUSE CTP synthase 1 OS=Mus musculus OX=10090 GN=Ctps1 PE=1 SV=2	3600.51	NaN	NaN	NaN	NaN	NaN	NaN	968.998	3600.51	968.998	3.71571	#DIV/0!
P70699	>sp|P70699|LYAG_MOUSE Lysosomal alpha-glucosidase OS=Mus musculus OX=10090 GN=Gaa PE=1 SV=2	NaN	153.034	NaN	NaN	NaN	NaN	NaN	NaN	153.034	#DIV/0!	#DIV/0!	#DIV/0!
Cont_P02662	>sp|Cont_P02662|CASA1_BOVIN Alpha-S1-casein OS=Bos taurus OX=9913 GN=CSN1S1 PE=1 SV=2	872.447	4570.72	689.59	2509.76	1523.19	1543.49	2098.65	2730.03	2160.63	1973.84	1.09463	0.849929
P80313	>sp|P80313|TCPH_MOUSE T-complex protein 1 subunit eta OS=Mus musculus OX=10090 GN=Cct7 PE=1 SV=1	11900.9	1667.57	1445.53	1122.88	NaN	2163.48	NaN	5214.3	4034.22	3688.89	1.09361	0.936086
P53810	>sp|P53810|PIPNA_MOUSE Phosphatidylinositol transfer protein alpha isoform OS=Mus musculus OX=10090 GN=Pitpna PE=1 SV=2	1752.46	285.348	227.005	461.033	NaN	NaN	501.28	751.247	681.461	626.264	1.08814	0.924349
Q7TN83	>sp|Q7TN83|SYT16_MOUSE Synaptotagmin-16 OS=Mus musculus OX=10090 GN=Syt16 PE=1 SV=1	529.006	1397.45	1017.94	895.672	913.513	997.335	880.723	738.369	960.019	882.485	1.08786	0.692807
P60335	>sp|P60335|PCBP1_MOUSE Poly(rC)-binding protein 1 OS=Mus musculus OX=10090 GN=Pcbp1 PE=1 SV=1	8456.35	990.937	459.872	480.618	NaN	394.817	351.77	6449.28	2596.94	2398.62	1.08268	0.947575
P62852	>sp|P62852|RS25_MOUSE 40S ribosomal protein S25 OS=Mus musculus OX=10090 GN=Rps25 PE=1 SV=1	29550.1	922.784	656.244	845.247	NaN	NaN	NaN	7396.12	7993.59	7396.12	1.08078	#DIV/0!
P08113	>sp|P08113|ENPL_MOUSE Endoplasmin OS=Mus musculus OX=10090 GN=Hsp90b1 PE=1 SV=2	8563.27	7000.51	5527.7	5975.22	1706.34	4231.82	3481.25	15642.5	6766.68	6265.49	1.07999	0.882175
P83510;P97820;Q9JM52	>sp|P83510|TNIK_MOUSE Traf2 and NCK-interacting protein kinase OS=Mus musculus OX=10090 GN=Tnik PE=1 SV=2;>sp|P97820|M4K4_MOUSE Mitogen-activated protein kinase kinase kinase kinase 4 OS=Mus musculus OX=10090 GN=Map4k4 PE=1 SV=1;>sp|Q9JM52|MINK1_MOUSE Misshapen-like kinase 1 OS=Mus musculus OX=10090 GN=Mink1 PE=1 SV=3	NaN	NaN	NaN	NaN	NaN	NaN	NaN	711.19	#DIV/0!	711.19	#DIV/0!	#DIV/0!
P83741	>sp|P83741|WNK1_MOUSE Serine/threonine-protein kinase WNK1 OS=Mus musculus OX=10090 GN=Wnk1 PE=1 SV=2	3126.38	NaN	NaN	NaN	NaN	NaN	NaN	NaN	3126.38	#DIV/0!	#DIV/0!	#DIV/0!
P83940	>sp|P83940|ELOC_MOUSE Elongin-C OS=Mus musculus OX=10090 GN=Eloc PE=1 SV=1	1119.64	461.277	223.505	NaN	NaN	NaN	NaN	742.795	601.472	742.795	0.809742	#DIV/0!
P84084	>sp|P84084|ARF5_MOUSE ADP-ribosylation factor 5 OS=Mus musculus OX=10090 GN=Arf5 PE=1 SV=2	6932.94	1506.75	559.656	NaN	NaN	NaN	NaN	2567.89	2999.78	2567.89	1.16819	#DIV/0!
P84089	>sp|P84089|ERH_MOUSE Enhancer of rudimentary homolog OS=Mus musculus OX=10090 GN=Erh PE=1 SV=1	NaN	40.1096	5.48154	NaN	NaN	NaN	NaN	31.631	22.7955	31.631	0.720671	#DIV/0!
O08795	>sp|O08795|GLU2B_MOUSE Glucosidase 2 subunit beta OS=Mus musculus OX=10090 GN=Prkcsh PE=1 SV=1	876.657	1612.46	429.479	1470.97	NaN	NaN	NaN	1016.5	1097.39	1016.5	1.07958	#DIV/0!
P84096	>sp|P84096|RHOG_MOUSE Rho-related GTP-binding protein RhoG OS=Mus musculus OX=10090 GN=Rhog PE=1 SV=1	4104.24	NaN	623.698	NaN	NaN	NaN	NaN	1681.73	2363.97	1681.73	1.40568	#DIV/0!
P84104	>sp|P84104|SRSF3_MOUSE Serine/arginine-rich splicing factor 3 OS=Mus musculus OX=10090 GN=Srsf3 PE=1 SV=1	2324.36	NaN	NaN	NaN	NaN	NaN	NaN	6322.79	2324.36	6322.79	0.367616	#DIV/0!
Q99JY9	>sp|Q99JY9|ARP3_MOUSE Actin-related protein 3 OS=Mus musculus OX=10090 GN=Actr3 PE=1 SV=3	7491.27	3025.33	2453.58	2697.03	937.295	1922.94	1237.06	10447.4	3916.8	3636.17	1.07718	0.916768
P84750	>sp|P84750|KVM5_MOUSE Ig kappa chain V region Mem5 (Fragment) OS=Mus musculus OX=10090 PE=1 SV=1	NaN	1309.06	NaN	2587.99	NaN	NaN	9064.89	NaN	1948.52	9064.89	0.214953	#DIV/0!
P84751	>sp|P84751|HVM63_MOUSE Ig heavy chain Mem5 (Fragment) OS=Mus musculus OX=10090 PE=1 SV=1	NaN	NaN	NaN	NaN	NaN	NaN	1556.39	198.118	#DIV/0!	877.254	#DIV/0!	#DIV/0!
Q99KI0	>sp|Q99KI0|ACON_MOUSE Aconitate hydratase, mitochondrial OS=Mus musculus OX=10090 GN=Aco2 PE=1 SV=1	1172.72	3018.03	1613.21	1021.36	2360.96	903.476	1547.96	1551.75	1706.33	1591.04	1.07246	0.839191
Q9D154	>sp|Q9D154|ILEUA_MOUSE Leukocyte elastase inhibitor A OS=Mus musculus OX=10090 GN=Serpinb1a PE=1 SV=1	17223.4	2629.84	1884.77	2791.87	2873.48	5796.72	4592.74	9692.51	6132.48	5738.86	1.06859	0.924352
P97300	>sp|P97300|NPTN_MOUSE Neuroplastin OS=Mus musculus OX=10090 GN=Nptn PE=1 SV=3	7665.1	NaN	NaN	NaN	NaN	NaN	NaN	NaN	7665.1	#DIV/0!	#DIV/0!	#DIV/0!
P97310	>sp|P97310|MCM2_MOUSE DNA replication licensing factor MCM2 OS=Mus musculus OX=10090 GN=Mcm2 PE=1 SV=3	453.367	225.147	291.565	NaN	NaN	NaN	NaN	NaN	323.36	#DIV/0!	#DIV/0!	#DIV/0!
P97313	>sp|P97313|PRKDC_MOUSE DNA-dependent protein kinase catalytic subunit OS=Mus musculus OX=10090 GN=Prkdc PE=1 SV=3	NaN	NaN	NaN	NaN	NaN	NaN	NaN	1587.26	#DIV/0!	1587.26	#DIV/0!	#DIV/0!
P97315	>sp|P97315|CSRP1_MOUSE Cysteine and glycine-rich protein 1 OS=Mus musculus OX=10090 GN=Csrp1 PE=1 SV=3	821.434	435.364	149.125	NaN	NaN	635.831	1474.43	4780.81	468.641	2297.02	0.204021	0.226417
P09542	>sp|P09542|MYL3_MOUSE Myosin light chain 3 OS=Mus musculus OX=10090 GN=Myl3 PE=1 SV=4	3700.93	4434.46	4294.13	3506.71	4293.17	4818.48	4025.99	1786.59	3984.06	3731.06	1.06781	0.73218
P50516	>sp|P50516|VATA_MOUSE V-type proton ATPase catalytic subunit A OS=Mus musculus OX=10090 GN=Atp6v1a PE=1 SV=2	4424.4	1044.58	661.712	735.976	640.876	177.044	485.61	5133	1716.67	1609.13	1.06683	0.944693
P97350	>sp|P97350|PKP1_MOUSE Plakophilin-1 OS=Mus musculus OX=10090 GN=Pkp1 PE=1 SV=1	NaN	411.736	NaN	NaN	NaN	NaN	NaN	36904.8	411.736	36904.8	0.0111567	#DIV/0!
Q9JHJ8	>sp|Q9JHJ8|ICOSL_MOUSE ICOS ligand OS=Mus musculus OX=10090 GN=Icoslg PE=1 SV=1	1581.45	3943.95	3775.23	4730.55	3690.56	3747	3625.05	2112.88	3507.8	3293.87	1.06495	0.793547
P97352	>sp|P97352|S10AD_MOUSE Protein S100-A13 OS=Mus musculus OX=10090 GN=S100a13 PE=1 SV=1	NaN	2024.95	1618.7	2056.39	NaN	2428.98	NaN	3511.37	1900.01	2970.18	0.639697	0.0943113
Q9CQF9	>sp|Q9CQF9|PCYOX_MOUSE Prenylcysteine oxidase OS=Mus musculus OX=10090 GN=Pcyox1 PE=1 SV=1	2941.59	7049.38	6308.62	5570.34	5917.29	6019.8	5914.44	2828.5	5467.48	5170.01	1.05754	0.810532
Q8K182	>sp|Q8K182|CO8A_MOUSE Complement component C8 alpha chain OS=Mus musculus OX=10090 GN=C8a PE=1 SV=1	31350.6	42374.9	54460.2	42883.3	30104.8	52174	53708.2	26350.2	42767.2	40584.3	1.05379	0.807963
P97399	>sp|P97399|DSPP_MOUSE Dentin sialophosphoprotein OS=Mus musculus OX=10090 GN=Dspp PE=1 SV=2	NaN	NaN	NaN	NaN	2046.18	1708.77	NaN	293.346	#DIV/0!	1349.43	#DIV/0!	#DIV/0!
P97401	>sp|P97401|SFRP3_MOUSE Secreted frizzled-related protein 3 OS=Mus musculus OX=10090 GN=Frzb PE=1 SV=1	NaN	273.581	NaN	682.701	NaN	NaN	NaN	NaN	478.141	#DIV/0!	#DIV/0!	#DIV/0!
P58771	>sp|P58771|TPM1_MOUSE Tropomyosin alpha-1 chain OS=Mus musculus OX=10090 GN=Tpm1 PE=1 SV=1	9977.86	6888.24	7375.43	5094.08	6444.95	7266.92	7054.92	7094.84	7333.9	6965.41	1.0529	0.731395
P97429	>sp|P97429|ANXA4_MOUSE Annexin A4 OS=Mus musculus OX=10090 GN=Anxa4 PE=1 SV=4	NaN	NaN	NaN	NaN	NaN	NaN	NaN	4137.44	#DIV/0!	4137.44	#DIV/0!	#DIV/0!
P97447	>sp|P97447|FHL1_MOUSE Four and a half LIM domains protein 1 OS=Mus musculus OX=10090 GN=Fhl1 PE=1 SV=3	NaN	546.803	1250.87	1048.76	NaN	NaN	NaN	1807.76	948.81	1807.76	0.524853	#DIV/0!
A0A668KLU9	>tr|A0A668KLU9|A0A668KLU9_MOUSE Complement factor H-related 2 OS=Mus musculus OX=10090 GN=Cfhr2 PE=1 SV=1	86552.1	134903	190295	142622	154136	150217	150975	71581.3	138593	131727	1.05212	0.822031
P97461	>sp|P97461|RS5_MOUSE 40S ribosomal protein S5 OS=Mus musculus OX=10090 GN=Rps5 PE=1 SV=3	1404.76	NaN	NaN	NaN	NaN	NaN	NaN	223.024	1404.76	223.024	6.29872	#DIV/0!
P97464	>sp|P97464|EXT1_MOUSE Exostosin-1 OS=Mus musculus OX=10090 GN=Ext1 PE=1 SV=1	NaN	711.064	1477.92	776.142	NaN	NaN	NaN	1024.09	988.375	1024.09	0.965124	#DIV/0!
P97467	>sp|P97467|AMD_MOUSE Peptidyl-glycine alpha-amidating monooxygenase OS=Mus musculus OX=10090 GN=Pam PE=1 SV=2	NaN	1976.71	2751.42	3196.59	NaN	NaN	NaN	NaN	2641.58	#DIV/0!	#DIV/0!	#DIV/0!
Q6NZJ6	>sp|Q6NZJ6|IF4G1_MOUSE Eukaryotic translation initiation factor 4 gamma 1 OS=Mus musculus OX=10090 GN=Eif4g1 PE=1 SV=1	2175.77	503.703	213.233	330.517	327.205	380.776	NaN	1590.78	805.805	766.254	1.05162	0.953483
P97765	>sp|P97765|WBP2_MOUSE WW domain-binding protein 2 OS=Mus musculus OX=10090 GN=Wbp2 PE=1 SV=1	1633.17	NaN	NaN	NaN	NaN	NaN	NaN	1015.22	1633.17	1015.22	1.60868	#DIV/0!
Q8QZT1	>sp|Q8QZT1|THIL_MOUSE Acetyl-CoA acetyltransferase, mitochondrial OS=Mus musculus OX=10090 GN=Acat1 PE=1 SV=1	594.583	1391.34	828.82	835.116	NaN	780.37	NaN	958.878	912.465	869.624	1.04926	0.876902
P97798	>sp|P97798|NEO1_MOUSE Neogenin OS=Mus musculus OX=10090 GN=Neo1 PE=1 SV=1	NaN	210.421	620.54	352.26	880.925	1182	967.892	NaN	394.407	1010.27	0.390397	0.0147428
Q4KML4	>sp|Q4KML4|ABRAL_MOUSE Costars family protein ABRACL OS=Mus musculus OX=10090 GN=Abracl PE=1 SV=1	12058.4	707.176	1147.3	1829.89	1696.04	2577.88	2844.44	7967.46	3935.7	3771.45	1.04355	0.959017
Q7M6Y3	>sp|Q7M6Y3|PICAL_MOUSE Phosphatidylinositol-binding clathrin assembly protein OS=Mus musculus OX=10090 GN=Picalm PE=1 SV=1	1313.65	151.981	338.641	73.0067	NaN	NaN	NaN	452.162	469.32	452.162	1.03795	#DIV/0!
P97822	>sp|P97822|AN32E_MOUSE Acidic leucine-rich nuclear phosphoprotein 32 family member E OS=Mus musculus OX=10090 GN=Anp32e PE=1 SV=2	1361.83	NaN	NaN	NaN	NaN	NaN	NaN	NaN	1361.83	#DIV/0!	#DIV/0!	#DIV/0!
Q06890	>sp|Q06890|CLUS_MOUSE Clusterin OS=Mus musculus OX=10090 GN=Clu PE=1 SV=1	128186	273340	275897	287658	278158	244886	280765	134014	241270	234456	1.02907	0.898404
P97855	>sp|P97855|G3BP1_MOUSE Ras GTPase-activating protein-binding protein 1 OS=Mus musculus OX=10090 GN=G3bp1 PE=1 SV=1	4.19896	0.991024	NaN	NaN	NaN	NaN	NaN	2.22821	2.59499	2.22821	1.16461	#DIV/0!
P97873	>sp|P97873|LOXL1_MOUSE Lysyl oxidase homolog 1 OS=Mus musculus OX=10090 GN=Loxl1 PE=2 SV=3	NaN	1787.14	1629.15	1152.68	6199.42	4647.88	8597.68	2780.05	1522.99	5556.26	0.274104	0.0402284
P20152	>sp|P20152|VIME_MOUSE Vimentin OS=Mus musculus OX=10090 GN=Vim PE=1 SV=3	8740.36	2980.91	2629.1	3493.03	2235.56	2721.66	2512.82	9915.85	4460.85	4346.47	1.02631	0.962762
P45700	>sp|P45700|MA1A1_MOUSE Mannosyl-oligosaccharide 1,2-alpha-mannosidase IA OS=Mus musculus OX=10090 GN=Man1a1 PE=1 SV=1	8104.47	9715.64	13133.9	12321.7	13908	8271.69	13952	6338.79	10818.9	10617.6	1.01896	0.932283
P47754	>sp|P47754|CAZA2_MOUSE F-actin-capping protein subunit alpha-2 OS=Mus musculus OX=10090 GN=Capza2 PE=1 SV=3	19105.9	6614.78	3848.28	1992.93	1759.82	NaN	2688.17	18849.4	7890.49	7765.8	1.01606	0.985459
A0A075B5Y1;P01750	>tr|A0A075B5Y1|A0A075B5Y1_MOUSE Immunoglobulin heavy variable V1-74 OS=Mus musculus OX=10090 GN=Ighv1-74 PE=4 SV=1;>sp|P01750|HVM06_MOUSE Ig heavy chain V region 102 OS=Mus musculus OX=10090 PE=1 SV=1	1147.83	1601.37	1417.69	4399.44	2201.77	NaN	2227.13	1895.05	2141.58	2107.98	1.01594	0.971718
Q03734	>sp|Q03734|SPA3M_MOUSE Serine protease inhibitor A3M OS=Mus musculus OX=10090 GN=Serpina3m PE=1 SV=2	134325	229043	225523	229496	281516	204823	218800	108375	204597	203379	1.00599	0.978211
P06728	>sp|P06728|APOA4_MOUSE Apolipoprotein A-IV OS=Mus musculus OX=10090 GN=Apoa4 PE=1 SV=3	624932	727282	974148	846852	998058	775053	903638	477636	793304	788596	1.00597	0.973529
Q08761	>sp|Q08761|PROS_MOUSE Vitamin K-dependent protein S OS=Mus musculus OX=10090 GN=Pros1 PE=2 SV=1	6662.51	13100.8	18186.2	16579.2	16125.6	12537.5	15779.9	9813.54	13632.2	13564.1	1.00502	0.98238
Q61635	>tr|Q61635|Q61635_MOUSE GTP-binding protein OS=Mus musculus OX=10090 GN=Ifi47 PE=1 SV=1	7234.57	2061.87	1359.27	1249.96	NaN	1803.26	836.431	6252.55	2976.42	2964.08	1.00416	0.995731
Q61599	>sp|Q61599|GDIR2_MOUSE Rho GDP-dissociation inhibitor 2 OS=Mus musculus OX=10090 GN=Arhgdib PE=1 SV=3	13050.1	4052.65	2650.74	2880.56	2222.95	4636.82	3389.24	12294.4	5658.52	5635.86	1.00402	0.994848
P47757	>sp|P47757|CAPZB_MOUSE F-actin-capping protein subunit beta OS=Mus musculus OX=10090 GN=Capzb PE=1 SV=3	4576.75	2183.21	879.219	1107.54	1186.29	585.451	737.318	6224.47	2186.68	2183.38	1.00151	0.998418
O08529	>sp|O08529|CAN2_MOUSE Calpain-2 catalytic subunit OS=Mus musculus OX=10090 GN=Capn2 PE=1 SV=4	3003.37	1680.83	1638.74	1743.18	1455.49	1695.52	862.561	4083.26	2016.53	2024.21	0.996207	0.992478
Q00915	>sp|Q00915|RET1_MOUSE Retinol-binding protein 1 OS=Mus musculus OX=10090 GN=Rbp1 PE=1 SV=2	NaN	2088.97	1566.94	2199.01	NaN	NaN	NaN	NaN	1951.64	#DIV/0!	#DIV/0!	#DIV/0!
Q00993	>sp|Q00993|UFO_MOUSE Tyrosine-protein kinase receptor UFO OS=Mus musculus OX=10090 GN=Axl PE=1 SV=2	NaN	2745.93	2886.83	3470.33	588.062	NaN	NaN	NaN	3034.37	588.062	5.15994	#DIV/0!
Q00PI9	>sp|Q00PI9|HNRL2_MOUSE Heterogeneous nuclear ribonucleoprotein U-like protein 2 OS=Mus musculus OX=10090 GN=Hnrnpul2 PE=1 SV=2	NaN	439.68	NaN	414.509	NaN	NaN	NaN	2706.82	427.095	2706.82	0.157784	#DIV/0!
Q91ZX7	>sp|Q91ZX7|LRP1_MOUSE Prolow-density lipoprotein receptor-related protein 1 OS=Mus musculus OX=10090 GN=Lrp1 PE=1 SV=1	1674.62	2518.14	2617.83	2783.53	3255.88	2170.97	2911.43	1310.93	2398.53	2412.3	0.994291	0.978803
E9Q6D8	>tr|E9Q6D8|E9Q6D8_MOUSE Complement component C6 OS=Mus musculus OX=10090 GN=C6 PE=1 SV=2	5225.81	10333.7	7150.86	10183.5	9225	9568.29	9310.84	4979.17	8223.46	8270.82	0.994273	0.978119
A0A075B5J9;A0A075B5K3	>tr|A0A075B5J9|A0A075B5J9_MOUSE Immunoglobulin kappa variable 17-127 OS=Mus musculus OX=10090 GN=Igkv17-127 PE=4 SV=7;>tr|A0A075B5K3|A0A075B5K3_MOUSE Immunoglobulin kappa variable 17-121 OS=Mus musculus OX=10090 GN=Igkv17-121 PE=4 SV=7	14356.1	21432.3	24528.3	11121.9	21096.7	NaN	19280.2	13791.7	17859.7	18056.2	0.989115	0.963589
Q01405	>sp|Q01405|SC23A_MOUSE Protein transport protein Sec23A OS=Mus musculus OX=10090 GN=Sec23a PE=1 SV=2	NaN	1	NaN	NaN	NaN	NaN	NaN	NaN	1	#DIV/0!	#DIV/0!	#DIV/0!
P61161	>sp|P61161|ARP2_MOUSE Actin-related protein 2 OS=Mus musculus OX=10090 GN=Actr2 PE=1 SV=1	17331.9	5838.6	4955.98	5778.5	2656.17	NaN	2278.28	20778	8476.24	8570.82	0.988964	0.988403
P52480	>sp|P52480|KPYM_MOUSE Pyruvate kinase PKM OS=Mus musculus OX=10090 GN=Pkm PE=1 SV=4	107175	83489.2	74473.7	67309.4	48487	67597.9	56273.1	164718	83111.8	84269	0.986268	0.968883
Cont_P68138;P68134	>sp|Cont_P68138|ACTS_BOVIN Actin, alpha skeletal muscle OS=Bos taurus OX=9913 GN=ACTA1 PE=1 SV=1;>sp|P68134|ACTS_MOUSE Actin, alpha skeletal muscle OS=Mus musculus OX=10090 GN=Acta1 PE=1 SV=1	862643	524330	476962	508569	189765	455749	299650	1.46082e+06	593126	601497	0.986083	0.979013
Q02013	>sp|Q02013|AQP1_MOUSE Aquaporin-1 OS=Mus musculus OX=10090 GN=Aqp1 PE=1 SV=3	167312	1059.26	NaN	NaN	1154.77	3462.1	3777.66	3696.22	84185.8	3022.69	27.8513	0.186127
P35330	>sp|P35330|ICAM2_MOUSE Intercellular adhesion molecule 2 OS=Mus musculus OX=10090 GN=Icam2 PE=1 SV=1	1683.24	2730.43	2622.82	5115.24	3539	2998.98	3900.26	1886.28	3037.93	3081.13	0.985981	0.961259
O35639	>sp|O35639|ANXA3_MOUSE Annexin A3 OS=Mus musculus OX=10090 GN=Anxa3 PE=1 SV=4	458.299	1843.96	1147.23	1071.38	NaN	NaN	NaN	1155.47	1130.22	1155.47	0.97814	#DIV/0!
Q02248	>sp|Q02248|CTNB1_MOUSE Catenin beta-1 OS=Mus musculus OX=10090 GN=Ctnnb1 PE=1 SV=1	NaN	NaN	NaN	NaN	NaN	NaN	NaN	1254.09	#DIV/0!	1254.09	#DIV/0!	#DIV/0!
B2RUP2	>sp|B2RUP2|UN13D_MOUSE Protein unc-13 homolog D OS=Mus musculus OX=10090 GN=Unc13d PE=1 SV=2	92161.4	90847	90295.2	84421.5	102587	97987.5	100787	65011	89431.3	91593.2	0.976397	0.819627
A0A075B5R6;A0A075B5R8	>tr|A0A075B5R6|A0A075B5R6_MOUSE Immunoglobulin heavy variable 11-1 (Fragment) OS=Mus musculus OX=10090 GN=Ighv11-1 PE=4 SV=1;>tr|A0A075B5R8|A0A075B5R8_MOUSE Immunoglobulin heavy variable V11-2 (Fragment) OS=Mus musculus OX=10090 GN=Ighv11-2 PE=4 SV=1	2598.04	4611.35	10136	19247.2	9800.67	18112	3816.96	5748.55	9148.15	9369.54	0.976371	0.965362
Q792Z1	>tr|Q792Z1|Q792Z1_MOUSE Trypsin 10 OS=Mus musculus OX=10090 GN=Try10 PE=1 SV=1	13016.4	9251.21	12174.9	11692.8	11395.4	13182.3	15906	6861.18	11533.8	11836.2	0.974454	0.888373
Q8R242	>sp|Q8R242|DIAC_MOUSE Di-N-acetylchitobiase OS=Mus musculus OX=10090 GN=Ctbs PE=1 SV=2	2052.78	2378.02	3057.52	1873.87	2147.48	2470.73	3080.08	1945.16	2340.55	2410.86	0.970834	0.851519
P63280	>sp|P63280|UBC9_MOUSE SUMO-conjugating enzyme UBC9 OS=Mus musculus OX=10090 GN=Ube2i PE=1 SV=1	5442.61	1834.25	1319.27	1411.2	NaN	NaN	NaN	2595.81	2501.83	2595.81	0.963798	#DIV/0!
Q9Z1A1	>tr|Q9Z1A1|Q9Z1A1_MOUSE TFG protein OS=Mus musculus OX=10090 GN=Tfg PE=1 SV=1	0.689636	2.15288	0.359859	1.23133	NaN	NaN	NaN	1.15106	1.10842	1.15106	0.962962	#DIV/0!
Q03401	>sp|Q03401|CRIS1_MOUSE Cysteine-rich secretory protein 1 OS=Mus musculus OX=10090 GN=Crisp1 PE=2 SV=1	NaN	NaN	NaN	NaN	NaN	NaN	NaN	NaN	#DIV/0!	#DIV/0!	#DIV/0!	#DIV/0!
Q9Z0M6	>sp|Q9Z0M6|AGRE5_MOUSE Adhesion G protein-coupled receptor E5 OS=Mus musculus OX=10090 GN=Adgre5 PE=1 SV=2	557.592	2113.19	1779.78	2517.64	1987.5	2288.21	2426.49	566.875	1742.05	1817.27	0.95861	0.904431
Q8QZR4	>sp|Q8QZR4|OAF_MOUSE Out at first protein homolog OS=Mus musculus OX=10090 GN=Oaf PE=2 SV=1	638.026	1126.31	1187.94	1320.37	1561.68	1175.74	1081.41	648.018	1068.16	1116.71	0.956524	0.846106
Q04857	>sp|Q04857|CO6A1_MOUSE Collagen alpha-1(VI) chain OS=Mus musculus OX=10090 GN=Col6a1 PE=1 SV=1	NaN	367.428	695.917	NaN	NaN	637.125	NaN	691.582	531.673	664.353	0.800286	0.50906
Q9JKF1	>sp|Q9JKF1|IQGA1_MOUSE Ras GTPase-activating-like protein IQGAP1 OS=Mus musculus OX=10090 GN=Iqgap1 PE=1 SV=2	3485.54	730.72	301.202	630.127	NaN	366.203	607.172	3066.03	1286.9	1346.47	0.955756	0.960117
Q05117	>sp|Q05117|PPA5_MOUSE Tartrate-resistant acid phosphatase type 5 OS=Mus musculus OX=10090 GN=Acp5 PE=1 SV=2	NaN	86.577	87.8511	144.842	NaN	NaN	153.117	129.104	106.423	141.111	0.754184	0.279855
Q60805	>sp|Q60805|MERTK_MOUSE Tyrosine-protein kinase Mer OS=Mus musculus OX=10090 GN=Mertk PE=1 SV=1	1131.02	1409.85	1640.52	2105.4	1520.92	2387.31	1584.19	1138.05	1571.7	1657.62	0.948166	0.805424
P15535	>sp|P15535|B4GT1_MOUSE Beta-1,4-galactosyltransferase 1 OS=Mus musculus OX=10090 GN=B4galt1 PE=1 SV=1	1363.55	3306.11	3003.87	3245.14	3281.78	3098.97	2520.87	2617.01	2729.67	2879.66	0.947914	0.77236
Q9D1H9	>sp|Q9D1H9|MFAP4_MOUSE Microfibril-associated glycoprotein 4 OS=Mus musculus OX=10090 GN=Mfap4 PE=1 SV=1	649.873	2575.73	2284.74	3443.87	3929.4	3132.33	1086.13	1305.82	2238.55	2363.42	0.947168	0.895082
Q8C166	>sp|Q8C166|CPNE1_MOUSE Copine-1 OS=Mus musculus OX=10090 GN=Cpne1 PE=1 SV=1	1339.3	336.116	517.148	525.227	NaN	NaN	127.268	1315.23	679.447	721.251	0.942039	0.936808
Q05D44	>sp|Q05D44|IF2P_MOUSE Eukaryotic translation initiation factor 5B OS=Mus musculus OX=10090 GN=Eif5b PE=1 SV=2	323.781	NaN	NaN	NaN	NaN	NaN	NaN	NaN	323.781	#DIV/0!	#DIV/0!	#DIV/0!
Q06138	>sp|Q06138|CAB39_MOUSE Calcium-binding protein 39 OS=Mus musculus OX=10090 GN=Cab39 PE=1 SV=2	920.944	NaN	123.608	483.165	NaN	NaN	NaN	1796.72	509.239	1796.72	0.283426	#DIV/0!
Q06185	>sp|Q06185|ATP5I_MOUSE ATP synthase subunit e, mitochondrial OS=Mus musculus OX=10090 GN=Atp5me PE=1 SV=2	1731.13	NaN	NaN	NaN	NaN	NaN	NaN	1022.67	1731.13	1022.67	1.69276	#DIV/0!
Q8VDM4	>sp|Q8VDM4|PSMD2_MOUSE 26S proteasome non-ATPase regulatory subunit 2 OS=Mus musculus OX=10090 GN=Psmd2 PE=1 SV=1	7408.58	773.074	671.455	569.292	NaN	NaN	NaN	2512.15	2355.6	2512.15	0.937683	#DIV/0!
P01872	>sp|P01872|IGHM_MOUSE Immunoglobulin heavy constant mu OS=Mus musculus OX=10090 GN=Ighm PE=1 SV=2	395473	1.30554e+06	1.22132e+06	843503	1.26326e+06	956774	1.28045e+06	518663	941461	1.00479e+06	0.936976	0.824818
P27612	>sp|P27612|PLAP_MOUSE Phospholipase A-2-activating protein OS=Mus musculus OX=10090 GN=Plaa PE=1 SV=4	2921.26	409.476	202.413	80.4372	NaN	NaN	NaN	971.401	903.396	971.401	0.929993	#DIV/0!
Q07076	>sp|Q07076|ANXA7_MOUSE Annexin A7 OS=Mus musculus OX=10090 GN=Anxa7 PE=1 SV=2	7190.59	698.149	NaN	280.306	NaN	NaN	NaN	5397.79	2723.02	5397.79	0.504469	#DIV/0!
Q07079	>sp|Q07079|IBP5_MOUSE Insulin-like growth factor-binding protein 5 OS=Mus musculus OX=10090 GN=Igfbp5 PE=1 SV=1	NaN	NaN	376.47	NaN	2160.99	1117.69	2253.69	682.551	376.47	1553.73	0.242301	#DIV/0!
Q07235	>sp|Q07235|GDN_MOUSE Glia-derived nexin OS=Mus musculus OX=10090 GN=Serpine2 PE=1 SV=2	2.39186	83.8064	NaN	150.252	366.526	1667.51	468.637	5571.73	78.8169	2018.6	0.0390453	0.237112
Q9JHH6	>sp|Q9JHH6|CBPB2_MOUSE Carboxypeptidase B2 OS=Mus musculus OX=10090 GN=Cpb2 PE=1 SV=1	140569	148511	160745	158623	219062	182753	161707	94987.1	152112	164627	0.923979	0.653162
P84091	>sp|P84091|AP2M1_MOUSE AP-2 complex subunit mu OS=Mus musculus OX=10090 GN=Ap2m1 PE=1 SV=1	9863.91	537.509	860.501	868.663	NaN	NaN	NaN	3285.79	3032.64	3285.79	0.922957	#DIV/0!
P38647	>sp|P38647|GRP75_MOUSE Stress-70 protein, mitochondrial OS=Mus musculus OX=10090 GN=Hspa9 PE=1 SV=3	545.706	354.289	91.3561	135.232	126.703	146.52	180.164	768.599	281.646	305.496	0.921928	0.902728
Q08093	>sp|Q08093|CNN2_MOUSE Calponin-2 OS=Mus musculus OX=10090 GN=Cnn2 PE=1 SV=1	NaN	NaN	NaN	NaN	NaN	592.397	255.971	4683.88	#DIV/0!	1844.08	#DIV/0!	#DIV/0!
Q08189	>sp|Q08189|TGM3_MOUSE Protein-glutamine gamma-glutamyltransferase E OS=Mus musculus OX=10090 GN=Tgm3 PE=1 SV=2	71.9718	112.887	NaN	232.241	253.607	NaN	NaN	7839.22	139.033	4046.41	0.0343596	0.260942
P04945	>sp|P04945|KV6AB_MOUSE Ig kappa chain V-VI region NQ2-6.1 OS=Mus musculus OX=10090 PE=2 SV=1	1899.08	33682.9	24188.4	6758.6	16585.4	15443.9	33246.1	6922.07	16632.2	18049.4	0.921486	0.883222
Q08731	>sp|Q08731|LIT2_MOUSE Lithostathine-2 OS=Mus musculus OX=10090 GN=Reg2 PE=1 SV=1	NaN	630.503	NaN	NaN	NaN	NaN	NaN	NaN	630.503	#DIV/0!	#DIV/0!	#DIV/0!
P62874	>sp|P62874|GBB1_MOUSE Guanine nucleotide-binding protein G(I)/G(S)/G(T) subunit beta-1 OS=Mus musculus OX=10090 GN=Gnb1 PE=1 SV=3	2063.26	531.528	784.372	815.493	NaN	773.323	NaN	1507.12	1048.66	1140.22	0.919701	0.87869
Q08857	>sp|Q08857|CD36_MOUSE Platelet glycoprotein 4 OS=Mus musculus OX=10090 GN=Cd36 PE=1 SV=2	6599.19	NaN	NaN	NaN	NaN	NaN	NaN	6594.68	6599.19	6594.68	1.00068	#DIV/0!
Q91Y47	>sp|Q91Y47|FA11_MOUSE Coagulation factor XI OS=Mus musculus OX=10090 GN=F11 PE=2 SV=2	540.537	5418.05	3998.19	6267.71	5949	4368.89	5702.08	1629.95	4056.12	4412.48	0.919238	0.83156
Q09014	>sp|Q09014|NCF1_MOUSE Neutrophil cytosol factor 1 OS=Mus musculus OX=10090 GN=Ncf1 PE=1 SV=3	418.653	NaN	NaN	NaN	NaN	NaN	NaN	NaN	418.653	#DIV/0!	#DIV/0!	#DIV/0!
Q09199	>sp|Q09199|B4GN2_MOUSE Beta-1,4 N-acetylgalactosaminyltransferase 2 OS=Mus musculus OX=10090 GN=B4galnt2 PE=2 SV=1	NaN	NaN	NaN	NaN	NaN	NaN	NaN	1316.03	#DIV/0!	1316.03	#DIV/0!	#DIV/0!
Q9DCL9	>sp|Q9DCL9|PUR6_MOUSE Multifunctional protein ADE2 OS=Mus musculus OX=10090 GN=Paics PE=1 SV=4	4985.87	963.079	600.139	358.548	NaN	NaN	NaN	1884.88	1726.91	1884.88	0.916192	#DIV/0!
Q0GNC1	>sp|Q0GNC1|INF2_MOUSE Inverted formin-2 OS=Mus musculus OX=10090 GN=Inf2 PE=1 SV=1	NaN	NaN	NaN	NaN	NaN	NaN	NaN	565.247	#DIV/0!	565.247	#DIV/0!	#DIV/0!
O70251	>sp|O70251|EF1B_MOUSE Elongation factor 1-beta OS=Mus musculus OX=10090 GN=Eef1b PE=1 SV=5	13170.9	2671.23	648.799	883.138	NaN	NaN	NaN	4753.89	4343.51	4753.89	0.913674	#DIV/0!
Q11136	>sp|Q11136|PEPD_MOUSE Xaa-Pro dipeptidase OS=Mus musculus OX=10090 GN=Pepd PE=1 SV=3	6023.76	4816.26	4413.06	4866.76	5890.19	6035.72	5978.09	4159.57	5029.96	5515.89	0.911903	0.42694
P60766	>sp|P60766|CDC42_MOUSE Cell division control protein 42 homolog OS=Mus musculus OX=10090 GN=Cdc42 PE=1 SV=2	9285.03	2671.11	1662.34	1550.97	1921.78	1865.05	2439.25	10440.5	3792.36	4166.64	0.910173	0.897812
Q1ERP8	>sp|Q1ERP8|CLM9_MOUSE CMRF35-like molecule 9 OS=Mus musculus OX=10090 GN=Cd300lg PE=1 SV=1	NaN	1747.92	1550.55	1558.54	NaN	NaN	1183.11	544.936	1619	864.023	1.87379	0.0578496
Q1XH17	>sp|Q1XH17|TRI72_MOUSE Tripartite motif-containing protein 72 OS=Mus musculus OX=10090 GN=Trim72 PE=1 SV=1	NaN	291.297	265.443	424.155	NaN	NaN	NaN	NaN	326.965	#DIV/0!	#DIV/0!	#DIV/0!
Q2QI47	>sp|Q2QI47|USH2A_MOUSE Usherin OS=Mus musculus OX=10090 GN=Ush2A PE=1 SV=2	1808.24	690.491	NaN	287.924	NaN	NaN	NaN	488.787	928.886	488.787	1.90039	#DIV/0!
Q2VLH6	>sp|Q2VLH6|C163A_MOUSE Scavenger receptor cysteine-rich type 1 protein M130 OS=Mus musculus OX=10090 GN=Cd163 PE=1 SV=2	NaN	1290.33	NaN	NaN	NaN	NaN	NaN	NaN	1290.33	#DIV/0!	#DIV/0!	#DIV/0!
Q3SXB8	>sp|Q3SXB8|COL11_MOUSE Collectin-11 OS=Mus musculus OX=10090 GN=Colec11 PE=2 SV=2	NaN	NaN	893.316	544.71	NaN	6684.97	NaN	3173.09	719.013	4929.03	0.145873	0.139767
P18760	>sp|P18760|COF1_MOUSE Cofilin-1 OS=Mus musculus OX=10090 GN=Cfl1 PE=1 SV=3	35306.7	6476.64	4929.39	4158.27	3305.75	10039.2	6962.74	35927.7	12717.7	14058.8	0.904608	0.903283
Q3TBD2	>sp|Q3TBD2|HMHA1_MOUSE Rho GTPase-activating protein 45 OS=Mus musculus OX=10090 GN=Arhgap45 PE=1 SV=2	NaN	NaN	NaN	NaN	NaN	NaN	NaN	1027.08	#DIV/0!	1027.08	#DIV/0!	#DIV/0!
Q3TCN2	>sp|Q3TCN2|PLBL2_MOUSE Putative phospholipase B-like 2 OS=Mus musculus OX=10090 GN=Plbd2 PE=1 SV=2	NaN	NaN	NaN	NaN	NaN	NaN	NaN	223.635	#DIV/0!	223.635	#DIV/0!	#DIV/0!
Q3TDQ1	>sp|Q3TDQ1|STT3B_MOUSE Dolichyl-diphosphooligosaccharide--protein glycosyltransferase subunit STT3B OS=Mus musculus OX=10090 GN=Stt3b PE=1 SV=2	NaN	NaN	NaN	NaN	NaN	NaN	NaN	1368.83	#DIV/0!	1368.83	#DIV/0!	#DIV/0!
Q8CG72	>sp|Q8CG72|ADPRS_MOUSE ADP-ribosylhydrolase ARH3 OS=Mus musculus OX=10090 GN=Adprs PE=1 SV=1	1180.32	1392.96	1167.77	886.605	NaN	NaN	NaN	1279.53	1156.91	1279.53	0.90417	#DIV/0!
Q3THK7	>sp|Q3THK7|GUAA_MOUSE GMP synthase [glutamine-hydrolyzing] OS=Mus musculus OX=10090 GN=Gmps PE=1 SV=2	1132.24	279.725	NaN	NaN	NaN	NaN	NaN	978.286	705.985	978.286	0.721655	#DIV/0!
A0A0B4J1H7	>tr|A0A0B4J1H7|A0A0B4J1H7_MOUSE Immunoglobulin kappa variable 1-135 (Fragment) OS=Mus musculus OX=10090 GN=Igkv1-135 PE=4 SV=1	46857.2	97305.4	102221	116731	163368	86015.8	102380	53039.5	90778.7	101201	0.897016	0.71946
Q3TCH7	>sp|Q3TCH7|CUL4A_MOUSE Cullin-4A OS=Mus musculus OX=10090 GN=Cul4a PE=1 SV=1	890.911	NaN	NaN	NaN	NaN	NaN	NaN	NaN	890.911	#DIV/0!	#DIV/0!	#DIV/0!
Q3TIW9;Q8BTJ4	>sp|Q3TIW9|ENPP7_MOUSE Ectonucleotide pyrophosphatase/phosphodiesterase family member 7 OS=Mus musculus OX=10090 GN=Enpp7 PE=1 SV=1;>sp|Q8BTJ4|ENPP4_MOUSE Bis(5'-adenosyl)-triphosphatase enpp4 OS=Mus musculus OX=10090 GN=Enpp4 PE=1 SV=1	NaN	NaN	NaN	NaN	NaN	NaN	NaN	NaN	#DIV/0!	#DIV/0!	#DIV/0!	#DIV/0!
Q3TL44	>sp|Q3TL44|NLRX1_MOUSE NLR family member X1 OS=Mus musculus OX=10090 GN=Nlrx1 PE=1 SV=1	5464.51	316.753	NaN	NaN	NaN	NaN	NaN	NaN	2890.63	#DIV/0!	#DIV/0!	#DIV/0!
A0A0G2JE99;P01843	>tr|A0A0G2JE99|A0A0G2JE99_MOUSE Immunoglobulin lambda constant 1 (Fragment) OS=Mus musculus OX=10090 GN=Iglc1 PE=4 SV=1;>sp|P01843|LAC1_MOUSE Ig lambda-1 chain C region OS=Mus musculus OX=10090 PE=1 SV=1	8790.69	20139.7	13776.7	11380.3	14406.6	14709.4	19007.9	12499.8	13521.8	15156	0.892179	0.579568
P51910	>sp|P51910|APOD_MOUSE Apolipoprotein D OS=Mus musculus OX=10090 GN=Apod PE=1 SV=1	142430	188113	222066	193249	240550	237728	243499	122915	186465	211173	0.882995	0.491538
Q3TVC7	>sp|Q3TVC7|CCDB1_MOUSE Cyclin-D1-binding protein 1 OS=Mus musculus OX=10090 GN=Ccndbp1 PE=1 SV=1	389.314	NaN	NaN	NaN	NaN	NaN	NaN	NaN	389.314	#DIV/0!	#DIV/0!	#DIV/0!
P28843	>sp|P28843|DPP4_MOUSE Dipeptidyl peptidase 4 OS=Mus musculus OX=10090 GN=Dpp4 PE=1 SV=3	383.849	2368.91	3108.02	2974.14	3288.06	2449.68	2948.29	1353.89	2208.73	2509.98	0.87998	0.704673
Q9ES30	>sp|Q9ES30|C1QT3_MOUSE Complement C1q tumor necrosis factor-related protein 3 OS=Mus musculus OX=10090 GN=C1qtnf3 PE=2 SV=1	6122.47	11135.2	12525.4	17934.5	15471.2	15670.8	16369.4	6902.33	11929.4	13603.5	0.876937	0.630568
Q3TZ89	>sp|Q3TZ89|SC31B_MOUSE Protein transport protein Sec31B OS=Mus musculus OX=10090 GN=Sec31b PE=1 SV=2	97.3158	NaN	NaN	NaN	NaN	556.396	NaN	NaN	97.3158	556.396	0.174904	#DIV/0!
Q91V76	>sp|Q91V76|CK054_MOUSE Ester hydrolase C11orf54 homolog OS=Mus musculus OX=10090 PE=1 SV=1	652.813	1196.29	546.343	580.152	NaN	NaN	NaN	851.484	743.901	851.484	0.873651	#DIV/0!
P61979	>sp|P61979|HNRPK_MOUSE Heterogeneous nuclear ribonucleoprotein K OS=Mus musculus OX=10090 GN=Hnrnpk PE=1 SV=1	5104.74	1780.94	1004.43	1192.37	NaN	831.479	333.424	6641.67	2270.62	2602.19	0.87258	0.877193
Q3U0D9	>sp|Q3U0D9|HACE1_MOUSE E3 ubiquitin-protein ligase HACE1 OS=Mus musculus OX=10090 GN=Hace1 PE=1 SV=1	1371.34	NaN	NaN	NaN	NaN	NaN	NaN	NaN	1371.34	#DIV/0!	#DIV/0!	#DIV/0!
A0A075B674	>tr|A0A075B674|A0A075B674_MOUSE Immunoglobulin heavy variable 1-78 OS=Mus musculus OX=10090 GN=Ighv1-78 PE=1 SV=1	4769.35	6193.68	8446.92	4823.96	6513.28	2101.6	13274.2	5951.35	6058.48	6960.11	0.870456	0.72829
Q3U145	>sp|Q3U145|TMM64_MOUSE Transmembrane protein 64 OS=Mus musculus OX=10090 GN=Tmem64 PE=1 SV=1	NaN	NaN	54.6432	NaN	NaN	NaN	NaN	NaN	54.6432	#DIV/0!	#DIV/0!	#DIV/0!
P01654	>sp|P01654|KV3A1_MOUSE Ig kappa chain V-III region PC 2880/PC 1229 OS=Mus musculus OX=10090 PE=1 SV=1	20260.1	62935.6	25267.5	18583.4	43433.2	39195.6	39110.7	24561.1	31761.6	36575.2	0.868393	0.684244
Q3U2S4	>sp|Q3U2S4|OTUD5_MOUSE OTU domain-containing protein 5 OS=Mus musculus OX=10090 GN=Otud5 PE=1 SV=2	498.413	NaN	NaN	NaN	NaN	NaN	NaN	NaN	498.413	#DIV/0!	#DIV/0!	#DIV/0!
P01665;P01666	>sp|P01665|KV3AD_MOUSE Ig kappa chain V-III region PC 7043 OS=Mus musculus OX=10090 PE=1 SV=1;>sp|P01666|KV3AE_MOUSE Ig kappa chain V-III region PC 7183 OS=Mus musculus OX=10090 PE=1 SV=1	2196.12	14105	12302.3	4556.44	16612.3	8895.67	5750.12	7039.43	8289.97	9574.38	0.865849	0.745996
Q3U7R1	>sp|Q3U7R1|ESYT1_MOUSE Extended synaptotagmin-1 OS=Mus musculus OX=10090 GN=Esyt1 PE=1 SV=2	649.872	NaN	NaN	NaN	NaN	NaN	NaN	729.764	649.872	729.764	0.890524	#DIV/0!
Q3UBZ5	>sp|Q3UBZ5|MI4GD_MOUSE MIF4G domain-containing protein OS=Mus musculus OX=10090 GN=Mif4gd PE=1 SV=1	NaN	0.764483	NaN	NaN	NaN	NaN	NaN	NaN	0.764483	#DIV/0!	#DIV/0!	#DIV/0!
Q80YX1	>sp|Q80YX1|TENA_MOUSE Tenascin OS=Mus musculus OX=10090 GN=Tnc PE=1 SV=1	3263.39	2380.8	2041.23	2850.56	2900.56	3380.76	4155.42	1830.28	2633.99	3066.76	0.858886	0.465316
Q3UDK1	>sp|Q3UDK1|TRAD1_MOUSE TRAF-type zinc finger domain-containing protein 1 OS=Mus musculus OX=10090 GN=Trafd1 PE=1 SV=1	746.086	NaN	NaN	NaN	NaN	NaN	NaN	NaN	746.086	#DIV/0!	#DIV/0!	#DIV/0!
Q3UGC7;Q66JS6	>sp|Q3UGC7|EI3JA_MOUSE Eukaryotic translation initiation factor 3 subunit J-A OS=Mus musculus OX=10090 GN=Eif3j1 PE=2 SV=1;>sp|Q66JS6|EI3JB_MOUSE Eukaryotic translation initiation factor 3 subunit J-B OS=Mus musculus OX=10090 GN=Eif3j2 PE=1 SV=1	31242.2	4104.98	1135.51	NaN	NaN	NaN	NaN	1957.71	12160.9	1957.71	6.21182	#DIV/0!
A0A087WPN7	>tr|A0A087WPN7|A0A087WPN7_MOUSE Immunoglobulin heavy variable 13-2 OS=Mus musculus OX=10090 GN=Ighv13-2 PE=4 SV=2	1463.22	457.363	1304.25	6191.23	3760.92	3220.28	3276.73	730.35	2354.02	2747.07	0.856918	0.797692
Q3UHX2	>sp|Q3UHX2|HAP28_MOUSE 28 kDa heat- and acid-stable phosphoprotein OS=Mus musculus OX=10090 GN=Pdap1 PE=1 SV=1	2460.96	NaN	NaN	NaN	NaN	NaN	NaN	NaN	2460.96	#DIV/0!	#DIV/0!	#DIV/0!
Q3UIJ9	>sp|Q3UIJ9|MYZAP_MOUSE Myocardial zonula adherens protein OS=Mus musculus OX=10090 GN=Myzap PE=1 SV=1	NaN	NaN	NaN	NaN	NaN	NaN	NaN	509.947	#DIV/0!	509.947	#DIV/0!	#DIV/0!
Q3UM18	>sp|Q3UM18|LSG1_MOUSE Large subunit GTPase 1 homolog OS=Mus musculus OX=10090 GN=Lsg1 PE=1 SV=2	NaN	NaN	220.438	197.493	NaN	NaN	NaN	50.8802	208.965	50.8802	4.10701	#DIV/0!
Q9QYB1	>sp|Q9QYB1|CLIC4_MOUSE Chloride intracellular channel protein 4 OS=Mus musculus OX=10090 GN=Clic4 PE=1 SV=3	1846.27	538.726	461.654	771.304	NaN	NaN	446.059	1668.34	904.488	1057.2	0.855551	0.814516
Q8C196	>sp|Q8C196|CPSM_MOUSE Carbamoyl-phosphate synthase [ammonia], mitochondrial OS=Mus musculus OX=10090 GN=Cps1 PE=1 SV=2	601.869	2268.51	1434.42	612.132	NaN	NaN	2096.53	777.194	1229.23	1436.86	0.855496	0.787462
Q3UQ28	>sp|Q3UQ28|PXDN_MOUSE Peroxidasin homolog OS=Mus musculus OX=10090 GN=Pxdn PE=1 SV=2	NaN	161.351	NaN	298.934	NaN	NaN	NaN	NaN	230.143	#DIV/0!	#DIV/0!	#DIV/0!
Q3USJ8	>sp|Q3USJ8|FCSD2_MOUSE F-BAR and double SH3 domains protein 2 OS=Mus musculus OX=10090 GN=Fchsd2 PE=1 SV=2	748.695	106.041	11.5256	NaN	957.151	NaN	NaN	1221.17	288.754	1089.16	0.265116	0.0844569
Q3UU35	>sp|Q3UU35|OVOS_MOUSE Ovostatin homolog OS=Mus musculus OX=10090 GN=Ovos PE=2 SV=2	130.463	NaN	NaN	NaN	NaN	NaN	NaN	NaN	130.463	#DIV/0!	#DIV/0!	#DIV/0!
Q3UV17	>sp|Q3UV17|K22O_MOUSE Keratin, type II cytoskeletal 2 oral OS=Mus musculus OX=10090 GN=Krt76 PE=1 SV=1	NaN	NaN	NaN	99.5161	NaN	NaN	NaN	5471.28	99.5161	5471.28	0.0181888	#DIV/0!
Q3UW53	>sp|Q3UW53|NIBA1_MOUSE Protein Niban 1 OS=Mus musculus OX=10090 GN=Niban1 PE=1 SV=2	NaN	NaN	NaN	NaN	NaN	NaN	NaN	NaN	#DIV/0!	#DIV/0!	#DIV/0!	#DIV/0!
Q3UWW6	>sp|Q3UWW6|GA2L3_MOUSE GAS2-like protein 3 OS=Mus musculus OX=10090 GN=Gas2l3 PE=1 SV=1	NaN	987.299	258.655	1314.22	NaN	NaN	1641.57	2929.43	853.392	2285.5	0.373394	0.10638
Q9QUN9	>sp|Q9QUN9|DKK3_MOUSE Dickkopf-related protein 3 OS=Mus musculus OX=10090 GN=Dkk3 PE=2 SV=1	1207.06	1833.01	2059.94	2010.21	2348.23	2324.42	2263.33	1473.65	1777.55	2102.41	0.845485	0.301975
Q3V0K9	>sp|Q3V0K9|PLSI_MOUSE Plastin-1 OS=Mus musculus OX=10090 GN=Pls1 PE=1 SV=1	NaN	NaN	NaN	NaN	NaN	1178.59	733.226	2550.42	#DIV/0!	1487.41	#DIV/0!	#DIV/0!
Q3V188	>sp|Q3V188|ENDOU_MOUSE Uridylate-specific endoribonuclease OS=Mus musculus OX=10090 GN=Endou PE=2 SV=1	NaN	NaN	NaN	NaN	NaN	NaN	NaN	3113.42	#DIV/0!	3113.42	#DIV/0!	#DIV/0!
Q9QWK4	>sp|Q9QWK4|CD5L_MOUSE CD5 antigen-like OS=Mus musculus OX=10090 GN=Cd5l PE=1 SV=3	21491.6	55674.9	56505.2	36825.8	71811.6	46284.6	60719.6	23026.1	42624.4	50460.5	0.844708	0.581677
Q3V3Q7;Q8K212	>sp|Q3V3Q7|PACS2_MOUSE Phosphofurin acidic cluster sorting protein 2 OS=Mus musculus OX=10090 GN=Pacs2 PE=1 SV=2;>sp|Q8K212|PACS1_MOUSE Phosphofurin acidic cluster sorting protein 1 OS=Mus musculus OX=10090 GN=Pacs1 PE=1 SV=2	543.963	NaN	NaN	NaN	NaN	NaN	NaN	NaN	543.963	#DIV/0!	#DIV/0!	#DIV/0!
Cont_Q5D862	>sp|Cont_Q5D862|FILA2_HUMAN Filaggrin-2 OS=Homo sapiens OX=9606 GN=FLG2 PE=1 SV=1	236.052	1857.4	246.986	2209.88	1087.78	859.04	528.756	2928.84	1137.58	1351.1	0.841963	0.785458
Q4U2R1	>sp|Q4U2R1|HERC2_MOUSE E3 ubiquitin-protein ligase HERC2 OS=Mus musculus OX=10090 GN=Herc2 PE=1 SV=3	1903.56	354.353	NaN	NaN	NaN	NaN	NaN	900.801	1128.96	900.801	1.25328	#DIV/0!
Q4VAC9	>sp|Q4VAC9|PKHG3_MOUSE Pleckstrin homology domain-containing family G member 3 OS=Mus musculus OX=10090 GN=Plekhg3 PE=1 SV=2	NaN	3075.35	2174.51	3261.59	NaN	NaN	NaN	NaN	2837.15	#DIV/0!	#DIV/0!	#DIV/0!
Q4VBE8	>sp|Q4VBE8|WDR18_MOUSE WD repeat-containing protein 18 OS=Mus musculus OX=10090 GN=Wdr18 PE=1 SV=1	NaN	NaN	NaN	NaN	NaN	NaN	NaN	449.322	#DIV/0!	449.322	#DIV/0!	#DIV/0!
Q501J6	>sp|Q501J6|DDX17_MOUSE Probable ATP-dependent RNA helicase DDX17 OS=Mus musculus OX=10090 GN=Ddx17 PE=1 SV=1	NaN	1693.83	NaN	NaN	NaN	NaN	NaN	2593.27	1693.83	2593.27	0.653162	#DIV/0!
Q505F5	>sp|Q505F5|LRC47_MOUSE Leucine-rich repeat-containing protein 47 OS=Mus musculus OX=10090 GN=Lrrc47 PE=1 SV=1	1175.55	161.322	61.2927	NaN	NaN	NaN	NaN	133.608	466.055	133.608	3.48821	#DIV/0!
Q52KG3	>tr|Q52KG3|Q52KG3_MOUSE MAGE family member E2 OS=Mus musculus OX=10090 GN=Magee2 PE=1 SV=1	NaN	NaN	NaN	NaN	NaN	NaN	NaN	2186.87	#DIV/0!	2186.87	#DIV/0!	#DIV/0!
Q52KP5	>sp|Q52KP5|NXPE4_MOUSE NXPE family member 4 OS=Mus musculus OX=10090 GN=Nxpe4 PE=2 SV=1	2186.15	NaN	NaN	168.291	NaN	NaN	NaN	NaN	1177.22	#DIV/0!	#DIV/0!	#DIV/0!
Q56A04	>sp|Q56A04|EME2_MOUSE Probable crossover junction endonuclease EME2 OS=Mus musculus OX=10090 GN=Eme2 PE=2 SV=2	100216	23744.9	NaN	18959.8	16046.2	17268.7	15202.5	5486.53	47640.3	13501	3.52865	0.185624
Q571I9	>sp|Q571I9|A16A1_MOUSE Aldehyde dehydrogenase family 16 member A1 OS=Mus musculus OX=10090 GN=Aldh16a1 PE=1 SV=2	3538.39	742.705	NaN	NaN	NaN	NaN	NaN	2724.54	2140.55	2724.54	0.785655	#DIV/0!
Q5BKQ4	>sp|Q5BKQ4|LIPR1_MOUSE Inactive pancreatic lipase-related protein 1 OS=Mus musculus OX=10090 GN=Pnliprp1 PE=1 SV=2	NaN	1159.03	NaN	1867.32	NaN	NaN	NaN	NaN	1513.17	#DIV/0!	#DIV/0!	#DIV/0!
Q5DTT8	>sp|Q5DTT8|PNMA5_MOUSE Paraneoplastic antigen-like protein 5 OS=Mus musculus OX=10090 GN=Pnma5 PE=1 SV=2	NaN	NaN	825.067	NaN	2258.29	NaN	2445.72	919.331	825.067	1874.45	0.440165	#DIV/0!
Q5EG47	>sp|Q5EG47|AAPK1_MOUSE 5'-AMP-activated protein kinase catalytic subunit alpha-1 OS=Mus musculus OX=10090 GN=Prkaa1 PE=1 SV=2	4114.59	NaN	NaN	NaN	NaN	NaN	NaN	534.65	4114.59	534.65	7.69585	#DIV/0!
Q5FW60	>sp|Q5FW60|MUP20_MOUSE Major urinary protein 20 OS=Mus musculus OX=10090 GN=Mup20 PE=1 SV=1	NaN	NaN	NaN	NaN	NaN	NaN	NaN	NaN	#DIV/0!	#DIV/0!	#DIV/0!	#DIV/0!
Q3U0V1	>sp|Q3U0V1|FUBP2_MOUSE Far upstream element-binding protein 2 OS=Mus musculus OX=10090 GN=Khsrp PE=1 SV=2	216.938	674.875	266.79	278.856	NaN	NaN	NaN	427.166	359.365	427.166	0.841276	#DIV/0!
Q5H8C4	>sp|Q5H8C4|VP13A_MOUSE Vacuolar protein sorting-associated protein 13A OS=Mus musculus OX=10090 GN=Vps13a PE=1 SV=1	1561.39	NaN	NaN	NaN	NaN	NaN	NaN	709.599	1561.39	709.599	2.20038	#DIV/0!
Q5I1X5	>sp|Q5I1X5|IASPP_MOUSE RelA-associated inhibitor OS=Mus musculus OX=10090 GN=Ppp1r13l PE=1 SV=1	NaN	NaN	NaN	NaN	NaN	NaN	NaN	1799.29	#DIV/0!	1799.29	#DIV/0!	#DIV/0!
Q5I2A0	>sp|Q5I2A0|SPA3G_MOUSE Serine protease inhibitor A3G OS=Mus musculus OX=10090 GN=Serpina3g PE=1 SV=2	NaN	NaN	NaN	394.667	NaN	2522.84	1625.29	843.614	394.667	1663.91	0.237192	#DIV/0!
Q5M9N4	>sp|Q5M9N4|PIGH_MOUSE Phosphatidylinositol N-acetylglucosaminyltransferase subunit H OS=Mus musculus OX=10090 GN=Pigh PE=2 SV=1	NaN	250.27	NaN	836.933	1948.9	NaN	NaN	2100.13	543.601	2024.52	0.268509	0.0393854
Q9CZN8	>sp|Q9CZN8|GATA_MOUSE Glutamyl-tRNA(Gln) amidotransferase subunit A, mitochondrial OS=Mus musculus OX=10090 GN=Qrsl1 PE=1 SV=1	4526.08	4624.76	3746.57	6367.81	6881.49	NaN	6659.26	3657.22	4816.31	5732.66	0.840153	0.438327
Q5SRX1	>sp|Q5SRX1|TM1L2_MOUSE TOM1-like protein 2 OS=Mus musculus OX=10090 GN=Tom1l2 PE=1 SV=1	NaN	NaN	NaN	NaN	NaN	NaN	NaN	395.706	#DIV/0!	395.706	#DIV/0!	#DIV/0!
Q9R0Q6	>sp|Q9R0Q6|ARC1A_MOUSE Actin-related protein 2/3 complex subunit 1A OS=Mus musculus OX=10090 GN=Arpc1a PE=1 SV=1	4153.5	507.53	379.031	617.142	NaN	1155.58	550.691	3363.52	1414.3	1689.93	0.836897	0.840086
Q5SWY7	>sp|Q5SWY7|FA83G_MOUSE Protein FAM83G OS=Mus musculus OX=10090 GN=Fam83g PE=1 SV=1	NaN	NaN	NaN	NaN	NaN	NaN	NaN	2783.88	#DIV/0!	2783.88	#DIV/0!	#DIV/0!
Q91X79	>sp|Q91X79|CELA1_MOUSE Chymotrypsin-like elastase family member 1 OS=Mus musculus OX=10090 GN=Cela1 PE=1 SV=1	1251.51	2794.21	2695.69	4313.46	3718.48	4971.11	2824.63	1774.46	2763.72	3322.17	0.831901	0.567129
Q5XPI3	>sp|Q5XPI3|RN123_MOUSE E3 ubiquitin-protein ligase RNF123 OS=Mus musculus OX=10090 GN=Rnf123 PE=1 SV=1	8344.5	3720.02	6135.1	NaN	NaN	NaN	406.216	NaN	6066.54	406.216	14.9343	#DIV/0!
Q5Y4Y6;Q9EST1	>sp|Q5Y4Y6|GSDA3_MOUSE Gasdermin-A3 OS=Mus musculus OX=10090 GN=Gsdma3 PE=1 SV=1;>sp|Q9EST1|GSDMA_MOUSE Gasdermin-A OS=Mus musculus OX=10090 GN=Gsdma PE=2 SV=1	NaN	NaN	NaN	NaN	NaN	NaN	NaN	3769.72	#DIV/0!	3769.72	#DIV/0!	#DIV/0!
Q91WQ3	>sp|Q91WQ3|SYYC_MOUSE Tyrosine--tRNA ligase, cytoplasmic OS=Mus musculus OX=10090 GN=Yars1 PE=1 SV=3	4757.23	503.053	288.029	439.916	NaN	102.432	NaN	3508.58	1497.06	1805.5	0.829163	0.881158
E9PWQ3	>tr|E9PWQ3|E9PWQ3_MOUSE Collagen, type VI, alpha 3 OS=Mus musculus OX=10090 GN=Col6a3 PE=1 SV=2	300.201	696.595	470.491	742.005	822.242	503.904	851.819	490.608	552.323	667.143	0.827893	0.450556
Q60598	>sp|Q60598|SRC8_MOUSE Src substrate cortactin OS=Mus musculus OX=10090 GN=Cttn PE=1 SV=2	1182.53	NaN	NaN	NaN	NaN	NaN	NaN	2014.17	1182.53	2014.17	0.587105	#DIV/0!
Cont_P35527	>sp|Cont_P35527|K1C9_HUMAN Keratin, type I cytoskeletal 9 OS=Homo sapiens OX=9606 GN=KRT9 PE=1 SV=3	437207	299466	254638	2.04892e+06	370755	386723	276738	2661572	760058	923947	0.822621	0.828106
Q60631	>sp|Q60631|GRB2_MOUSE Growth factor receptor-bound protein 2 OS=Mus musculus OX=10090 GN=Grb2 PE=1 SV=1	680.29	NaN	NaN	NaN	NaN	NaN	NaN	571.531	680.29	571.531	1.19029	#DIV/0!
P09803	>sp|P09803|CADH1_MOUSE Cadherin-1 OS=Mus musculus OX=10090 GN=Cdh1 PE=1 SV=1	2123.8	2503.29	2656.86	2976.84	2744.33	3467.27	4251.25	2014.69	2565.2	3119.38	0.822341	0.320222
Q01279	>sp|Q01279|EGFR_MOUSE Epidermal growth factor receptor OS=Mus musculus OX=10090 GN=Egfr PE=1 SV=1	59472.6	138098	117043	140747	149462	176154	168348	60663.8	113840	138657	0.821021	0.475564
Q60676	>sp|Q60676|PPP5_MOUSE Serine/threonine-protein phosphatase 5 OS=Mus musculus OX=10090 GN=Ppp5c PE=1 SV=3	357.555	NaN	NaN	NaN	NaN	NaN	NaN	NaN	357.555	#DIV/0!	#DIV/0!	#DIV/0!
Cont_P60712;P60710;P63260	>sp|Cont_P60712|ACTB_BOVIN Actin, cytoplasmic 1 OS=Bos taurus OX=9913 GN=ACTB PE=1 SV=1;>sp|P60710|ACTB_MOUSE Actin, cytoplasmic 1 OS=Mus musculus OX=10090 GN=Actb PE=1 SV=1;>sp|P63260|ACTG_MOUSE Actin, cytoplasmic 2 OS=Mus musculus OX=10090 GN=Actg1 PE=1 SV=1	367145	183342	210915	221211	106589	234905	159545	696462	245653	299375	0.820553	0.716564
Q60696	>sp|Q60696|PMEL_MOUSE Melanocyte protein PMEL OS=Mus musculus OX=10090 GN=Pmel PE=1 SV=1	NaN	NaN	NaN	NaN	NaN	NaN	NaN	NaN	#DIV/0!	#DIV/0!	#DIV/0!	#DIV/0!
Q3V1L4	>sp|Q3V1L4|5NTC_MOUSE Cytosolic purine 5'-nucleotidase OS=Mus musculus OX=10090 GN=Nt5c2 PE=1 SV=2	8420.78	825.552	268.545	258.683	NaN	NaN	NaN	2980.79	2443.39	2980.79	0.819713	#DIV/0!
Q60737	>sp|Q60737|CSK21_MOUSE Casein kinase II subunit alpha OS=Mus musculus OX=10090 GN=Csnk2a1 PE=1 SV=2	1	NaN	NaN	NaN	NaN	NaN	NaN	NaN	1	#DIV/0!	#DIV/0!	#DIV/0!
P21460	>sp|P21460|CYTC_MOUSE Cystatin-C OS=Mus musculus OX=10090 GN=Cst3 PE=1 SV=2	8898.35	5746.25	6643.32	8669.15	11697.4	6335.19	10410.1	8341.74	7489.27	9196.12	0.814394	0.270863
Q60766	>sp|Q60766|IRGM1_MOUSE Immunity-related GTPase family M protein 1 OS=Mus musculus OX=10090 GN=Irgm1 PE=1 SV=1	871.704	NaN	NaN	NaN	NaN	NaN	NaN	NaN	871.704	#DIV/0!	#DIV/0!	#DIV/0!
Q60770	>sp|Q60770|STXB3_MOUSE Syntaxin-binding protein 3 OS=Mus musculus OX=10090 GN=Stxbp3 PE=1 SV=1	NaN	NaN	NaN	NaN	NaN	NaN	NaN	586.363	#DIV/0!	586.363	#DIV/0!	#DIV/0!
Q60787	>sp|Q60787|LCP2_MOUSE Lymphocyte cytosolic protein 2 OS=Mus musculus OX=10090 GN=Lcp2 PE=1 SV=2	NaN	NaN	NaN	NaN	NaN	NaN	NaN	1419.49	#DIV/0!	1419.49	#DIV/0!	#DIV/0!
Q60790	>sp|Q60790|RASA3_MOUSE Ras GTPase-activating protein 3 OS=Mus musculus OX=10090 GN=Rasa3 PE=1 SV=2	NaN	NaN	NaN	NaN	NaN	1342.3	NaN	3858.02	#DIV/0!	2600.16	#DIV/0!	#DIV/0!
Q9CVB6	>sp|Q9CVB6|ARPC2_MOUSE Actin-related protein 2/3 complex subunit 2 OS=Mus musculus OX=10090 GN=Arpc2 PE=1 SV=3	4310.55	1471.23	1250.8	1363.21	NaN	762.037	NaN	4396.16	2098.95	2579.1	0.81383	0.775017
Q60841	>sp|Q60841|RELN_MOUSE Reelin OS=Mus musculus OX=10090 GN=Reln PE=1 SV=3	NaN	NaN	NaN	NaN	1046.67	815.232	1038.13	411.534	#DIV/0!	827.893	#DIV/0!	#DIV/0!
P14869	>sp|P14869|RLA0_MOUSE 60S acidic ribosomal protein P0 OS=Mus musculus OX=10090 GN=Rplp0 PE=1 SV=3	18178.4	744.93	404.578	477.393	NaN	NaN	NaN	6118.1	4951.31	6118.1	0.809289	#DIV/0!
P16301	>sp|P16301|LCAT_MOUSE Phosphatidylcholine-sterol acyltransferase OS=Mus musculus OX=10090 GN=Lcat PE=1 SV=2	45599.4	67864.5	84924.5	64984.2	101753	87570.1	92173.3	45617.7	65843.2	81778.5	0.805141	0.322852
P67984	>sp|P67984|RL22_MOUSE 60S ribosomal protein L22 OS=Mus musculus OX=10090 GN=Rpl22 PE=1 SV=2	22351.7	6609.28	2582.86	3381.92	739.582	NaN	967.673	30882.5	8731.43	10863.2	0.803759	0.839649
Q9WTM5	>sp|Q9WTM5|RUVB2_MOUSE RuvB-like 2 OS=Mus musculus OX=10090 GN=Ruvbl2 PE=1 SV=3	6577.95	1026.65	426.037	611.641	NaN	NaN	NaN	2700.71	2160.57	2700.71	0.8	#DIV/0!
Q60932	>sp|Q60932|VDAC1_MOUSE Voltage-dependent anion-selective channel protein 1 OS=Mus musculus OX=10090 GN=Vdac1 PE=1 SV=3	2089.92	1044.43	192.764	NaN	NaN	NaN	NaN	4712.65	1109.04	4712.65	0.235332	#DIV/0!
P15379	>sp|P15379|CD44_MOUSE CD44 antigen OS=Mus musculus OX=10090 GN=Cd44 PE=1 SV=3	5283.13	9175.77	8682.89	10363	13257.1	11159.4	10585	6912.67	8376.19	10478.5	0.799366	0.265349
Q60972;Q60973	>sp|Q60972|RBBP4_MOUSE Histone-binding protein RBBP4 OS=Mus musculus OX=10090 GN=Rbbp4 PE=1 SV=5;>sp|Q60973|RBBP7_MOUSE Histone-binding protein RBBP7 OS=Mus musculus OX=10090 GN=Rbbp7 PE=1 SV=1	1093.74	1195.66	NaN	786.757	NaN	NaN	NaN	1273.93	1025.39	1273.93	0.804902	#DIV/0!
P08556;P32883	>sp|P08556|RASN_MOUSE GTPase NRas OS=Mus musculus OX=10090 GN=Nras PE=1 SV=1;>sp|P32883|RASK_MOUSE GTPase KRas OS=Mus musculus OX=10090 GN=Kras PE=1 SV=1	7332.53	671.079	366.761	615.613	NaN	818.989	NaN	4802.88	2246.5	2810.93	0.7992	0.851237
E9Q0B5	>tr|E9Q0B5|E9Q0B5_MOUSE Fc fragment of IgG-binding protein OS=Mus musculus OX=10090 GN=Fcgbp PE=1 SV=1	2609.69	3886.07	9550.42	8763.88	10872.4	8412.58	8813.18	2986.92	6202.51	7771.28	0.798133	0.540182
Q61024	>sp|Q61024|ASNS_MOUSE Asparagine synthetase [glutamine-hydrolyzing] OS=Mus musculus OX=10090 GN=Asns PE=1 SV=3	1251.47	174.873	NaN	437.335	NaN	NaN	NaN	548.206	621.225	548.206	1.1332	#DIV/0!
Q61033	>sp|Q61033|LAP2A_MOUSE Lamina-associated polypeptide 2, isoforms alpha/zeta OS=Mus musculus OX=10090 GN=Tmpo PE=1 SV=4	276.919	110.126	NaN	NaN	NaN	NaN	NaN	NaN	193.523	#DIV/0!	#DIV/0!	#DIV/0!
P33587	>sp|P33587|PROC_MOUSE Vitamin K-dependent protein C OS=Mus musculus OX=10090 GN=Proc PE=1 SV=2	7551.82	10707.4	13588.2	11294.5	17134.4	15712.3	14241.4	7065.44	10785.5	13538.4	0.796659	0.323501
Q61081	>sp|Q61081|CDC37_MOUSE Hsp90 co-chaperone Cdc37 OS=Mus musculus OX=10090 GN=Cdc37 PE=1 SV=1	3831.63	1019.57	811.619	NaN	NaN	NaN	NaN	947.599	1887.61	947.599	1.99199	#DIV/0!
Q61083	>sp|Q61083|M3K2_MOUSE Mitogen-activated protein kinase kinase kinase 2 OS=Mus musculus OX=10090 GN=Map3k2 PE=1 SV=2	5391.62	NaN	9211.08	6490.25	NaN	NaN	NaN	NaN	7030.99	#DIV/0!	#DIV/0!	#DIV/0!
E9PV24	>sp|E9PV24|FIBA_MOUSE Fibrinogen alpha chain OS=Mus musculus OX=10090 GN=Fga PE=1 SV=1	1151685	4.06235e+06	4.90878e+06	3.71109e+06	5.50042e+06	4.28708e+06	5.00652e+06	2615545	3458475	4.35239e+06	0.794615	0.416893
P70375	>sp|P70375|FA7_MOUSE Coagulation factor VII OS=Mus musculus OX=10090 GN=F7 PE=1 SV=1	1894.35	4194.55	3910.93	3318.66	6396.48	3450.79	5131.17	1800.73	3329.62	4194.79	0.793751	0.470601
A0A140T8M3	>tr|A0A140T8M3|A0A140T8M3_MOUSE Immunoglobulin kappa chain variable 8-30 (Fragment) OS=Mus musculus OX=10090 GN=Igkv8-30 PE=4 SV=2	1077.11	3096.32	3018.56	2027.89	4755.22	2069.33	3071.22	1720.63	2304.97	2904.1	0.793696	0.497673
Q91Z83	>sp|Q91Z83|MYH7_MOUSE Myosin-7 OS=Mus musculus OX=10090 GN=Myh7 PE=2 SV=1	1061.41	900.556	1539.53	1190.36	1851.54	1509.65	1597.47	977.974	1172.96	1484.16	0.790322	0.221966
P46638	>sp|P46638|RB11B_MOUSE Ras-related protein Rab-11B OS=Mus musculus OX=10090 GN=Rab11b PE=1 SV=3	16822.7	4489.09	2824.09	3324.77	2096.55	3567.24	2272.81	26954.6	6865.17	8722.81	0.787037	0.797949
P61028	>sp|P61028|RAB8B_MOUSE Ras-related protein Rab-8B OS=Mus musculus OX=10090 GN=Rab8b PE=1 SV=1	7789.96	1547.19	615.429	880.066	NaN	NaN	NaN	3448.68	2708.16	3448.68	0.785275	#DIV/0!
Q61187	>sp|Q61187|TS101_MOUSE Tumor susceptibility gene 101 protein OS=Mus musculus OX=10090 GN=Tsg101 PE=1 SV=2	NaN	NaN	NaN	NaN	NaN	NaN	NaN	290.997	#DIV/0!	290.997	#DIV/0!	#DIV/0!
Q61205	>sp|Q61205|PA1B3_MOUSE Platelet-activating factor acetylhydrolase IB subunit alpha1 OS=Mus musculus OX=10090 GN=Pafah1b3 PE=1 SV=1	2188.67	709.646	NaN	NaN	NaN	NaN	NaN	1136.84	1449.16	1136.84	1.27472	#DIV/0!
Q9D2G2	>sp|Q9D2G2|ODO2_MOUSE Dihydrolipoyllysine-residue succinyltransferase component of 2-oxoglutarate dehydrogenase complex, mitochondrial OS=Mus musculus OX=10090 GN=Dlst PE=1 SV=1	8829.2	1141.39	328.428	469.15	NaN	NaN	NaN	3431.97	2692.04	3431.97	0.784402	#DIV/0!
Q62446	>sp|Q62446|FKBP3_MOUSE Peptidyl-prolyl cis-trans isomerase FKBP3 OS=Mus musculus OX=10090 GN=Fkbp3 PE=1 SV=2	2447.86	1681.15	626.728	1048.14	NaN	NaN	NaN	1850.07	1450.97	1850.07	0.784278	#DIV/0!
Cont_P00761	>sp|Cont_P00761|TRYP_PIG Trypsin OS=Sus scrofa OX=9823 PE=1 SV=1	1.28271e+06	697166	1.10738e+06	1.19399e+06	1.29758e+06	1.59595e+06	1.79242e+06	787010	1.07031e+06	1.36824e+06	0.782256	0.285676
Q61239	>sp|Q61239|FNTA_MOUSE Protein farnesyltransferase/geranylgeranyltransferase type-1 subunit alpha OS=Mus musculus OX=10090 GN=Fnta PE=1 SV=1	918.75	183.721	NaN	NaN	NaN	NaN	NaN	738.828	551.235	738.828	0.746094	#DIV/0!
Cont_Q7Z794	>sp|Cont_Q7Z794|K2C1B_HUMAN Keratin, type II cytoskeletal 1b OS=Homo sapiens OX=9606 GN=KRT77 PE=1 SV=3	3852.74	9995.7	958.547	1852.41	10858.1	1945	2235.27	6295.47	4164.85	5333.46	0.780891	0.702773
Cont_P02535;P02535	>sp|Cont_P02535|K1C10_MOUSE Keratin, type I cytoskeletal 10 OS=Mus musculus OX=10090 GN=Krt10 PE=1 SV=3;>sp|P02535|K1C10_MOUSE Keratin, type I cytoskeletal 10 OS=Mus musculus OX=10090 GN=Krt10 PE=1 SV=3	260.199	620.737	1780.33	3881.47	2137.61	1119.41	NaN	3059.94	1635.68	2105.65	0.776805	0.679699
Q63880	>sp|Q63880|EST3A_MOUSE Carboxylesterase 3A OS=Mus musculus OX=10090 GN=Ces3a PE=1 SV=2	382.788	1430.47	1450.02	1487.14	1701.1	1754.95	2034.7	631.173	1187.61	1530.48	0.77597	0.434015
P27931	>sp|P27931|IL1R2_MOUSE Interleukin-1 receptor type 2 OS=Mus musculus OX=10090 GN=Il1r2 PE=1 SV=1	2264.27	3386.07	2599.22	2836.1	4330.28	4178.85	3912.38	1881.31	2771.42	3575.7	0.775068	0.240991
Q61398	>sp|Q61398|PCOC1_MOUSE Procollagen C-endopeptidase enhancer 1 OS=Mus musculus OX=10090 GN=Pcolce PE=1 SV=2	486.545	NaN	NaN	407.34	1357.63	NaN	879.08	704.55	446.942	980.42	0.455868	0.126278
P09581	>sp|P09581|CSF1R_MOUSE Macrophage colony-stimulating factor 1 receptor OS=Mus musculus OX=10090 GN=Csf1r PE=1 SV=3	9980.7	14325.8	15321	19055.9	24953.5	21057.1	20501.9	9492.98	14670.8	19001.3	0.772095	0.298907
Cont_P12799	>sp|Cont_P12799|FIBG_BOVIN Fibrinogen gamma-B chain OS=Bos taurus OX=9913 GN=FGG PE=1 SV=1	134443	929125	955676	783693	1.06256e+06	929193	1.11336e+06	538248	700734	910840	0.769327	0.400732
Q9D8N0	>sp|Q9D8N0|EF1G_MOUSE Elongation factor 1-gamma OS=Mus musculus OX=10090 GN=Eef1g PE=1 SV=3	18651.3	2893.81	1859.8	2605.3	NaN	1341.04	824.995	23289.2	6502.56	8485.08	0.766352	0.810327
P62311	>sp|P62311|LSM3_MOUSE U6 snRNA-associated Sm-like protein LSm3 OS=Mus musculus OX=10090 GN=Lsm3 PE=1 SV=2	2568.18	1659.42	1473.33	1143.81	NaN	NaN	NaN	2234.29	1711.19	2234.29	0.765876	#DIV/0!
Q61490	>sp|Q61490|CD166_MOUSE CD166 antigen OS=Mus musculus OX=10090 GN=Alcam PE=1 SV=3	NaN	631.687	NaN	753.008	1011.19	NaN	NaN	NaN	692.347	1011.19	0.684687	#DIV/0!
Q61495;Q7TSF0;Q7TSF1	>sp|Q61495|DSG1A_MOUSE Desmoglein-1-alpha OS=Mus musculus OX=10090 GN=Dsg1a PE=2 SV=2;>sp|Q7TSF0|DSG1C_MOUSE Desmoglein-1-gamma OS=Mus musculus OX=10090 GN=Dsg1c PE=1 SV=1;>sp|Q7TSF1|DSG1B_MOUSE Desmoglein-1-beta OS=Mus musculus OX=10090 GN=Dsg1b PE=1 SV=1	568.523	1057.02	NaN	NaN	NaN	NaN	NaN	51312.5	812.772	51312.5	0.0158396	#DIV/0!
P55292	>sp|P55292|DSC2_MOUSE Desmocollin-2 OS=Mus musculus OX=10090 GN=Dsc2 PE=1 SV=1	269.409	1000.53	774.258	961.645	NaN	915.826	1571.15	460.086	751.46	982.352	0.76496	0.521567
Q61545	>sp|Q61545|EWS_MOUSE RNA-binding protein EWS OS=Mus musculus OX=10090 GN=Ewsr1 PE=1 SV=2	516.8	NaN	NaN	NaN	NaN	NaN	NaN	2909.44	516.8	2909.44	0.177629	#DIV/0!
Q61553	>sp|Q61553|FSCN1_MOUSE Fascin OS=Mus musculus OX=10090 GN=Fscn1 PE=1 SV=4	1604.24	580.783	NaN	359.997	774.663	NaN	NaN	4062.65	848.341	2418.66	0.350749	0.320219
Q61559	>sp|Q61559|FCGRN_MOUSE IgG receptor FcRn large subunit p51 OS=Mus musculus OX=10090 GN=Fcgrt PE=1 SV=1	NaN	291.671	719.337	252	493.278	851.231	301.784	335.464	421.003	495.439	0.849757	0.717551
Q61581	>sp|Q61581|IBP7_MOUSE Insulin-like growth factor-binding protein 7 OS=Mus musculus OX=10090 GN=Igfbp7 PE=1 SV=3	320.494	NaN	NaN	676.461	NaN	NaN	NaN	725.725	498.478	725.725	0.686869	#DIV/0!
A0A0A6YWI9	>tr|A0A0A6YWI9|A0A0A6YWI9_MOUSE Immunoglobulin heavy variable V1-11 (Fragment) OS=Mus musculus OX=10090 GN=Ighv1-11 PE=4 SV=1	4520.58	1162.78	5034.88	4075.4	4856.58	2073.79	4763.7	7724.53	3698.41	4854.65	0.761828	0.453734
O70493	>sp|O70493|SNX12_MOUSE Sorting nexin-12 OS=Mus musculus OX=10090 GN=Snx12 PE=1 SV=1	3110.74	1746.52	624.929	726.225	NaN	NaN	NaN	2074.78	1552.1	2074.78	0.74808	#DIV/0!
P10852	>sp|P10852|4F2_MOUSE 4F2 cell-surface antigen heavy chain OS=Mus musculus OX=10090 GN=Slc3a2 PE=1 SV=1	5186.42	2200.98	2565.97	2498.78	4371.66	6568.92	3480.99	2243.89	3113.04	4166.36	0.747183	0.393864
P62137	>sp|P62137|PP1A_MOUSE Serine/threonine-protein phosphatase PP1-alpha catalytic subunit OS=Mus musculus OX=10090 GN=Ppp1ca PE=1 SV=1	2252.26	1307.67	730.464	851.524	684.402	483.411	562.895	5160.83	1285.48	1722.88	0.746121	0.727469
Q61655;Q8BZY3	>sp|Q61655|DD19A_MOUSE ATP-dependent RNA helicase DDX19A OS=Mus musculus OX=10090 GN=Ddx19a PE=1 SV=2;>tr|Q8BZY3|Q8BZY3_MOUSE RNA helicase OS=Mus musculus OX=10090 GN=Ddx19b PE=1 SV=1	1118.93	NaN	NaN	NaN	NaN	NaN	NaN	NaN	1118.93	#DIV/0!	#DIV/0!	#DIV/0!
Q61656	>sp|Q61656|DDX5_MOUSE Probable ATP-dependent RNA helicase DDX5 OS=Mus musculus OX=10090 GN=Ddx5 PE=1 SV=2	317.615	337.777	NaN	218.608	NaN	NaN	NaN	1454.18	291.333	1454.18	0.200341	#DIV/0!
O89053	>sp|O89053|COR1A_MOUSE Coronin-1A OS=Mus musculus OX=10090 GN=Coro1a PE=1 SV=5	9451.54	4331.75	2366.24	2448.88	1945.9	5138.37	3168.82	14697.2	4649.6	6237.57	0.745419	0.651239
O88342	>sp|O88342|WDR1_MOUSE WD repeat-containing protein 1 OS=Mus musculus OX=10090 GN=Wdr1 PE=1 SV=3	12723.5	5656.53	4036.08	4574.17	3356.83	6511.78	5345.85	21024.1	6747.58	9059.63	0.744796	0.627103
Q91ZJ5	>sp|Q91ZJ5|UGPA_MOUSE UTP--glucose-1-phosphate uridylyltransferase OS=Mus musculus OX=10090 GN=Ugp2 PE=1 SV=3	796.827	1185.95	815.134	489.493	NaN	NaN	NaN	1103.52	821.851	1103.52	0.744752	#DIV/0!
P56959;Q8BQ46	>sp|P56959|FUS_MOUSE RNA-binding protein FUS OS=Mus musculus OX=10090 GN=Fus PE=1 SV=1;>tr|Q8BQ46|Q8BQ46_MOUSE TAF15 RNA polymerase II, TATA box binding protein (TBP)-associated factor OS=Mus musculus OX=10090 GN=Taf15 PE=1 SV=1	2089.84	814.65	683.62	569.723	NaN	NaN	NaN	1395.85	1039.46	1395.85	0.744679	#DIV/0!
Q91V98	>sp|Q91V98|CD248_MOUSE Endosialin OS=Mus musculus OX=10090 GN=Cd248 PE=1 SV=1	1217.69	930.291	979.962	589.744	937.213	1358.55	2025.33	673.213	929.422	1248.58	0.744384	0.359924
Q61735	>sp|Q61735|CD47_MOUSE Leukocyte surface antigen CD47 OS=Mus musculus OX=10090 GN=Cd47 PE=1 SV=2	2286.09	NaN	NaN	NaN	NaN	NaN	NaN	NaN	2286.09	#DIV/0!	#DIV/0!	#DIV/0!
Q61739	>sp|Q61739|ITA6_MOUSE Integrin alpha-6 OS=Mus musculus OX=10090 GN=Itga6 PE=1 SV=3	NaN	NaN	NaN	NaN	NaN	1959.05	NaN	6897.4	#DIV/0!	4428.23	#DIV/0!	#DIV/0!
Cont_P02769	>sp|Cont_P02769|ALBU_BOVIN Albumin OS=Bos taurus OX=9913 GN=ALB PE=1 SV=4	64703548	39180992	50600680	42685212	80543856	70281288	67183072	47068244	49292608	66269115	0.743825	0.108571
Q61768	>sp|Q61768|KINH_MOUSE Kinesin-1 heavy chain OS=Mus musculus OX=10090 GN=Kif5b PE=1 SV=3	1175.73	404.669	NaN	NaN	NaN	NaN	NaN	3559.85	790.197	3559.85	0.221975	#DIV/0!
Q61781	>sp|Q61781|K1C14_MOUSE Keratin, type I cytoskeletal 14 OS=Mus musculus OX=10090 GN=Krt14 PE=1 SV=2	331.82	NaN	NaN	NaN	NaN	NaN	NaN	1877.21	331.82	1877.21	0.176762	#DIV/0!
Q61790	>sp|Q61790|LAG3_MOUSE Lymphocyte activation gene 3 protein OS=Mus musculus OX=10090 GN=Lag3 PE=1 SV=1	NaN	557.42	415.805	671.228	NaN	NaN	NaN	NaN	548.151	#DIV/0!	#DIV/0!	#DIV/0!
Q61792	>sp|Q61792|LASP1_MOUSE LIM and SH3 domain protein 1 OS=Mus musculus OX=10090 GN=Lasp1 PE=1 SV=1	964.301	NaN	NaN	NaN	NaN	357.035	NaN	517.695	964.301	437.365	2.2048	#DIV/0!
O88783	>sp|O88783|FA5_MOUSE Coagulation factor V OS=Mus musculus OX=10090 GN=F5 PE=1 SV=1	1010.8	13713.4	17399.6	14472.8	20872.4	17995.2	19748.1	4047.6	11649.2	15665.8	0.743604	0.480687
Q61830	>sp|Q61830|MRC1_MOUSE Macrophage mannose receptor 1 OS=Mus musculus OX=10090 GN=Mrc1 PE=1 SV=2	NaN	548.831	NaN	NaN	NaN	NaN	NaN	487.516	548.831	487.516	1.12577	#DIV/0!
A0A075B5T2	>tr|A0A075B5T2|A0A075B5T2_MOUSE Immunoglobulin heavy variable 6-3 (Fragment) OS=Mus musculus OX=10090 GN=Ighv6-3 PE=4 SV=7	5150.51	21236.4	14484.8	14320.1	21915.4	20832.6	19525	12194.7	13798	18616.9	0.741151	0.269937
A0A0A6YXA5	>tr|A0A0A6YXA5|A0A0A6YXA5_MOUSE Immunoglobulin heavy variable 1-15 (Fragment) OS=Mus musculus OX=10090 GN=Ighv1-15 PE=4 SV=1	73458.4	62375.8	118556	89126	123337	122318	118745	102983	85879	116846	0.734979	0.0557049
Q921I1	>sp|Q921I1|TRFE_MOUSE Serotransferrin OS=Mus musculus OX=10090 GN=Tf PE=1 SV=1	10939795	11452250	14837268	14176610	21197300	18811484	19145294	11059929	1.28515e+07	1.75535e+07	0.732132	0.101167
P55065	>sp|P55065|PLTP_MOUSE Phospholipid transfer protein OS=Mus musculus OX=10090 GN=Pltp PE=1 SV=1	25039.8	44543.6	46567.2	52057.4	74482	58099.1	62941.8	34764.5	42052	57571.8	0.730427	0.17937
P84228	>sp|P84228|H32_MOUSE Histone H3.2 OS=Mus musculus OX=10090 GN=H3c15 PE=1 SV=2	2835.64	3439.95	1809.41	2342.26	1378.49	1730.33	962.171	10261.9	2606.81	3583.22	0.727506	0.680638
Q62029	>tr|Q62029|Q62029_MOUSE Polyadenylate-binding protein OS=Mus musculus OX=10090 GN=Pabpc2 PE=1 SV=1	1	NaN	NaN	NaN	NaN	NaN	NaN	NaN	1	#DIV/0!	#DIV/0!	#DIV/0!
Q62048	>sp|Q62048|PEA15_MOUSE Astrocytic phosphoprotein PEA-15 OS=Mus musculus OX=10090 GN=Pea15 PE=1 SV=1	NaN	NaN	NaN	NaN	NaN	NaN	NaN	NaN	#DIV/0!	#DIV/0!	#DIV/0!	#DIV/0!
Q62059	>sp|Q62059|CSPG2_MOUSE Versican core protein OS=Mus musculus OX=10090 GN=Vcan PE=1 SV=2	475.083	938.297	NaN	855.233	NaN	NaN	NaN	NaN	756.204	#DIV/0!	#DIV/0!	#DIV/0!
Q8BK48	>sp|Q8BK48|EST2E_MOUSE Pyrethroid hydrolase Ces2e OS=Mus musculus OX=10090 GN=Ces2e PE=1 SV=1	3389.93	3867.33	5400.91	7457.3	9241.39	7233.75	8203.32	2980.56	5028.87	6914.76	0.727266	0.296966
Q99K51	>sp|Q99K51|PLST_MOUSE Plastin-3 OS=Mus musculus OX=10090 GN=Pls3 PE=1 SV=3	21780.2	14394.8	9989.73	10459.2	4934.03	4694.51	6113.03	62272.1	14156	19503.4	0.72582	0.725271
Q62167	>sp|Q62167|DDX3X_MOUSE ATP-dependent RNA helicase DDX3X OS=Mus musculus OX=10090 GN=Ddx3x PE=1 SV=3	348.496	248.674	NaN	NaN	NaN	NaN	NaN	189.609	298.585	189.609	1.57474	#DIV/0!
Q9R0N0	>sp|Q9R0N0|GALK1_MOUSE Galactokinase OS=Mus musculus OX=10090 GN=Galk1 PE=1 SV=2	1520.76	607.108	462.533	418.012	NaN	715.645	891.677	1504.31	752.102	1037.21	0.72512	0.471574
Q62186	>sp|Q62186|SSRD_MOUSE Translocon-associated protein subunit delta OS=Mus musculus OX=10090 GN=Ssr4 PE=1 SV=1	NaN	NaN	NaN	NaN	NaN	NaN	NaN	2626.24	#DIV/0!	2626.24	#DIV/0!	#DIV/0!
Q91Z53	>sp|Q91Z53|GRHPR_MOUSE Glyoxylate reductase/hydroxypyruvate reductase OS=Mus musculus OX=10090 GN=Grhpr PE=1 SV=1	4853	3629.47	3182.65	2057.3	NaN	NaN	NaN	4785.32	3430.6	4785.32	0.716902	#DIV/0!
Q62264	>sp|Q62264|THRSP_MOUSE Thyroid hormone-inducible hepatic protein OS=Mus musculus OX=10090 GN=Thrsp PE=1 SV=1	NaN	386.05	NaN	79.8216	NaN	NaN	NaN	NaN	232.936	#DIV/0!	#DIV/0!	#DIV/0!
Q62266	>sp|Q62266|SPR1A_MOUSE Cornifin-A OS=Mus musculus OX=10090 GN=Sprr1a PE=1 SV=1	3829.94	NaN	NaN	NaN	NaN	NaN	NaN	NaN	3829.94	#DIV/0!	#DIV/0!	#DIV/0!
Q62318	>sp|Q62318|TIF1B_MOUSE Transcription intermediary factor 1-beta OS=Mus musculus OX=10090 GN=Trim28 PE=1 SV=3	NaN	NaN	NaN	NaN	NaN	NaN	NaN	302.747	#DIV/0!	302.747	#DIV/0!	#DIV/0!
Q91VW3	>sp|Q91VW3|SH3L3_MOUSE SH3 domain-binding glutamic acid-rich-like protein 3 OS=Mus musculus OX=10090 GN=Sh3bgrl3 PE=1 SV=1	17981	2191.55	2345.51	4689.19	4027.25	7452.04	7040.65	19490.2	6801.81	9502.54	0.715789	0.61456
Q62351	>sp|Q62351|TFR1_MOUSE Transferrin receptor protein 1 OS=Mus musculus OX=10090 GN=Tfrc PE=1 SV=1	52981.7	8861.97	11858.6	7418.81	34736.9	33410.5	28536.9	16911.2	20280.3	28398.9	0.714122	0.512547
Cont_Q5KR48;P58774	>sp|Cont_Q5KR48|TPM2_BOVIN Tropomyosin beta chain OS=Bos taurus OX=9913 GN=TPM2 PE=2 SV=1;>sp|P58774|TPM2_MOUSE Tropomyosin beta chain OS=Mus musculus OX=10090 GN=Tpm2 PE=1 SV=1	736.923	1738.2	1007.6	1277.27	394.575	1741.19	986.422	3569.13	1190	1672.83	0.711368	0.528439
Q62394	>sp|Q62394|ZN185_MOUSE Zinc finger protein 185 OS=Mus musculus OX=10090 GN=Znf185 PE=1 SV=1	NaN	NaN	NaN	NaN	NaN	NaN	NaN	2420.46	#DIV/0!	2420.46	#DIV/0!	#DIV/0!
Q62422	>sp|Q62422|OSTF1_MOUSE Osteoclast-stimulating factor 1 OS=Mus musculus OX=10090 GN=Ostf1 PE=1 SV=2	5083.96	751.685	NaN	416.097	NaN	NaN	NaN	206.087	2083.91	206.087	10.1118	#DIV/0!
Q62425	>sp|Q62425|NDUA4_MOUSE Cytochrome c oxidase subunit NDUFA4 OS=Mus musculus OX=10090 GN=Ndufa4 PE=1 SV=2	5254.02	1057.46	495.265	NaN	NaN	NaN	NaN	3474.15	2268.92	3474.15	0.653086	#DIV/0!
Q99LC5	>sp|Q99LC5|ETFA_MOUSE Electron transfer flavoprotein subunit alpha, mitochondrial OS=Mus musculus OX=10090 GN=Etfa PE=1 SV=2	1345.11	3371.94	454.934	967.891	NaN	NaN	NaN	2161.27	1534.97	2161.27	0.710215	#DIV/0!
Q62433	>sp|Q62433|NDRG1_MOUSE Protein NDRG1 OS=Mus musculus OX=10090 GN=Ndrg1 PE=1 SV=1	1537.79	NaN	NaN	NaN	NaN	NaN	NaN	631.06	1537.79	631.06	2.43683	#DIV/0!
A0A0B4J1H6	>tr|A0A0B4J1H6|A0A0B4J1H6_MOUSE Immunoglobulin kappa chain variable 2-137 (Fragment) OS=Mus musculus OX=10090 GN=Igkv2-137 PE=4 SV=1	4560.14	33726.3	9226.36	13826.2	24430.1	30501	18239.3	13252.1	15334.7	21605.6	0.709758	0.43093
Q62448	>sp|Q62448|IF4G2_MOUSE Eukaryotic translation initiation factor 4 gamma 2 OS=Mus musculus OX=10090 GN=Eif4g2 PE=1 SV=2	NaN	NaN	NaN	NaN	NaN	NaN	NaN	1650.6	#DIV/0!	1650.6	#DIV/0!	#DIV/0!
Q8BWG8	>sp|Q8BWG8|ARRB1_MOUSE Beta-arrestin-1 OS=Mus musculus OX=10090 GN=Arrb1 PE=1 SV=1	1034.5	343.96	446.708	670.589	NaN	362.975	NaN	1397.03	623.938	880.001	0.70902	0.548239
Q62469	>sp|Q62469|ITA2_MOUSE Integrin alpha-2 OS=Mus musculus OX=10090 GN=Itga2 PE=1 SV=2	NaN	NaN	NaN	NaN	1561.81	2004.95	1223.83	2434.61	#DIV/0!	1806.3	#DIV/0!	#DIV/0!
Q62507	>sp|Q62507|COCH_MOUSE Cochlin OS=Mus musculus OX=10090 GN=Coch PE=1 SV=2	NaN	43.3381	NaN	138.498	NaN	NaN	NaN	NaN	90.9181	#DIV/0!	#DIV/0!	#DIV/0!
Q62523	>sp|Q62523|ZYX_MOUSE Zyxin OS=Mus musculus OX=10090 GN=Zyx PE=1 SV=2	987.381	469.367	NaN	601.473	NaN	4007.7	1147.75	12444.2	686.074	5866.54	0.116947	0.201668
Q63805	>sp|Q63805|A1AG3_MOUSE Alpha-1-acid glycoprotein 3 OS=Mus musculus OX=10090 GN=Orm3 PE=3 SV=1	NaN	NaN	NaN	NaN	NaN	NaN	NaN	NaN	#DIV/0!	#DIV/0!	#DIV/0!	#DIV/0!
Q63844	>sp|Q63844|MK03_MOUSE Mitogen-activated protein kinase 3 OS=Mus musculus OX=10090 GN=Mapk3 PE=1 SV=5	0.725807	NaN	NaN	NaN	NaN	NaN	NaN	1	0.725807	1	0.725807	#DIV/0!
P01897	>sp|P01897|HA1L_MOUSE H-2 class I histocompatibility antigen, L-D alpha chain OS=Mus musculus OX=10090 GN=H2-L PE=1 SV=2	4051.1	3958.61	5361.67	3015.19	7461.57	5020.13	7602.95	3050.44	4096.64	5783.77	0.7083	0.205769
Q63918	>sp|Q63918|CAVN2_MOUSE Caveolae-associated protein 2 OS=Mus musculus OX=10090 GN=Cavin2 PE=1 SV=3	NaN	1759.88	1106.71	1943.95	NaN	2677.55	816.217	6766.97	1603.52	3420.25	0.46883	0.364113
Q640N1	>sp|Q640N1|AEBP1_MOUSE Adipocyte enhancer-binding protein 1 OS=Mus musculus OX=10090 GN=Aebp1 PE=1 SV=1	619.658	247.136	NaN	316.557	NaN	NaN	NaN	NaN	394.45	#DIV/0!	#DIV/0!	#DIV/0!
A0A140T8N3	>tr|A0A140T8N3|A0A140T8N3_MOUSE Immunoglobulin kappa chain variable 13-84 (Fragment) OS=Mus musculus OX=10090 GN=Igkv13-84 PE=4 SV=2	3053.16	9974.2	6310.11	6542.2	13872.5	11850.9	6867.99	3964.29	6469.92	9138.9	0.707953	0.356434
Q64152	>sp|Q64152|BTF3_MOUSE Transcription factor BTF3 OS=Mus musculus OX=10090 GN=Btf3 PE=1 SV=3	911.916	554.629	168.112	NaN	NaN	NaN	NaN	813.128	544.886	813.128	0.670111	#DIV/0!
Q64282	>sp|Q64282|IFIT1_MOUSE Interferon-induced protein with tetratricopeptide repeats 1 OS=Mus musculus OX=10090 GN=Ifit1 PE=1 SV=2	1441.96	NaN	NaN	NaN	NaN	NaN	NaN	NaN	1441.96	#DIV/0!	#DIV/0!	#DIV/0!
Q64310	>sp|Q64310|SURF4_MOUSE Surfeit locus protein 4 OS=Mus musculus OX=10090 GN=Surf4 PE=1 SV=1	NaN	NaN	NaN	NaN	NaN	NaN	NaN	1818.83	#DIV/0!	1818.83	#DIV/0!	#DIV/0!
P01887	>sp|P01887|B2MG_MOUSE Beta-2-microglobulin OS=Mus musculus OX=10090 GN=B2m PE=1 SV=2	166126	244737	234316	241918	421408	338335	351669	147333	221774	314686	0.704747	0.182106
Q64324	>sp|Q64324|STXB2_MOUSE Syntaxin-binding protein 2 OS=Mus musculus OX=10090 GN=Stxbp2 PE=1 SV=1	998.16	NaN	NaN	NaN	NaN	NaN	NaN	2246.59	998.16	2246.59	0.4443	#DIV/0!
Q64331	>sp|Q64331|MYO6_MOUSE Unconventional myosin-VI OS=Mus musculus OX=10090 GN=Myo6 PE=1 SV=1	NaN	NaN	NaN	NaN	NaN	NaN	NaN	1269.68	#DIV/0!	1269.68	#DIV/0!	#DIV/0!
P01663	>sp|P01663|KV3AB_MOUSE Ig kappa chain V-III region PC 4050 OS=Mus musculus OX=10090 PE=1 SV=1	2178.42	9527.29	7916.35	11537.2	12939.6	11959.5	11326.4	8062.21	7789.82	11071.9	0.703566	0.198761
Q64362	>sp|Q64362|AKTIP_MOUSE AKT-interacting protein OS=Mus musculus OX=10090 GN=Aktip PE=1 SV=1	NaN	NaN	NaN	NaN	NaN	NaN	NaN	223.822	#DIV/0!	223.822	#DIV/0!	#DIV/0!
Q64373	>sp|Q64373|B2CL1_MOUSE Bcl-2-like protein 1 OS=Mus musculus OX=10090 GN=Bcl2l1 PE=1 SV=1	958.831	NaN	NaN	NaN	NaN	NaN	NaN	NaN	958.831	#DIV/0!	#DIV/0!	#DIV/0!
P08607	>sp|P08607|C4BPA_MOUSE C4b-binding protein OS=Mus musculus OX=10090 GN=C4bpa PE=1 SV=3	48373.4	82416.9	94355.2	88839.8	137690	138815	117280	52541.5	78496.3	111582	0.703488	0.196469
A0A075B5N4	>tr|A0A075B5N4|A0A075B5N4_MOUSE Immunoglobulin kappa chain variable 8-27 OS=Mus musculus OX=10090 GN=Igkv8-27 PE=4 SV=1	765.116	2660.06	1922.12	934.33	2691.87	1810.6	2207.51	NaN	1570.41	2236.66	0.702122	0.292734
Q64437	>sp|Q64437|ADH7_MOUSE All-trans-retinol dehydrogenase [NAD(+)] ADH7 OS=Mus musculus OX=10090 GN=Adh7 PE=2 SV=2	2119.12	NaN	NaN	NaN	NaN	NaN	NaN	831.308	2119.12	831.308	2.54914	#DIV/0!
P26618	>sp|P26618|PGFRA_MOUSE Platelet-derived growth factor receptor alpha OS=Mus musculus OX=10090 GN=Pdgfra PE=1 SV=3	628.164	1002.71	896.637	949.48	1636.08	1194.28	1264.47	881.1	869.247	1243.98	0.698763	0.0772133
P98086	>sp|P98086|C1QA_MOUSE Complement C1q subcomponent subunit A OS=Mus musculus OX=10090 GN=C1qa PE=1 SV=2	9855.85	12440.6	16509.7	12452.9	22200.3	19046.2	19990.7	12294.2	12814.7	18382.9	0.697103	0.0707636
Q64514	>sp|Q64514|TPP2_MOUSE Tripeptidyl-peptidase 2 OS=Mus musculus OX=10090 GN=Tpp2 PE=1 SV=3	9995.77	531.612	NaN	NaN	764.916	NaN	NaN	697.663	5263.69	731.289	7.19782	0.439247
Q64518	>sp|Q64518|AT2A3_MOUSE Sarcoplasmic/endoplasmic reticulum calcium ATPase 3 OS=Mus musculus OX=10090 GN=Atp2a3 PE=1 SV=4	NaN	NaN	NaN	NaN	NaN	476.843	NaN	2681.11	#DIV/0!	1578.98	#DIV/0!	#DIV/0!
Q8VCM7	>sp|Q8VCM7|FIBG_MOUSE Fibrinogen gamma chain OS=Mus musculus OX=10090 GN=Fgg PE=1 SV=1	1429897	5254401	6.51005e+06	5.30186e+06	8598191	6358619	7632593	3.9744e+06	4.62405e+06	6.64095e+06	0.696294	0.224466
Q64521	>sp|Q64521|GPDM_MOUSE Glycerol-3-phosphate dehydrogenase, mitochondrial OS=Mus musculus OX=10090 GN=Gpd2 PE=1 SV=2	NaN	NaN	NaN	NaN	NaN	NaN	NaN	1	#DIV/0!	1	#DIV/0!	#DIV/0!
Q8K0E8	>sp|Q8K0E8|FIBB_MOUSE Fibrinogen beta chain OS=Mus musculus OX=10090 GN=Fgb PE=1 SV=1	861775	2.21296e+06	3.34527e+06	2.74973e+06	4.09204e+06	3319287	3.61107e+06	2.15291e+06	2.29243e+06	3.29383e+06	0.695979	0.186479
Q64669	>sp|Q64669|NQO1_MOUSE NAD(P)H dehydrogenase [quinone] 1 OS=Mus musculus OX=10090 GN=Nqo1 PE=1 SV=3	2504.04	288.458	NaN	NaN	NaN	NaN	NaN	NaN	1396.25	#DIV/0!	#DIV/0!	#DIV/0!
Q91V41	>sp|Q91V41|RAB14_MOUSE Ras-related protein Rab-14 OS=Mus musculus OX=10090 GN=Rab14 PE=1 SV=3	3233.16	1055.64	630.559	287.157	NaN	783.279	441.937	4399	1301.63	1874.74	0.694299	0.681785
O89103	>sp|O89103|C1QR1_MOUSE Complement component C1q receptor OS=Mus musculus OX=10090 GN=Cd93 PE=1 SV=1	1392.5	2891.02	3138.48	3751.5	3906.17	4546.08	4622.82	3132.9	2793.38	4051.99	0.689384	0.0841234
Cont_Q5XKE5	>sp|Cont_Q5XKE5|K2C79_HUMAN Keratin, type II cytoskeletal 79 OS=Homo sapiens OX=9606 GN=KRT79 PE=1 SV=2	31542.5	39281.9	47671.1	92365.8	118797	47703.8	30482.1	109157	52715.3	76534.9	0.688775	0.392635
Q9R0P5	>sp|Q9R0P5|DEST_MOUSE Destrin OS=Mus musculus OX=10090 GN=Dstn PE=1 SV=3	7329.36	2284.3	1521.26	1200.26	1414.71	2562.36	3409.85	10531.7	3083.8	4479.65	0.688402	0.59799
Q64735	>sp|Q64735|CR1L_MOUSE Complement component receptor 1-like protein OS=Mus musculus OX=10090 GN=Cr1l PE=1 SV=1	2112.86	NaN	260.383	NaN	NaN	777.275	NaN	405.859	1186.62	591.567	2.0059	0.593124
A0A075B5N9	>tr|A0A075B5N9|A0A075B5N9_MOUSE Immunoglobulin kappa variable 3-7 OS=Mus musculus OX=10090 GN=Igkv3-7 PE=4 SV=7	9748.84	12527.9	6978.6	8548.15	13072.1	13092.4	5530.16	23223.1	9450.88	13729.4	0.688368	0.304978
P29621	>sp|P29621|SPA3C_MOUSE Serine protease inhibitor A3C OS=Mus musculus OX=10090 GN=Serpina3c PE=2 SV=1	9384.05	14136.3	15313.5	14928.7	23633.8	21766.3	21962	10759.2	13440.6	19530.3	0.688193	0.110778
Q64GA5	>sp|Q64GA5|PA24C_MOUSE Cytosolic phospholipase A2 gamma OS=Mus musculus OX=10090 GN=Pla2g4c PE=1 SV=1	1515.35	NaN	NaN	NaN	NaN	NaN	NaN	NaN	1515.35	#DIV/0!	#DIV/0!	#DIV/0!
Q9QXY6	>sp|Q9QXY6|EHD3_MOUSE EH domain-containing protein 3 OS=Mus musculus OX=10090 GN=Ehd3 PE=1 SV=2	2953.28	988.831	632.125	493.898	NaN	921.899	449.346	4160.16	1267.03	1843.8	0.687186	0.647644
Q68FG2	>tr|Q68FG2|Q68FG2_MOUSE Spectrin beta chain OS=Mus musculus OX=10090 GN=Sptbn2 PE=1 SV=1	NaN	NaN	NaN	NaN	NaN	NaN	NaN	902.712	#DIV/0!	902.712	#DIV/0!	#DIV/0!
Q68FL6	>sp|Q68FL6|SYMC_MOUSE Methionine--tRNA ligase, cytoplasmic OS=Mus musculus OX=10090 GN=Mars1 PE=1 SV=1	2620.63	NaN	301.972	NaN	NaN	NaN	NaN	NaN	1461.3	#DIV/0!	#DIV/0!	#DIV/0!
A0A140T8P9;P01638	>tr|A0A140T8P9|A0A140T8P9_MOUSE Immunoglobulin kappa variable 14-111 (Fragment) OS=Mus musculus OX=10090 GN=Igkv14-111 PE=4 SV=2;>sp|P01638|KV5A6_MOUSE Ig kappa chain V-V region L6 (Fragment) OS=Mus musculus OX=10090 PE=4 SV=1	3310.59	10533.4	6313.82	20428.2	17482.1	20639	14870.3	6301.57	10146.5	14823.2	0.684499	0.370977
Q69ZR2	>sp|Q69ZR2|HECD1_MOUSE E3 ubiquitin-protein ligase HECTD1 OS=Mus musculus OX=10090 GN=Hectd1 PE=1 SV=2	NaN	NaN	NaN	NaN	NaN	NaN	NaN	651.988	#DIV/0!	651.988	#DIV/0!	#DIV/0!
Q6A028	>sp|Q6A028|SWP70_MOUSE Switch-associated protein 70 OS=Mus musculus OX=10090 GN=Swap70 PE=1 SV=2	59.2794	NaN	NaN	NaN	NaN	NaN	NaN	NaN	59.2794	#DIV/0!	#DIV/0!	#DIV/0!
Q6A4J8	>sp|Q6A4J8|UBP7_MOUSE Ubiquitin carboxyl-terminal hydrolase 7 OS=Mus musculus OX=10090 GN=Usp7 PE=1 SV=1	773.57	NaN	NaN	NaN	NaN	NaN	NaN	943.178	773.57	943.178	0.820173	#DIV/0!
Q6DFX2	>sp|Q6DFX2|ANTR2_MOUSE Anthrax toxin receptor 2 OS=Mus musculus OX=10090 GN=Antxr2 PE=1 SV=1	NaN	493.158	330.159	223.353	1883.16	1255.42	1663.9	690.344	348.89	1373.2	0.25407	0.0231883
P26638	>sp|P26638|SYSC_MOUSE Serine--tRNA ligase, cytoplasmic OS=Mus musculus OX=10090 GN=Sars1 PE=1 SV=3	9138.21	851.794	977.103	897.117	NaN	NaN	1362.93	7371.74	2966.06	4367.34	0.679146	0.716418
Q6GQT9	>sp|Q6GQT9|NOMO1_MOUSE Nodal modulator 1 OS=Mus musculus OX=10090 GN=Nomo1 PE=1 SV=1	NaN	1317.35	NaN	2774.55	NaN	5139.7	NaN	2921.29	2045.95	4030.5	0.507618	0.273446
Q6GU68	>sp|Q6GU68|ISLR_MOUSE Immunoglobulin superfamily containing leucine-rich repeat protein OS=Mus musculus OX=10090 GN=Islr PE=1 SV=1	NaN	501.918	1036.8	687.435	3184.55	2901.15	3206.99	1019.1	742.051	2577.95	0.287846	0.0339639
Q6IQY5	>sp|Q6IQY5|CEP70_MOUSE Centrosomal protein of 70 kDa OS=Mus musculus OX=10090 GN=Cep70 PE=2 SV=1	NaN	NaN	NaN	NaN	1711.98	NaN	NaN	607.862	#DIV/0!	1159.92	#DIV/0!	#DIV/0!
Q8C165	>sp|Q8C165|P20D1_MOUSE N-fatty-acyl-amino acid synthase/hydrolase PM20D1 OS=Mus musculus OX=10090 GN=Pm20d1 PE=1 SV=1	582.464	887.554	871.283	960.753	1385.86	1512.69	1014.7	950.668	825.514	1215.98	0.678888	0.0515088
Q6IRU5	>sp|Q6IRU5|CLCB_MOUSE Clathrin light chain B OS=Mus musculus OX=10090 GN=Cltb PE=1 SV=1	NaN	237.481	NaN	NaN	NaN	NaN	NaN	2266.67	237.481	2266.67	0.104771	#DIV/0!
Q6KCD5	>sp|Q6KCD5|NIPBL_MOUSE Nipped-B-like protein OS=Mus musculus OX=10090 GN=Nipbl PE=1 SV=1	NaN	NaN	NaN	296.951	NaN	NaN	709.567	NaN	296.951	709.567	0.418495	#DIV/0!
Q6NSR8	>sp|Q6NSR8|PEPL1_MOUSE Probable aminopeptidase NPEPL1 OS=Mus musculus OX=10090 GN=Npepl1 PE=1 SV=1	183.838	NaN	NaN	NaN	NaN	NaN	NaN	NaN	183.838	#DIV/0!	#DIV/0!	#DIV/0!
Q6NT99	>sp|Q6NT99|DUS23_MOUSE Dual specificity protein phosphatase 23 OS=Mus musculus OX=10090 GN=Dusp23 PE=1 SV=1	NaN	1289.98	NaN	NaN	NaN	NaN	NaN	1888.14	1289.98	1888.14	0.6832	#DIV/0!
Q9ERK4	>sp|Q9ERK4|XPO2_MOUSE Exportin-2 OS=Mus musculus OX=10090 GN=Cse1l PE=1 SV=1	962.168	876.428	780.017	583.578	NaN	NaN	NaN	1181.2	800.548	1181.2	0.677743	#DIV/0!
Q8JZQ9	>sp|Q8JZQ9|EIF3B_MOUSE Eukaryotic translation initiation factor 3 subunit B OS=Mus musculus OX=10090 GN=Eif3b PE=1 SV=1	5282.84	573.483	447.565	436.329	NaN	NaN	NaN	2489.77	1685.05	2489.77	0.676791	#DIV/0!
Q6P1B1	>sp|Q6P1B1|XPP1_MOUSE Xaa-Pro aminopeptidase 1 OS=Mus musculus OX=10090 GN=Xpnpep1 PE=1 SV=1	7798.71	472.879	NaN	239.292	NaN	NaN	NaN	2044.43	2836.96	2044.43	1.38765	#DIV/0!
Q6P1F6;Q925E7	>sp|Q6P1F6|2ABA_MOUSE Serine/threonine-protein phosphatase 2A 55 kDa regulatory subunit B alpha isoform OS=Mus musculus OX=10090 GN=Ppp2r2a PE=1 SV=1;>sp|Q925E7|2ABD_MOUSE Serine/threonine-protein phosphatase 2A 55 kDa regulatory subunit B delta isoform OS=Mus musculus OX=10090 GN=Ppp2r2d PE=1 SV=1	324.91	NaN	NaN	NaN	NaN	NaN	NaN	581.229	324.91	581.229	0.559005	#DIV/0!
Q6P2B1	>sp|Q6P2B1|TNPO3_MOUSE Transportin-3 OS=Mus musculus OX=10090 GN=Tnpo3 PE=1 SV=1	465.824	NaN	NaN	NaN	NaN	NaN	NaN	NaN	465.824	#DIV/0!	#DIV/0!	#DIV/0!
Q6P3D0	>sp|Q6P3D0|NUD16_MOUSE U8 snoRNA-decapping enzyme OS=Mus musculus OX=10090 GN=Nudt16 PE=1 SV=1	1011.3	333.481	NaN	264.335	NaN	NaN	NaN	624.939	536.373	624.939	0.858281	#DIV/0!
Q6P542	>sp|Q6P542|ABCF1_MOUSE ATP-binding cassette sub-family F member 1 OS=Mus musculus OX=10090 GN=Abcf1 PE=1 SV=1	3363.55	NaN	NaN	NaN	NaN	NaN	NaN	713.703	3363.55	713.703	4.71282	#DIV/0!
A0A571BEV3	>tr|A0A571BEV3|A0A571BEV3_MOUSE Glutamate-rich 6B OS=Mus musculus OX=10090 GN=Erich6b PE=4 SV=1	1106.58	1952.06	2050.96	958.298	1771.65	1703.34	4173.18	1323.66	1516.98	2242.96	0.676329	0.345615
P27773	>sp|P27773|PDIA3_MOUSE Protein disulfide-isomerase A3 OS=Mus musculus OX=10090 GN=Pdia3 PE=1 SV=2	11334.4	3697.04	2178.07	2926.55	1600.63	5755.8	3489.66	18969.8	5034.02	7453.97	0.675348	0.607592
Q6P8K8	>sp|Q6P8K8|CBPA4_MOUSE Carboxypeptidase A4 OS=Mus musculus OX=10090 GN=Cpa4 PE=2 SV=2	NaN	NaN	NaN	NaN	NaN	NaN	NaN	4514.98	#DIV/0!	4514.98	#DIV/0!	#DIV/0!
Q6P8M1	>sp|Q6P8M1|TATD1_MOUSE Deoxyribonuclease TATDN1 OS=Mus musculus OX=10090 GN=Tatdn1 PE=1 SV=1	853.145	105.288	NaN	NaN	NaN	NaN	NaN	NaN	479.217	#DIV/0!	#DIV/0!	#DIV/0!
Q6P8U6	>sp|Q6P8U6|LIPP_MOUSE Pancreatic triacylglycerol lipase OS=Mus musculus OX=10090 GN=Pnlip PE=1 SV=1	NaN	319.256	NaN	611.774	NaN	NaN	NaN	NaN	465.515	#DIV/0!	#DIV/0!	#DIV/0!
Q6P8X1	>sp|Q6P8X1|SNX6_MOUSE Sorting nexin-6 OS=Mus musculus OX=10090 GN=Snx6 PE=1 SV=2	396.468	NaN	NaN	NaN	NaN	NaN	NaN	364.477	396.468	364.477	1.08777	#DIV/0!
Q6P9Q4	>sp|Q6P9Q4|FHOD1_MOUSE FH1/FH2 domain-containing protein 1 OS=Mus musculus OX=10090 GN=Fhod1 PE=1 SV=3	NaN	NaN	NaN	NaN	NaN	NaN	NaN	942.119	#DIV/0!	942.119	#DIV/0!	#DIV/0!
Q6P9R1	>sp|Q6P9R1|DDX51_MOUSE ATP-dependent RNA helicase DDX51 OS=Mus musculus OX=10090 GN=Ddx51 PE=1 SV=1	308.415	NaN	NaN	NaN	NaN	NaN	NaN	NaN	308.415	#DIV/0!	#DIV/0!	#DIV/0!
Q9R100	>sp|Q9R100|CAD17_MOUSE Cadherin-17 OS=Mus musculus OX=10090 GN=Cdh17 PE=1 SV=1	356.595	762.713	690.311	415.98	437.327	1305.28	1042.2	528.016	556.4	828.205	0.671814	0.282568
Q6PAR5	>sp|Q6PAR5|GAPD1_MOUSE GTPase-activating protein and VPS9 domain-containing protein 1 OS=Mus musculus OX=10090 GN=Gapvd1 PE=1 SV=2	8232.98	882.35	NaN	NaN	NaN	NaN	NaN	757.26	4557.67	757.26	6.01863	#DIV/0!
Q6PDI5	>sp|Q6PDI5|ECM29_MOUSE Proteasome adapter and scaffold protein ECM29 OS=Mus musculus OX=10090 GN=Ecpas PE=1 SV=3	787.756	177.176	NaN	NaN	NaN	NaN	NaN	998.577	482.466	998.577	0.483153	#DIV/0!
Q6PDL0	>sp|Q6PDL0|DC1L2_MOUSE Cytoplasmic dynein 1 light intermediate chain 2 OS=Mus musculus OX=10090 GN=Dync1li2 PE=1 SV=2	NaN	NaN	NaN	NaN	NaN	NaN	NaN	1033.27	#DIV/0!	1033.27	#DIV/0!	#DIV/0!
C0HKD1;C0HKD2;C0HKD3;D3YZF6	>sp|C0HKD1|F25A2_MOUSE Protein FAM205A-2 OS=Mus musculus OX=10090 GN=Fam205a2 PE=3 SV=1;>sp|C0HKD2|F25A3_MOUSE Protein FAM205A-3 OS=Mus musculus OX=10090 GN=Fam205a3 PE=3 SV=1;>sp|C0HKD3|F25A4_MOUSE Protein FAM205A-4 OS=Mus musculus OX=10090 GN=Fam205a4 PE=3 SV=1;>tr|D3YZF6|D3YZF6_MOUSE Family with sequence similarity 205, member A1 OS=Mus musculus OX=10090 GN=Fam205a1 PE=4 SV=1	283.513	1187.74	926.198	362.837	996.313	1064.37	NaN	NaN	690.073	1030.34	0.669751	0.359755
Q6PDN3	>sp|Q6PDN3|MYLK_MOUSE Myosin light chain kinase, smooth muscle OS=Mus musculus OX=10090 GN=Mylk PE=1 SV=3	NaN	NaN	NaN	NaN	NaN	NaN	NaN	1	#DIV/0!	1	#DIV/0!	#DIV/0!
Q6PFY1	>sp|Q6PFY1|FCSD1_MOUSE F-BAR and double SH3 domains protein 1 OS=Mus musculus OX=10090 GN=Fchsd1 PE=1 SV=1	NaN	NaN	NaN	NaN	NaN	NaN	NaN	1660.75	#DIV/0!	1660.75	#DIV/0!	#DIV/0!
Q6PGB6	>sp|Q6PGB6|NAA50_MOUSE N-alpha-acetyltransferase 50 OS=Mus musculus OX=10090 GN=Naa50 PE=1 SV=1	395.467	NaN	NaN	NaN	NaN	NaN	NaN	NaN	395.467	#DIV/0!	#DIV/0!	#DIV/0!
G5E8Q8	>sp|G5E8Q8|AGRF5_MOUSE Adhesion G protein-coupled receptor F5 OS=Mus musculus OX=10090 GN=Adgrf5 PE=1 SV=1	489.102	1974.95	1929.79	2046.07	3114.87	2043.37	3346.95	1124.25	1609.98	2407.36	0.668774	0.256148
Q6PIP5	>sp|Q6PIP5|NUDC1_MOUSE NudC domain-containing protein 1 OS=Mus musculus OX=10090 GN=Nudcd1 PE=1 SV=2	736.061	NaN	NaN	NaN	NaN	NaN	NaN	NaN	736.061	#DIV/0!	#DIV/0!	#DIV/0!
Q6Q477	>sp|Q6Q477|AT2B4_MOUSE Plasma membrane calcium-transporting ATPase 4 OS=Mus musculus OX=10090 GN=Atp2b4 PE=1 SV=1	847.466	NaN	NaN	NaN	NaN	NaN	NaN	NaN	847.466	#DIV/0!	#DIV/0!	#DIV/0!
P97333	>sp|P97333|NRP1_MOUSE Neuropilin-1 OS=Mus musculus OX=10090 GN=Nrp1 PE=1 SV=2	239.182	397.701	903.327	763.612	693.919	1190.04	971.945	593.031	575.955	862.234	0.66798	0.213455
A0A075B5Y4	>tr|A0A075B5Y4|A0A075B5Y4_MOUSE Immunoglobulin heavy variable 1-81 (Fragment) OS=Mus musculus OX=10090 GN=Ighv1-81 PE=4 SV=1	2605.61	3970.72	4275.05	4760.51	8849.51	6780.15	4500.32	3449.74	3902.97	5894.93	0.662089	0.17377
Q6S5C2	>sp|Q6S5C2|GNPTG_MOUSE N-acetylglucosamine-1-phosphotransferase subunit gamma OS=Mus musculus OX=10090 GN=Gnptg PE=1 SV=1	400.648	893.301	1590.24	1540.22	1417.72	1792.91	2445.97	1041.3	1106.1	1674.48	0.660565	0.217423
Q6URW6	>sp|Q6URW6|MYH14_MOUSE Myosin-14 OS=Mus musculus OX=10090 GN=Myh14 PE=1 SV=1	NaN	NaN	NaN	NaN	NaN	NaN	NaN	4566.97	#DIV/0!	4566.97	#DIV/0!	#DIV/0!
P48962	>sp|P48962|ADT1_MOUSE ADP/ATP translocase 1 OS=Mus musculus OX=10090 GN=Slc25a4 PE=1 SV=4	4244.55	2424.15	2106.16	1882.59	3103.71	4223.22	3853.41	4966.49	2664.36	4036.71	0.660034	0.0840355
Q6ZPI0	>sp|Q6ZPI0|JADE1_MOUSE Protein Jade-1 OS=Mus musculus OX=10090 GN=Jade1 PE=1 SV=2	625.442	NaN	1696.79	NaN	NaN	NaN	1212.23	887.458	1161.12	1049.85	1.10599	0.860805
Q6ZPJ0	>sp|Q6ZPJ0|TEX2_MOUSE Testis-expressed protein 2 OS=Mus musculus OX=10090 GN=Tex2 PE=1 SV=2	7801	2791.32	NaN	NaN	NaN	NaN	NaN	7967.63	5296.16	7967.63	0.66471	#DIV/0!
Q9Z1T2	>sp|Q9Z1T2|TSP4_MOUSE Thrombospondin-4 OS=Mus musculus OX=10090 GN=Thbs4 PE=1 SV=1	2102.55	2218.95	4097.77	4236.67	4673.51	5821.09	6171.13	2539.94	3163.98	4801.42	0.658968	0.153926
Q99JY0	>sp|Q99JY0|ECHB_MOUSE Trifunctional enzyme subunit beta, mitochondrial OS=Mus musculus OX=10090 GN=Hadhb PE=1 SV=1	1737.27	1112.23	475.59	201.591	NaN	1098.92	NaN	1577.37	881.67	1338.14	0.658876	0.441692
Q6ZQ08	>sp|Q6ZQ08|CNOT1_MOUSE CCR4-NOT transcription complex subunit 1 OS=Mus musculus OX=10090 GN=Cnot1 PE=1 SV=2	NaN	NaN	NaN	11.2595	NaN	NaN	NaN	5.59704	11.2595	5.59704	2.01168	#DIV/0!
P14211	>sp|P14211|CALR_MOUSE Calreticulin OS=Mus musculus OX=10090 GN=Calr PE=1 SV=1	11193.4	2485.27	2409.57	3786.01	2633.81	6707.07	4725.13	16211.2	4968.56	7569.3	0.656409	0.503997
Q6ZQI3	>sp|Q6ZQI3|MLEC_MOUSE Malectin OS=Mus musculus OX=10090 GN=Mlec PE=1 SV=2	NaN	NaN	NaN	NaN	NaN	NaN	NaN	1683.62	#DIV/0!	1683.62	#DIV/0!	#DIV/0!
Q6ZWN5	>sp|Q6ZWN5|RS9_MOUSE 40S ribosomal protein S9 OS=Mus musculus OX=10090 GN=Rps9 PE=1 SV=3	4154.65	512.391	NaN	NaN	NaN	NaN	NaN	7430.6	2333.52	7430.6	0.314042	#DIV/0!
Q6ZWU9	>sp|Q6ZWU9|RS27_MOUSE 40S ribosomal protein S27 OS=Mus musculus OX=10090 GN=Rps27 PE=1 SV=3	1548.25	NaN	NaN	NaN	NaN	NaN	NaN	981.351	1548.25	981.351	1.57767	#DIV/0!
Q6ZWV3	>sp|Q6ZWV3|RL10_MOUSE 60S ribosomal protein L10 OS=Mus musculus OX=10090 GN=Rpl10 PE=1 SV=3	2164.14	213.096	NaN	135.703	NaN	NaN	NaN	1974.42	837.645	1974.42	0.424248	#DIV/0!
Q6ZWV7	>sp|Q6ZWV7|RL35_MOUSE 60S ribosomal protein L35 OS=Mus musculus OX=10090 GN=Rpl35 PE=1 SV=1	724.878	NaN	NaN	NaN	NaN	NaN	NaN	NaN	724.878	#DIV/0!	#DIV/0!	#DIV/0!
Cont_P02584	>sp|Cont_P02584|PROF1_BOVIN Profilin-1 OS=Bos taurus OX=9913 GN=PFN1 PE=1 SV=2	45973.8	19462.6	9605.84	12110.4	8913.86	25448.3	16997	82080.3	21788.1	33359.8	0.653125	0.555933
O54984	>sp|O54984|GET3_MOUSE ATPase GET3 OS=Mus musculus OX=10090 GN=Get3 PE=1 SV=2	3215.22	1890.15	1592.02	614.181	NaN	NaN	371.77	5232.61	1827.89	2802.19	0.652309	0.595609
Q70KF4	>sp|Q70KF4|CMYA5_MOUSE Cardiomyopathy-associated protein 5 OS=Mus musculus OX=10090 GN=Cmya5 PE=1 SV=2	NaN	NaN	NaN	NaN	NaN	NaN	NaN	92328.4	#DIV/0!	92328.4	#DIV/0!	#DIV/0!
Q8R2Y2	>sp|Q8R2Y2|MUC18_MOUSE Cell surface glycoprotein MUC18 OS=Mus musculus OX=10090 GN=Mcam PE=1 SV=1	222.612	1567.1	1114.93	1536.46	2196.6	1761.66	1931.82	930.007	1110.27	1705.02	0.651178	0.202609
Q71LX4	>sp|Q71LX4|TLN2_MOUSE Talin-2 OS=Mus musculus OX=10090 GN=Tln2 PE=1 SV=3	NaN	NaN	2821.42	NaN	8827.47	NaN	NaN	NaN	2821.42	8827.47	0.319618	#DIV/0!
Q9JIY2	>sp|Q9JIY2|HAKAI_MOUSE E3 ubiquitin-protein ligase Hakai OS=Mus musculus OX=10090 GN=Cbll1 PE=1 SV=1	7168.79	9033.69	7732.07	9570.36	16331.9	NaN	16070.7	6223.89	8376.23	12875.5	0.650556	0.17654
Q76LS9	>sp|Q76LS9|MINY1_MOUSE Ubiquitin carboxyl-terminal hydrolase MINDY-1 OS=Mus musculus OX=10090 GN=Mindy1 PE=1 SV=1	782.59	NaN	NaN	NaN	NaN	NaN	NaN	954.062	782.59	954.062	0.820271	#DIV/0!
P43025	>sp|P43025|TETN_MOUSE Tetranectin OS=Mus musculus OX=10090 GN=Clec3b PE=1 SV=2	6427.67	9300.24	10996.1	12670.9	18134.1	16636.6	18049.2	8109.86	9848.73	15232.4	0.646563	0.0974075
Q78HU7	>sp|Q78HU7|GLPC_MOUSE Glycophorin-C OS=Mus musculus OX=10090 GN=Gypc PE=1 SV=2	2162.48	NaN	NaN	NaN	NaN	NaN	NaN	NaN	2162.48	#DIV/0!	#DIV/0!	#DIV/0!
Q78JT3	>sp|Q78JT3|3HAO_MOUSE 3-hydroxyanthranilate 3,4-dioxygenase OS=Mus musculus OX=10090 GN=Haao PE=1 SV=1	NaN	208.009	NaN	NaN	NaN	NaN	NaN	NaN	208.009	#DIV/0!	#DIV/0!	#DIV/0!
Q78PY7	>sp|Q78PY7|SND1_MOUSE Staphylococcal nuclease domain-containing protein 1 OS=Mus musculus OX=10090 GN=Snd1 PE=1 SV=1	806.476	242.985	338.469	NaN	NaN	641.936	NaN	2828.38	462.643	1735.16	0.266629	0.229281
Q8BH00	>sp|Q8BH00|AL8A1_MOUSE 2-aminomuconic semialdehyde dehydrogenase OS=Mus musculus OX=10090 GN=Aldh8a1 PE=1 SV=1	4449.24	6775.1	7641.13	5766.3	NaN	NaN	12582.5	6639.45	6157.94	9610.98	0.640719	0.173969
Q6S9I3	>tr|Q6S9I3|Q6S9I3_MOUSE HMW kininogen-II OS=Mus musculus OX=10090 GN=Kng2 PE=1 SV=1	1.57462e+06	998589	1.69364e+06	1.58166e+06	2.92829e+06	2.30369e+06	2.34465e+06	1.55966e+06	1.46213e+06	2.28407e+06	0.640141	0.0430409
P29788	>sp|P29788|VTNC_MOUSE Vitronectin OS=Mus musculus OX=10090 GN=Vtn PE=1 SV=2	203106	230156	303879	241764	480963	378360	423926	247225	244726	382618	0.639609	0.0436825
Q7TMB8	>sp|Q7TMB8|CYFP1_MOUSE Cytoplasmic FMR1-interacting protein 1 OS=Mus musculus OX=10090 GN=Cyfip1 PE=1 SV=1	491.325	NaN	NaN	NaN	NaN	NaN	NaN	2152.14	491.325	2152.14	0.228296	#DIV/0!
Q7TMK9	>sp|Q7TMK9|HNRPQ_MOUSE Heterogeneous nuclear ribonucleoprotein Q OS=Mus musculus OX=10090 GN=Syncrip PE=1 SV=2	3144.89	NaN	NaN	NaN	NaN	NaN	NaN	2474.19	3144.89	2474.19	1.27108	#DIV/0!
P16294	>sp|P16294|FA9_MOUSE Coagulation factor IX OS=Mus musculus OX=10090 GN=F9 PE=2 SV=3	2536.28	5741.75	6600.99	6220.08	10844.7	9956.6	8091.06	4169.03	5274.78	8265.34	0.63818	0.138078
A0A0B4J1N0	>tr|A0A0B4J1N0|A0A0B4J1N0_MOUSE Immunoglobulin heavy variable 1-76 OS=Mus musculus OX=10090 GN=Ighv1-76 PE=1 SV=1	3615.12	1407.88	6253.9	4591.07	4693.28	3354.78	9908.67	6981.26	3966.99	6234.5	0.636297	0.244203
Q7TMS5	>sp|Q7TMS5|ABCG2_MOUSE Broad substrate specificity ATP-binding cassette transporter ABCG2 OS=Mus musculus OX=10090 GN=Abcg2 PE=1 SV=1	3493.64	NaN	NaN	NaN	NaN	NaN	NaN	NaN	3493.64	#DIV/0!	#DIV/0!	#DIV/0!
Q7TMY8	>sp|Q7TMY8|HUWE1_MOUSE E3 ubiquitin-protein ligase HUWE1 OS=Mus musculus OX=10090 GN=Huwe1 PE=1 SV=5	1251.63	NaN	NaN	NaN	NaN	NaN	NaN	1005.38	1251.63	1005.38	1.24493	#DIV/0!
P51885	>sp|P51885|LUM_MOUSE Lumican OS=Mus musculus OX=10090 GN=Lum PE=1 SV=2	193369	127479	131457	165842	297873	266620	262643	149488	154537	244156	0.632942	0.0474163
Q7TNB8	>sp|Q7TNB8|SBNO2_MOUSE Protein strawberry notch homolog 2 OS=Mus musculus OX=10090 GN=Sbno2 PE=1 SV=1	NaN	4080.84	1448.38	4805.75	4895.55	1961.16	708.552	59785.4	3444.99	16837.7	0.2046	0.466301
Q7TNG5	>sp|Q7TNG5|EMAL2_MOUSE Echinoderm microtubule-associated protein-like 2 OS=Mus musculus OX=10090 GN=Eml2 PE=1 SV=1	1264.56	1878.12	1275.26	NaN	592.704	1941.55	NaN	5709.66	1472.65	2747.97	0.535903	0.455377
Q7TNL5	>tr|Q7TNL5|Q7TNL5_MOUSE Serine/threonine-protein phosphatase 2A 56 kDa regulatory subunit OS=Mus musculus OX=10090 GN=Ppp2r5d PE=1 SV=1	962.224	NaN	NaN	NaN	NaN	NaN	NaN	NaN	962.224	#DIV/0!	#DIV/0!	#DIV/0!
Q7TNP2	>sp|Q7TNP2|2AAB_MOUSE Serine/threonine-protein phosphatase 2A 65 kDa regulatory subunit A beta isoform OS=Mus musculus OX=10090 GN=Ppp2r1b PE=1 SV=2	1345.61	NaN	NaN	NaN	NaN	NaN	NaN	NaN	1345.61	#DIV/0!	#DIV/0!	#DIV/0!
Q7TPC1	>sp|Q7TPC1|CDSN_MOUSE Corneodesmosin OS=Mus musculus OX=10090 GN=Cdsn PE=2 SV=2	2610.4	3369.53	NaN	16175.4	NaN	4182.44	NaN	105563	7385.09	54872.8	0.134586	0.302194
Q8CIF4	>sp|Q8CIF4|BTD_MOUSE Biotinidase OS=Mus musculus OX=10090 GN=Btd PE=1 SV=2	9020.34	13354.5	15987.3	13918.4	24301.7	22839	23833.5	11670.5	13070.1	20661.2	0.632594	0.0639704
Q7TQA3	>sp|Q7TQA3|RDHE2_MOUSE Epidermal retinol dehydrogenase 2 OS=Mus musculus OX=10090 GN=Sdr16c5 PE=2 SV=1	NaN	NaN	NaN	NaN	NaN	NaN	NaN	11848.3	#DIV/0!	11848.3	#DIV/0!	#DIV/0!
Q62009	>sp|Q62009|POSTN_MOUSE Periostin OS=Mus musculus OX=10090 GN=Postn PE=1 SV=2	10882.4	11197	12362.5	14563.1	24306.3	15738.7	24334.2	13669.2	12251.2	19512.1	0.627877	0.0478796
Q61477	>sp|Q61477|NBL1_MOUSE Neuroblastoma suppressor of tumorigenicity 1 OS=Mus musculus OX=10090 GN=Nbl1 PE=1 SV=2	1052.47	2474.24	1548.61	2401.53	3220.51	2825	3906.01	1962.63	1869.21	2978.54	0.62756	0.0820509
Q7TT45;Q99K70	>sp|Q7TT45|RRAGD_MOUSE Ras-related GTP-binding protein D OS=Mus musculus OX=10090 GN=Rragd PE=1 SV=2;>sp|Q99K70|RRAGC_MOUSE Ras-related GTP-binding protein C OS=Mus musculus OX=10090 GN=Rragc PE=1 SV=1	NaN	NaN	NaN	NaN	NaN	NaN	NaN	2162.42	#DIV/0!	2162.42	#DIV/0!	#DIV/0!
Q80SU7	>sp|Q80SU7|GVIN1_MOUSE Interferon-induced very large GTPase 1 OS=Mus musculus OX=10090 GN=Gvin1 PE=1 SV=1	1728.21	186.596	NaN	NaN	NaN	NaN	NaN	NaN	957.405	#DIV/0!	#DIV/0!	#DIV/0!
Q80T19	>sp|Q80T19|HEPC2_MOUSE Hepcidin-2 OS=Mus musculus OX=10090 GN=Hamp2 PE=2 SV=1	NaN	NaN	NaN	NaN	3725.15	1060.02	2212.18	1446.45	#DIV/0!	2110.95	#DIV/0!	#DIV/0!
Q80TM9	>sp|Q80TM9|NISCH_MOUSE Nischarin OS=Mus musculus OX=10090 GN=Nisch PE=1 SV=2	574.18	NaN	NaN	NaN	NaN	NaN	NaN	NaN	574.18	#DIV/0!	#DIV/0!	#DIV/0!
Q80U93	>sp|Q80U93|NU214_MOUSE Nuclear pore complex protein Nup214 OS=Mus musculus OX=10090 GN=Nup214 PE=1 SV=2	118.699	NaN	NaN	NaN	NaN	NaN	NaN	NaN	118.699	#DIV/0!	#DIV/0!	#DIV/0!
Q80UG5	>sp|Q80UG5|SEPT9_MOUSE Septin-9 OS=Mus musculus OX=10090 GN=Septin9 PE=1 SV=1	1022.05	226.685	NaN	NaN	NaN	NaN	NaN	2001.25	624.367	2001.25	0.311989	#DIV/0!
Q80UM3;Q9DBB4	>sp|Q80UM3|NAA15_MOUSE N-alpha-acetyltransferase 15, NatA auxiliary subunit OS=Mus musculus OX=10090 GN=Naa15 PE=1 SV=1;>sp|Q9DBB4|NAA16_MOUSE N-alpha-acetyltransferase 16, NatA auxiliary subunit OS=Mus musculus OX=10090 GN=Naa16 PE=2 SV=1	454.588	NaN	NaN	NaN	NaN	NaN	NaN	NaN	454.588	#DIV/0!	#DIV/0!	#DIV/0!
Q80UR4	>tr|Q80UR4|Q80UR4_MOUSE Mast cell protease-11 OS=Mus musculus OX=10090 GN=Prss34 PE=1 SV=1	NaN	NaN	NaN	NaN	NaN	NaN	520.587	768.542	#DIV/0!	644.565	#DIV/0!	#DIV/0!
Q80VJ3	>sp|Q80VJ3|DNPH1_MOUSE 2'-deoxynucleoside 5'-phosphate N-hydrolase 1 OS=Mus musculus OX=10090 GN=Dnph1 PE=1 SV=2	831.983	NaN	NaN	NaN	NaN	NaN	NaN	NaN	831.983	#DIV/0!	#DIV/0!	#DIV/0!
Q80VW5	>sp|Q80VW5|WHRN_MOUSE Whirlin OS=Mus musculus OX=10090 GN=Whrn PE=1 SV=3	NaN	NaN	NaN	NaN	NaN	NaN	NaN	NaN	#DIV/0!	#DIV/0!	#DIV/0!	#DIV/0!
Q80W47	>sp|Q80W47|WIPI2_MOUSE WD repeat domain phosphoinositide-interacting protein 2 OS=Mus musculus OX=10090 GN=Wipi2 PE=1 SV=1	628.552	NaN	NaN	NaN	NaN	NaN	NaN	NaN	628.552	#DIV/0!	#DIV/0!	#DIV/0!
Q80W65	>sp|Q80W65|PCSK9_MOUSE Proprotein convertase subtilisin/kexin type 9 OS=Mus musculus OX=10090 GN=Pcsk9 PE=1 SV=2	NaN	2027.01	1276.91	1076.47	891.898	1334.81	937.229	229.293	1460.13	848.306	1.72123	0.153055
Q80WC7	>sp|Q80WC7|AGFG2_MOUSE Arf-GAP domain and FG repeat-containing protein 2 OS=Mus musculus OX=10090 GN=Agfg2 PE=1 SV=1	NaN	NaN	NaN	NaN	NaN	NaN	NaN	NaN	#DIV/0!	#DIV/0!	#DIV/0!	#DIV/0!
Q80WQ2	>sp|Q80WQ2|VAC14_MOUSE Protein VAC14 homolog OS=Mus musculus OX=10090 GN=Vac14 PE=1 SV=1	406.299	NaN	NaN	NaN	NaN	NaN	NaN	NaN	406.299	#DIV/0!	#DIV/0!	#DIV/0!
A0A075B5V5	>tr|A0A075B5V5|A0A075B5V5_MOUSE Immunoglobulin heavy variable 1-39 (Fragment) OS=Mus musculus OX=10090 GN=Ighv1-39 PE=4 SV=1	8154.2	7905.87	5707.51	7118.54	7232.42	14559.8	11837.2	12522.8	7221.53	11538.1	0.625888	0.0391551
Q80X50	>sp|Q80X50|UBP2L_MOUSE Ubiquitin-associated protein 2-like OS=Mus musculus OX=10090 GN=Ubap2l PE=1 SV=1	884.185	NaN	NaN	NaN	NaN	NaN	NaN	304.104	884.185	304.104	2.90751	#DIV/0!
P01837	>sp|P01837|IGKC_MOUSE Immunoglobulin kappa constant OS=Mus musculus OX=10090 GN=Igkc PE=1 SV=2	29946.8	41704.1	60251.7	46209.2	90724.2	73504.4	69405.8	51341.9	44527.9	71244.1	0.625005	0.0399743
Q80X90	>sp|Q80X90|FLNB_MOUSE Filamin-B OS=Mus musculus OX=10090 GN=Flnb PE=1 SV=3	NaN	436.222	194.855	438.943	NaN	NaN	NaN	5921.63	356.673	5921.63	0.0602323	#DIV/0!
Q9Z0L8	>sp|Q9Z0L8|GGH_MOUSE Gamma-glutamyl hydrolase OS=Mus musculus OX=10090 GN=Ggh PE=1 SV=2	3053.2	5903.24	6722.2	6962.92	10057	10214.8	10929.4	5042.77	5660.39	9060.98	0.624699	0.0811238
A0A075B5L1	>tr|A0A075B5L1|A0A075B5L1_MOUSE Immunoglobulin kappa variable 10-94 (Fragment) OS=Mus musculus OX=10090 GN=Igkv10-94 PE=4 SV=7	5090.17	4755.04	9746.86	4492.49	10630.7	6256.61	14608.8	7095.87	6021.14	9648	0.624082	0.162481
Q8BFY9	>sp|Q8BFY9|TNPO1_MOUSE Transportin-1 OS=Mus musculus OX=10090 GN=Tnpo1 PE=1 SV=2	4752.68	NaN	196.955	187.465	NaN	NaN	NaN	893.707	1712.37	893.707	1.91603	#DIV/0!
A0A075B5V6	>tr|A0A075B5V6|A0A075B5V6_MOUSE Immunoglobulin heavy variable V1-42 OS=Mus musculus OX=10090 GN=Ighv1-42 PE=1 SV=1	96454.8	158353	174309	105613	230072	229072	278515	119853	133682	214378	0.623583	0.0819591
P09103	>sp|P09103|PDIA1_MOUSE Protein disulfide-isomerase OS=Mus musculus OX=10090 GN=P4hb PE=1 SV=2	6722.01	5919.38	3314.66	4590.56	2365.66	3223.55	2762.39	24654	5136.65	8251.41	0.622518	0.593119
Q8BG07	>sp|Q8BG07|PLD4_MOUSE 5'-3' exonuclease PLD4 OS=Mus musculus OX=10090 GN=Pld4 PE=1 SV=1	NaN	657.812	412.334	946.951	NaN	NaN	NaN	NaN	672.366	#DIV/0!	#DIV/0!	#DIV/0!
P01660	>sp|P01660|KV3A8_MOUSE Ig kappa chain V-III region PC 3741/TEPC 111 OS=Mus musculus OX=10090 PE=1 SV=1	12931.9	22933.3	50096	32365.3	NaN	47457.5	54251.4	40964.8	29581.6	47557.9	0.622013	0.128784
Q8BG73	>sp|Q8BG73|SH3L2_MOUSE SH3 domain-binding glutamic acid-rich-like protein 2 OS=Mus musculus OX=10090 GN=Sh3bgrl2 PE=1 SV=1	NaN	NaN	NaN	NaN	NaN	NaN	NaN	1113.43	#DIV/0!	1113.43	#DIV/0!	#DIV/0!
Q8BGB7	>sp|Q8BGB7|ENOPH_MOUSE Enolase-phosphatase E1 OS=Mus musculus OX=10090 GN=Enoph1 PE=1 SV=1	465.857	640.743	NaN	195.068	NaN	NaN	NaN	603.282	433.89	603.282	0.719215	#DIV/0!
Q8BGD9	>sp|Q8BGD9|IF4B_MOUSE Eukaryotic translation initiation factor 4B OS=Mus musculus OX=10090 GN=Eif4b PE=1 SV=1	21444.6	1954.14	583.545	NaN	NaN	NaN	NaN	NaN	7994.1	#DIV/0!	#DIV/0!	#DIV/0!
Q8BGE6	>sp|Q8BGE6|ATG4B_MOUSE Cysteine protease ATG4B OS=Mus musculus OX=10090 GN=Atg4b PE=1 SV=2	1349.35	NaN	NaN	NaN	NaN	NaN	NaN	NaN	1349.35	#DIV/0!	#DIV/0!	#DIV/0!
Q8BGG7	>sp|Q8BGG7|UBS3B_MOUSE Ubiquitin-associated and SH3 domain-containing protein B OS=Mus musculus OX=10090 GN=Ubash3b PE=1 SV=1	NaN	NaN	NaN	NaN	NaN	175.483	141.335	725.165	#DIV/0!	347.327	#DIV/0!	#DIV/0!
Q8BGK2	>sp|Q8BGK2|ARHL1_MOUSE Inactive ADP-ribosyltransferase ARH2 OS=Mus musculus OX=10090 GN=Adprhl1 PE=1 SV=1	NaN	1208.08	526.753	NaN	NaN	NaN	NaN	NaN	867.416	#DIV/0!	#DIV/0!	#DIV/0!
Q8BYY9	>sp|Q8BYY9|SPA3B_MOUSE Serine protease inhibitor A3B OS=Mus musculus OX=10090 GN=Serpina3b PE=2 SV=1	681.869	552.405	339.619	541.409	NaN	NaN	NaN	850.554	528.826	850.554	0.621743	#DIV/0!
Q8BGS2	>sp|Q8BGS2|BOLA2_MOUSE BolA-like protein 2 OS=Mus musculus OX=10090 GN=Bola2 PE=1 SV=1	3377.52	96.8311	NaN	159.485	NaN	NaN	NaN	NaN	1211.28	#DIV/0!	#DIV/0!	#DIV/0!
A0A0B4J1J5	>tr|A0A0B4J1J5|A0A0B4J1J5_MOUSE Immunoglobulin heavy variable V9-3 (Fragment) OS=Mus musculus OX=10090 GN=Ighv9-3 PE=1 SV=1	1127.74	1650.25	1268.92	999.327	2712.43	2154.93	1389.07	1913.67	1261.56	2042.52	0.617648	0.0446403
Q8BH04	>sp|Q8BH04|PCKGM_MOUSE Phosphoenolpyruvate carboxykinase [GTP], mitochondrial OS=Mus musculus OX=10090 GN=Pck2 PE=1 SV=1	494.978	NaN	NaN	NaN	NaN	NaN	NaN	167.677	494.978	167.677	2.95198	#DIV/0!
Q8BH24	>sp|Q8BH24|TM9S4_MOUSE Transmembrane 9 superfamily member 4 OS=Mus musculus OX=10090 GN=Tm9sf4 PE=1 SV=1	NaN	NaN	NaN	NaN	NaN	NaN	NaN	1355.62	#DIV/0!	1355.62	#DIV/0!	#DIV/0!
P12815	>sp|P12815|PDCD6_MOUSE Programmed cell death protein 6 OS=Mus musculus OX=10090 GN=Pdcd6 PE=1 SV=2	3536.3	1975.17	1604.99	1269.58	1460.56	NaN	NaN	5343.18	2096.51	3401.87	0.616281	0.40589
Q8BH43	>sp|Q8BH43|WASF2_MOUSE Wiskott-Aldrich syndrome protein family member 2 OS=Mus musculus OX=10090 GN=Wasf2 PE=1 SV=1	NaN	NaN	NaN	NaN	NaN	NaN	NaN	124.204	#DIV/0!	124.204	#DIV/0!	#DIV/0!
Q8BH58	>sp|Q8BH58|TIPRL_MOUSE TIP41-like protein OS=Mus musculus OX=10090 GN=Tiprl PE=1 SV=1	1054.67	64.4974	NaN	NaN	NaN	NaN	NaN	NaN	559.583	#DIV/0!	#DIV/0!	#DIV/0!
A0A075B5M4	>tr|A0A075B5M4|A0A075B5M4_MOUSE Immunoglobulin kappa variable 4-57-1 (Fragment) OS=Mus musculus OX=10090 GN=Igkv4-57-1 PE=4 SV=1	1279.99	7907.47	4641.18	5886.54	10022.8	5427.8	12454.3	4191.31	4928.8	8024.05	0.614253	0.241952
Q03265	>sp|Q03265|ATPA_MOUSE ATP synthase subunit alpha, mitochondrial OS=Mus musculus OX=10090 GN=Atp5f1a PE=1 SV=1	18812.9	4014.33	2915.99	2987.62	3874.8	7720.91	5700.84	29806.7	7182.72	11775.8	0.609955	0.54705
P14106	>sp|P14106|C1QB_MOUSE Complement C1q subcomponent subunit B OS=Mus musculus OX=10090 GN=C1qb PE=1 SV=2	36887.9	42923.2	67689.8	54237.4	99668.6	82966.7	103078	45130	50434.6	82710.8	0.60977	0.0735616
P01631	>sp|P01631|KV2A7_MOUSE Ig kappa chain V-II region 26-10 OS=Mus musculus OX=10090 PE=1 SV=1	111613	310852	237711	262804	542184	450508	328689	201504	230745	380721	0.606073	0.129462
Q8BHG1	>sp|Q8BHG1|NRDC_MOUSE Nardilysin OS=Mus musculus OX=10090 GN=Nrdc PE=1 SV=1	7242.39	NaN	NaN	1870.75	NaN	NaN	NaN	4333.5	4556.57	4333.5	1.05148	#DIV/0!
Q8BHG2	>sp|Q8BHG2|CZIB_MOUSE CXXC motif containing zinc binding protein OS=Mus musculus OX=10090 GN=Czib PE=1 SV=1	1369.95	362.198	NaN	NaN	NaN	NaN	NaN	NaN	866.075	#DIV/0!	#DIV/0!	#DIV/0!
Q8K4E0	>sp|Q8K4E0|ALMS1_MOUSE Alstrom syndrome protein 1 homolog OS=Mus musculus OX=10090 GN=Alms1 PE=1 SV=2	2108.05	995.595	1398.94	2185.11	2540.06	3356.45	2913.93	2255.86	1671.93	2766.57	0.604331	0.0260596
O09164	>sp|O09164|SODE_MOUSE Extracellular superoxide dismutase [Cu-Zn] OS=Mus musculus OX=10090 GN=Sod3 PE=1 SV=1	4720.14	5675.65	8006.77	9336.2	16998.5	11949.9	9922.62	7320.83	6934.69	11548	0.600511	0.0923042
Q8BI08	>sp|Q8BI08|MAL2_MOUSE Protein MAL2 OS=Mus musculus OX=10090 GN=Mal2 PE=1 SV=1	NaN	NaN	NaN	NaN	NaN	NaN	NaN	5143.59	#DIV/0!	5143.59	#DIV/0!	#DIV/0!
Q8BIW1	>sp|Q8BIW1|PRUN1_MOUSE Exopolyphosphatase PRUNE1 OS=Mus musculus OX=10090 GN=Prune1 PE=1 SV=1	1432.31	NaN	NaN	NaN	NaN	NaN	NaN	696.093	1432.31	696.093	2.05764	#DIV/0!
Q8BJW6	>sp|Q8BJW6|EIF2A_MOUSE Eukaryotic translation initiation factor 2A OS=Mus musculus OX=10090 GN=Eif2a PE=1 SV=2	1789.77	120.781	NaN	NaN	NaN	NaN	NaN	NaN	955.275	#DIV/0!	#DIV/0!	#DIV/0!
Q9CZU6	>sp|Q9CZU6|CISY_MOUSE Citrate synthase, mitochondrial OS=Mus musculus OX=10090 GN=Cs PE=1 SV=1	1601.14	929.479	480.326	463.35	NaN	NaN	NaN	1453.67	868.574	1453.67	0.597504	#DIV/0!
P56480	>sp|P56480|ATPB_MOUSE ATP synthase subunit beta, mitochondrial OS=Mus musculus OX=10090 GN=Atp5f1b PE=1 SV=2	6390.45	1711.93	1567.57	1032.54	2774.42	3297.31	1843.1	10033.3	2675.62	4487.02	0.596302	0.451515
P06684	>sp|P06684|CO5_MOUSE Complement C5 OS=Mus musculus OX=10090 GN=C5 PE=1 SV=2	125274	178398	228570	209344	395214	335257	334171	182843	185397	311871	0.594465	0.0465991
Q8BK63	>sp|Q8BK63|KC1A_MOUSE Casein kinase I isoform alpha OS=Mus musculus OX=10090 GN=Csnk1a1 PE=1 SV=2	1584.96	157.725	199.902	NaN	NaN	NaN	NaN	2036.15	647.529	2036.15	0.318016	#DIV/0!
A0A075B5R0	>tr|A0A075B5R0|A0A075B5R0_MOUSE Immunoglobulin heavy variable 5-16 OS=Mus musculus OX=10090 GN=Ighv5-16 PE=1 SV=1	1394.73	3824.62	3325.58	4962.45	10222.1	8181.56	2309.84	2046.58	3376.84	5690.03	0.593467	0.333599
Q8BK67	>sp|Q8BK67|RCC2_MOUSE Protein RCC2 OS=Mus musculus OX=10090 GN=Rcc2 PE=1 SV=1	1449.03	983.973	NaN	370.596	NaN	NaN	NaN	2142.4	934.532	2142.4	0.436209	#DIV/0!
P49182	>sp|P49182|HEP2_MOUSE Heparin cofactor 2 OS=Mus musculus OX=10090 GN=Serpind1 PE=1 SV=1	58875.8	79274.6	98790.4	98840.1	174913	148398	162637	83115.1	83945.2	142266	0.590059	0.0415095
Q8BL66	>sp|Q8BL66|EEA1_MOUSE Early endosome antigen 1 OS=Mus musculus OX=10090 GN=Eea1 PE=1 SV=2	NaN	NaN	NaN	NaN	NaN	NaN	NaN	217.036	#DIV/0!	217.036	#DIV/0!	#DIV/0!
Q8BL97	>sp|Q8BL97|SRSF7_MOUSE Serine/arginine-rich splicing factor 7 OS=Mus musculus OX=10090 GN=Srsf7 PE=1 SV=1	1163.8	156.918	831.706	NaN	NaN	NaN	NaN	3807.97	717.473	3807.97	0.188414	#DIV/0!
Q8BLY1	>sp|Q8BLY1|SMOC1_MOUSE SPARC-related modular calcium-binding protein 1 OS=Mus musculus OX=10090 GN=Smoc1 PE=2 SV=2	NaN	5202.05	4744.78	6736.98	NaN	NaN	NaN	NaN	5561.27	#DIV/0!	#DIV/0!	#DIV/0!
Q8VCS0	>sp|Q8VCS0|PGRP2_MOUSE N-acetylmuramoyl-L-alanine amidase OS=Mus musculus OX=10090 GN=Pglyrp2 PE=1 SV=1	53437.1	82778.2	97160.3	85100.3	164329	155954	144651	75205.5	79619	135035	0.589618	0.0479304
Q8BMJ2	>sp|Q8BMJ2|SYLC_MOUSE Leucine--tRNA ligase, cytoplasmic OS=Mus musculus OX=10090 GN=Lars1 PE=1 SV=2	3000.77	396.448	NaN	NaN	NaN	NaN	NaN	468.436	1698.61	468.436	3.62613	#DIV/0!
P63101	>sp|P63101|1433Z_MOUSE 14-3-3 protein zeta/delta OS=Mus musculus OX=10090 GN=Ywhaz PE=1 SV=1	5238.59	3856.34	2630.64	3300.46	2492.23	6720.87	3896.81	12386.9	3756.51	6374.21	0.589329	0.290307
Q8BMK4	>sp|Q8BMK4|CKAP4_MOUSE Cytoskeleton-associated protein 4 OS=Mus musculus OX=10090 GN=Ckap4 PE=1 SV=2	NaN	NaN	NaN	NaN	NaN	NaN	NaN	2298.44	#DIV/0!	2298.44	#DIV/0!	#DIV/0!
A0A1Y7VJN6;P03987	>tr|A0A1Y7VJN6|A0A1Y7VJN6_MOUSE Immunoglobulin heavy constant gamma 3 (Fragment) OS=Mus musculus OX=10090 GN=Ighg3 PE=4 SV=1;>sp|P03987|IGHG3_MOUSE Ig gamma-3 chain C region OS=Mus musculus OX=10090 PE=1 SV=2	79987.4	215416	203961	176444	356914	273101	346412	173711	168952	287534	0.58759	0.0638281
Q61406	>tr|Q61406|Q61406_MOUSE Complement factor H-related 1 OS=Mus musculus OX=10090 GN=Cfhr1 PE=1 SV=1	4236.91	3429.46	6338.8	5125.24	12029.1	6777.25	8964.97	4888.65	4782.6	8164.99	0.585745	0.0871094
Q8BNU0	>sp|Q8BNU0|ARMC6_MOUSE Armadillo repeat-containing protein 6 OS=Mus musculus OX=10090 GN=Armc6 PE=1 SV=1	1149.55	NaN	NaN	NaN	NaN	NaN	NaN	NaN	1149.55	#DIV/0!	#DIV/0!	#DIV/0!
Cont_Q2KJD0;P99024	>sp|Cont_Q2KJD0|TBB5_BOVIN Tubulin beta-5 chain OS=Bos taurus OX=9913 GN=TUBB5 PE=2 SV=1;>sp|P99024|TBB5_MOUSE Tubulin beta-5 chain OS=Mus musculus OX=10090 GN=Tubb5 PE=1 SV=1	4833.59	3004.89	1531.05	2960.71	2656.61	3752.77	5240.43	9478.65	3082.56	5282.12	0.583584	0.2288
Q8BP48	>sp|Q8BP48|MAP11_MOUSE Methionine aminopeptidase 1 OS=Mus musculus OX=10090 GN=Metap1 PE=1 SV=1	3792.87	NaN	NaN	NaN	NaN	NaN	NaN	1319.21	3792.87	1319.21	2.87511	#DIV/0!
Q8BP67	>sp|Q8BP67|RL24_MOUSE 60S ribosomal protein L24 OS=Mus musculus OX=10090 GN=Rpl24 PE=1 SV=2	1545.32	NaN	NaN	NaN	NaN	NaN	NaN	884.217	1545.32	884.217	1.74767	#DIV/0!
Q8BPB0;Q921Y0	>sp|Q8BPB0|MOB1B_MOUSE MOB kinase activator 1B OS=Mus musculus OX=10090 GN=Mob1b PE=1 SV=3;>sp|Q921Y0|MOB1A_MOUSE MOB kinase activator 1A OS=Mus musculus OX=10090 GN=Mob1a PE=2 SV=3	903.576	653.873	NaN	398.218	NaN	NaN	417.863	1318.62	651.889	868.243	0.750814	0.613323
A0A0A6YYE7	>tr|A0A0A6YYE7|A0A0A6YYE7_MOUSE Immunoglobulin kappa variable 4-57 (Fragment) OS=Mus musculus OX=10090 GN=Igkv4-57 PE=4 SV=2	2672.89	1309.23	2573.73	3992.38	4683.39	2657.85	6200.4	4607.8	2637.05	4537.36	0.581187	0.0817092
Q8BRF7	>sp|Q8BRF7|SCFD1_MOUSE Sec1 family domain-containing protein 1 OS=Mus musculus OX=10090 GN=Scfd1 PE=1 SV=1	NaN	NaN	NaN	NaN	NaN	NaN	NaN	1852.19	#DIV/0!	1852.19	#DIV/0!	#DIV/0!
Q8BSM7	>sp|Q8BSM7|LAT3_MOUSE Large neutral amino acids transporter small subunit 3 OS=Mus musculus OX=10090 GN=Slc43a1 PE=1 SV=1	7424.33	NaN	NaN	NaN	NaN	NaN	NaN	NaN	7424.33	#DIV/0!	#DIV/0!	#DIV/0!
Q9Z1N5	>sp|Q9Z1N5|DX39B_MOUSE Spliceosome RNA helicase Ddx39b OS=Mus musculus OX=10090 GN=Ddx39b PE=1 SV=1	2077.9	1951.6	999.361	1534.56	NaN	NaN	457.116	5227.5	1640.85	2842.31	0.577297	0.46955
P48024;Q9CXU9	>sp|P48024|EIF1_MOUSE Eukaryotic translation initiation factor 1 OS=Mus musculus OX=10090 GN=Eif1 PE=1 SV=2;>sp|Q9CXU9|EIF1B_MOUSE Eukaryotic translation initiation factor 1b OS=Mus musculus OX=10090 GN=Eif1b PE=1 SV=2	3504.52	1530.41	968.576	927.313	NaN	NaN	NaN	3052.8	1732.7	3052.8	0.567578	#DIV/0!
A0A0B4J1J6	>tr|A0A0B4J1J6|A0A0B4J1J6_MOUSE Immunoglobulin heavy variable 10-1 (Fragment) OS=Mus musculus OX=10090 GN=Ighv10-1 PE=4 SV=1	11659.1	10623.5	10385.1	6701.09	17782.9	27292.3	10248.1	14248.2	9842.19	17392.9	0.565875	0.0940144
Q8BU30	>sp|Q8BU30|SYIC_MOUSE Isoleucine--tRNA ligase, cytoplasmic OS=Mus musculus OX=10090 GN=Iars1 PE=1 SV=2	6948.68	576.387	NaN	192.584	NaN	NaN	NaN	2060.21	2572.55	2060.21	1.24868	#DIV/0!
Q8BU31	>sp|Q8BU31|RAP2C_MOUSE Ras-related protein Rap-2c OS=Mus musculus OX=10090 GN=Rap2c PE=1 SV=1	1529.62	396.031	NaN	NaN	NaN	NaN	NaN	926.952	962.827	926.952	1.0387	#DIV/0!
Q8BV13	>sp|Q8BV13|CSN7B_MOUSE COP9 signalosome complex subunit 7b OS=Mus musculus OX=10090 GN=Cops7b PE=1 SV=1	133.871	NaN	NaN	NaN	NaN	NaN	NaN	NaN	133.871	#DIV/0!	#DIV/0!	#DIV/0!
P62880	>sp|P62880|GBB2_MOUSE Guanine nucleotide-binding protein G(I)/G(S)/G(T) subunit beta-2 OS=Mus musculus OX=10090 GN=Gnb2 PE=1 SV=3	5313.9	712.991	734.647	1030.86	NaN	840.851	NaN	6052.63	1948.1	3446.74	0.565201	0.553776
Q8BVI4	>sp|Q8BVI4|DHPR_MOUSE Dihydropteridine reductase OS=Mus musculus OX=10090 GN=Qdpr PE=1 SV=2	10300.7	6438.86	3374.26	NaN	NaN	NaN	710.924	NaN	6704.6	710.924	9.43083	#DIV/0!
Q8BVQ5	>sp|Q8BVQ5|PPME1_MOUSE Protein phosphatase methylesterase 1 OS=Mus musculus OX=10090 GN=Ppme1 PE=1 SV=5	1004.46	NaN	NaN	NaN	NaN	NaN	NaN	592.083	1004.46	592.083	1.69648	#DIV/0!
Q8BVU5	>sp|Q8BVU5|NUDT9_MOUSE ADP-ribose pyrophosphatase, mitochondrial OS=Mus musculus OX=10090 GN=Nudt9 PE=1 SV=1	1	NaN	NaN	NaN	NaN	NaN	NaN	NaN	1	#DIV/0!	#DIV/0!	#DIV/0!
Q8BW96;Q91YS8	>sp|Q8BW96|KCC1D_MOUSE Calcium/calmodulin-dependent protein kinase type 1D OS=Mus musculus OX=10090 GN=Camk1d PE=1 SV=2;>sp|Q91YS8|KCC1A_MOUSE Calcium/calmodulin-dependent protein kinase type 1 OS=Mus musculus OX=10090 GN=Camk1 PE=1 SV=1	NaN	NaN	NaN	NaN	NaN	NaN	NaN	291.567	#DIV/0!	291.567	#DIV/0!	#DIV/0!
A0A140T8M5	>tr|A0A140T8M5|A0A140T8M5_MOUSE Immunoglobulin kappa variable 6-15 (Fragment) OS=Mus musculus OX=10090 GN=Igkv6-15 PE=1 SV=2	47870.3	67915.4	87923.1	54830.8	113708	173439	88313.3	82147.2	64634.9	114402	0.564982	0.07004
Q8BWP8	>sp|Q8BWP8|B4GA1_MOUSE Beta-1,4-glucuronyltransferase 1 OS=Mus musculus OX=10090 GN=B4gat1 PE=1 SV=1	NaN	NaN	404.284	272.886	734.502	391.018	690.913	329.239	338.585	536.418	0.631197	0.282822
Q8BWR2	>sp|Q8BWR2|PITH1_MOUSE PITH domain-containing protein 1 OS=Mus musculus OX=10090 GN=Pithd1 PE=1 SV=1	2601.74	227.059	NaN	NaN	NaN	NaN	NaN	1012.96	1414.4	1012.96	1.3963	#DIV/0!
Cont_Q3SWW8	>sp|Cont_Q3SWW8|TSP4_BOVIN Thrombospondin-4 OS=Bos taurus OX=9913 GN=THBS4 PE=2 SV=1	4337.8	7412.7	8955.31	9860.43	15507.4	11831.9	19574.5	7436.18	7641.56	13587.5	0.562397	0.0827435
A0A0B4J1J7	>tr|A0A0B4J1J7|A0A0B4J1J7_MOUSE Immunoglobulin heavy variable 1-82 OS=Mus musculus OX=10090 GN=Ighv1-82 PE=1 SV=1	34921.3	81131.7	79927.9	60932.8	154068	139986	111934	51127.9	64228.4	114279	0.56203	0.0945435
Q8BYA0	>sp|Q8BYA0|TBCD_MOUSE Tubulin-specific chaperone D OS=Mus musculus OX=10090 GN=Tbcd PE=1 SV=1	948.159	NaN	NaN	NaN	NaN	NaN	NaN	175.055	948.159	175.055	5.41636	#DIV/0!
Q8BYC6	>sp|Q8BYC6|TAOK3_MOUSE Serine/threonine-protein kinase TAO3 OS=Mus musculus OX=10090 GN=Taok3 PE=1 SV=2	1837.26	NaN	NaN	NaN	NaN	NaN	NaN	1211.64	1837.26	1211.64	1.51635	#DIV/0!
Q8BYK4	>sp|Q8BYK4|RDH12_MOUSE Retinol dehydrogenase 12 OS=Mus musculus OX=10090 GN=Rdh12 PE=2 SV=1	NaN	NaN	NaN	NaN	NaN	NaN	NaN	2120.26	#DIV/0!	2120.26	#DIV/0!	#DIV/0!
A0A075B5M1	>tr|A0A075B5M1|A0A075B5M1_MOUSE Immunoglobulin kappa variable 4-63 OS=Mus musculus OX=10090 GN=Igkv4-63 PE=1 SV=1	11823.3	17267.1	11310.4	16571.6	37808.9	27461.3	20592.8	15547	14243.1	25352.5	0.561803	0.0706007
Q8BZW8	>sp|Q8BZW8|NHLC2_MOUSE NHL repeat-containing protein 2 OS=Mus musculus OX=10090 GN=Nhlrc2 PE=1 SV=1	979.758	213.808	NaN	NaN	NaN	NaN	NaN	NaN	596.783	#DIV/0!	#DIV/0!	#DIV/0!
Q8C084	>tr|Q8C084|Q8C084_MOUSE Sorting nexin 22 OS=Mus musculus OX=10090 GN=Snx22 PE=2 SV=1	931.434	182.524	NaN	NaN	NaN	NaN	NaN	NaN	556.979	#DIV/0!	#DIV/0!	#DIV/0!
Q8C0C7	>sp|Q8C0C7|SYFA_MOUSE Phenylalanine--tRNA ligase alpha subunit OS=Mus musculus OX=10090 GN=Farsa PE=1 SV=1	4149.17	NaN	NaN	NaN	NaN	NaN	NaN	1835.82	4149.17	1835.82	2.26011	#DIV/0!
Q8C0D5	>sp|Q8C0D5|EFL1_MOUSE Elongation factor-like GTPase 1 OS=Mus musculus OX=10090 GN=Efl1 PE=1 SV=1	260.416	NaN	NaN	NaN	NaN	NaN	NaN	160.034	260.416	160.034	1.62725	#DIV/0!
Q8C0M9	>sp|Q8C0M9|ASGL1_MOUSE Isoaspartyl peptidase/L-asparaginase OS=Mus musculus OX=10090 GN=Asrgl1 PE=1 SV=1	871.951	200.699	NaN	NaN	NaN	NaN	NaN	NaN	536.325	#DIV/0!	#DIV/0!	#DIV/0!
Q8C0V1	>sp|Q8C0V1|TERB1_MOUSE Telomere repeats-binding bouquet formation protein 1 OS=Mus musculus OX=10090 GN=Terb1 PE=1 SV=2	NaN	NaN	NaN	NaN	220.328	231.387	283.32	154.936	#DIV/0!	222.493	#DIV/0!	#DIV/0!
O88998	>sp|O88998|NOE1_MOUSE Noelin OS=Mus musculus OX=10090 GN=Olfm1 PE=1 SV=1	3607.55	6111.53	6496.96	2381.66	10975.1	NaN	11053	2847.53	4649.42	8291.87	0.560721	0.214308
Q9DC11	>sp|Q9DC11|PXDC2_MOUSE Plexin domain-containing protein 2 OS=Mus musculus OX=10090 GN=Plxdc2 PE=1 SV=1	547.253	1282.96	2188.3	1570.91	3677.04	3046.93	1102.65	2155.63	1397.36	2495.56	0.559937	0.144587
Q99LJ1	>sp|Q99LJ1|FUCO_MOUSE Tissue alpha-L-fucosidase OS=Mus musculus OX=10090 GN=Fuca1 PE=1 SV=1	1006.94	2323.31	2229.06	2610.21	5069.62	3746.96	3897.71	1883.6	2042.38	3649.47	0.559637	0.0752685
Q8C1A5	>sp|Q8C1A5|THOP1_MOUSE Thimet oligopeptidase OS=Mus musculus OX=10090 GN=Thop1 PE=1 SV=1	3434.37	NaN	NaN	429.429	NaN	NaN	NaN	741.533	1931.9	741.533	2.60528	#DIV/0!
Q8C1B7	>sp|Q8C1B7|SEP11_MOUSE Septin-11 OS=Mus musculus OX=10090 GN=Septin11 PE=1 SV=4	185.86	94.2478	NaN	NaN	NaN	NaN	NaN	568.862	140.054	568.862	0.246201	#DIV/0!
Q8BPB5	>sp|Q8BPB5|FBLN3_MOUSE EGF-containing fibulin-like extracellular matrix protein 1 OS=Mus musculus OX=10090 GN=Efemp1 PE=1 SV=1	10963.5	19185.9	23758.6	22805.1	40138.1	38653.9	43115.2	15209.7	19178.3	34279.2	0.559472	0.0760124
Q8C310	>sp|Q8C310|ROBO4_MOUSE Roundabout homolog 4 OS=Mus musculus OX=10090 GN=Robo4 PE=1 SV=2	NaN	206.951	213.629	NaN	NaN	NaN	NaN	130.218	210.29	130.218	1.61491	#DIV/0!
Q8C428	>sp|Q8C428|TMC7_MOUSE Transmembrane channel-like protein 7 OS=Mus musculus OX=10090 GN=Tmc7 PE=2 SV=1	NaN	NaN	NaN	NaN	NaN	NaN	NaN	NaN	#DIV/0!	#DIV/0!	#DIV/0!	#DIV/0!
Q8C4U3	>sp|Q8C4U3|SFRP1_MOUSE Secreted frizzled-related protein 1 OS=Mus musculus OX=10090 GN=Sfrp1 PE=1 SV=3	NaN	2165.29	1247.8	2054.55	NaN	NaN	NaN	NaN	1822.55	#DIV/0!	#DIV/0!	#DIV/0!
Q8C5W3	>sp|Q8C5W3|TBCEL_MOUSE Tubulin-specific chaperone cofactor E-like protein OS=Mus musculus OX=10090 GN=Tbcel PE=1 SV=1	1913.65	NaN	NaN	NaN	NaN	NaN	NaN	NaN	1913.65	#DIV/0!	#DIV/0!	#DIV/0!
Q00623	>sp|Q00623|APOA1_MOUSE Apolipoprotein A-I OS=Mus musculus OX=10090 GN=Apoa1 PE=1 SV=2	13070316	13306201	18340928	15421883	33192572	29648640	28211706	16905266	15034832	26989546	0.557061	0.0184174
Q8C7K6	>sp|Q8C7K6|PCYXL_MOUSE Prenylcysteine oxidase-like OS=Mus musculus OX=10090 GN=Pcyox1l PE=1 SV=1	NaN	536.33	445.603	576.637	NaN	NaN	NaN	NaN	519.523	#DIV/0!	#DIV/0!	#DIV/0!
Q8C878	>sp|Q8C878|UBA3_MOUSE NEDD8-activating enzyme E1 catalytic subunit OS=Mus musculus OX=10090 GN=Uba3 PE=1 SV=2	1364.6	NaN	NaN	NaN	NaN	NaN	NaN	222.276	1364.6	222.276	6.13921	#DIV/0!
Q8CA72	>sp|Q8CA72|GAN_MOUSE Gigaxonin OS=Mus musculus OX=10090 GN=Gan PE=1 SV=2	NaN	NaN	NaN	NaN	NaN	NaN	NaN	806.379	#DIV/0!	806.379	#DIV/0!	#DIV/0!
Q8CAA7	>sp|Q8CAA7|PGM2L_MOUSE Glucose 1,6-bisphosphate synthase OS=Mus musculus OX=10090 GN=Pgm2l1 PE=1 SV=1	4038.32	504.176	NaN	NaN	NaN	NaN	NaN	633.148	2271.25	633.148	3.58723	#DIV/0!
Q8CAS9	>sp|Q8CAS9|PARP9_MOUSE Protein mono-ADP-ribosyltransferase PARP9 OS=Mus musculus OX=10090 GN=Parp9 PE=1 SV=2	669.404	NaN	NaN	NaN	NaN	NaN	NaN	NaN	669.404	#DIV/0!	#DIV/0!	#DIV/0!
Q8CI51	>sp|Q8CI51|PDLI5_MOUSE PDZ and LIM domain protein 5 OS=Mus musculus OX=10090 GN=Pdlim5 PE=1 SV=4	1535.91	739.902	937.182	1029.17	NaN	NaN	NaN	1912.08	1060.54	1912.08	0.554653	#DIV/0!
P68510	>sp|P68510|1433F_MOUSE 14-3-3 protein eta OS=Mus musculus OX=10090 GN=Ywhah PE=1 SV=2	7507.89	2092.64	1364.27	879.745	1281.36	3971.78	1642.18	14461.4	2961.14	5339.17	0.554606	0.517383
Q8CBR6	>sp|Q8CBR6|TSK_MOUSE Tsukushi OS=Mus musculus OX=10090 GN=Tsku PE=1 SV=2	NaN	2594.15	1877.33	2663.73	1116.39	NaN	NaN	NaN	2378.4	1116.39	2.13043	#DIV/0!
Q8CBW3	>sp|Q8CBW3|ABI1_MOUSE Abl interactor 1 OS=Mus musculus OX=10090 GN=Abi1 PE=1 SV=3	NaN	NaN	NaN	NaN	NaN	NaN	NaN	412.23	#DIV/0!	412.23	#DIV/0!	#DIV/0!
P35917	>sp|P35917|VGFR3_MOUSE Vascular endothelial growth factor receptor 3 OS=Mus musculus OX=10090 GN=Flt4 PE=1 SV=1	2484.99	4088.97	4125.25	5077.2	9038.18	6482.58	8663.27	4289.08	3944.11	7118.28	0.554082	0.0409122
Q8CCJ3	>sp|Q8CCJ3|UFL1_MOUSE E3 UFM1-protein ligase 1 OS=Mus musculus OX=10090 GN=Ufl1 PE=1 SV=2	NaN	NaN	NaN	NaN	NaN	NaN	NaN	476.722	#DIV/0!	476.722	#DIV/0!	#DIV/0!
Q8CD91	>sp|Q8CD91|SMOC2_MOUSE SPARC-related modular calcium-binding protein 2 OS=Mus musculus OX=10090 GN=Smoc2 PE=1 SV=1	NaN	NaN	282.519	NaN	NaN	NaN	NaN	NaN	282.519	#DIV/0!	#DIV/0!	#DIV/0!
Q8CDC0	>sp|Q8CDC0|SPB13_MOUSE Serpin B13 OS=Mus musculus OX=10090 GN=Serpinb13 PE=2 SV=2	NaN	NaN	NaN	NaN	NaN	NaN	NaN	3436.11	#DIV/0!	3436.11	#DIV/0!	#DIV/0!
P24369	>sp|P24369|PPIB_MOUSE Peptidyl-prolyl cis-trans isomerase B OS=Mus musculus OX=10090 GN=Ppib PE=1 SV=2	5568.53	1863.68	961.078	1469.16	1600.24	3087.07	2179.57	10947.5	2465.61	4453.6	0.553621	0.443769
Q8CF98	>sp|Q8CF98|COL10_MOUSE Collectin-10 OS=Mus musculus OX=10090 GN=Colec10 PE=2 SV=1	NaN	NaN	256.631	148.892	3549.12	3300.28	2869.15	1465.33	202.762	2795.97	0.0725193	0.0206235
Q8CFB4	>sp|Q8CFB4|GBP5_MOUSE Guanylate-binding protein 5 OS=Mus musculus OX=10090 GN=Gbp5 PE=1 SV=2	313.804	NaN	NaN	NaN	NaN	NaN	NaN	371.535	313.804	371.535	0.844614	#DIV/0!
O88712;P56546	>sp|O88712|CTBP1_MOUSE C-terminal-binding protein 1 OS=Mus musculus OX=10090 GN=Ctbp1 PE=1 SV=2;>sp|P56546|CTBP2_MOUSE C-terminal-binding protein 2 OS=Mus musculus OX=10090 GN=Ctbp2 PE=1 SV=2	1212.71	1048.52	872.569	619.965	NaN	NaN	NaN	1696.83	938.44	1696.83	0.553055	#DIV/0!
Q19LI2	>sp|Q19LI2|A1BG_MOUSE Alpha-1B-glycoprotein OS=Mus musculus OX=10090 GN=A1bg PE=1 SV=1	15934.3	38178.8	18341.6	122588	61363.9	29919.9	197184	64216.9	48760.7	88171.2	0.553023	0.413325
Q8CG03	>sp|Q8CG03|PDE5A_MOUSE cGMP-specific 3',5'-cyclic phosphodiesterase OS=Mus musculus OX=10090 GN=Pde5a PE=1 SV=2	NaN	420.255	235.526	392.657	NaN	767.781	536.995	828.845	349.479	711.207	0.491389	0.0268594
Q8K0D2	>sp|Q8K0D2|HABP2_MOUSE Hyaluronan-binding protein 2 OS=Mus musculus OX=10090 GN=Habp2 PE=1 SV=2	12492.4	11790.6	18376.8	12417.8	31921.3	27282.9	27981	12546.3	13769.4	24932.9	0.552259	0.048642
P20029	>sp|P20029|BIP_MOUSE Endoplasmic reticulum chaperone BiP OS=Mus musculus OX=10090 GN=Hspa5 PE=1 SV=3	9517.37	5740.29	4704.62	4579.42	5147.7	8010.49	5580.14	25785.8	6135.42	11131	0.551199	0.361584
Q8CG19	>sp|Q8CG19|LTBP1_MOUSE Latent-transforming growth factor beta-binding protein 1 OS=Mus musculus OX=10090 GN=Ltbp1 PE=1 SV=2	NaN	NaN	NaN	NaN	NaN	NaN	NaN	433.187	#DIV/0!	433.187	#DIV/0!	#DIV/0!
Q8CG47	>sp|Q8CG47|SMC4_MOUSE Structural maintenance of chromosomes protein 4 OS=Mus musculus OX=10090 GN=Smc4 PE=1 SV=1	1060.56	NaN	NaN	NaN	NaN	NaN	NaN	NaN	1060.56	#DIV/0!	#DIV/0!	#DIV/0!
A0A075B5R2	>tr|A0A075B5R2|A0A075B5R2_MOUSE Immunoglobulin heavy variable 7-3 (Fragment) OS=Mus musculus OX=10090 GN=Ighv7-3 PE=4 SV=2	14775.1	9360.93	3819.79	4740.89	22935.1	11922.6	13168.4	11423.3	8174.17	14862.4	0.549991	0.120631
Q8CG76	>sp|Q8CG76|ARK72_MOUSE Aflatoxin B1 aldehyde reductase member 2 OS=Mus musculus OX=10090 GN=Akr7a2 PE=1 SV=3	794.117	197.514	NaN	NaN	NaN	NaN	NaN	NaN	495.815	#DIV/0!	#DIV/0!	#DIV/0!
Q8CGC7	>sp|Q8CGC7|SYEP_MOUSE Bifunctional glutamate/proline--tRNA ligase OS=Mus musculus OX=10090 GN=Eprs1 PE=1 SV=4	2981.44	299.544	162.719	NaN	NaN	NaN	NaN	1782.66	1147.9	1782.66	0.643925	#DIV/0!
Q08879	>sp|Q08879|FBLN1_MOUSE Fibulin-1 OS=Mus musculus OX=10090 GN=Fbln1 PE=1 SV=2	11834.3	25293.1	28398.3	30650.8	50817.1	47804.2	49394.9	26886.7	24044.1	43725.7	0.549885	0.0314507
Q8CGY8	>sp|Q8CGY8|OGT1_MOUSE UDP-N-acetylglucosamine--peptide N-acetylglucosaminyltransferase 110 kDa subunit OS=Mus musculus OX=10090 GN=Ogt PE=1 SV=2	867.753	NaN	NaN	NaN	NaN	NaN	NaN	NaN	867.753	#DIV/0!	#DIV/0!	#DIV/0!
Q8CI08	>sp|Q8CI08|SLAI2_MOUSE SLAIN motif-containing protein 2 OS=Mus musculus OX=10090 GN=Slain2 PE=1 SV=2	NaN	NaN	NaN	NaN	NaN	NaN	NaN	430.545	#DIV/0!	430.545	#DIV/0!	#DIV/0!
Q8CI15	>sp|Q8CI15|SPHK1_MOUSE Sphingosine kinase 1 OS=Mus musculus OX=10090 GN=Sphk1 PE=1 SV=1	1667.83	NaN	NaN	NaN	NaN	NaN	NaN	NaN	1667.83	#DIV/0!	#DIV/0!	#DIV/0!
Q8CI43	>sp|Q8CI43|MYL6B_MOUSE Myosin light chain 6B OS=Mus musculus OX=10090 GN=Myl6b PE=1 SV=1	NaN	NaN	NaN	NaN	NaN	NaN	NaN	1059.05	#DIV/0!	1059.05	#DIV/0!	#DIV/0!
P62242	>sp|P62242|RS8_MOUSE 40S ribosomal protein S8 OS=Mus musculus OX=10090 GN=Rps8 PE=1 SV=2	9407.18	1487.8	814.263	843.227	NaN	NaN	NaN	5717.16	3138.12	5717.16	0.548894	#DIV/0!
P68372	>sp|P68372|TBB4B_MOUSE Tubulin beta-4B chain OS=Mus musculus OX=10090 GN=Tubb4b PE=1 SV=1	26264.2	6827.07	5780.06	6422.72	4120.7	7089.96	7516.13	63845.9	11323.5	20643.2	0.548535	0.563734
Q9CS72	>sp|Q9CS72|FLIP1_MOUSE Filamin-A-interacting protein 1 OS=Mus musculus OX=10090 GN=Filip1 PE=1 SV=2	2614.31	7475.25	5530.51	3207.47	NaN	NaN	NaN	8596.29	4706.88	8596.29	0.547548	#DIV/0!
P01898	>sp|P01898|HA10_MOUSE H-2 class I histocompatibility antigen, Q10 alpha chain OS=Mus musculus OX=10090 GN=H2-Q10 PE=1 SV=3	286822	310580	425181	365418	762923	632566	728866	412293	347000	634162	0.547179	0.0147002
A0A140T8N7	>tr|A0A140T8N7|A0A140T8N7_MOUSE Immunoglobulin kappa chain variable 6-25 (Fragment) OS=Mus musculus OX=10090 GN=Igkv6-25 PE=4 SV=2	20240.8	11439	23845.7	21576.2	34973.8	NaN	41335.9	30007.2	19275.4	35438.9	0.543905	0.0123036
Q8CIG8	>sp|Q8CIG8|ANM5_MOUSE Protein arginine N-methyltransferase 5 OS=Mus musculus OX=10090 GN=Prmt5 PE=1 SV=3	2336.78	116.634	NaN	NaN	NaN	NaN	NaN	529.915	1226.7	529.915	2.31491	#DIV/0!
Q8CIH5	>sp|Q8CIH5|PLCG2_MOUSE 1-phosphatidylinositol 4,5-bisphosphate phosphodiesterase gamma-2 OS=Mus musculus OX=10090 GN=Plcg2 PE=1 SV=1	NaN	NaN	NaN	NaN	NaN	NaN	NaN	1395.5	#DIV/0!	1395.5	#DIV/0!	#DIV/0!
O08689	>sp|O08689|GDF8_MOUSE Growth/differentiation factor 8 OS=Mus musculus OX=10090 GN=Mstn PE=1 SV=1	439.851	1133.93	1291.81	1111.18	2599.23	2141.1	1857.5	729.144	994.192	1831.74	0.542757	0.106072
P19221	>sp|P19221|THRB_MOUSE Prothrombin OS=Mus musculus OX=10090 GN=F2 PE=1 SV=1	273115	380766	480405	422074	942401	775355	744640	409779	389090	718044	0.541875	0.0335019
Q9QZZ6	>sp|Q9QZZ6|DERM_MOUSE Dermatopontin OS=Mus musculus OX=10090 GN=Dpt PE=1 SV=1	2156.68	809.944	957.615	955.383	2875.59	NaN	2388.16	1490.7	1219.9	2251.48	0.541822	0.095694
Q8CJG0	>sp|Q8CJG0|AGO2_MOUSE Protein argonaute-2 OS=Mus musculus OX=10090 GN=Ago2 PE=1 SV=3	2660.08	137.853	NaN	NaN	NaN	NaN	NaN	61.7912	1398.97	61.7912	22.6402	#DIV/0!
A0A075B5R7	>tr|A0A075B5R7|A0A075B5R7_MOUSE Immunoglobulin heavy variable 14-2 (Fragment) OS=Mus musculus OX=10090 GN=Ighv14-2 PE=4 SV=1	35660	58993.7	56048.1	25415.8	95007	78870.1	95996.7	59757.5	44029.4	82407.8	0.534287	0.0170531
P52430	>sp|P52430|PON1_MOUSE Serum paraoxonase/arylesterase 1 OS=Mus musculus OX=10090 GN=Pon1 PE=1 SV=2	9930.73	3821.88	11311.4	9052.87	21520.3	17207.9	15324.9	10166	8529.22	16054.8	0.531257	0.0392672
Q8CHW4	>sp|Q8CHW4|EI2BE_MOUSE Translation initiation factor eIF-2B subunit epsilon OS=Mus musculus OX=10090 GN=Eif2b5 PE=1 SV=1	579.35	NaN	NaN	NaN	NaN	NaN	NaN	307.708	579.35	307.708	1.88279	#DIV/0!
Q8JZQ5	>sp|Q8JZQ5|AOC1_MOUSE Amiloride-sensitive amine oxidase [copper-containing] OS=Mus musculus OX=10090 GN=Aoc1 PE=2 SV=1	NaN	NaN	NaN	NaN	NaN	NaN	NaN	NaN	#DIV/0!	#DIV/0!	#DIV/0!	#DIV/0!
P21614	>sp|P21614|VTDB_MOUSE Vitamin D-binding protein OS=Mus musculus OX=10090 GN=Gc PE=1 SV=2	776444	755370	1.13266e+06	980615	2.1514e+06	1.85351e+06	1.86616e+06	1.01296e+06	911273	1.72101e+06	0.529501	0.0212575
Q8K010	>sp|Q8K010|OPLA_MOUSE 5-oxoprolinase OS=Mus musculus OX=10090 GN=Oplah PE=1 SV=1	NaN	581.913	378.141	518.461	NaN	NaN	NaN	NaN	492.838	#DIV/0!	#DIV/0!	#DIV/0!
Q11011	>sp|Q11011|PSA_MOUSE Puromycin-sensitive aminopeptidase OS=Mus musculus OX=10090 GN=Npepps PE=1 SV=2	3084.54	1080.34	861.463	942.08	NaN	NaN	334.101	5314.55	1492.11	2824.33	0.528305	0.482232
E9Q1L0	>tr|E9Q1L0|E9Q1L0_MOUSE Vomeronasal 2, receptor 80 OS=Mus musculus OX=10090 GN=Vmn2r80 PE=4 SV=1	4169.28	8267.9	6795.12	7800.54	13269.7	NaN	16999.5	8179.51	6758.21	12816.2	0.527316	0.0527436
Q8K0Q5	>sp|Q8K0Q5|RHG18_MOUSE Rho GTPase-activating protein 18 OS=Mus musculus OX=10090 GN=Arhgap18 PE=1 SV=1	179.582	NaN	NaN	NaN	NaN	NaN	NaN	1587.91	179.582	1587.91	0.113093	#DIV/0!
A0A0B4J1I4	>tr|A0A0B4J1I4|A0A0B4J1I4_MOUSE Immunoglobulin kappa chain variable 4-72 (Fragment) OS=Mus musculus OX=10090 GN=Igkv4-72 PE=4 SV=1	1596.2	1403.28	3092.47	1907.16	3038.61	5262.06	1694.12	5178.78	1999.78	3793.39	0.527174	0.10722
Q8K124	>sp|Q8K124|PKHO2_MOUSE Pleckstrin homology domain-containing family O member 2 OS=Mus musculus OX=10090 GN=Plekho2 PE=1 SV=1	172.519	NaN	NaN	NaN	NaN	NaN	NaN	NaN	172.519	#DIV/0!	#DIV/0!	#DIV/0!
P46412	>sp|P46412|GPX3_MOUSE Glutathione peroxidase 3 OS=Mus musculus OX=10090 GN=Gpx3 PE=1 SV=2	91467.9	157735	203408	168036	373366	330781	330612	150030	155162	296198	0.523846	0.0425751
P47879	>sp|P47879|IBP4_MOUSE Insulin-like growth factor-binding protein 4 OS=Mus musculus OX=10090 GN=Igfbp4 PE=1 SV=2	1087.12	2545.12	2644.43	2477.9	4444.16	5059.89	4189.89	3094.02	2188.64	4196.99	0.521479	0.0108416
Q8R1F1	>sp|Q8R1F1|NIBA2_MOUSE Protein Niban 2 OS=Mus musculus OX=10090 GN=Niban2 PE=1 SV=2	3513.5	2094.86	4195.11	3045.08	NaN	NaN	5675.04	6719.84	3212.14	6197.44	0.518301	0.0153093
Q8K1B9	>sp|Q8K1B9|GLT18_MOUSE Polypeptide N-acetylgalactosaminyltransferase 18 OS=Mus musculus OX=10090 GN=Galnt18 PE=2 SV=1	1247.86	NaN	NaN	NaN	NaN	NaN	NaN	34081.4	1247.86	34081.4	0.036614	#DIV/0!
Q61702	>sp|Q61702|ITIH1_MOUSE Inter-alpha-trypsin inhibitor heavy chain H1 OS=Mus musculus OX=10090 GN=Itih1 PE=1 SV=2	124098	121453	180349	167656	343367	306653	322964	180460	148389	288361	0.514594	0.0124252
Q8K1K6	>sp|Q8K1K6|SPB10_MOUSE Serpin B10 OS=Mus musculus OX=10090 GN=Serpinb10 PE=2 SV=1	NaN	645.142	NaN	NaN	NaN	NaN	NaN	NaN	645.142	#DIV/0!	#DIV/0!	#DIV/0!
Q8K1M6	>sp|Q8K1M6|DNM1L_MOUSE Dynamin-1-like protein OS=Mus musculus OX=10090 GN=Dnm1l PE=1 SV=2	987.91	430.706	215.96	NaN	NaN	894.225	NaN	1784.67	544.858	1339.45	0.406778	0.172377
Q8CIZ8	>sp|Q8CIZ8|VWF_MOUSE von Willebrand factor OS=Mus musculus OX=10090 GN=Vwf PE=1 SV=2	664.062	11770.3	15723.4	12919.8	16111.5	19161.1	21463.5	23124.4	10269.4	19965.1	0.514367	0.0373468
Q8K2I4	>sp|Q8K2I4|MANBA_MOUSE Beta-mannosidase OS=Mus musculus OX=10090 GN=Manba PE=1 SV=1	NaN	NaN	NaN	NaN	NaN	NaN	NaN	NaN	#DIV/0!	#DIV/0!	#DIV/0!	#DIV/0!
Q8K2P6	>sp|Q8K2P6|RFESD_MOUSE Rieske domain-containing protein OS=Mus musculus OX=10090 GN=Rfesd PE=1 SV=1	979.805	NaN	NaN	NaN	NaN	NaN	NaN	NaN	979.805	#DIV/0!	#DIV/0!	#DIV/0!
Q8K2Q7	>sp|Q8K2Q7|BROX_MOUSE BRO1 domain-containing protein BROX OS=Mus musculus OX=10090 GN=Brox PE=1 SV=1	476.948	117.5	NaN	NaN	NaN	NaN	NaN	1030.34	297.224	1030.34	0.288471	#DIV/0!
Q8K2T1	>sp|Q8K2T1|NMRL1_MOUSE NmrA-like family domain-containing protein 1 OS=Mus musculus OX=10090 GN=Nmral1 PE=1 SV=1	1746.22	NaN	NaN	NaN	NaN	NaN	NaN	NaN	1746.22	#DIV/0!	#DIV/0!	#DIV/0!
Q8K2V1	>sp|Q8K2V1|PP4R1_MOUSE Serine/threonine-protein phosphatase 4 regulatory subunit 1 OS=Mus musculus OX=10090 GN=Ppp4r1 PE=1 SV=2	633.734	NaN	NaN	NaN	NaN	NaN	NaN	1299.3	633.734	1299.3	0.487751	#DIV/0!
Q8K2Z4	>sp|Q8K2Z4|CND1_MOUSE Condensin complex subunit 1 OS=Mus musculus OX=10090 GN=Ncapd2 PE=1 SV=2	721.84	NaN	NaN	NaN	NaN	NaN	NaN	NaN	721.84	#DIV/0!	#DIV/0!	#DIV/0!
Q8K354	>sp|Q8K354|CBR3_MOUSE Carbonyl reductase [NADPH] 3 OS=Mus musculus OX=10090 GN=Cbr3 PE=1 SV=1	2520.78	288.038	NaN	370.216	NaN	NaN	NaN	283.564	1059.68	283.564	3.73699	#DIV/0!
Q8K3H0	>sp|Q8K3H0|DP13A_MOUSE DCC-interacting protein 13-alpha OS=Mus musculus OX=10090 GN=Appl1 PE=1 SV=1	NaN	NaN	NaN	NaN	NaN	NaN	NaN	689.667	#DIV/0!	689.667	#DIV/0!	#DIV/0!
Q8K3P0	>sp|Q8K3P0|DR9C7_MOUSE Short-chain dehydrogenase/reductase family 9C member 7 OS=Mus musculus OX=10090 GN=Sdr9c7 PE=2 SV=1	NaN	1818.95	NaN	NaN	NaN	NaN	NaN	12748.4	1818.95	12748.4	0.142681	#DIV/0!
Q8K3Z0	>sp|Q8K3Z0|NOD2_MOUSE Nucleotide-binding oligomerization domain-containing protein 2 OS=Mus musculus OX=10090 GN=Nod2 PE=1 SV=1	NaN	NaN	NaN	NaN	5779.98	NaN	NaN	NaN	#DIV/0!	5779.98	#DIV/0!	#DIV/0!
Q8K426	>sp|Q8K426|RETNG_MOUSE Resistin-like gamma OS=Mus musculus OX=10090 GN=Retnlg PE=1 SV=1	NaN	1055.64	913.255	833.704	NaN	1164.15	2407.79	NaN	934.199	1785.97	0.523077	0.168249
Q02105	>sp|Q02105|C1QC_MOUSE Complement C1q subcomponent subunit C OS=Mus musculus OX=10090 GN=C1qc PE=1 SV=2	1385.21	1491.03	2481.65	2058.7	5034.27	4114.48	3503.07	1799.17	1854.14	3612.75	0.513223	0.0521854
Q8K4L4	>sp|Q8K4L4|POF1B_MOUSE Protein POF1B OS=Mus musculus OX=10090 GN=Pof1b PE=2 SV=3	NaN	1038.45	NaN	267.275	NaN	NaN	NaN	11470.8	652.862	11470.8	0.0569151	#DIV/0!
Q8K558	>sp|Q8K558|TRML1_MOUSE Trem-like transcript 1 protein OS=Mus musculus OX=10090 GN=Treml1 PE=1 SV=2	NaN	NaN	NaN	NaN	1336.44	5430.81	1132.96	13548.2	#DIV/0!	5362.09	#DIV/0!	#DIV/0!
P01633	>sp|P01633|KV5A1_MOUSE Immunoglobulin kappa chain variable 6-17 OS=Mus musculus OX=10090 GN=Igkv6-17 PE=1 SV=1	43450.2	43438.7	95063.4	84706.4	124577	117292	180438	97836	66664.7	130036	0.512664	0.0296121
Q61129	>sp|Q61129|CFAI_MOUSE Complement factor I OS=Mus musculus OX=10090 GN=Cfi PE=1 SV=3	128069	154602	199920	164015	351964	361336	363032	187703	161652	316009	0.511542	0.0144166
A0A140T8N5	>tr|A0A140T8N5|A0A140T8N5_MOUSE Immunoglobulin kappa variable 6-23 (Fragment) OS=Mus musculus OX=10090 GN=Igkv6-23 PE=4 SV=2	99191.4	98751.2	140230	76604.3	235806	209938	233664	133592	103694	203250	0.510181	0.0108843
Q8BT60	>sp|Q8BT60|CPNE3_MOUSE Copine-3 OS=Mus musculus OX=10090 GN=Cpne3 PE=1 SV=2	2387.69	356.038	334.091	310.68	NaN	NaN	NaN	1662.76	847.125	1662.76	0.509469	#DIV/0!
Q8QZY1	>sp|Q8QZY1|EIF3L_MOUSE Eukaryotic translation initiation factor 3 subunit L OS=Mus musculus OX=10090 GN=Eif3l PE=1 SV=1	2746.89	NaN	NaN	NaN	NaN	NaN	NaN	994.974	2746.89	994.974	2.76077	#DIV/0!
Q8QZZ8	>sp|Q8QZZ8|RAB38_MOUSE Ras-related protein Rab-38 OS=Mus musculus OX=10090 GN=Rab38 PE=1 SV=1	NaN	NaN	NaN	NaN	NaN	NaN	NaN	863.509	#DIV/0!	863.509	#DIV/0!	#DIV/0!
Q8R001	>sp|Q8R001|MARE2_MOUSE Microtubule-associated protein RP/EB family member 2 OS=Mus musculus OX=10090 GN=Mapre2 PE=1 SV=1	791.927	NaN	NaN	NaN	NaN	NaN	NaN	751.94	791.927	751.94	1.05318	#DIV/0!
Q8R010	>sp|Q8R010|AIMP2_MOUSE Aminoacyl tRNA synthase complex-interacting multifunctional protein 2 OS=Mus musculus OX=10090 GN=Aimp2 PE=1 SV=2	87.6345	NaN	NaN	2.51496	NaN	NaN	NaN	53.2876	45.0747	53.2876	0.845877	#DIV/0!
A0A075B5L3	>tr|A0A075B5L3|A0A075B5L3_MOUSE Immunoglobulin kappa chain variable 4-90 (Fragment) OS=Mus musculus OX=10090 GN=Igkv4-90 PE=4 SV=5	700.683	159.149	593.841	1556.74	2398.21	1815.82	767.781	929.776	752.602	1477.9	0.509239	0.183405
O08677	>sp|O08677|KNG1_MOUSE Kininogen-1 OS=Mus musculus OX=10090 GN=Kng1 PE=1 SV=1	937097	973238	1.31677e+06	1.15881e+06	2.82559e+06	2.21746e+06	2240951	1.37468e+06	1.09648e+06	2.16467e+06	0.506533	0.0139375
Cont_P63103	>sp|Cont_P63103|1433Z_BOVIN 14-3-3 protein zeta/delta OS=Bos taurus OX=9913 GN=YWHAZ PE=1 SV=1	29222	11488.2	7084.67	8432.69	5009.53	10153.5	7706.32	88429.6	14056.9	27824.7	0.505195	0.533962
Q8R0W0	>sp|Q8R0W0|EPIPL_MOUSE Epiplakin OS=Mus musculus OX=10090 GN=Eppk1 PE=1 SV=2	NaN	NaN	NaN	NaN	NaN	NaN	NaN	13958.1	#DIV/0!	13958.1	#DIV/0!	#DIV/0!
P21765	>sp|P21765|GPX5_MOUSE Epididymal secretory glutathione peroxidase OS=Mus musculus OX=10090 GN=Gpx5 PE=2 SV=3	88991	221453	237759	190723	501904	432929	366194	162262	184732	365822	0.504977	0.0655555
Q8R0Z6	>sp|Q8R0Z6|ANGL6_MOUSE Angiopoietin-related protein 6 OS=Mus musculus OX=10090 GN=Angptl6 PE=2 SV=1	NaN	NaN	NaN	NaN	2126.48	2077.37	2660.06	1106.86	#DIV/0!	1992.69	#DIV/0!	#DIV/0!
P70670	>sp|P70670|NACAM_MOUSE Nascent polypeptide-associated complex subunit alpha, muscle-specific form OS=Mus musculus OX=10090 GN=Naca PE=1 SV=2	9344.62	1580.56	1000.48	723.417	NaN	NaN	NaN	6292.46	3162.27	6292.46	0.502549	#DIV/0!
A0A075B677	>tr|A0A075B677|A0A075B677_MOUSE Immunoglobulin kappa variable 4-53 OS=Mus musculus OX=10090 GN=Igkv4-53 PE=1 SV=1	2209.68	8384.91	10577.6	11148.8	23948.6	11514.8	19404.9	10477.3	8080.24	16336.4	0.494616	0.073968
Q8R180	>sp|Q8R180|ERO1A_MOUSE ERO1-like protein alpha OS=Mus musculus OX=10090 GN=Ero1a PE=1 SV=2	1757.89	NaN	NaN	NaN	NaN	NaN	NaN	1617.19	1757.89	1617.19	1.087	#DIV/0!
Q8BVE3	>sp|Q8BVE3|VATH_MOUSE V-type proton ATPase subunit H OS=Mus musculus OX=10090 GN=Atp6v1h PE=1 SV=1	3338.06	764.191	503.382	462.39	NaN	NaN	NaN	2568.43	1267.01	2568.43	0.4933	#DIV/0!
Cont_Q2HJ86;P68369	>sp|Cont_Q2HJ86|TBA1D_BOVIN Tubulin alpha-1D chain OS=Bos taurus OX=9913 GN=TUBA1D PE=1 SV=1;>sp|P68369|TBA1A_MOUSE Tubulin alpha-1A chain OS=Mus musculus OX=10090 GN=Tuba1a PE=1 SV=1	10996.5	4005.5	3123.19	3555.19	1908.88	4835.48	3891.57	33513.3	5420.08	11037.3	0.491069	0.495602
Q8R1G2	>sp|Q8R1G2|CMBL_MOUSE Carboxymethylenebutenolidase homolog OS=Mus musculus OX=10090 GN=Cmbl PE=1 SV=1	NaN	740.833	335.585	377.194	NaN	NaN	NaN	NaN	484.537	#DIV/0!	#DIV/0!	#DIV/0!
Q8R1I1	>sp|Q8R1I1|QCR9_MOUSE Cytochrome b-c1 complex subunit 9 OS=Mus musculus OX=10090 GN=Uqcr10 PE=1 SV=1	1303.86	NaN	NaN	NaN	NaN	NaN	NaN	1306.7	1303.86	1306.7	0.997827	#DIV/0!
Q9WVA4	>sp|Q9WVA4|TAGL2_MOUSE Transgelin-2 OS=Mus musculus OX=10090 GN=Tagln2 PE=1 SV=4	4296.22	2328.57	1059.86	1333.17	656.972	3432.05	2199.9	12131	2254.46	4604.98	0.489569	0.413289
Q8R238	>sp|Q8R238|SDSL_MOUSE Serine dehydratase-like OS=Mus musculus OX=10090 GN=Sdsl PE=1 SV=1	1114.07	NaN	NaN	NaN	NaN	NaN	NaN	NaN	1114.07	#DIV/0!	#DIV/0!	#DIV/0!
P51150	>sp|P51150|RAB7A_MOUSE Ras-related protein Rab-7a OS=Mus musculus OX=10090 GN=Rab7a PE=1 SV=2	5708.63	2318.86	1470.16	1302.32	NaN	944.35	1035.62	14592.9	2699.99	5524.28	0.48875	0.510026
Q8R2K1	>sp|Q8R2K1|FUCM_MOUSE Fucose mutarotase OS=Mus musculus OX=10090 GN=Fuom PE=1 SV=1	NaN	189.303	308.399	194.18	NaN	NaN	NaN	NaN	230.627	#DIV/0!	#DIV/0!	#DIV/0!
Q8R2Q0	>sp|Q8R2Q0|TRI29_MOUSE Tripartite motif-containing protein 29 OS=Mus musculus OX=10090 GN=Trim29 PE=1 SV=1	NaN	NaN	NaN	NaN	NaN	NaN	NaN	1	#DIV/0!	1	#DIV/0!	#DIV/0!
E9Q616	>tr|E9Q616|E9Q616_MOUSE AHNAK nucleoprotein (desmoyokin) OS=Mus musculus OX=10090 GN=Ahnak PE=1 SV=1	2350.78	1470.99	549.001	776.977	406.507	213.647	1369.12	8557.69	1286.94	2636.74	0.488079	0.530926
Q8R3U1	>sp|Q8R3U1|PLAT3_MOUSE Phospholipase A and acyltransferase 3 OS=Mus musculus OX=10090 GN=Plaat3 PE=1 SV=2	5535.26	1271.03	NaN	NaN	NaN	NaN	NaN	NaN	3403.14	#DIV/0!	#DIV/0!	#DIV/0!
Q8R3V5	>sp|Q8R3V5|SHLB2_MOUSE Endophilin-B2 OS=Mus musculus OX=10090 GN=Sh3glb2 PE=1 SV=2	NaN	NaN	NaN	NaN	NaN	NaN	NaN	363.469	#DIV/0!	363.469	#DIV/0!	#DIV/0!
Q8R422	>sp|Q8R422|CD109_MOUSE CD109 antigen OS=Mus musculus OX=10090 GN=Cd109 PE=1 SV=1	NaN	NaN	NaN	228.495	NaN	NaN	548.661	750.143	228.495	649.402	0.351855	#DIV/0!
Q8R574	>sp|Q8R574|KPRB_MOUSE Phosphoribosyl pyrophosphate synthase-associated protein 2 OS=Mus musculus OX=10090 GN=Prpsap2 PE=1 SV=1	2222.52	NaN	NaN	137.747	NaN	NaN	NaN	NaN	1180.13	#DIV/0!	#DIV/0!	#DIV/0!
Q8R5A3	>sp|Q8R5A3|AB1IP_MOUSE Amyloid beta A4 precursor protein-binding family B member 1-interacting protein OS=Mus musculus OX=10090 GN=Apbb1ip PE=1 SV=2	2497.85	NaN	NaN	NaN	NaN	NaN	NaN	NaN	2497.85	#DIV/0!	#DIV/0!	#DIV/0!
Q8R5F8	>sp|Q8R5F8|ES8L1_MOUSE Epidermal growth factor receptor kinase substrate 8-like protein 1 OS=Mus musculus OX=10090 GN=Eps8l1 PE=1 SV=1	NaN	NaN	NaN	NaN	NaN	NaN	NaN	1916.35	#DIV/0!	1916.35	#DIV/0!	#DIV/0!
Q9WVJ3	>sp|Q9WVJ3|CBPQ_MOUSE Carboxypeptidase Q OS=Mus musculus OX=10090 GN=Cpq PE=1 SV=1	13674.6	21824.1	19830.9	22553.8	46370.3	45287.6	46998.9	21656.3	19470.9	40078.3	0.48582	0.0189863
Q8R5J9	>sp|Q8R5J9|PRAF3_MOUSE PRA1 family protein 3 OS=Mus musculus OX=10090 GN=Arl6ip5 PE=1 SV=2	NaN	NaN	NaN	NaN	NaN	NaN	NaN	493.258	#DIV/0!	493.258	#DIV/0!	#DIV/0!
Q9QZD9	>sp|Q9QZD9|EIF3I_MOUSE Eukaryotic translation initiation factor 3 subunit I OS=Mus musculus OX=10090 GN=Eif3i PE=1 SV=1	5867.42	499.697	227.492	467.993	NaN	NaN	NaN	3640.43	1765.65	3640.43	0.485011	#DIV/0!
P54728	>sp|P54728|RD23B_MOUSE UV excision repair protein RAD23 homolog B OS=Mus musculus OX=10090 GN=Rad23b PE=1 SV=2	7693.65	2441.82	1223.96	1154.75	NaN	NaN	NaN	6463.67	3128.55	6463.67	0.48402	#DIV/0!
Q61468	>sp|Q61468|MSLN_MOUSE Mesothelin OS=Mus musculus OX=10090 GN=Msln PE=1 SV=1	339.719	1225.36	1227.25	1305.09	1732.03	2132.72	2508.2	NaN	1024.36	2124.32	0.482206	0.0205851
Q8VCA8	>sp|Q8VCA8|SCRN2_MOUSE Secernin-2 OS=Mus musculus OX=10090 GN=Scrn2 PE=1 SV=1	828.958	322.87	884.861	NaN	NaN	NaN	NaN	NaN	678.896	#DIV/0!	#DIV/0!	#DIV/0!
Q9D0M5	>sp|Q9D0M5|DYL2_MOUSE Dynein light chain 2, cytoplasmic OS=Mus musculus OX=10090 GN=Dynll2 PE=1 SV=1	225.14	578.36	651.82	92.9726	NaN	NaN	NaN	802.776	387.073	802.776	0.482169	#DIV/0!
P11031	>sp|P11031|TCP4_MOUSE Activated RNA polymerase II transcriptional coactivator p15 OS=Mus musculus OX=10090 GN=Sub1 PE=1 SV=3	1949.25	1695.19	793.649	686.501	NaN	148.682	NaN	5177.36	1281.15	2663.02	0.481088	0.439543
Q8VCI0	>sp|Q8VCI0|PLBL1_MOUSE Phospholipase B-like 1 OS=Mus musculus OX=10090 GN=Plbd1 PE=1 SV=1	290.299	188.443	NaN	388.474	NaN	NaN	NaN	1865.33	289.072	1865.33	0.154971	#DIV/0!
P55284	>sp|P55284|CADH5_MOUSE Cadherin-5 OS=Mus musculus OX=10090 GN=Cdh5 PE=1 SV=2	2556.31	3870.55	2973.84	4170.35	8557.72	7230.13	8705.99	3808.9	3392.76	7075.68	0.479496	0.0219127
Q7TSV4	>sp|Q7TSV4|PGM2_MOUSE Phosphoglucomutase-2 OS=Mus musculus OX=10090 GN=Pgm2 PE=1 SV=1	6056.4	1882.07	834.751	1153.11	NaN	NaN	979.104	9412.12	2481.58	5195.61	0.47763	0.438505
P55849	>sp|P55849|DSC1_MOUSE Desmocollin-1 OS=Mus musculus OX=10090 GN=Dsc1 PE=1 SV=2	1845.55	826.764	715.314	2938.87	3427.92	2304.36	4208.52	3330.44	1581.62	3317.81	0.476707	0.0369072
Q9D8B3	>sp|Q9D8B3|CHM4B_MOUSE Charged multivesicular body protein 4b OS=Mus musculus OX=10090 GN=Chmp4b PE=1 SV=2	502.422	468.708	385.98	542.569	1079.23	1441.9	779.737	707.16	474.92	1002.01	0.473969	0.0213789
Q61247	>sp|Q61247|A2AP_MOUSE Alpha-2-antiplasmin OS=Mus musculus OX=10090 GN=Serpinf2 PE=1 SV=1	349792	346052	555388	487249	1.1241e+06	1.00357e+06	974766	577994	434620	920107	0.472359	0.00949652
P01627	>sp|P01627|KV2A2_MOUSE Immunoglobulin kappa variable 2-112 OS=Mus musculus OX=10090 GN=Igkv2-112 PE=4 SV=1	927.589	2007.6	1889.97	3689.06	7246.91	6080.42	2459.3	2284.25	2128.56	4517.72	0.471157	0.135605
Q61268	>sp|Q61268|APOC4_MOUSE Apolipoprotein C-IV OS=Mus musculus OX=10090 GN=Apoc4 PE=1 SV=1	44426.1	90185.9	117544	78229.2	270263	155905	195818	79280.2	82596.2	175316	0.471127	0.0724708
Q8VDJ3	>sp|Q8VDJ3|VIGLN_MOUSE Vigilin OS=Mus musculus OX=10090 GN=Hdlbp PE=1 SV=1	NaN	NaN	NaN	NaN	NaN	NaN	NaN	14.3261	#DIV/0!	14.3261	#DIV/0!	#DIV/0!
Q9Z1R3	>sp|Q9Z1R3|APOM_MOUSE Apolipoprotein M OS=Mus musculus OX=10090 GN=Apom PE=1 SV=1	52153.5	86276	145903	100992	238264	228721	253118	99502	96331.1	204901	0.470134	0.036378
Q08481	>sp|Q08481|PECA1_MOUSE Platelet endothelial cell adhesion molecule OS=Mus musculus OX=10090 GN=Pecam1 PE=1 SV=1	347.983	662.768	805.716	724.822	1582.51	1466.73	1291.03	1103.73	635.322	1361	0.466806	0.00242634
Q8VDN2	>sp|Q8VDN2|AT1A1_MOUSE Sodium/potassium-transporting ATPase subunit alpha-1 OS=Mus musculus OX=10090 GN=Atp1a1 PE=1 SV=1	510.038	52.191	NaN	NaN	NaN	NaN	NaN	NaN	281.114	#DIV/0!	#DIV/0!	#DIV/0!
Cont_P35908	>sp|Cont_P35908|K22E_HUMAN Keratin, type II cytoskeletal 2 epidermal OS=Homo sapiens OX=9606 GN=KRT2 PE=1 SV=2	164849	258660	240057	582737	701620	253041	149497	1.56747e+06	311576	667907	0.466496	0.329632
Q8VDV3	>sp|Q8VDV3|R3GEF_MOUSE Guanine nucleotide exchange factor for Rab-3A OS=Mus musculus OX=10090 GN=Rab3il1 PE=1 SV=1	689.379	NaN	NaN	NaN	NaN	NaN	NaN	NaN	689.379	#DIV/0!	#DIV/0!	#DIV/0!
Q8VE47	>sp|Q8VE47|UBA5_MOUSE Ubiquitin-like modifier-activating enzyme 5 OS=Mus musculus OX=10090 GN=Uba5 PE=1 SV=2	1284.6	NaN	NaN	NaN	NaN	NaN	NaN	NaN	1284.6	#DIV/0!	#DIV/0!	#DIV/0!
Q8VE70	>sp|Q8VE70|PDC10_MOUSE Programmed cell death protein 10 OS=Mus musculus OX=10090 GN=Pdcd10 PE=1 SV=1	1598.1	NaN	135.223	NaN	NaN	587.808	NaN	1830.64	866.66	1209.23	0.716706	0.755289
Q8VED9	>sp|Q8VED9|LEGL_MOUSE Galectin-related protein OS=Mus musculus OX=10090 GN=Lgalsl PE=1 SV=1	NaN	NaN	46.628	NaN	NaN	NaN	NaN	3170.26	46.628	3170.26	0.0147079	#DIV/0!
Q8VEE0	>sp|Q8VEE0|RPE_MOUSE Ribulose-phosphate 3-epimerase OS=Mus musculus OX=10090 GN=Rpe PE=1 SV=1	2320.11	NaN	NaN	NaN	NaN	NaN	NaN	NaN	2320.11	#DIV/0!	#DIV/0!	#DIV/0!
Q8VEK3	>sp|Q8VEK3|HNRPU_MOUSE Heterogeneous nuclear ribonucleoprotein U OS=Mus musculus OX=10090 GN=Hnrnpu PE=1 SV=1	3561.85	2182.23	NaN	NaN	NaN	NaN	NaN	945.888	2872.04	945.888	3.03634	#DIV/0!
Q8VEM8	>sp|Q8VEM8|MPCP_MOUSE Phosphate carrier protein, mitochondrial OS=Mus musculus OX=10090 GN=Slc25a3 PE=1 SV=1	768.937	NaN	NaN	NaN	NaN	221.106	NaN	1170.27	768.937	695.691	1.10529	#DIV/0!
Q8VHG0	>sp|Q8VHG0|FMO4_MOUSE Dimethylaniline monooxygenase [N-oxide-forming] 4 OS=Mus musculus OX=10090 GN=Fmo4 PE=1 SV=3	NaN	NaN	NaN	NaN	865.304	NaN	NaN	NaN	#DIV/0!	865.304	#DIV/0!	#DIV/0!
Q8VHL0	>sp|Q8VHL0|UT1_MOUSE Urea transporter 1 OS=Mus musculus OX=10090 GN=Slc14a1 PE=1 SV=2	1157.8	NaN	NaN	NaN	NaN	NaN	NaN	242.943	1157.8	242.943	4.76572	#DIV/0!
Q8VHM5	>tr|Q8VHM5|Q8VHM5_MOUSE Heterogeneous nuclear ribonucleoprotein R OS=Mus musculus OX=10090 GN=Hnrnpr PE=1 SV=1	3351.78	766.051	NaN	874.361	NaN	NaN	NaN	2492.84	1664.07	2492.84	0.667538	#DIV/0!
Q8VHN7	>sp|Q8VHN7|AGRV1_MOUSE Adhesion G-protein coupled receptor V1 OS=Mus musculus OX=10090 GN=Adgrv1 PE=1 SV=1	12169.8	NaN	10077.8	NaN	35579.3	21009	13110.2	252145	11123.8	80460.8	0.138251	0.46592
Q8VHQ2	>sp|Q8VHQ2|SOCS7_MOUSE Suppressor of cytokine signaling 7 OS=Mus musculus OX=10090 GN=Socs7 PE=1 SV=1	2825.2	NaN	NaN	NaN	NaN	NaN	NaN	NaN	2825.2	#DIV/0!	#DIV/0!	#DIV/0!
Q8VI63	>sp|Q8VI63|MOB2_MOUSE MOB kinase activator 2 OS=Mus musculus OX=10090 GN=Mob2 PE=1 SV=1	1109.95	NaN	NaN	NaN	NaN	NaN	NaN	270.478	1109.95	270.478	4.10365	#DIV/0!
Q8VI75	>sp|Q8VI75|IPO4_MOUSE Importin-4 OS=Mus musculus OX=10090 GN=Ipo4 PE=1 SV=1	896.897	179.817	NaN	NaN	NaN	NaN	NaN	NaN	538.357	#DIV/0!	#DIV/0!	#DIV/0!
A0A075B5N2;A0A140T8P2	>tr|A0A075B5N2|A0A075B5N2_MOUSE Immunoglobulin kappa chain variable 6-29 OS=Mus musculus OX=10090 GN=Igkv6-29 PE=4 SV=7;>tr|A0A140T8P2|A0A140T8P2_MOUSE Immunoglobulin kappa variable 6-20 (Fragment) OS=Mus musculus OX=10090 GN=Igkv6-20 PE=4 SV=2	2606.6	20274.5	14159.2	6382.73	53493.5	13800	12997.2	12828	10855.8	23279.7	0.466319	0.294661
O88968	>sp|O88968|TCO2_MOUSE Transcobalamin-2 OS=Mus musculus OX=10090 GN=Tcn2 PE=1 SV=1	13637.5	17159.9	20521.5	19819.1	47704.9	38264.2	42439	24357	17784.5	38191.3	0.465669	0.00801747
Q91UZ5	>sp|Q91UZ5|IMPA2_MOUSE Inositol monophosphatase 2 OS=Mus musculus OX=10090 GN=Impa2 PE=1 SV=1	NaN	2242.68	NaN	998.986	NaN	NaN	NaN	6165.15	1620.83	6165.15	0.262902	#DIV/0!
Q91V12	>sp|Q91V12|BACH_MOUSE Cytosolic acyl coenzyme A thioester hydrolase OS=Mus musculus OX=10090 GN=Acot7 PE=1 SV=2	573.134	806.548	222.555	NaN	NaN	NaN	NaN	1047.92	534.079	1047.92	0.509655	#DIV/0!
Q9ET66	>sp|Q9ET66|PI16_MOUSE Peptidase inhibitor 16 OS=Mus musculus OX=10090 GN=Pi16 PE=1 SV=2	25340.7	13831.1	18521.2	22580.3	53351.3	40276.9	50445.7	28422.7	20068.3	43124.2	0.465361	0.00970674
Q9ESB3	>sp|Q9ESB3|HRG_MOUSE Histidine-rich glycoprotein OS=Mus musculus OX=10090 GN=Hrg PE=1 SV=2	400405	443083	590532	444786	1.38824e+06	1.16008e+06	958957	548299	469702	1.01389e+06	0.463265	0.024857
P23116	>sp|P23116|EIF3A_MOUSE Eukaryotic translation initiation factor 3 subunit A OS=Mus musculus OX=10090 GN=Eif3a PE=1 SV=5	5570.91	1092.91	169.143	248.342	NaN	NaN	NaN	3825.81	1770.33	3825.81	0.462733	#DIV/0!
P07759	>sp|P07759|SPA3K_MOUSE Serine protease inhibitor A3K OS=Mus musculus OX=10090 GN=Serpina3k PE=1 SV=2	2.63168e+06	2.75509e+06	3.1914e+06	2.79724e+06	7201290	7.31203e+06	6.5549e+06	3.71671e+06	2.84385e+06	6.19623e+06	0.458964	0.00766467
P01629	>sp|P01629|KV2A4_MOUSE Ig kappa chain V-II region 2S1.3 OS=Mus musculus OX=10090 PE=1 SV=1	1037.19	2482.97	5325.56	1617.04	8102.09	9015.13	2676.43	3059.2	2615.69	5713.21	0.457832	0.155779
P70269	>sp|P70269|CATE_MOUSE Cathepsin E OS=Mus musculus OX=10090 GN=Ctse PE=1 SV=2	20038.2	2116.07	4971.28	659.22	18592.8	NaN	17201.5	9801.42	6946.19	15198.6	0.457029	0.210313
Q91VE0	>sp|Q91VE0|S27A4_MOUSE Long-chain fatty acid transport protein 4 OS=Mus musculus OX=10090 GN=Slc27a4 PE=1 SV=1	NaN	NaN	NaN	NaN	NaN	NaN	NaN	696.716	#DIV/0!	696.716	#DIV/0!	#DIV/0!
Q91VH6	>sp|Q91VH6|MEMO1_MOUSE Protein MEMO1 OS=Mus musculus OX=10090 GN=Memo1 PE=1 SV=1	1776.79	205.763	NaN	NaN	NaN	NaN	NaN	168.721	991.278	168.721	5.87524	#DIV/0!
P34928	>sp|P34928|APOC1_MOUSE Apolipoprotein C-I OS=Mus musculus OX=10090 GN=Apoc1 PE=1 SV=1	275691	362916	436423	264390	1.16818e+06	669354	726820	367907	334855	733066	0.456787	0.0575293
Q91VK1	>sp|Q91VK1|5MP1_MOUSE eIF5-mimic protein 1 OS=Mus musculus OX=10090 GN=Bzw2 PE=1 SV=1	612.31	1166.69	NaN	NaN	NaN	NaN	NaN	2188.71	889.499	2188.71	0.406403	#DIV/0!
Q91VR5	>sp|Q91VR5|DDX1_MOUSE ATP-dependent RNA helicase DDX1 OS=Mus musculus OX=10090 GN=Ddx1 PE=1 SV=1	655.168	NaN	NaN	NaN	NaN	NaN	NaN	1183.73	655.168	1183.73	0.553478	#DIV/0!
Q91VR8	>sp|Q91VR8|BRK1_MOUSE Protein BRICK1 OS=Mus musculus OX=10090 GN=Brk1 PE=1 SV=1	NaN	NaN	NaN	NaN	NaN	NaN	NaN	736.171	#DIV/0!	736.171	#DIV/0!	#DIV/0!
Q61838	>sp|Q61838|PZP_MOUSE Pregnancy zone protein OS=Mus musculus OX=10090 GN=Pzp PE=1 SV=3	7231531	9071560	12662587	10904019	26308244	22553906	24720030	13813625	9.96742e+06	2.1849e+07	0.456197	0.00770278
Q91VZ6	>sp|Q91VZ6|SMAP1_MOUSE Stromal membrane-associated protein 1 OS=Mus musculus OX=10090 GN=Smap1 PE=1 SV=1	1434.46	NaN	NaN	NaN	NaN	NaN	NaN	NaN	1434.46	#DIV/0!	#DIV/0!	#DIV/0!
Q91W69	>sp|Q91W69|EPN3_MOUSE Epsin-3 OS=Mus musculus OX=10090 GN=Epn3 PE=1 SV=1	NaN	NaN	NaN	NaN	NaN	NaN	NaN	835.494	#DIV/0!	835.494	#DIV/0!	#DIV/0!
Q91W89	>sp|Q91W89|MA2C1_MOUSE Alpha-mannosidase 2C1 OS=Mus musculus OX=10090 GN=Man2c1 PE=1 SV=1	769.79	NaN	NaN	244.804	NaN	NaN	NaN	180.349	507.297	180.349	2.81287	#DIV/0!
Q91W90	>sp|Q91W90|TXND5_MOUSE Thioredoxin domain-containing protein 5 OS=Mus musculus OX=10090 GN=Txndc5 PE=1 SV=2	325.042	NaN	NaN	NaN	NaN	NaN	NaN	525.591	325.042	525.591	0.618432	#DIV/0!
Q91WE1	>sp|Q91WE1|SNX15_MOUSE Sorting nexin-15 OS=Mus musculus OX=10090 GN=Snx15 PE=1 SV=1	5412.18	508.047	NaN	NaN	NaN	NaN	NaN	NaN	2960.11	#DIV/0!	#DIV/0!	#DIV/0!
Q91WG0	>sp|Q91WG0|EST2C_MOUSE Acylcarnitine hydrolase OS=Mus musculus OX=10090 GN=Ces2c PE=1 SV=1	NaN	610.531	341.158	982.224	NaN	NaN	NaN	NaN	644.638	#DIV/0!	#DIV/0!	#DIV/0!
O88947	>sp|O88947|FA10_MOUSE Coagulation factor X OS=Mus musculus OX=10090 GN=F10 PE=1 SV=1	62735	73679.1	103009	85851.4	207513	195105	199936	111370	81318.6	178481	0.455614	0.00688634
P62918	>sp|P62918|RL8_MOUSE 60S ribosomal protein L8 OS=Mus musculus OX=10090 GN=Rpl8 PE=1 SV=2	7775.78	458.191	390.606	581.123	NaN	NaN	190.725	9958.17	2301.42	5074.45	0.453532	0.531589
P43276	>sp|P43276|H15_MOUSE Histone H1.5 OS=Mus musculus OX=10090 GN=H1-5 PE=1 SV=2	3074.86	3489.43	795.878	3639.48	NaN	NaN	1650.48	10505.3	2749.91	6077.88	0.452446	0.313281
Q91WT8	>sp|Q91WT8|RBM47_MOUSE RNA-binding protein 47 OS=Mus musculus OX=10090 GN=Rbm47 PE=1 SV=1	NaN	1403.45	2186.35	NaN	NaN	3197.94	3294	1434.08	1794.9	2642.01	0.679369	0.3842
Q6PHS9	>sp|Q6PHS9|CA2D2_MOUSE Voltage-dependent calcium channel subunit alpha-2/delta-2 OS=Mus musculus OX=10090 GN=Cacna2d2 PE=1 SV=1	23365.8	22465.7	29344.2	22373.6	NaN	NaN	70487	37818.5	24387.3	54152.7	0.450343	0.0447028
P01642	>sp|P01642|KV5A9_MOUSE Ig kappa chain V-V region L7 (Fragment) OS=Mus musculus OX=10090 GN=Gm10881 PE=1 SV=1	30079.6	38684.9	39632	27153.6	87555.4	66072.3	81257.8	66218.1	33887.5	75275.9	0.450178	0.000572727
P28666	>sp|P28666|MUG2_MOUSE Murinoglobulin-2 OS=Mus musculus OX=10090 GN=Mug2 PE=1 SV=2	986.303	1036.1	1391.43	933.966	3635.01	2746.52	2003.72	1305.22	1086.95	2422.61	0.448668	0.0397865
P20918	>sp|P20918|PLMN_MOUSE Plasminogen OS=Mus musculus OX=10090 GN=Plg PE=1 SV=3	684312	669709	1.00017e+06	810119	2300143	1.88099e+06	1.88599e+06	1.01307e+06	791078	1.77005e+06	0.446924	0.0131522
P97449	>sp|P97449|AMPN_MOUSE Aminopeptidase N OS=Mus musculus OX=10090 GN=Anpep PE=1 SV=4	1068.16	1832.75	2122.77	1733.04	5157.71	4142.66	3669.99	2154.88	1689.18	3781.31	0.446718	0.0197063
Q91X96	>sp|Q91X96|MSS4_MOUSE Guanine nucleotide exchange factor MSS4 OS=Mus musculus OX=10090 GN=Rabif PE=1 SV=1	1910.43	NaN	NaN	NaN	NaN	NaN	NaN	1003.67	1910.43	1003.67	1.90345	#DIV/0!
Q91XA9	>sp|Q91XA9|CHIA_MOUSE Acidic mammalian chitinase OS=Mus musculus OX=10090 GN=Chia PE=1 SV=2	NaN	627.375	2392.95	1036.82	930.488	407.037	NaN	NaN	1352.38	668.762	2.02222	0.410065
Q91XD4	>sp|Q91XD4|FTCD_MOUSE Formimidoyltransferase-cyclodeaminase OS=Mus musculus OX=10090 GN=Ftcd PE=1 SV=1	NaN	502.342	302.191	226.308	NaN	NaN	NaN	NaN	343.614	#DIV/0!	#DIV/0!	#DIV/0!
Q91XD6	>sp|Q91XD6|VPS36_MOUSE Vacuolar protein-sorting-associated protein 36 OS=Mus musculus OX=10090 GN=Vps36 PE=1 SV=1	322.468	NaN	NaN	NaN	NaN	NaN	NaN	NaN	322.468	#DIV/0!	#DIV/0!	#DIV/0!
Q91XE9	>sp|Q91XE9|CR3L3_MOUSE Cyclic AMP-responsive element-binding protein 3-like protein 3 OS=Mus musculus OX=10090 GN=Creb3l3 PE=1 SV=1	NaN	586.513	480.97	828.58	NaN	NaN	NaN	NaN	632.021	#DIV/0!	#DIV/0!	#DIV/0!
A0A075B5X7	>tr|A0A075B5X7|A0A075B5X7_MOUSE Immunoglobulin heavy variable 1-69 OS=Mus musculus OX=10090 GN=Ighv1-69 PE=4 SV=1	2255.88	2011.92	6372.24	3408.16	9747.21	6612.15	10571	4758.36	3512.05	7922.18	0.443319	0.0397754
P09036	>sp|P09036|ISK1_MOUSE Serine protease inhibitor Kazal-type 1 OS=Mus musculus OX=10090 GN=Spink1 PE=1 SV=1	1920.57	1600.12	1417.65	1803.17	4732.75	4275.06	3296.78	2923.23	1685.37	3806.96	0.442709	0.00275875
Q91XQ5	>sp|Q91XQ5|CHSTF_MOUSE Carbohydrate sulfotransferase 15 OS=Mus musculus OX=10090 GN=Chst15 PE=2 SV=1	NaN	720.752	869.019	NaN	NaN	NaN	NaN	NaN	794.886	#DIV/0!	#DIV/0!	#DIV/0!
Q9DBD0	>sp|Q9DBD0|ICA_MOUSE Inhibitor of carbonic anhydrase OS=Mus musculus OX=10090 GN=Ica PE=1 SV=1	232092	219683	318172	295895	767474	648030	638709	353595	266461	601952	0.442661	0.0102691
P61211	>sp|P61211|ARL1_MOUSE ADP-ribosylation factor-like protein 1 OS=Mus musculus OX=10090 GN=Arl1 PE=1 SV=1	763.668	505.114	191.619	230.978	NaN	NaN	NaN	959.225	422.845	959.225	0.440819	#DIV/0!
A0A075B5J7	>tr|A0A075B5J7|A0A075B5J7_MOUSE Immunoglobulin kappa variable 14-130 OS=Mus musculus OX=10090 GN=Igkv14-130 PE=4 SV=7	1107.75	3714.23	1894.58	369.104	4154.64	3936.36	6037.4	1979.47	1771.42	4026.97	0.439888	0.0856363
Q91YH5	>sp|Q91YH5|ATLA3_MOUSE Atlastin-3 OS=Mus musculus OX=10090 GN=Atl3 PE=1 SV=1	2146.99	NaN	NaN	NaN	NaN	NaN	NaN	1010.03	2146.99	1010.03	2.12568	#DIV/0!
A0A075B5W6	>tr|A0A075B5W6|A0A075B5W6_MOUSE Immunoglobulin heavy variable 1-55 (Fragment) OS=Mus musculus OX=10090 GN=Ighv1-55 PE=1 SV=1	11516.2	10364	24066.5	10824.2	28564.6	33979.3	43520.9	23178.8	14192.7	32310.9	0.439256	0.0159265
Q91YI4	>sp|Q91YI4|ARRB2_MOUSE Beta-arrestin-2 OS=Mus musculus OX=10090 GN=Arrb2 PE=1 SV=1	NaN	NaN	NaN	NaN	NaN	NaN	NaN	188.799	#DIV/0!	188.799	#DIV/0!	#DIV/0!
Q91YN9	>sp|Q91YN9|BAG2_MOUSE BAG family molecular chaperone regulator 2 OS=Mus musculus OX=10090 GN=Bag2 PE=1 SV=1	335.795	NaN	NaN	NaN	NaN	NaN	NaN	NaN	335.795	#DIV/0!	#DIV/0!	#DIV/0!
Q91YP3	>sp|Q91YP3|DEOC_MOUSE Deoxyribose-phosphate aldolase OS=Mus musculus OX=10090 GN=Dera PE=1 SV=1	1	NaN	NaN	NaN	NaN	NaN	NaN	NaN	1	#DIV/0!	#DIV/0!	#DIV/0!
Q91YQ5	>sp|Q91YQ5|RPN1_MOUSE Dolichyl-diphosphooligosaccharide--protein glycosyltransferase subunit 1 OS=Mus musculus OX=10090 GN=Rpn1 PE=1 SV=1	NaN	105.691	NaN	NaN	NaN	NaN	NaN	4962.68	105.691	4962.68	0.0212973	#DIV/0!
Q91YR1	>sp|Q91YR1|TWF1_MOUSE Twinfilin-1 OS=Mus musculus OX=10090 GN=Twf1 PE=1 SV=2	2142.35	NaN	NaN	NaN	NaN	NaN	NaN	3718.74	2142.35	3718.74	0.576096	#DIV/0!
P03976	>sp|P03976|KV2A5_MOUSE Ig kappa chain V-II region 17S29.1 OS=Mus musculus OX=10090 PE=1 SV=1	14409.8	36358.8	44161.3	30557.1	98042.2	83823.9	70702.5	33436.8	31371.8	71501.4	0.438757	0.038784
P26928	>sp|P26928|HGFL_MOUSE Hepatocyte growth factor-like protein OS=Mus musculus OX=10090 GN=Mst1 PE=2 SV=2	7906.35	11357.3	13056.8	13380	31295.5	27828.1	28608.4	16788.3	11425.1	26130.1	0.43724	0.0052224
P39039	>sp|P39039|MBL1_MOUSE Mannose-binding protein A OS=Mus musculus OX=10090 GN=Mbl1 PE=1 SV=1	19182.3	33709.7	37486.6	40033.9	86985.3	81198.3	94553.4	35580	32603.1	74579.2	0.437161	0.0245783
P62830	>sp|P62830|RL23_MOUSE 60S ribosomal protein L23 OS=Mus musculus OX=10090 GN=Rpl23 PE=1 SV=1	8247.8	695.777	354.467	456.483	NaN	NaN	NaN	5581.45	2438.63	5581.45	0.436918	#DIV/0!
P17710	>sp|P17710|HXK1_MOUSE Hexokinase-1 OS=Mus musculus OX=10090 GN=Hk1 PE=1 SV=3	2328	1011.38	672.767	327.853	NaN	1579.53	638.22	5248.3	1085	2488.69	0.435973	0.324591
Q920A5	>sp|Q920A5|RISC_MOUSE Retinoid-inducible serine carboxypeptidase OS=Mus musculus OX=10090 GN=Scpep1 PE=1 SV=2	NaN	NaN	NaN	NaN	NaN	NaN	NaN	NaN	#DIV/0!	#DIV/0!	#DIV/0!	#DIV/0!
Q921C5	>sp|Q921C5|BICD2_MOUSE Protein bicaudal D homolog 2 OS=Mus musculus OX=10090 GN=Bicd2 PE=1 SV=1	NaN	NaN	NaN	NaN	NaN	NaN	NaN	2299.5	#DIV/0!	2299.5	#DIV/0!	#DIV/0!
P03953	>sp|P03953|CFAD_MOUSE Complement factor D OS=Mus musculus OX=10090 GN=Cfd PE=1 SV=1	70980	61972.6	95514.2	109904	174792	241613	233032	126753	84592.8	194048	0.435938	0.00933632
Q921J2	>sp|Q921J2|RHEB_MOUSE GTP-binding protein Rheb OS=Mus musculus OX=10090 GN=Rheb PE=1 SV=1	622.108	NaN	NaN	NaN	NaN	NaN	NaN	NaN	622.108	#DIV/0!	#DIV/0!	#DIV/0!
Q921L3	>sp|Q921L3|TMCO1_MOUSE Calcium load-activated calcium channel OS=Mus musculus OX=10090 GN=Tmco1 PE=1 SV=1	NaN	NaN	NaN	NaN	NaN	NaN	NaN	213.184	#DIV/0!	213.184	#DIV/0!	#DIV/0!
Q921M3	>sp|Q921M3|SF3B3_MOUSE Splicing factor 3B subunit 3 OS=Mus musculus OX=10090 GN=Sf3b3 PE=1 SV=1	1310.73	NaN	16321.3	13400	NaN	34309.9	36782.6	19835.1	10344	30309.2	0.341283	0.0463591
P10107	>sp|P10107|ANXA1_MOUSE Annexin A1 OS=Mus musculus OX=10090 GN=Anxa1 PE=1 SV=2	6849.7	1452.9	1012.02	1405.87	834.727	1004.95	1190.25	21691.2	2680.12	6180.28	0.433657	0.537601
Q921V5	>sp|Q921V5|MGAT2_MOUSE Alpha-1,6-mannosyl-glycoprotein 2-beta-N-acetylglucosaminyltransferase OS=Mus musculus OX=10090 GN=Mgat2 PE=1 SV=1	840.812	1838.61	1143.26	NaN	1286.26	NaN	1989.69	1079.57	1274.23	1451.84	0.877663	0.682836
Q922B1	>sp|Q922B1|MACD1_MOUSE ADP-ribose glycohydrolase MACROD1 OS=Mus musculus OX=10090 GN=Macrod1 PE=1 SV=2	NaN	2364.87	1677.69	1317.2	NaN	NaN	NaN	NaN	1786.59	#DIV/0!	#DIV/0!	#DIV/0!
A2AS37	>tr|A2AS37|A2AS37_MOUSE Expressed sequence AI182371 OS=Mus musculus OX=10090 GN=AI182371 PE=1 SV=2	8307.7	11738.7	14776.1	13048.6	30435.6	29824.4	31810.2	18488.8	11967.8	27639.8	0.432991	0.00349848
A0A075B5Q3	>tr|A0A075B5Q3|A0A075B5Q3_MOUSE Immunoglobulin heavy variable 2-5 OS=Mus musculus OX=10090 GN=Ighv2-5 PE=4 SV=1	4173.19	4156.15	3734.6	2437.69	7061.67	7258.28	10975	8353.86	3625.4	8412.19	0.43097	0.00287678
Q64726	>sp|Q64726|ZA2G_MOUSE Zinc-alpha-2-glycoprotein OS=Mus musculus OX=10090 GN=Azgp1 PE=1 SV=2	103814	159166	167453	174206	429422	382304	404263	204145	151160	355034	0.425762	0.0089848
Q922F4	>sp|Q922F4|TBB6_MOUSE Tubulin beta-6 chain OS=Mus musculus OX=10090 GN=Tubb6 PE=1 SV=1	2343.05	NaN	NaN	NaN	NaN	NaN	NaN	1053.7	2343.05	1053.7	2.22365	#DIV/0!
Q922J3	>sp|Q922J3|CLIP1_MOUSE CAP-Gly domain-containing linker protein 1 OS=Mus musculus OX=10090 GN=Clip1 PE=1 SV=1	NaN	NaN	NaN	NaN	NaN	NaN	NaN	2043.45	#DIV/0!	2043.45	#DIV/0!	#DIV/0!
P01647	>sp|P01647|KV5AE_MOUSE Ig kappa chain V-V region HP 124E1 OS=Mus musculus OX=10090 PE=1 SV=1	55902.5	94040.7	104967	82611	189065	352382	129058	125348	84380.3	198963	0.4241	0.078995
A0A0B4J1J4	>tr|A0A0B4J1J4|A0A0B4J1J4_MOUSE Immunoglobulin heavy variable V9-2 (Fragment) OS=Mus musculus OX=10090 GN=Ighv9-2 PE=4 SV=1	12089.5	10433.7	11522.8	13044.9	28249.5	43703.4	18868.4	20755.6	11772.7	27894.2	0.422049	0.0294775
Q922Y1	>sp|Q922Y1|UBXN1_MOUSE UBX domain-containing protein 1 OS=Mus musculus OX=10090 GN=Ubxn1 PE=1 SV=1	1550.63	338.764	NaN	NaN	NaN	NaN	NaN	1342.68	944.697	1342.68	0.703589	#DIV/0!
Q61703	>sp|Q61703|ITIH2_MOUSE Inter-alpha-trypsin inhibitor heavy chain H2 OS=Mus musculus OX=10090 GN=Itih2 PE=1 SV=1	113870	124671	200889	199965	499493	403497	395988	217646	159849	379156	0.421591	0.0133952
Q923U0	>sp|Q923U0|TM1L1_MOUSE TOM1-like protein 1 OS=Mus musculus OX=10090 GN=Tom1l1 PE=1 SV=1	545.344	NaN	NaN	NaN	NaN	NaN	NaN	NaN	545.344	#DIV/0!	#DIV/0!	#DIV/0!
P62141	>sp|P62141|PP1B_MOUSE Serine/threonine-protein phosphatase PP1-beta catalytic subunit OS=Mus musculus OX=10090 GN=Ppp1cb PE=1 SV=3	2844.51	1132.19	475.644	510.41	NaN	NaN	742.282	5151.15	1240.69	2946.72	0.42104	0.342724
Q924Y0	>sp|Q924Y0|BODG_MOUSE Gamma-butyrobetaine dioxygenase OS=Mus musculus OX=10090 GN=Bbox1 PE=1 SV=1	NaN	NaN	NaN	NaN	NaN	NaN	NaN	888.874	#DIV/0!	888.874	#DIV/0!	#DIV/0!
A0A075B5Q4	>tr|A0A075B5Q4|A0A075B5Q4_MOUSE Immunoglobulin heavy variable 5-12 (Fragment) OS=Mus musculus OX=10090 GN=Ighv5-12 PE=4 SV=1	9643.91	13636.9	15097.5	12838.4	51353.2	26395	25102.9	18798.6	12804.2	30412.4	0.421018	0.0516432
P29699	>sp|P29699|FETUA_MOUSE Alpha-2-HS-glycoprotein OS=Mus musculus OX=10090 GN=Ahsg PE=1 SV=1	172411	164407	223825	189205	540441	486321	484440	271016	187462	445554	0.420739	0.00551481
A0A140T8P6	>tr|A0A140T8P6|A0A140T8P6_MOUSE Immunoglobulin kappa variable 12-46 (Fragment) OS=Mus musculus OX=10090 GN=Igkv12-46 PE=1 SV=2	11865.9	25818.1	19001.1	5864.37	45663.1	37614.6	47992.1	17558	15637.4	37207	0.420281	0.0383473
Q99J09	>sp|Q99J09|MEP50_MOUSE Methylosome protein 50 OS=Mus musculus OX=10090 GN=Wdr77 PE=1 SV=1	5577.88	761.367	NaN	426.165	NaN	NaN	NaN	1706.2	2255.14	1706.2	1.32173	#DIV/0!
Q99J45	>sp|Q99J45|NRBP_MOUSE Nuclear receptor-binding protein OS=Mus musculus OX=10090 GN=Nrbp1 PE=1 SV=1	410.401	130.578	NaN	NaN	NaN	NaN	NaN	179.062	270.489	179.062	1.51059	#DIV/0!
P40124	>sp|P40124|CAP1_MOUSE Adenylyl cyclase-associated protein 1 OS=Mus musculus OX=10090 GN=Cap1 PE=1 SV=4	6354.62	1802.19	754.138	887.775	1576.29	4768.37	2110.34	14872.7	2449.68	5831.94	0.420046	0.353523
Q99J99	>sp|Q99J99|THTM_MOUSE 3-mercaptopyruvate sulfurtransferase OS=Mus musculus OX=10090 GN=Mpst PE=1 SV=4	3379.58	NaN	NaN	NaN	NaN	NaN	NaN	NaN	3379.58	#DIV/0!	#DIV/0!	#DIV/0!
Q9R182	>sp|Q9R182|ANGL3_MOUSE Angiopoietin-related protein 3 OS=Mus musculus OX=10090 GN=Angptl3 PE=1 SV=1	284.931	750.502	737.394	755.35	1920.69	1612.88	1745.13	772.833	632.044	1512.88	0.417775	0.0198323
P01867	>sp|P01867|IGG2B_MOUSE Immunoglobulin heavy constant gamma 2B OS=Mus musculus OX=10090 GN=Ighg2b PE=1 SV=3	164493	363055	415335	264326	829012	934626	742449	412971	301802	729765	0.413561	0.0143549
Q99JR5	>sp|Q99JR5|TINAL_MOUSE Tubulointerstitial nephritis antigen-like OS=Mus musculus OX=10090 GN=Tinagl1 PE=1 SV=1	NaN	438.27	804.243	444.209	NaN	NaN	NaN	NaN	562.241	#DIV/0!	#DIV/0!	#DIV/0!
A0A075B5M3	>tr|A0A075B5M3|A0A075B5M3_MOUSE Immunoglobulin kappa variable 4-58 OS=Mus musculus OX=10090 GN=Igkv4-58 PE=1 SV=1	5655.14	26985.2	32256.9	15122.5	44225	70076.3	67005.9	15395.2	20004.9	49175.6	0.406806	0.082169
Q99JW4	>sp|Q99JW4|LIMS1_MOUSE LIM and senescent cell antigen-like-containing domain protein 1 OS=Mus musculus OX=10090 GN=Lims1 PE=1 SV=3	NaN	91.0749	NaN	NaN	NaN	4814.39	1155	10426.8	91.0749	5465.41	0.0166639	#DIV/0!
Q99JX4	>sp|Q99JX4|EIF3M_MOUSE Eukaryotic translation initiation factor 3 subunit M OS=Mus musculus OX=10090 GN=Eif3m PE=1 SV=1	677.13	NaN	NaN	NaN	NaN	989.079	NaN	248.292	677.13	618.685	1.09447	#DIV/0!
A0A075B5T5	>tr|A0A075B5T5|A0A075B5T5_MOUSE Immunoglobulin heavy variable V1-5 OS=Mus musculus OX=10090 GN=Ighv1-5 PE=4 SV=1	2944.33	1629.67	4049.13	4326.61	7421.36	3750.35	15021.9	5653.5	3237.43	7961.78	0.406622	0.112785
P01027	>sp|P01027|CO3_MOUSE Complement C3 OS=Mus musculus OX=10090 GN=C3 PE=1 SV=3	2.29337e+06	2.86697e+06	3.71711e+06	3.03516e+06	9059319	7711808	8.13482e+06	4.45547e+06	2.97815e+06	7.34035e+06	0.405724	0.00582203
Q9Z0K8	>sp|Q9Z0K8|VNN1_MOUSE Pantetheinase OS=Mus musculus OX=10090 GN=Vnn1 PE=1 SV=3	213.569	563.424	613.599	419.517	1690.52	1257.82	932.592	586.28	452.527	1116.8	0.405198	0.0386397
Q99K41	>sp|Q99K41|EMIL1_MOUSE EMILIN-1 OS=Mus musculus OX=10090 GN=Emilin1 PE=1 SV=1	NaN	NaN	NaN	NaN	NaN	NaN	NaN	719.101	#DIV/0!	719.101	#DIV/0!	#DIV/0!
Q99K48	>sp|Q99K48|NONO_MOUSE Non-POU domain-containing octamer-binding protein OS=Mus musculus OX=10090 GN=Nono PE=1 SV=3	1405.94	1081.97	NaN	905.173	NaN	NaN	NaN	4310.71	1131.03	4310.71	0.262376	#DIV/0!
P11680	>sp|P11680|PROP_MOUSE Properdin OS=Mus musculus OX=10090 GN=Cfp PE=1 SV=2	28779.8	34803.4	55988.6	66300.3	122253	119998	133593	85746.6	46468	115398	0.402677	0.00227058
P08030	>sp|P08030|APT_MOUSE Adenine phosphoribosyltransferase OS=Mus musculus OX=10090 GN=Aprt PE=1 SV=2	2361.54	608.28	338.835	261.701	NaN	NaN	NaN	2241.36	892.588	2241.36	0.398234	#DIV/0!
D3Z5G7	>tr|D3Z5G7|D3Z5G7_MOUSE Carboxylic ester hydrolase OS=Mus musculus OX=10090 GN=Ces1b PE=1 SV=1	12190.3	12756	11911.8	15723.1	43222.8	36946.8	30804.1	21338.3	13145.3	33078	0.397403	0.00567722
Q80YC5	>sp|Q80YC5|FA12_MOUSE Coagulation factor XII OS=Mus musculus OX=10090 GN=F12 PE=1 SV=2	40843	28850.7	47599.9	45468.9	130088	112722	98666.6	69070.7	40690.6	102637	0.396453	0.00382566
Q99KD5	>sp|Q99KD5|UN45A_MOUSE Protein unc-45 homolog A OS=Mus musculus OX=10090 GN=Unc45a PE=1 SV=2	NaN	NaN	NaN	NaN	NaN	NaN	NaN	1212.46	#DIV/0!	1212.46	#DIV/0!	#DIV/0!
Q99KF1	>sp|Q99KF1|TMED9_MOUSE Transmembrane emp24 domain-containing protein 9 OS=Mus musculus OX=10090 GN=Tmed9 PE=1 SV=2	NaN	NaN	NaN	NaN	NaN	NaN	NaN	2844.52	#DIV/0!	2844.52	#DIV/0!	#DIV/0!
Q99KH8	>sp|Q99KH8|STK24_MOUSE Serine/threonine-protein kinase 24 OS=Mus musculus OX=10090 GN=Stk24 PE=1 SV=1	504.248	NaN	NaN	NaN	NaN	NaN	NaN	559.379	504.248	559.379	0.901443	#DIV/0!
P61957;Q9Z172	>sp|P61957|SUMO2_MOUSE Small ubiquitin-related modifier 2 OS=Mus musculus OX=10090 GN=Sumo2 PE=1 SV=1;>sp|Q9Z172|SUMO3_MOUSE Small ubiquitin-related modifier 3 OS=Mus musculus OX=10090 GN=Sumo3 PE=1 SV=1	815.139	319.241	70.3966	117.547	NaN	NaN	NaN	836.375	330.581	836.375	0.395254	#DIV/0!
Q99KJ8	>sp|Q99KJ8|DCTN2_MOUSE Dynactin subunit 2 OS=Mus musculus OX=10090 GN=Dctn2 PE=1 SV=3	NaN	758.353	NaN	NaN	NaN	NaN	NaN	2072.76	758.353	2072.76	0.365866	#DIV/0!
P30412	>sp|P30412|PPIC_MOUSE Peptidyl-prolyl cis-trans isomerase C OS=Mus musculus OX=10090 GN=Ppic PE=1 SV=1	1031.68	2264.03	2737.72	2493.92	6806.21	5425.03	6433.6	2918.81	2131.84	5395.91	0.395084	0.014138
P01844	>sp|P01844|LAC2_MOUSE Ig lambda-2 chain C region OS=Mus musculus OX=10090 GN=Iglc2 PE=1 SV=1	1460.92	3409.35	5015.79	2522.97	8095.03	8357.4	9244.79	5718.52	3102.26	7853.93	0.394994	0.00426102
Q03311	>sp|Q03311|CHLE_MOUSE Cholinesterase OS=Mus musculus OX=10090 GN=Bche PE=1 SV=2	8002.6	11418.9	12756.2	10591	32829.3	31594.2	29122.7	14739.4	10692.2	27071.4	0.394961	0.00887676
Q99KV1	>sp|Q99KV1|DJB11_MOUSE DnaJ homolog subfamily B member 11 OS=Mus musculus OX=10090 GN=Dnajb11 PE=1 SV=1	NaN	NaN	NaN	NaN	NaN	NaN	NaN	1549.06	#DIV/0!	1549.06	#DIV/0!	#DIV/0!
Q99KX1	>sp|Q99KX1|MLF2_MOUSE Myeloid leukemia factor 2 OS=Mus musculus OX=10090 GN=Mlf2 PE=1 SV=1	NaN	NaN	NaN	NaN	NaN	NaN	NaN	2004.51	#DIV/0!	2004.51	#DIV/0!	#DIV/0!
Q99L04	>sp|Q99L04|DHRS1_MOUSE Dehydrogenase/reductase SDR family member 1 OS=Mus musculus OX=10090 GN=Dhrs1 PE=1 SV=1	NaN	NaN	NaN	NaN	NaN	NaN	NaN	7104.12	#DIV/0!	7104.12	#DIV/0!	#DIV/0!
P01635	>sp|P01635|KV5A3_MOUSE Immunoglobulin kappa chain variable 12-41 (Fragment) OS=Mus musculus OX=10090 GN=Igkv12-41 PE=1 SV=1	26272.1	61603.6	66974.5	24361.8	133998	138666	117792	63771.2	44803	113557	0.394542	0.0155801
A0A075B5M7	>tr|A0A075B5M7|A0A075B5M7_MOUSE Immunoglobulin kappa variable 5-39 OS=Mus musculus OX=10090 GN=Igkv5-39 PE=1 SV=7	17027.3	34211.9	34443.8	59342.8	106612	96920.3	125896	38926.1	36256.4	92088.5	0.393713	0.0353574
Q99L60	>sp|Q99L60|VATC2_MOUSE V-type proton ATPase subunit C 2 OS=Mus musculus OX=10090 GN=Atp6v1c2 PE=1 SV=1	NaN	NaN	NaN	NaN	NaN	NaN	NaN	1122.22	#DIV/0!	1122.22	#DIV/0!	#DIV/0!
Q99LB7	>sp|Q99LB7|SARDH_MOUSE Sarcosine dehydrogenase, mitochondrial OS=Mus musculus OX=10090 GN=Sardh PE=1 SV=1	NaN	NaN	NaN	NaN	NaN	NaN	NaN	NaN	#DIV/0!	#DIV/0!	#DIV/0!	#DIV/0!
Cont_P80109	>sp|Cont_P80109|PHLD_BOVIN Phosphatidylinositol-glycan-specific phospholipase D OS=Bos taurus OX=9913 GN=GPLD1 PE=1 SV=1	9443.59	6363.41	12971.7	6131.45	24086.6	28190.3	23917.5	12636	8727.55	22207.6	0.392999	0.0108555
Q01339	>sp|Q01339|APOH_MOUSE Beta-2-glycoprotein 1 OS=Mus musculus OX=10090 GN=Apoh PE=1 SV=1	616049	824430	975731	814032	2490476	2.28454e+06	2.32246e+06	1.23755e+06	807560	2.08376e+06	0.38755	0.00494702
Q99LD8	>sp|Q99LD8|DDAH2_MOUSE N(G),N(G)-dimethylarginine dimethylaminohydrolase 2 OS=Mus musculus OX=10090 GN=Ddah2 PE=1 SV=1	NaN	1043.79	807.715	NaN	NaN	NaN	NaN	2421.72	925.752	2421.72	0.38227	#DIV/0!
Q99LF1	>sp|Q99LF1|AKIR1_MOUSE Akirin-1 OS=Mus musculus OX=10090 GN=Akirin1 PE=1 SV=1	57030.8	NaN	NaN	NaN	3498.61	10771.5	7598.4	10869.2	57030.8	8184.44	6.9682	#DIV/0!
Q99LF4	>sp|Q99LF4|RTCB_MOUSE RNA-splicing ligase RtcB homolog OS=Mus musculus OX=10090 GN=Rtcb PE=1 SV=1	334.927	NaN	NaN	NaN	NaN	NaN	NaN	856.889	334.927	856.889	0.390864	#DIV/0!
A0A075B5R1	>tr|A0A075B5R1|A0A075B5R1_MOUSE Immunoglobulin heavy variable 5-17 (Fragment) OS=Mus musculus OX=10090 GN=Ighv5-17 PE=1 SV=1	20518.5	1495.45	8798.77	12522	30249.4	30895.4	21078.9	30529.2	10833.7	28188.2	0.384333	0.00939412
Q99LM2	>sp|Q99LM2|CK5P3_MOUSE CDK5 regulatory subunit-associated protein 3 OS=Mus musculus OX=10090 GN=Cdk5rap3 PE=1 SV=1	4629.97	997.117	NaN	NaN	NaN	154.412	NaN	NaN	2813.54	154.412	18.221	#DIV/0!
Q99LS3	>sp|Q99LS3|SERB_MOUSE Phosphoserine phosphatase OS=Mus musculus OX=10090 GN=Psph PE=1 SV=1	1870.16	333.799	110.326	NaN	NaN	NaN	NaN	348.462	771.429	348.462	2.21381	#DIV/0!
Q64323	>sp|Q64323|PIGA_MOUSE Phosphatidylinositol N-acetylglucosaminyltransferase subunit A OS=Mus musculus OX=10090 GN=Piga PE=2 SV=1	34725	50652.4	5675.97	49249.1	129698	117910	59255.9	58411	35075.6	91318.8	0.384101	0.0404566
Q99MD9	>sp|Q99MD9|NASP_MOUSE Nuclear autoantigenic sperm protein OS=Mus musculus OX=10090 GN=Nasp PE=1 SV=2	2252.94	1564	1390.36	NaN	NaN	NaN	NaN	NaN	1735.77	#DIV/0!	#DIV/0!	#DIV/0!
Q99MN1	>sp|Q99MN1|SYK_MOUSE Lysine--tRNA ligase OS=Mus musculus OX=10090 GN=Kars1 PE=1 SV=1	9811.21	1891.97	1388.86	NaN	977.921	NaN	NaN	2642.08	4364.01	1810	2.41106	0.526583
F6TQW2	>tr|F6TQW2|F6TQW2_MOUSE Immunoglobulin heavy constant gamma 2C (Fragment) OS=Mus musculus OX=10090 GN=Ighg2c PE=1 SV=2	28220.3	134849	55046	49891.4	183338	275045	160752	81524.3	67001.7	175165	0.382507	0.0575652
Q99P31	>sp|Q99P31|HPBP1_MOUSE Hsp70-binding protein 1 OS=Mus musculus OX=10090 GN=Hspbp1 PE=1 SV=1	1367.35	236.849	207.872	NaN	NaN	NaN	NaN	NaN	604.022	#DIV/0!	#DIV/0!	#DIV/0!
Q99P58	>sp|Q99P58|RB27B_MOUSE Ras-related protein Rab-27B OS=Mus musculus OX=10090 GN=Rab27b PE=1 SV=3	NaN	NaN	NaN	NaN	NaN	798.201	109.999	2106.29	#DIV/0!	1004.83	#DIV/0!	#DIV/0!
Q99P72	>sp|Q99P72|RTN4_MOUSE Reticulon-4 OS=Mus musculus OX=10090 GN=Rtn4 PE=1 SV=2	NaN	NaN	NaN	NaN	NaN	NaN	NaN	1731.21	#DIV/0!	1731.21	#DIV/0!	#DIV/0!
Q99PG2	>sp|Q99PG2|OGFR_MOUSE Opioid growth factor receptor OS=Mus musculus OX=10090 GN=Ogfr PE=1 SV=1	2989.15	NaN	NaN	NaN	NaN	NaN	NaN	NaN	2989.15	#DIV/0!	#DIV/0!	#DIV/0!
P22599	>sp|P22599|A1AT2_MOUSE Alpha-1-antitrypsin 1-2 OS=Mus musculus OX=10090 GN=Serpina1b PE=1 SV=2	1.72818e+06	1.58637e+06	2.24746e+06	1807729	5682836	5.61141e+06	4972944	3.18298e+06	1.84243e+06	4.86254e+06	0.378903	0.00235927
Q9CPN9	>tr|Q9CPN9|Q9CPN9_MOUSE RIKEN cDNA 2210010C04 gene OS=Mus musculus OX=10090 GN=2210010C04Rik PE=1 SV=1	NaN	2001.04	1716.27	2412.36	645.568	1024.51	276.083	1259.06	2043.22	801.305	2.54987	0.009787
Q9CPR4	>sp|Q9CPR4|RL17_MOUSE 60S ribosomal protein L17 OS=Mus musculus OX=10090 GN=Rpl17 PE=1 SV=3	2797.12	122.461	NaN	NaN	NaN	NaN	NaN	249.888	1459.79	249.888	5.84177	#DIV/0!
Q60930	>sp|Q60930|VDAC2_MOUSE Voltage-dependent anion-selective channel protein 2 OS=Mus musculus OX=10090 GN=Vdac2 PE=1 SV=2	3426.87	1533.88	590.229	461.466	466.251	NaN	1269.41	10172.9	1503.11	3969.52	0.378664	0.406967
P62082	>sp|P62082|RS7_MOUSE 40S ribosomal protein S7 OS=Mus musculus OX=10090 GN=Rps7 PE=2 SV=1	12666.4	933.655	215.969	603.545	NaN	NaN	NaN	9556.6	3604.89	9556.6	0.377215	#DIV/0!
P08121	>sp|P08121|CO3A1_MOUSE Collagen alpha-1(III) chain OS=Mus musculus OX=10090 GN=Col3a1 PE=1 SV=4	1702.87	1365.02	1378.57	1421.92	4906.75	4104.81	4668.38	1914.86	1467.1	3898.7	0.376304	0.0122219
Q91X17	>sp|Q91X17|UROM_MOUSE Uromodulin OS=Mus musculus OX=10090 GN=Umod PE=1 SV=1	627.237	2300.92	2565.12	1566.49	6419.48	5441.99	4895.9	2219.48	1764.94	4744.21	0.37202	0.0244701
Q9CQ02	>sp|Q9CQ02|COMD4_MOUSE COMM domain-containing protein 4 OS=Mus musculus OX=10090 GN=Commd4 PE=1 SV=1	NaN	NaN	NaN	NaN	NaN	NaN	NaN	333.13	#DIV/0!	333.13	#DIV/0!	#DIV/0!
Q9CQ19	>sp|Q9CQ19|MYL9_MOUSE Myosin regulatory light polypeptide 9 OS=Mus musculus OX=10090 GN=Myl9 PE=1 SV=3	NaN	NaN	NaN	NaN	NaN	NaN	1740.05	8716.95	#DIV/0!	5228.5	#DIV/0!	#DIV/0!
Q9CQ48	>sp|Q9CQ48|NUDC2_MOUSE NudC domain-containing protein 2 OS=Mus musculus OX=10090 GN=Nudcd2 PE=1 SV=1	4.70043	NaN	NaN	NaN	NaN	NaN	NaN	NaN	4.70043	#DIV/0!	#DIV/0!	#DIV/0!
Q9CQ52	>sp|Q9CQ52|CEL3B_MOUSE Chymotrypsin-like elastase family member 3B OS=Mus musculus OX=10090 GN=Cela3b PE=1 SV=1	NaN	399.655	560.72	922.189	898.154	NaN	422.005	NaN	627.522	660.079	0.950676	0.910645
Q9JJN5	>sp|Q9JJN5|CBPN_MOUSE Carboxypeptidase N catalytic chain OS=Mus musculus OX=10090 GN=Cpn1 PE=1 SV=1	69704.3	69674	105239	80896.3	293439	245322	217349	124717	81378.5	220207	0.369555	0.00890121
Q9CQ62	>sp|Q9CQ62|DECR_MOUSE 2,4-dienoyl-CoA reductase [(3E)-enoyl-CoA-producing], mitochondrial OS=Mus musculus OX=10090 GN=Decr1 PE=1 SV=1	NaN	1635.83	NaN	NaN	NaN	NaN	NaN	NaN	1635.83	#DIV/0!	#DIV/0!	#DIV/0!
Q9CQ65	>sp|Q9CQ65|MTAP_MOUSE S-methyl-5'-thioadenosine phosphorylase OS=Mus musculus OX=10090 GN=Mtap PE=1 SV=1	4584.04	647.701	NaN	514.889	NaN	NaN	NaN	2321.83	1915.54	2321.83	0.825014	#DIV/0!
P09813	>sp|P09813|APOA2_MOUSE Apolipoprotein A-II OS=Mus musculus OX=10090 GN=Apoa2 PE=1 SV=2	282573	251235	591228	360625	897710	1.28487e+06	1321260	529730	371415	1.00839e+06	0.368324	0.0194747
A0A075B5K9	>tr|A0A075B5K9|A0A075B5K9_MOUSE Immunoglobulin kappa variable 12-98 OS=Mus musculus OX=10090 GN=Igkv12-98 PE=4 SV=7	1476.96	3310.24	1837.22	2458.74	5449.25	3564.18	8750.72	6941.81	2270.79	6176.49	0.36765	0.0157898
D3YXF5	>tr|D3YXF5|D3YXF5_MOUSE Complement component 7 OS=Mus musculus OX=10090 GN=C7 PE=1 SV=2	13099.2	30073	29745.8	28518.5	93256	75040	72414.1	36133.7	25359.1	69210.9	0.366403	0.0133303
Q05909	>sp|Q05909|PTPRG_MOUSE Receptor-type tyrosine-protein phosphatase gamma OS=Mus musculus OX=10090 GN=Ptprg PE=1 SV=1	829.189	1223.96	2173.09	2226.75	5941.63	4299.01	4910.67	2506.83	1613.25	4414.54	0.36544	0.0128259
A0A075B5T3	>tr|A0A075B5T3|A0A075B5T3_MOUSE Immunoglobulin heavy variable 6-6 (Fragment) OS=Mus musculus OX=10090 GN=Ighv6-6 PE=4 SV=1	7037.78	14303.3	35150.1	40781.1	63445	72185.5	109311	21603.4	24318.1	66636.3	0.364937	0.0757858
P01869	>sp|P01869|IGH1M_MOUSE Ig gamma-1 chain C region, membrane-bound form OS=Mus musculus OX=10090 GN=Ighg1 PE=1 SV=2	248764	430157	560833	583502	1.87219e+06	1.2134e+06	1.17821e+06	762479	455814	1.25657e+06	0.362745	0.0161894
B2RX12	>sp|B2RX12|MRP3_MOUSE ATP-binding cassette sub-family C member 3 OS=Mus musculus OX=10090 GN=Abcc3 PE=1 SV=2	11253.5	18481.2	20454	17082.4	58594.1	53912.8	50178.9	23070.3	16817.8	46439	0.362148	0.0113148
Q9CQM5	>sp|Q9CQM5|TXD17_MOUSE Thioredoxin domain-containing protein 17 OS=Mus musculus OX=10090 GN=Txndc17 PE=1 SV=1	7210.93	2080.95	NaN	606.575	NaN	192.582	NaN	329.42	3299.48	261.001	12.6417	0.324529
P07758	>sp|P07758|A1AT1_MOUSE Alpha-1-antitrypsin 1-1 OS=Mus musculus OX=10090 GN=Serpina1a PE=1 SV=4	7.24511e+06	5.65564e+06	9008612	6841524	25078582	21697310	20097510	12698930	7187721	19893083	0.361318	0.00332953
Q61730	>sp|Q61730|IL1AP_MOUSE Interleukin-1 receptor accessory protein OS=Mus musculus OX=10090 GN=Il1rap PE=1 SV=1	69803.9	73301.2	127547	79590.6	318303	285100	235643	133126	87560.6	243043	0.360268	0.0106799
Q9CQQ7	>sp|Q9CQQ7|AT5F1_MOUSE ATP synthase F(0) complex subunit B1, mitochondrial OS=Mus musculus OX=10090 GN=Atp5pb PE=1 SV=1	1577.69	NaN	NaN	NaN	NaN	NaN	NaN	3502.23	1577.69	3502.23	0.450483	#DIV/0!
P07724	>sp|P07724|ALBU_MOUSE Albumin OS=Mus musculus OX=10090 GN=Alb PE=1 SV=3	82554784	62216352	99978936	88344520	243739040	257991872	260391216	170139632	83273648	233065440	0.357297	0.000583998
Q9CQR6	>sp|Q9CQR6|PPP6_MOUSE Serine/threonine-protein phosphatase 6 catalytic subunit OS=Mus musculus OX=10090 GN=Ppp6c PE=1 SV=1	5036.61	943.561	NaN	793.04	NaN	NaN	NaN	2129.36	2257.74	2129.36	1.06029	#DIV/0!
Q9CQT1	>sp|Q9CQT1|MTNA_MOUSE Methylthioribose-1-phosphate isomerase OS=Mus musculus OX=10090 GN=Mri1 PE=1 SV=1	7307.26	397.891	NaN	NaN	NaN	NaN	NaN	1543.67	3852.57	1543.67	2.49572	#DIV/0!
Q9CQU0	>sp|Q9CQU0|TXD12_MOUSE Thioredoxin domain-containing protein 12 OS=Mus musculus OX=10090 GN=Txndc12 PE=1 SV=1	NaN	NaN	NaN	NaN	NaN	NaN	NaN	1533.02	#DIV/0!	1533.02	#DIV/0!	#DIV/0!
P32261	>sp|P32261|ANT3_MOUSE Antithrombin-III OS=Mus musculus OX=10090 GN=Serpinc1 PE=1 SV=1	817392	781669	1.10579e+06	1.13079e+06	3.53819e+06	2.8284e+06	2896349	1548165	958911	2.70278e+06	0.354787	0.00646546
Q9CQW1	>sp|Q9CQW1|YKT6_MOUSE Synaptobrevin homolog YKT6 OS=Mus musculus OX=10090 GN=Ykt6 PE=1 SV=1	2819.15	433.227	NaN	NaN	NaN	NaN	NaN	747.898	1626.19	747.898	2.17435	#DIV/0!
Q9CQW2	>sp|Q9CQW2|ARL8B_MOUSE ADP-ribosylation factor-like protein 8B OS=Mus musculus OX=10090 GN=Arl8b PE=1 SV=1	4174.29	NaN	666.534	NaN	NaN	981.534	352.321	6864.65	2420.41	2732.83	0.885679	0.923106
Q8BML9	>sp|Q8BML9|SYQ_MOUSE Glutamine--tRNA ligase OS=Mus musculus OX=10090 GN=Qars1 PE=1 SV=1	5924.92	361.417	776.993	368.984	NaN	NaN	NaN	5241.45	1858.08	5241.45	0.354497	#DIV/0!
Q9CQX0	>sp|Q9CQX0|OTUB2_MOUSE Ubiquitin thioesterase OTUB2 OS=Mus musculus OX=10090 GN=Otub2 PE=1 SV=1	394.698	NaN	NaN	NaN	NaN	NaN	NaN	NaN	394.698	#DIV/0!	#DIV/0!	#DIV/0!
Cont_Q3SX14	>sp|Cont_Q3SX14|GELS_BOVIN Gelsolin OS=Bos taurus OX=9913 GN=GSN PE=2 SV=1	287591	257165	423547	341478	1.15904e+06	929871	1.00862e+06	605889	327445	925856	0.353668	0.00273372
P62305	>sp|P62305|RUXE_MOUSE Small nuclear ribonucleoprotein E OS=Mus musculus OX=10090 GN=Snrpe PE=1 SV=1	1289.56	3063.96	1355.01	2008.12	NaN	NaN	NaN	5458.27	1929.16	5458.27	0.353438	#DIV/0!
Q9CR26	>sp|Q9CR26|VTA1_MOUSE Vacuolar protein sorting-associated protein VTA1 homolog OS=Mus musculus OX=10090 GN=Vta1 PE=1 SV=1	1004.58	33.328	NaN	NaN	NaN	NaN	NaN	332.326	518.955	332.326	1.56158	#DIV/0!
Q9QXC1	>sp|Q9QXC1|FETUB_MOUSE Fetuin-B OS=Mus musculus OX=10090 GN=Fetub PE=1 SV=1	304979	258252	364462	332344	1.14151e+06	899966	962832	563586	315009	891972	0.35316	0.00334515
Q9CR51	>sp|Q9CR51|VATG1_MOUSE V-type proton ATPase subunit G 1 OS=Mus musculus OX=10090 GN=Atp6v1g1 PE=1 SV=3	1942.18	363.807	NaN	NaN	NaN	NaN	NaN	1383.16	1152.99	1383.16	0.833592	#DIV/0!
Q9CR57	>sp|Q9CR57|RL14_MOUSE 60S ribosomal protein L14 OS=Mus musculus OX=10090 GN=Rpl14 PE=1 SV=3	2015.89	NaN	NaN	NaN	NaN	NaN	NaN	3915.79	2015.89	3915.79	0.514811	#DIV/0!
Q9WVH9	>sp|Q9WVH9|FBLN5_MOUSE Fibulin-5 OS=Mus musculus OX=10090 GN=Fbln5 PE=1 SV=1	435.244	1423.85	2450.2	1506.62	5136.92	4222.52	5210.97	2127.96	1453.98	4174.59	0.348292	0.0166941
Q9CRB6	>sp|Q9CRB6|TPPP3_MOUSE Tubulin polymerization-promoting protein family member 3 OS=Mus musculus OX=10090 GN=Tppp3 PE=1 SV=1	NaN	1006.02	820.128	933.553	NaN	NaN	NaN	4994.9	919.902	4994.9	0.184168	#DIV/0!
Q9CRC9	>sp|Q9CRC9|GNPI2_MOUSE Glucosamine-6-phosphate isomerase 2 OS=Mus musculus OX=10090 GN=Gnpda2 PE=1 SV=1	116.456	NaN	NaN	NaN	NaN	NaN	NaN	112.358	116.456	112.358	1.03647	#DIV/0!
Q9CS42	>sp|Q9CS42|PRPS2_MOUSE Ribose-phosphate pyrophosphokinase 2 OS=Mus musculus OX=10090 GN=Prps2 PE=1 SV=4	714.858	NaN	NaN	NaN	NaN	NaN	NaN	NaN	714.858	#DIV/0!	#DIV/0!	#DIV/0!
Q05020	>sp|Q05020|APOC2_MOUSE Apolipoprotein C-II OS=Mus musculus OX=10090 GN=Apoc2 PE=2 SV=1	26705	44043.8	76130.1	30237	176396	89716.5	168545	73976.8	44279	127159	0.348218	0.0277931
P09470	>sp|P09470|ACE_MOUSE Angiotensin-converting enzyme OS=Mus musculus OX=10090 GN=Ace PE=1 SV=3	2273.54	4956.14	6493.32	4659.04	16601.2	14481.9	14770.8	7057.4	4595.51	13227.8	0.347412	0.00916489
Q9CUN6	>sp|Q9CUN6|SMUF1_MOUSE E3 ubiquitin-protein ligase SMURF1 OS=Mus musculus OX=10090 GN=Smurf1 PE=1 SV=2	793.193	NaN	NaN	NaN	NaN	NaN	NaN	1688.13	793.193	1688.13	0.469864	#DIV/0!
Q9D1B1	>tr|Q9D1B1|Q9D1B1_MOUSE Cystatin E/M OS=Mus musculus OX=10090 GN=Cst6 PE=1 SV=1	1547.06	1375.84	1081.94	946.695	3774.75	2656.28	4938.73	2898.54	1237.88	3567.07	0.347031	0.00477088
O89020	>sp|O89020|AFAM_MOUSE Afamin OS=Mus musculus OX=10090 GN=Afm PE=1 SV=2	101069	106528	162980	130932	417736	395405	402221	230311	125377	361418	0.346903	0.00219268
Q9R098	>sp|Q9R098|HGFA_MOUSE Hepatocyte growth factor activator OS=Mus musculus OX=10090 GN=Hgfac PE=1 SV=1	32639.1	34289.9	48560.9	35118.4	141613	118958	106352	68892.6	37652.1	108954	0.345578	0.00387081
Q9CWM4	>sp|Q9CWM4|PFD1_MOUSE Prefoldin subunit 1 OS=Mus musculus OX=10090 GN=Pfdn1 PE=1 SV=1	1930.85	323.318	NaN	NaN	NaN	NaN	NaN	842.087	1127.08	842.087	1.33844	#DIV/0!
Q9CWZ7	>sp|Q9CWZ7|SNAG_MOUSE Gamma-soluble NSF attachment protein OS=Mus musculus OX=10090 GN=Napg PE=1 SV=1	681.208	NaN	NaN	NaN	NaN	NaN	NaN	1432.21	681.208	1432.21	0.475635	#DIV/0!
Q9CX00	>sp|Q9CX00|IST1_MOUSE IST1 homolog OS=Mus musculus OX=10090 GN=Ist1 PE=1 SV=1	229.478	NaN	NaN	NaN	NaN	NaN	NaN	NaN	229.478	#DIV/0!	#DIV/0!	#DIV/0!
Q64727	>sp|Q64727|VINC_MOUSE Vinculin OS=Mus musculus OX=10090 GN=Vcl PE=1 SV=4	13311.7	6740.23	6986.88	6360.94	9002.56	21773	12076.3	53802.3	8349.93	24163.5	0.345559	0.178506
Q9CX63	>sp|Q9CX63|IL40_MOUSE Protein IL-40 OS=Mus musculus OX=10090 PE=2 SV=1	1358.4	100.402	NaN	NaN	NaN	NaN	NaN	NaN	729.401	#DIV/0!	#DIV/0!	#DIV/0!
Q9CX80	>sp|Q9CX80|CYGB_MOUSE Cytoglobin OS=Mus musculus OX=10090 GN=Cygb PE=1 SV=1	777.846	458.702	NaN	361.848	NaN	NaN	NaN	NaN	532.799	#DIV/0!	#DIV/0!	#DIV/0!
Q9CXN7	>sp|Q9CXN7|PBLD2_MOUSE Phenazine biosynthesis-like domain-containing protein 2 OS=Mus musculus OX=10090 GN=Pbld2 PE=1 SV=1	NaN	NaN	NaN	NaN	NaN	NaN	NaN	NaN	#DIV/0!	#DIV/0!	#DIV/0!	#DIV/0!
Q9CXW3	>sp|Q9CXW3|CYBP_MOUSE Calcyclin-binding protein OS=Mus musculus OX=10090 GN=Cacybp PE=1 SV=1	1078.57	327.821	NaN	311.266	NaN	NaN	NaN	557.113	572.554	557.113	1.02772	#DIV/0!
Q9CXW4	>sp|Q9CXW4|RL11_MOUSE 60S ribosomal protein L11 OS=Mus musculus OX=10090 GN=Rpl11 PE=1 SV=4	6543.75	NaN	NaN	NaN	NaN	NaN	NaN	9451.54	6543.75	9451.54	0.692347	#DIV/0!
Q9CXY6	>sp|Q9CXY6|ILF2_MOUSE Interleukin enhancer-binding factor 2 OS=Mus musculus OX=10090 GN=Ilf2 PE=1 SV=1	NaN	NaN	109.445	NaN	NaN	NaN	NaN	2868.72	109.445	2868.72	0.0381512	#DIV/0!
Q9CY02	>sp|Q9CY02|AHSP_MOUSE Alpha-hemoglobin-stabilizing protein OS=Mus musculus OX=10090 GN=Ahsp PE=1 SV=1	55833	1359.75	896.845	NaN	611.803	NaN	2052.38	3130.01	19363.2	1931.4	10.0255	0.393582
Q9CY27	>sp|Q9CY27|TECR_MOUSE Very-long-chain enoyl-CoA reductase OS=Mus musculus OX=10090 GN=Tecr PE=1 SV=1	NaN	57.4133	NaN	NaN	NaN	NaN	NaN	3759.13	57.4133	3759.13	0.015273	#DIV/0!
Q9CY58	>sp|Q9CY58|PAIRB_MOUSE Plasminogen activator inhibitor 1 RNA-binding protein OS=Mus musculus OX=10090 GN=Serbp1 PE=1 SV=2	571.624	NaN	NaN	NaN	NaN	NaN	NaN	111.372	571.624	111.372	5.13256	#DIV/0!
Q9DBB9	>sp|Q9DBB9|CPN2_MOUSE Carboxypeptidase N subunit 2 OS=Mus musculus OX=10090 GN=Cpn2 PE=1 SV=2	200060	301914	395689	324874	1.1188e+06	965572	952941	500890	305634	884551	0.345525	0.00597736
Q9CYH2	>sp|Q9CYH2|PXL2A_MOUSE Peroxiredoxin-like 2A OS=Mus musculus OX=10090 GN=Prxl2a PE=1 SV=2	2239.61	NaN	NaN	NaN	NaN	NaN	NaN	1658.14	2239.61	1658.14	1.35068	#DIV/0!
Q9CYK2	>sp|Q9CYK2|QPCT_MOUSE Glutaminyl-peptide cyclotransferase OS=Mus musculus OX=10090 GN=Qpct PE=1 SV=2	NaN	538.406	828.027	789.03	1561.81	2037.79	2351.72	1207.94	718.488	1789.82	0.401431	0.0178562
Q9CYN2	>sp|Q9CYN2|SPCS2_MOUSE Signal peptidase complex subunit 2 OS=Mus musculus OX=10090 GN=Spcs2 PE=1 SV=1	NaN	NaN	NaN	NaN	NaN	NaN	NaN	1245.43	#DIV/0!	1245.43	#DIV/0!	#DIV/0!
Q9CYR6	>sp|Q9CYR6|AGM1_MOUSE Phosphoacetylglucosamine mutase OS=Mus musculus OX=10090 GN=Pgm3 PE=1 SV=1	1589.09	903.738	671.824	NaN	NaN	NaN	NaN	1049.85	1054.88	1049.85	1.00479	#DIV/0!
Q61508	>sp|Q61508|ECM1_MOUSE Extracellular matrix protein 1 OS=Mus musculus OX=10090 GN=Ecm1 PE=1 SV=2	33129.8	44481	63038.4	51324.7	169920	134570	161328	89961.8	47993.5	138945	0.345413	0.00307171
Q9CZ04	>sp|Q9CZ04|CSN7A_MOUSE COP9 signalosome complex subunit 7a OS=Mus musculus OX=10090 GN=Cops7a PE=1 SV=2	3710.3	NaN	NaN	NaN	NaN	NaN	NaN	339.058	3710.3	339.058	10.943	#DIV/0!
Q9CZ13	>sp|Q9CZ13|QCR1_MOUSE Cytochrome b-c1 complex subunit 1, mitochondrial OS=Mus musculus OX=10090 GN=Uqcrc1 PE=1 SV=2	1093.27	NaN	NaN	NaN	NaN	NaN	NaN	2007.8	1093.27	2007.8	0.544508	#DIV/0!
P18531	>sp|P18531|HVM60_MOUSE Ig heavy chain V region 3-6 OS=Mus musculus OX=10090 GN=Ighv3-6 PE=1 SV=1	682.545	905.272	1394.25	1257.69	2339.78	6630.09	2664.62	679.569	1059.94	3078.51	0.344302	0.163507
P27656	>sp|P27656|LIPC_MOUSE Hepatic triacylglycerol lipase OS=Mus musculus OX=10090 GN=Lipc PE=2 SV=2	637.358	1929.93	2401.61	2425.99	7675.32	4134.77	6600.48	3135.98	1848.72	5386.64	0.343206	0.0206565
Q9CZD3	>sp|Q9CZD3|GARS_MOUSE Glycine--tRNA ligase OS=Mus musculus OX=10090 GN=Gars1 PE=1 SV=1	1066.45	504.273	NaN	59.0316	NaN	NaN	NaN	1666.47	543.251	1666.47	0.325989	#DIV/0!
Q9CZM2	>sp|Q9CZM2|RL15_MOUSE 60S ribosomal protein L15 OS=Mus musculus OX=10090 GN=Rpl15 PE=1 SV=4	288.638	NaN	NaN	NaN	NaN	NaN	NaN	2698.39	288.638	2698.39	0.106967	#DIV/0!
Q9CZN7	>sp|Q9CZN7|GLYM_MOUSE Serine hydroxymethyltransferase, mitochondrial OS=Mus musculus OX=10090 GN=Shmt2 PE=1 SV=1	1628.26	NaN	NaN	NaN	NaN	NaN	NaN	NaN	1628.26	#DIV/0!	#DIV/0!	#DIV/0!
P97425	>sp|P97425|ECP2_MOUSE Eosinophil cationic protein 2 OS=Mus musculus OX=10090 GN=Ear2 PE=2 SV=1	106.422	1223.8	343.88	915.059	NaN	NaN	NaN	1896.98	647.291	1896.98	0.341222	#DIV/0!
Q9JHR7	>sp|Q9JHR7|IDE_MOUSE Insulin-degrading enzyme OS=Mus musculus OX=10090 GN=Ide PE=1 SV=1	8349.5	2584.05	1444.23	1340.3	211.044	693.802	1741.96	37577.5	3429.52	10056.1	0.341039	0.504165
P62835	>sp|P62835|RAP1A_MOUSE Ras-related protein Rap-1A OS=Mus musculus OX=10090 GN=Rap1a PE=1 SV=1	31933.1	6087.55	6511.03	5986.25	8730.24	37073.6	17229.5	85145	12629.5	37044.6	0.340927	0.229854
Q9CZW5	>sp|Q9CZW5|TOM70_MOUSE Mitochondrial import receptor subunit TOM70 OS=Mus musculus OX=10090 GN=Tomm70 PE=1 SV=2	NaN	NaN	NaN	NaN	NaN	NaN	NaN	556.121	#DIV/0!	556.121	#DIV/0!	#DIV/0!
Q9CZX8	>sp|Q9CZX8|RS19_MOUSE 40S ribosomal protein S19 OS=Mus musculus OX=10090 GN=Rps19 PE=1 SV=3	16224.4	849.776	702.97	NaN	NaN	NaN	NaN	2032.93	5925.71	2032.93	2.91486	#DIV/0!
Q8CGK3	>sp|Q8CGK3|LONM_MOUSE Lon protease homolog, mitochondrial OS=Mus musculus OX=10090 GN=Lonp1 PE=1 SV=2	29110.1	22990.2	53075.7	34180.3	125583	114993	107405	61064.7	34839.1	102261	0.340687	0.00503464
P11276	>sp|P11276|FINC_MOUSE Fibronectin OS=Mus musculus OX=10090 GN=Fn1 PE=1 SV=4	162538	228507	410844	271069	1.03434e+06	788039	885143	478801	268239	796581	0.336738	0.00630276
Q9D0E1	>sp|Q9D0E1|HNRPM_MOUSE Heterogeneous nuclear ribonucleoprotein M OS=Mus musculus OX=10090 GN=Hnrnpm PE=1 SV=3	NaN	NaN	235.428	NaN	NaN	NaN	NaN	4136.64	235.428	4136.64	0.0569129	#DIV/0!
Q8QZR3	>sp|Q8QZR3|EST2A_MOUSE Pyrethroid hydrolase Ces2a OS=Mus musculus OX=10090 GN=Ces2a PE=1 SV=1	555.288	282.021	671.162	797.84	2602.59	2074.08	1926.93	289.817	576.578	1723.35	0.334567	0.0661033
P11859	>sp|P11859|ANGT_MOUSE Angiotensinogen OS=Mus musculus OX=10090 GN=Agt PE=1 SV=1	38532.7	60701.4	75664.5	74329.3	240007	191502	207995	106043	62307	186387	0.334288	0.00599403
O88200	>sp|O88200|CLC11_MOUSE C-type lectin domain family 11 member A OS=Mus musculus OX=10090 GN=Clec11a PE=1 SV=1	977.495	1604.43	2048.81	1227.23	5310.02	3835.17	5268.56	3256.01	1464.49	4417.44	0.331525	0.00200665
Q9D0M1	>sp|Q9D0M1|KPRA_MOUSE Phosphoribosyl pyrophosphate synthase-associated protein 1 OS=Mus musculus OX=10090 GN=Prpsap1 PE=1 SV=1	541.529	NaN	NaN	NaN	NaN	NaN	NaN	348.482	541.529	348.482	1.55397	#DIV/0!
Q9D0M3	>sp|Q9D0M3|CY1_MOUSE Cytochrome c1, heme protein, mitochondrial OS=Mus musculus OX=10090 GN=Cyc1 PE=1 SV=1	623.625	NaN	NaN	NaN	NaN	NaN	NaN	501.363	623.625	501.363	1.24386	#DIV/0!
P98064	>sp|P98064|MASP1_MOUSE Mannan-binding lectin serine protease 1 OS=Mus musculus OX=10090 GN=Masp1 PE=1 SV=2	13864.1	20161.2	27166	23318.6	84361.6	68512.8	68049.9	34066.5	21127.5	63747.7	0.331424	0.0080966
P97298	>sp|P97298|PEDF_MOUSE Pigment epithelium-derived factor OS=Mus musculus OX=10090 GN=Serpinf1 PE=1 SV=2	26265.5	19826.8	22123.7	23308.1	87347	71676.6	77215.6	40422.2	22881	69165.3	0.330816	0.00394985
P48036	>sp|P48036|ANXA5_MOUSE Annexin A5 OS=Mus musculus OX=10090 GN=Anxa5 PE=1 SV=1	2418.36	1514.91	582.167	800.252	1320.8	2504.59	2924.08	9409.66	1328.92	4039.78	0.328959	0.196991
P41317	>sp|P41317|MBL2_MOUSE Mannose-binding protein C OS=Mus musculus OX=10090 GN=Mbl2 PE=1 SV=2	35599.6	63243.8	105760	82959	290635	235272	245137	103229	71890.6	218568	0.328916	0.0142385
P16110	>sp|P16110|LEG3_MOUSE Galectin-3 OS=Mus musculus OX=10090 GN=Lgals3 PE=1 SV=3	12372	429.206	477.081	1388.26	NaN	NaN	1324.13	20993.2	3666.65	11158.7	0.328592	0.370798
Q9D1D4	>sp|Q9D1D4|TMEDA_MOUSE Transmembrane emp24 domain-containing protein 10 OS=Mus musculus OX=10090 GN=Tmed10 PE=1 SV=1	758.316	NaN	NaN	NaN	NaN	NaN	NaN	4334.19	758.316	4334.19	0.174962	#DIV/0!
P42703	>sp|P42703|LIFR_MOUSE Leukemia inhibitory factor receptor OS=Mus musculus OX=10090 GN=Lifr PE=1 SV=1	41822.9	54178.7	64473	62735.1	221315	180542	193648	86536.4	55802.4	170510	0.327268	0.00834953
Q9D1G2	>sp|Q9D1G2|PMVK_MOUSE Phosphomevalonate kinase OS=Mus musculus OX=10090 GN=Pmvk PE=1 SV=3	NaN	NaN	NaN	NaN	NaN	NaN	NaN	1004.18	#DIV/0!	1004.18	#DIV/0!	#DIV/0!
P70274	>sp|P70274|SEPP1_MOUSE Selenoprotein P OS=Mus musculus OX=10090 GN=Selenop PE=1 SV=3	9790.87	10449.5	17256.4	14943.5	38270.5	45669.4	50692.2	25909.3	13110.1	40135.3	0.326647	0.00312171
Q9D1J1	>sp|Q9D1J1|NECP2_MOUSE Adaptin ear-binding coat-associated protein 2 OS=Mus musculus OX=10090 GN=Necap2 PE=1 SV=1	9656.95	767.825	322.323	NaN	NaN	NaN	NaN	NaN	3582.37	#DIV/0!	#DIV/0!	#DIV/0!
Q9D1M0	>sp|Q9D1M0|SEC13_MOUSE Protein SEC13 homolog OS=Mus musculus OX=10090 GN=Sec13 PE=1 SV=3	NaN	NaN	NaN	NaN	NaN	NaN	NaN	1336.78	#DIV/0!	1336.78	#DIV/0!	#DIV/0!
Q9D1M4	>sp|Q9D1M4|MCA3_MOUSE Eukaryotic translation elongation factor 1 epsilon-1 OS=Mus musculus OX=10090 GN=Eef1e1 PE=1 SV=1	2385.24	NaN	NaN	NaN	NaN	NaN	NaN	NaN	2385.24	#DIV/0!	#DIV/0!	#DIV/0!
Q9D1P4	>sp|Q9D1P4|CHRD1_MOUSE Cysteine and histidine-rich domain-containing protein 1 OS=Mus musculus OX=10090 GN=Chordc1 PE=1 SV=1	256.32	NaN	22.4664	NaN	NaN	NaN	NaN	NaN	139.393	#DIV/0!	#DIV/0!	#DIV/0!
Q9D1R9	>sp|Q9D1R9|RL34_MOUSE 60S ribosomal protein L34 OS=Mus musculus OX=10090 GN=Rpl34 PE=1 SV=2	606.719	NaN	NaN	NaN	NaN	NaN	NaN	1365.06	606.719	1365.06	0.444462	#DIV/0!
A0A075B5N3	>tr|A0A075B5N3|A0A075B5N3_MOUSE Immunoglobulin kappa variable 8-28 OS=Mus musculus OX=10090 GN=Igkv8-28 PE=1 SV=7	3638.42	15329.2	14791.7	12462.4	35329.4	39638.6	55068.3	11799.5	11555.4	35458.9	0.325882	0.043176
Q9D2V7	>sp|Q9D2V7|CORO7_MOUSE Coronin-7 OS=Mus musculus OX=10090 GN=Coro7 PE=1 SV=2	1	NaN	NaN	NaN	NaN	NaN	NaN	NaN	1	#DIV/0!	#DIV/0!	#DIV/0!
[truncated: 303 more rows]

## Sheet: Hp--
Hp--	PG.FastaHeaders	1. HpHbRKO Tbb (PG quantities)	2. HpHbRKO Tbb	3. HpHbRKO Tbb	4. HpHbRKO Tbb	5. Day 0 (PG quantities)	6. Day 0	7. Day 0	8. Day 0	Mean 5 DPI Tbb+	Mean Day 0	Fold Change	T test (p value)
A0A075B5J7	>tr|A0A075B5J7|A0A075B5J7_MOUSE Immunoglobulin kappa variable 14-130 OS=Mus musculus OX=10090 GN=Igkv14-130 PE=4 SV=7	90.7471	1954.45	1026.72	3541.9	NaN	NaN	NaN	NaN	1653.45	#DIV/0!	#DIV/0!	#DIV/0!
A2ADY9	>sp|A2ADY9|DDI2_MOUSE Protein DDI1 homolog 2 OS=Mus musculus OX=10090 GN=Ddi2 PE=1 SV=1	3055.28	396.829	420.837	206.08	NaN	NaN	NaN	NaN	1019.76	#DIV/0!	#DIV/0!	#DIV/0!
A2AG06	>sp|A2AG06|MEIOC_MOUSE Meiosis-specific coiled-coil domain-containing protein MEIOC OS=Mus musculus OX=10090 GN=Meioc PE=1 SV=1	5926.12	12472	16126.4	14432.6	NaN	NaN	NaN	NaN	12239.3	#DIV/0!	#DIV/0!	#DIV/0!
B2RS76	>tr|B2RS76|B2RS76_MOUSE carboxypeptidase B1 (Tissue) OS=Mus musculus OX=10090 GN=Cpb1 PE=1 SV=1	6895.67	2752.87	1240.69	706.395	NaN	NaN	NaN	NaN	2898.91	#DIV/0!	#DIV/0!	#DIV/0!
B2RXS4	>sp|B2RXS4|PLXB2_MOUSE Plexin-B2 OS=Mus musculus OX=10090 GN=Plxnb2 PE=1 SV=1	305.799	844.105	672.845	723.881	NaN	NaN	NaN	NaN	636.658	#DIV/0!	#DIV/0!	#DIV/0!
Cont_A0A3Q1M3L6	>tr|Cont_A0A3Q1M3L6|A0A3Q1M3L6_BOVIN Uncharacterized protein OS=Bos taurus OX=9913 PE=1 SV=1	589.21	1060.57	1218.51	765.545	NaN	NaN	NaN	NaN	908.459	#DIV/0!	#DIV/0!	#DIV/0!
A0A075B5L3	>tr|A0A075B5L3|A0A075B5L3_MOUSE Immunoglobulin kappa chain variable 4-90 (Fragment) OS=Mus musculus OX=10090 GN=Igkv4-90 PE=4 SV=5	851.984	543.307	NaN	737.562	588.13	250.361	527.986	697.476	710.951	515.988	1.37784	0.209937
Cont_P12763	>sp|Cont_P12763|FETUA_BOVIN Alpha-2-HS-glycoprotein OS=Bos taurus OX=9913 GN=AHSG PE=1 SV=2	5016.53	9826.54	10680	8387.47	NaN	NaN	NaN	NaN	8477.65	#DIV/0!	#DIV/0!	#DIV/0!
A0A075B5L7	>tr|A0A075B5L7|A0A075B5L7_MOUSE Immunoglobulin kappa variable 4-80 (Fragment) OS=Mus musculus OX=10090 GN=Igkv4-80 PE=4 SV=2	4042.1	1801.22	NaN	2737.89	6199.76	1574.44	3875.32	1792.08	2860.4	3360.4	0.851209	0.733366
Cont_P34955	>sp|Cont_P34955|A1AT_BOVIN Alpha-1-antiproteinase OS=Bos taurus OX=9913 GN=SERPINA1 PE=1 SV=1	748.042	1226.61	1313.13	1231.15	NaN	NaN	NaN	NaN	1129.73	#DIV/0!	#DIV/0!	#DIV/0!
E9PV48;Q64345	>tr|E9PV48|E9PV48_MOUSE Interferon-induced protein with tetratricopeptide repeats 3B OS=Mus musculus OX=10090 GN=Ifit3b PE=1 SV=1;>sp|Q64345|IFIT3_MOUSE Interferon-induced protein with tetratricopeptide repeats 3 OS=Mus musculus OX=10090 GN=Ifit3 PE=1 SV=1	151.832	408.244	575.72	1061.24	NaN	NaN	NaN	NaN	549.258	#DIV/0!	#DIV/0!	#DIV/0!
O08749	>sp|O08749|DLDH_MOUSE Dihydrolipoyl dehydrogenase, mitochondrial OS=Mus musculus OX=10090 GN=Dld PE=1 SV=2	1317.51	1887.02	1237.34	1525.09	NaN	NaN	NaN	NaN	1491.74	#DIV/0!	#DIV/0!	#DIV/0!
O08804	>tr|O08804|O08804_MOUSE NK13 OS=Mus musculus OX=10090 GN=Serpinb6b PE=1 SV=2	185.673	500.642	605.925	400.428	NaN	NaN	NaN	NaN	423.167	#DIV/0!	#DIV/0!	#DIV/0!
A0A075B5M8	>tr|A0A075B5M8|A0A075B5M8_MOUSE Immunoglobulin kappa chain variable 12-38 OS=Mus musculus OX=10090 GN=Igkv12-38 PE=4 SV=7	1489.36	NaN	NaN	NaN	544.489	1019.96	NaN	NaN	1489.36	782.226	1.90401	#DIV/0!
O09173	>sp|O09173|HGD_MOUSE Homogentisate 1,2-dioxygenase OS=Mus musculus OX=10090 GN=Hgd PE=1 SV=2	3931.83	6718.14	6859.19	3031.5	NaN	NaN	NaN	NaN	5135.17	#DIV/0!	#DIV/0!	#DIV/0!
O35451	>sp|O35451|ATF6B_MOUSE Cyclic AMP-dependent transcription factor ATF-6 beta OS=Mus musculus OX=10090 GN=Atf6b PE=1 SV=1	1642.4	2437.1	1740.27	610.698	NaN	NaN	NaN	NaN	1607.62	#DIV/0!	#DIV/0!	#DIV/0!
O35490	>sp|O35490|BHMT1_MOUSE Betaine--homocysteine S-methyltransferase 1 OS=Mus musculus OX=10090 GN=Bhmt PE=1 SV=1	7895.92	12042.3	8955.74	10682.4	NaN	NaN	NaN	NaN	9894.09	#DIV/0!	#DIV/0!	#DIV/0!
O55070	>sp|O55070|DNSL3_MOUSE Deoxyribonuclease gamma OS=Mus musculus OX=10090 GN=Dnase1l3 PE=1 SV=1	2721.32	4298.8	6661.45	9669.05	NaN	NaN	NaN	NaN	5837.65	#DIV/0!	#DIV/0!	#DIV/0!
A0A075B5N7	>tr|A0A075B5N7|A0A075B5N7_MOUSE Immunoglobulin kappa variable 6-13 OS=Mus musculus OX=10090 GN=Igkv6-13 PE=1 SV=7	7527.87	16319.9	NaN	2879.05	NaN	22778.4	4471.08	25938	8908.93	17729.2	0.502501	0.319484
O88543	>sp|O88543|CSN3_MOUSE COP9 signalosome complex subunit 3 OS=Mus musculus OX=10090 GN=Cops3 PE=1 SV=3	1732.4	631.892	691.185	439.867	NaN	NaN	NaN	NaN	873.836	#DIV/0!	#DIV/0!	#DIV/0!
A0A075B5P1	>tr|A0A075B5P1|A0A075B5P1_MOUSE Immunoglobulin kappa variable 3-1 (Fragment) OS=Mus musculus OX=10090 GN=Igkv3-1 PE=1 SV=7	NaN	1137.41	309.168	NaN	1382.76	2442.33	NaN	1431.71	723.288	1752.27	0.412773	0.153987
A0A075B5P7	>tr|A0A075B5P7|A0A075B5P7_MOUSE Immunoglobulin heavy variable 5-2 OS=Mus musculus OX=10090 GN=Ighv5-2 PE=4 SV=1	NaN	NaN	NaN	1398.71	NaN	NaN	NaN	NaN	1398.71	#DIV/0!	#DIV/0!	#DIV/0!
O88545	>sp|O88545|CSN6_MOUSE COP9 signalosome complex subunit 6 OS=Mus musculus OX=10090 GN=Cops6 PE=1 SV=1	3699.36	1558.59	726.469	527.083	NaN	NaN	NaN	NaN	1627.88	#DIV/0!	#DIV/0!	#DIV/0!
[truncated: 2,279 more rows]
