# Supplementary material for: Haptoglobin is dispensable for haemoglobin uptake by Trypanosoma brucei
Source: Front Immunol. 2024 Jul 18;15:1441131. doi: 10.3389/fimmu.2024.1441131 (PMC11304504; doi:10.3389/fimmu.2024.1441131)
Supplement: Supplementary file 1 [file DataSheet_1.zip › Supplementary Data S5.xlsx]

## Sheet: HpHbR_KO Tbb 5DPI
PG.ProteinGroups	PG.FastaHeaders	1. Hp-/-	2. Hp-/-	3. Hp-/-	4. Black	5. Black	6. Black	WT Tbb from Hp-/- 12DPI	WT Tbb from Black 12DPI	Fold Change	T test (p value)
A0A075B5J7	>tr|A0A075B5J7|A0A075B5J7_MOUSE Immunoglobulin kappa variable 14-130 OS=Mus musculus OX=10090 GN=Igkv14-130 PE=4 SV=7	NaN	NaN	NaN	1006.5	4865.36	1731.77	#DIV/0!	2534.55	#DIV/0!	#DIV/0!
A0A075B5T0	>tr|A0A075B5T0|A0A075B5T0_MOUSE Immunoglobulin heavy variable V3-8 (Fragment) OS=Mus musculus OX=10090 GN=Ighv3-8 PE=4 SV=2	NaN	NaN	NaN	1006.5	4865.36	1731.77	#DIV/0!	2534.55	#DIV/0!	#DIV/0!
A0A0B4J1I5	>tr|A0A0B4J1I5|A0A0B4J1I5_MOUSE Immunoglobulin kappa chain variable 4-70 (Fragment) OS=Mus musculus OX=10090 GN=Igkv4-70 PE=4 SV=1	NaN	NaN	NaN	6606.18	23502.5	4766.22	#DIV/0!	11625	#DIV/0!	#DIV/0!
A0A0B4J1J2	>tr|A0A0B4J1J2|A0A0B4J1J2_MOUSE Immunoglobulin kappa chain variable 5-43 (Fragment) OS=Mus musculus OX=10090 GN=Igkv5-43 PE=1 SV=1	NaN	NaN	NaN	3980.96	7280.9	8308.87	#DIV/0!	6523.57	#DIV/0!	#DIV/0!
A0A075B5K7	>tr|A0A075B5K7|A0A075B5K7_MOUSE Immunoglobulin kappa chain variable 14-100 OS=Mus musculus OX=10090 GN=Igkv14-100 PE=4 SV=7	NaN	NaN	803.561	NaN	1797.71	NaN	803.561	1797.71	2.23718	#DIV/0!
E9Q1Z0	>tr|E9Q1Z0|E9Q1Z0_MOUSE Keratin 90 OS=Mus musculus OX=10090 GN=Krt90 PE=1 SV=1	NaN	NaN	NaN	2838.61	3321.24	4003.17	#DIV/0!	3387.67	#DIV/0!	#DIV/0!
A0A075B5L3	>tr|A0A075B5L3|A0A075B5L3_MOUSE Immunoglobulin kappa chain variable 4-90 (Fragment) OS=Mus musculus OX=10090 GN=Igkv4-90 PE=4 SV=5	NaN	NaN	2335.72	2441.55	4583.65	NaN	2335.72	3512.6	1.50386	#DIV/0!
P07744	>sp|P07744|K2C4_MOUSE Keratin, type II cytoskeletal 4 OS=Mus musculus OX=10090 GN=Krt4 PE=1 SV=2	NaN	NaN	NaN	3826.96	3898.77	4651.46	#DIV/0!	4125.73	#DIV/0!	#DIV/0!
A0A075B5L7	>tr|A0A075B5L7|A0A075B5L7_MOUSE Immunoglobulin kappa variable 4-80 (Fragment) OS=Mus musculus OX=10090 GN=Igkv4-80 PE=4 SV=2	NaN	NaN	1872.69	241.871	5690.41	NaN	1872.69	2966.14	1.58389	#DIV/0!
Q3V3E1	>sp|Q3V3E1|UBS3A_MOUSE Ubiquitin-associated and SH3 domain-containing protein A OS=Mus musculus OX=10090 GN=Ubash3a PE=1 SV=1	NaN	NaN	NaN	8868.55	11296.7	6326.82	#DIV/0!	8830.68	#DIV/0!	#DIV/0!
Q61035	>sp|Q61035|HARS1_MOUSE Histidine--tRNA ligase, cytoplasmic OS=Mus musculus OX=10090 GN=Hars1 PE=1 SV=2	NaN	NaN	NaN	1223.09	1263.47	1251.13	#DIV/0!	1245.9	#DIV/0!	#DIV/0!
A0A075B5M4	>tr|A0A075B5M4|A0A075B5M4_MOUSE Immunoglobulin kappa variable 4-57-1 (Fragment) OS=Mus musculus OX=10090 GN=Igkv4-57-1 PE=4 SV=1	1282.67	883.712	7540.37	4758.79	21736.8	NaN	3235.58	13247.8	4.09441	0.24332
Q61646	>sp|Q61646|HPT_MOUSE Haptoglobin OS=Mus musculus OX=10090 GN=Hp PE=1 SV=1	NaN	NaN	NaN	503574	1.82566e+06	325747	#DIV/0!	884994	#DIV/0!	#DIV/0!
Q8K4L4	>sp|Q8K4L4|POF1B_MOUSE Protein POF1B OS=Mus musculus OX=10090 GN=Pof1b PE=2 SV=3	NaN	NaN	NaN	2440.45	5569.15	672.923	#DIV/0!	2894.18	#DIV/0!	#DIV/0!
Tb11.v5.0580.1-p1;Tb927.10.7100:mRNA-p1	>Tb11.v5.0580.1-p1 | transcript=Tb11.v5.0580.1 | gene=Tb11.v5.0580 | organism=Trypanosoma_brucei_brucei_TREU927 | gene_product=delta-6 fatty acid desaturase, putative | transcript_product=delta-6 fatty acid desaturase, putative | location=Tb927_11_bin_v5.1:2657818-2659083(-) | protein_length=421 | sequence_SO=contig | SO=protein_coding_gene | is_pseudo=false;>Tb927.10.7100:mRNA-p1 | transcript=Tb…	NaN	NaN	NaN	6084.36	4146.9	3276.88	#DIV/0!	4502.71	#DIV/0!	#DIV/0!
Tb11.v5.1020.1-p1	>Tb11.v5.1020.1-p1 | transcript=Tb11.v5.1020.1 | gene=Tb11.v5.1020 | organism=Trypanosoma_brucei_brucei_TREU927 | gene_product=retrotransposon hot spot (RHS) protein, putative | transcript_product=retrotransposon hot spot (RHS) protein, putative | location=Tb927_11_bin_v5.1:5358477-5360141(-) | protein_length=554 | sequence_SO=contig | SO=protein_coding_gene | is_pseudo=false	NaN	NaN	NaN	3721.54	593.432	3745.14	#DIV/0!	2686.7	#DIV/0!	#DIV/0!
Tb927.10.1440:mRNA-p1	>Tb927.10.1440:mRNA-p1 | transcript=Tb927.10.1440:mRNA | gene=Tb927.10.1440 | organism=Trypanosoma_brucei_brucei_TREU927 | gene_product=hypothetical protein, conserved | transcript_product=hypothetical protein, conserved | location=Tb927_10_v5.1:375821-376468(-) | protein_length=215 | sequence_SO=chromosome | SO=protein_coding_gene | is_pseudo=false	NaN	NaN	NaN	2510.71	1906.88	2097.22	#DIV/0!	2171.61	#DIV/0!	#DIV/0!
A0A075B5P7	>tr|A0A075B5P7|A0A075B5P7_MOUSE Immunoglobulin heavy variable 5-2 OS=Mus musculus OX=10090 GN=Ighv5-2 PE=4 SV=1	NaN	NaN	NaN	NaN	10789.2	NaN	#DIV/0!	10789.2	#DIV/0!	#DIV/0!
Tb927.10.7430:mRNA-p1	>Tb927.10.7430:mRNA-p1 | transcript=Tb927.10.7430:mRNA | gene=Tb927.10.7430 | organism=Trypanosoma_brucei_brucei_TREU927 | gene_product=GTP-binding protein, putative | transcript_product=GTP-binding protein, putative | location=Tb927_10_v5.1:1873771-1875189(-) | protein_length=472 | sequence_SO=chromosome | SO=protein_coding_gene | is_pseudo=false	NaN	NaN	NaN	2347.54	1627.45	2691.69	#DIV/0!	2222.23	#DIV/0!	#DIV/0!
Tb927.10.8990:mRNA-p1	>Tb927.10.8990:mRNA-p1 | transcript=Tb927.10.8990:mRNA | gene=Tb927.10.8990 | organism=Trypanosoma_brucei_brucei_TREU927 | gene_product=hypothetical protein, conserved | transcript_product=hypothetical protein, conserved | location=Tb927_10_v5.1:2228391-2229647(+) | protein_length=418 | sequence_SO=chromosome | SO=protein_coding_gene | is_pseudo=false	NaN	NaN	NaN	5780.91	7623.52	5358.05	#DIV/0!	6254.16	#DIV/0!	#DIV/0!
A0A075B5Q0	>tr|A0A075B5Q0|A0A075B5Q0_MOUSE Immunoglobulin heavy variable 5-6 (Fragment) OS=Mus musculus OX=10090 GN=Ighv5-6 PE=4 SV=1	NaN	NaN	2416.07	NaN	4709.29	NaN	2416.07	4709.29	1.94915	#DIV/0!
Tb927.11.12160:mRNA-p1	>Tb927.11.12160:mRNA-p1 | transcript=Tb927.11.12160:mRNA | gene=Tb927.11.12160 | organism=Trypanosoma_brucei_brucei_TREU927 | gene_product=hypothetical protein, conserved | transcript_product=hypothetical protein, conserved | location=Tb927_11_v5.1:3251907-3252509(+) | protein_length=200 | sequence_SO=chromosome | SO=protein_coding_gene | is_pseudo=false	NaN	NaN	NaN	2843.43	962.922	3343.84	#DIV/0!	2383.4	#DIV/0!	#DIV/0!
Tb927.2.1895:mRNA-p1	>Tb927.2.1895:mRNA-p1 | transcript=Tb927.2.1895:mRNA | gene=Tb927.2.1895 | organism=Trypanosoma_brucei_brucei_TREU927 | gene_product=unspecified product | transcript_product=unspecified product | location=Tb927_02_v5.1:352777-352986(+) | protein_length=69 | sequence_SO=chromosome | SO=protein_coding_gene | is_pseudo=false	NaN	NaN	NaN	4248.62	10929.9	2128	#DIV/0!	5768.84	#DIV/0!	#DIV/0!
Tb927.3.5040:mRNA-p1	>Tb927.3.5040:mRNA-p1 | transcript=Tb927.3.5040:mRNA | gene=Tb927.3.5040 | organism=Trypanosoma_brucei_brucei_TREU927 | gene_product=hypothetical protein, conserved | transcript_product=hypothetical protein, conserved | location=Tb927_03_v5.1:1415779-1417473(+) | protein_length=564 | sequence_SO=chromosome | SO=protein_coding_gene | is_pseudo=false	NaN	NaN	NaN	8568.95	11654	7151.3	#DIV/0!	9124.75	#DIV/0!	#DIV/0!
Tb927.5.2470:mRNA-p1	>Tb927.5.2470:mRNA-p1 | transcript=Tb927.5.2470:mRNA | gene=Tb927.5.2470 | organism=Trypanosoma_brucei_brucei_TREU927 | gene_product=hypothetical protein, conserved | transcript_product=hypothetical protein, conserved | location=Tb927_05_v5.1:848767-850167(+) | protein_length=466 | sequence_SO=chromosome | SO=protein_coding_gene | is_pseudo=false	NaN	NaN	NaN	1217.89	1951.03	1026.39	#DIV/0!	1398.43	#DIV/0!	#DIV/0!
Tb927.7.6790:mRNA-p1	>Tb927.7.6790:mRNA-p1 | transcript=Tb927.7.6790:mRNA | gene=Tb927.7.6790 | organism=Trypanosoma_brucei_brucei_TREU927 | gene_product=hypothetical protein, conserved | transcript_product=hypothetical protein, conserved | location=Tb927_07_v5.1:1876709-1878322(-) | protein_length=537 | sequence_SO=chromosome | SO=protein_coding_gene | is_pseudo=false	NaN	NaN	NaN	8087.33	10036	6242.11	#DIV/0!	8121.81	#DIV/0!	#DIV/0!
Tb927.8.7110:mRNA-p1	>Tb927.8.7110:mRNA-p1 | transcript=Tb927.8.7110:mRNA | gene=Tb927.8.7110 | organism=Trypanosoma_brucei_brucei_TREU927 | gene_product=Serine/threonine-protein kinase NEK12.1, putative | transcript_product=Serine/threonine-protein kinase NEK12.1, putative | location=Tb927_08_v5.1:2048672-2049994(+) | protein_length=440 | sequence_SO=chromosome | SO=protein_coding_gene | is_pseudo=false	NaN	NaN	NaN	879.263	1593.72	958.883	#DIV/0!	1143.96	#DIV/0!	#DIV/0!
Tb927.9.13150:mRNA-p1	>Tb927.9.13150:mRNA-p1 | transcript=Tb927.9.13150:mRNA | gene=Tb927.9.13150 | organism=Trypanosoma_brucei_brucei_TREU927 | gene_product=TFIIF-stimulated CTD phosphatase, putative | transcript_product=TFIIF-stimulated CTD phosphatase, putative | location=Tb927_09_v5.1:2079847-2080698(+) | protein_length=283 | sequence_SO=chromosome | SO=protein_coding_gene | is_pseudo=false	NaN	NaN	NaN	1524.57	646.992	1549.46	#DIV/0!	1240.34	#DIV/0!	#DIV/0!
P01665;P01666	>sp|P01665|KV3AD_MOUSE Ig kappa chain V-III region PC 7043 OS=Mus musculus OX=10090 PE=1 SV=1;>sp|P01666|KV3AE_MOUSE Ig kappa chain V-III region PC 7183 OS=Mus musculus OX=10090 PE=1 SV=1	NaN	735.912	NaN	3192.9	29909.6	4513.74	735.912	12538.7	17.0384	#DIV/0!
E9Q0F0	>tr|E9Q0F0|E9Q0F0_MOUSE Keratin 78 OS=Mus musculus OX=10090 GN=Krt78 PE=1 SV=1	4361.33	1464.91	9283.66	51895.7	30036.3	51712.5	5036.63	44548.2	8.84483	0.00654126
Tb927.10.1770:mRNA-p1	>Tb927.10.1770:mRNA-p1 | transcript=Tb927.10.1770:mRNA | gene=Tb927.10.1770 | organism=Trypanosoma_brucei_brucei_TREU927 | gene_product=hypothetical protein | transcript_product=hypothetical protein | location=Tb927_10_v5.1:467113-467907(-) | protein_length=264 | sequence_SO=chromosome | SO=protein_coding_gene | is_pseudo=false	NaN	NaN	222.678	614.42	3897.41	1040.7	222.678	1850.84	8.31173	#DIV/0!
P05367	>sp|P05367|SAA2_MOUSE Serum amyloid A-2 protein OS=Mus musculus OX=10090 GN=Saa2 PE=1 SV=1	58944.6	4181.37	19530.6	191407	410705	67715.3	27552.2	223276	8.10375	0.126347
Q9D411	>sp|Q9D411|TSSK4_MOUSE Testis-specific serine/threonine-protein kinase 4 OS=Mus musculus OX=10090 GN=Tssk4 PE=1 SV=1	795.99	2062.16	NaN	12742.3	8785.14	10286.8	1429.07	10604.8	7.42073	0.00984005
P33622	>sp|P33622|APOC3_MOUSE Apolipoprotein C-III OS=Mus musculus OX=10090 GN=Apoc3 PE=1 SV=2	1359.28	1496.57	17367.7	15434.3	109851	16491.8	6741.17	47259.2	7.01054	0.270904
A0A075B5S3	>tr|A0A075B5S3|A0A075B5S3_MOUSE Immunoglobulin heavy variable 14-4 OS=Mus musculus OX=10090 GN=Ighv14-4 PE=4 SV=1	NaN	NaN	NaN	NaN	1244.27	NaN	#DIV/0!	1244.27	#DIV/0!	#DIV/0!
A0A075B5S5	>tr|A0A075B5S5|A0A075B5S5_MOUSE Immunoglobulin heavy variable 7-4 OS=Mus musculus OX=10090 GN=Ighv7-4 PE=4 SV=1	NaN	NaN	1716.93	NaN	67085.4	1349.94	1716.93	34217.7	19.9295	#DIV/0!
A0A075B5S9	>tr|A0A075B5S9|A0A075B5S9_MOUSE Immunoglobulin heavy variable 9-4 OS=Mus musculus OX=10090 GN=Ighv9-4 PE=4 SV=1	NaN	NaN	NaN	NaN	5491.57	NaN	#DIV/0!	5491.57	#DIV/0!	#DIV/0!
P17897	>sp|P17897|LYZ1_MOUSE Lysozyme C-1 OS=Mus musculus OX=10090 GN=Lyz1 PE=1 SV=1	8619.59	2422.91	4606.7	42332.4	59603.7	7494.74	5216.4	36476.9	6.99274	0.112762
A0A075B5T1	>tr|A0A075B5T1|A0A075B5T1_MOUSE Immunoglobulin heavy variable V12-3 (Fragment) OS=Mus musculus OX=10090 GN=Ighv12-3 PE=4 SV=2	NaN	NaN	1604.07	NaN	11328.7	NaN	1604.07	11328.7	7.06248	#DIV/0!
P05366	>sp|P05366|SAA1_MOUSE Serum amyloid A-1 protein OS=Mus musculus OX=10090 GN=Saa1 PE=1 SV=2	43143.9	4428.17	17696.9	156805	162545	102925	21756.3	140759	6.46978	0.00577594
P14106	>sp|P14106|C1QB_MOUSE Complement C1q subcomponent subunit B OS=Mus musculus OX=10090 GN=C1qb PE=1 SV=2	14442.1	11724.6	43813.6	33505.5	263807	154259	23326.8	150524	6.45285	0.131739
Tb09.v4.0009:mRNA-p1;Tb927.9.15660:mRNA-p1	>Tb09.v4.0009:mRNA-p1 | transcript=Tb09.v4.0009:mRNA | gene=Tb09.v4.0009 | organism=Trypanosoma_brucei_brucei_TREU927 | gene_product=chrIX additional, unordered contigs, adenylyl cyclase, putative, expression site-associated gene 4 (ESAG4) protein, putative, receptor-type adenylate cyclase, putative, expression site-associated protein (ESAG), putative | transcript_product=receptor-type adenylate …	8134.47	3121.76	2684.48	48400.9	10480.4	25074.9	4646.9	27985.4	6.02238	0.105138
P97350	>sp|P97350|PKP1_MOUSE Plakophilin-1 OS=Mus musculus OX=10090 GN=Pkp1 PE=1 SV=1	NaN	364.222	2651.03	9077.91	11534.2	5758.04	1507.62	8790.04	5.8304	0.0518484
P06728	>sp|P06728|APOA4_MOUSE Apolipoprotein A-IV OS=Mus musculus OX=10090 GN=Apoa4 PE=1 SV=3	25291.5	13264.6	139265	266253	518886	230961	59273.7	338700	5.71417	0.0479258
A0A075B5T9	>tr|A0A075B5T9|A0A075B5T9_MOUSE Immunoglobulin heavy variable V1-9 OS=Mus musculus OX=10090 GN=Ighv1-9 PE=4 SV=1	968.928	NaN	11278.3	NaN	34185.1	3847.23	6123.63	19016.1	3.10537	0.505431
A0A075B5U0	>tr|A0A075B5U0|A0A075B5U0_MOUSE Immunoglobulin heavy variable V1-12 OS=Mus musculus OX=10090 GN=Ighv1-12 PE=4 SV=1	NaN	NaN	NaN	NaN	10732.5	NaN	#DIV/0!	10732.5	#DIV/0!	#DIV/0!
P04945	>sp|P04945|KV6AB_MOUSE Ig kappa chain V-VI region NQ2-6.1 OS=Mus musculus OX=10090 PE=2 SV=1	6926.66	2285.82	35729.1	34217.1	178734	29331.6	14980.5	80761	5.39107	0.259534
A0A075B5U6	>tr|A0A075B5U6|A0A075B5U6_MOUSE Immunoglobulin heavy variable V1-20 OS=Mus musculus OX=10090 GN=Ighv1-20 PE=4 SV=1	NaN	NaN	1695.41	NaN	3659.48	NaN	1695.41	3659.48	2.15846	#DIV/0!
A0A075B5X0	>tr|A0A075B5X0|A0A075B5X0_MOUSE Immunoglobulin heavy variable V1-59 OS=Mus musculus OX=10090 GN=Ighv1-59 PE=4 SV=1	4773.48	6565.86	41296.3	21190.5	222204	28367.6	17545.2	90587.3	5.16308	0.336303
Q922U2	>sp|Q922U2|K2C5_MOUSE Keratin, type II cytoskeletal 5 OS=Mus musculus OX=10090 GN=Krt5 PE=1 SV=1	76016.7	43928.6	164841	369577	523658	524446	94928.6	472560	4.97806	0.00387874
A0A075B5V3	>tr|A0A075B5V3|A0A075B5V3_MOUSE Immunoglobulin heavy variable 1-36 OS=Mus musculus OX=10090 GN=Ighv1-36 PE=4 SV=1	NaN	NaN	8140.64	NaN	NaN	1648.64	8140.64	1648.64	0.20252	#DIV/0!
P98086	>sp|P98086|C1QA_MOUSE Complement C1q subcomponent subunit A OS=Mus musculus OX=10090 GN=C1qa PE=1 SV=2	6003.46	4132.1	11892.6	12392.5	69919.7	26241.4	7342.71	36184.5	4.92795	0.174519
A0A075B5T3	>tr|A0A075B5T3|A0A075B5T3_MOUSE Immunoglobulin heavy variable 6-6 (Fragment) OS=Mus musculus OX=10090 GN=Ighv6-6 PE=4 SV=1	62846.5	35613.2	236609	312223	1.0836e+06	224009	111689	539942	4.83432	0.201117
P12246	>sp|P12246|SAMP_MOUSE Serum amyloid P-component OS=Mus musculus OX=10090 GN=Apcs PE=1 SV=2	14792.9	12439.6	82729	123890	363870	41483.2	36653.8	176414	4.81299	0.232467
P31532	>sp|P31532|SAA4_MOUSE Serum amyloid A-4 protein OS=Mus musculus OX=10090 GN=Saa4 PE=1 SV=2	5772.21	4363.66	24777.9	17612.2	127279	20865.8	11637.9	55252.2	4.7476	0.299519
A0A1Y7VJN6;P03987	>tr|A0A1Y7VJN6|A0A1Y7VJN6_MOUSE Immunoglobulin heavy constant gamma 3 (Fragment) OS=Mus musculus OX=10090 GN=Ighg3 PE=4 SV=1;>sp|P03987|IGHG3_MOUSE Ig gamma-3 chain C region OS=Mus musculus OX=10090 PE=1 SV=2	232016	197188	1.31655e+06	2.00051e+06	5.44952e+06	797966	581919	2.74933e+06	4.72459	0.207154
A0A075B5N9	>tr|A0A075B5N9|A0A075B5N9_MOUSE Immunoglobulin kappa variable 3-7 OS=Mus musculus OX=10090 GN=Igkv3-7 PE=4 SV=7	6386.05	4793.32	25872.3	22001.2	126999	23475.8	12350.5	57492	4.65502	0.271396
Q61805	>sp|Q61805|LBP_MOUSE Lipopolysaccharide-binding protein OS=Mus musculus OX=10090 GN=Lbp PE=1 SV=2	885.346	1541.68	8573.16	6573.43	33461.6	10832.3	3666.73	16955.8	4.62422	0.201325
Q9QWL7	>sp|Q9QWL7|K1C17_MOUSE Keratin, type I cytoskeletal 17 OS=Mus musculus OX=10090 GN=Krt17 PE=1 SV=3	4204.04	1718.24	10727.8	17994.4	27044.8	30711.6	5550.02	25250.2	4.54958	0.0131717
A0A075B5K6	>tr|A0A075B5K6|A0A075B5K6_MOUSE Immunoglobulin kappa variable 2-109 (Fragment) OS=Mus musculus OX=10090 GN=Igkv2-109 PE=4 SV=4	17781.5	12217.9	93097.6	79740.8	411755	50872.8	41032.3	180790	4.40603	0.304253
Tb927.9.15810:mRNA-p1	>Tb927.9.15810:mRNA-p1 | transcript=Tb927.9.15810:mRNA | gene=Tb927.9.15810 | organism=Trypanosoma_brucei_brucei_TREU927 | gene_product=retrotransposon hot spot protein 3 (RHS3), putative | transcript_product=retrotransposon hot spot protein 3 (RHS3), putative | location=Tb927_09_v5.1:2500454-2502226(-) | protein_length=590 | sequence_SO=chromosome | SO=protein_coding_gene | is_pseudo=false	3937.86	4943.5	4592.14	18997.3	10894.1	29141.1	4491.17	19677.5	4.38138	0.0453504
A0A075B5X2	>tr|A0A075B5X2|A0A075B5X2_MOUSE Immunoglobulin heavy variable V1-63 (Fragment) OS=Mus musculus OX=10090 GN=Ighv1-63 PE=4 SV=1	NaN	NaN	2554.82	NaN	19679.8	2959.24	2554.82	11319.5	4.43064	#DIV/0!
A0A075B5X3	>tr|A0A075B5X3|A0A075B5X3_MOUSE Immunoglobulin heavy variable 1-64 (Fragment) OS=Mus musculus OX=10090 GN=Ighv1-64 PE=4 SV=1	NaN	NaN	524.609	NaN	1895.42	NaN	524.609	1895.42	3.613	#DIV/0!
A0A140T8N9	>tr|A0A140T8N9|A0A140T8N9_MOUSE Immunoglobulin kappa variable 6-32 (Fragment) OS=Mus musculus OX=10090 GN=Igkv6-32 PE=4 SV=2	139551	78826.5	763171	529506	3321540	449242	327183	1.43343e+06	4.38113	0.317452
P10107	>sp|P10107|ANXA1_MOUSE Annexin A1 OS=Mus musculus OX=10090 GN=Anxa1 PE=1 SV=2	1151.86	NaN	NaN	9001.85	2904.19	3053.65	1151.86	4986.56	4.32916	#DIV/0!
A0A075B5Y1;P01750	>tr|A0A075B5Y1|A0A075B5Y1_MOUSE Immunoglobulin heavy variable V1-74 OS=Mus musculus OX=10090 GN=Ighv1-74 PE=4 SV=1;>sp|P01750|HVM06_MOUSE Ig heavy chain V region 102 OS=Mus musculus OX=10090 PE=1 SV=1	2354.81	NaN	8778.95	NaN	23427	5321.74	5566.88	14374.4	2.58212	0.455982
Q61781	>sp|Q61781|K1C14_MOUSE Keratin, type I cytoskeletal 14 OS=Mus musculus OX=10090 GN=Krt14 PE=1 SV=2	209197	117230	519966	920450	1203134	1.52785e+06	282131	1.21714e+06	4.31412	0.0119056
Q6IFX2	>sp|Q6IFX2|K1C42_MOUSE Keratin, type I cytoskeletal 42 OS=Mus musculus OX=10090 GN=Krt42 PE=1 SV=1	48583.7	18368.2	147543	223478	315779	357251	71498.2	298836	4.17963	0.0149366
Tb927.3.1730:mRNA-p1	>Tb927.3.1730:mRNA-p1 | transcript=Tb927.3.1730:mRNA | gene=Tb927.3.1730 | organism=Trypanosoma_brucei_brucei_TREU927 | gene_product=translation elongation factor P, putative | transcript_product=translation elongation factor P, putative | location=Tb927_03_v5.1:452166-452861(-) | protein_length=231 | sequence_SO=chromosome | SO=protein_coding_gene | is_pseudo=false	NaN	859.232	515.231	1982.19	4306	2314.95	687.231	2867.71	4.17285	0.10437
A0A075B5R2	>tr|A0A075B5R2|A0A075B5R2_MOUSE Immunoglobulin heavy variable 7-3 (Fragment) OS=Mus musculus OX=10090 GN=Ighv7-3 PE=4 SV=2	2236.79	1873.23	24413	9046.25	101206	8487.22	9507.68	39579.8	4.16293	0.396546
P50446	>sp|P50446|K2C6A_MOUSE Keratin, type II cytoskeletal 6A OS=Mus musculus OX=10090 GN=Krt6a PE=1 SV=3	167717	83419.2	405248	692744	996400	1.04283e+06	218795	910660	4.16216	0.00905913
P01660	>sp|P01660|KV3A8_MOUSE Ig kappa chain V-III region PC 3741/TEPC 111 OS=Mus musculus OX=10090 PE=1 SV=1	37726.3	41850.6	129732	115288	563498	184315	69769.8	287700	4.12357	0.20098
Q05020	>sp|Q05020|APOC2_MOUSE Apolipoprotein C-II OS=Mus musculus OX=10090 GN=Apoc2 PE=2 SV=1	NaN	NaN	10843.1	5051.82	115693	12301.3	10843.1	44348.7	4.09003	#DIV/0!
Q02257	>sp|Q02257|PLAK_MOUSE Junction plakoglobin OS=Mus musculus OX=10090 GN=Jup PE=1 SV=3	10650	3795.31	17803	39039.9	54680.7	38122.5	10749.4	43947.7	4.08838	0.00783531
A0A075B693	>tr|A0A075B693|A0A075B693_MOUSE Immunoglobulin heavy variable V8-4 OS=Mus musculus OX=10090 GN=Ighv8-4 PE=4 SV=1	NaN	NaN	3606.22	NaN	14172.9	NaN	3606.22	14172.9	3.93013	#DIV/0!
A0A075B696	>tr|A0A075B696|A0A075B696_MOUSE Immunoglobulin heavy variable 2-3 (Fragment) OS=Mus musculus OX=10090 GN=Ighv2-3 PE=4 SV=3	NaN	NaN	4080.34	NaN	21002.9	1484.81	4080.34	11243.9	2.75562	#DIV/0!
Q8CG16	>sp|Q8CG16|C1RA_MOUSE Complement C1r-A subcomponent OS=Mus musculus OX=10090 GN=C1ra PE=1 SV=1	9698.85	7296.08	37483.6	10209.3	139376	71654.1	18159.5	73746.5	4.06104	0.222668
A0A075B6A7	>tr|A0A075B6A7|A0A075B6A7_MOUSE Immunoglobulin heavy variable 2-6 (Fragment) OS=Mus musculus OX=10090 GN=Ighv2-6 PE=4 SV=1	NaN	NaN	5590.09	NaN	5191.54	NaN	5590.09	5191.54	0.928705	#DIV/0!
A0A087WPN7	>tr|A0A087WPN7|A0A087WPN7_MOUSE Immunoglobulin heavy variable 13-2 OS=Mus musculus OX=10090 GN=Ighv13-2 PE=4 SV=2	NaN	NaN	4094.8	NaN	43582.8	7284.58	4094.8	25433.7	6.21121	#DIV/0!
A0A075B5S2	>tr|A0A075B5S2|A0A075B5S2_MOUSE Immunoglobulin heavy variable 7-1 (Fragment) OS=Mus musculus OX=10090 GN=Ighv7-1 PE=1 SV=2	15999.9	4234.85	34256.9	40069.7	154502	23023.5	18163.9	72531.8	3.99319	0.267036
A0A0A6YWI9	>tr|A0A0A6YWI9|A0A0A6YWI9_MOUSE Immunoglobulin heavy variable V1-11 (Fragment) OS=Mus musculus OX=10090 GN=Ighv1-11 PE=4 SV=1	NaN	NaN	NaN	NaN	6873.87	NaN	#DIV/0!	6873.87	#DIV/0!	#DIV/0!
Q8BND5	>sp|Q8BND5|QSOX1_MOUSE Sulfhydryl oxidase 1 OS=Mus musculus OX=10090 GN=Qsox1 PE=1 SV=1	13840	24347.7	102629	76413	364407	111504	46939	184108	3.92228	0.222035
Q6IFZ6	>sp|Q6IFZ6|K2C1B_MOUSE Keratin, type II cytoskeletal 1b OS=Mus musculus OX=10090 GN=Krt77 PE=1 SV=1	1918.24	1759.84	2205.01	4925.27	6320.83	11747.7	1961.03	7664.59	3.90845	0.0521443
A0A140T8P6	>tr|A0A140T8P6|A0A140T8P6_MOUSE Immunoglobulin kappa variable 12-46 (Fragment) OS=Mus musculus OX=10090 GN=Igkv12-46 PE=1 SV=2	18171.7	20422.8	99112.7	80193	367021	88338.1	45902.4	178518	3.88907	0.24727
Tb927.11.5470:mRNA-p1	>Tb927.11.5470:mRNA-p1 | transcript=Tb927.11.5470:mRNA | gene=Tb927.11.5470 | organism=Trypanosoma_brucei_brucei_TREU927 | gene_product=hypothetical protein, conserved | transcript_product=hypothetical protein, conserved | location=Tb927_11_v5.1:1554316-1555569(+) | protein_length=417 | sequence_SO=chromosome | SO=protein_coding_gene | is_pseudo=false	1650.85	NaN	NaN	553.811	17134.5	1559.21	1650.85	6415.85	3.88639	#DIV/0!
Tb927.1.2600:mRNA-p1	>Tb927.1.2600:mRNA-p1 | transcript=Tb927.1.2600:mRNA | gene=Tb927.1.2600 | organism=Trypanosoma_brucei_brucei_TREU927 | gene_product=pumilio/PUF RNA binding protein 9 | transcript_product=pumilio/PUF RNA binding protein 9 | location=Tb927_01_v5.1:610030-612033(+) | protein_length=667 | sequence_SO=chromosome | SO=protein_coding_gene | is_pseudo=false	2348.22	3032.74	3719.29	11336.6	11692.8	12183.7	3033.42	11737.7	3.86946	4.82759e-05
P01642	>sp|P01642|KV5A9_MOUSE Ig kappa chain V-V region L7 (Fragment) OS=Mus musculus OX=10090 GN=Gm10881 PE=1 SV=1	21612.1	24978.4	187152	141845	662716	96958.4	77914.3	300506	3.85688	0.305536
P11672	>sp|P11672|NGAL_MOUSE Neutrophil gelatinase-associated lipocalin OS=Mus musculus OX=10090 GN=Lcn2 PE=1 SV=1	NaN	NaN	1407.33	1967.33	10644	3671.38	1407.33	5427.58	3.85663	#DIV/0!
E9Q557	>sp|E9Q557|DESP_MOUSE Desmoplakin OS=Mus musculus OX=10090 GN=Dsp PE=1 SV=1	10622.6	6001.05	18665.9	39268.2	58220.4	38570.1	11763.2	45352.9	3.85549	0.0106253
Q9Z2K1	>sp|Q9Z2K1|K1C16_MOUSE Keratin, type I cytoskeletal 16 OS=Mus musculus OX=10090 GN=Krt16 PE=1 SV=3	53231.2	16122.5	106071	132081	274552	269506	58474.8	225380	3.8543	0.035483
Tb927.11.11090:mRNA-p1	>Tb927.11.11090:mRNA-p1 | transcript=Tb927.11.11090:mRNA | gene=Tb927.11.11090 | organism=Trypanosoma_brucei_brucei_TREU927 | gene_product=Nucleoporin NUP140 | transcript_product=Nucleoporin NUP140 | location=Tb927_11_v5.1:2971402-2975796(+) | protein_length=1464 | sequence_SO=chromosome | SO=protein_coding_gene | is_pseudo=false	2077.7	2792.44	2180.85	5506.74	11187.7	10379.6	2350.33	9024.69	3.83976	0.020259
Tb927.9.5800:mRNA-p1	>Tb927.9.5800:mRNA-p1 | transcript=Tb927.9.5800:mRNA | gene=Tb927.9.5800 | organism=Trypanosoma_brucei_brucei_TREU927 | gene_product=hypothetical protein, conserved | transcript_product=hypothetical protein, conserved | location=Tb927_09_v5.1:989089-989439(+) | protein_length=116 | sequence_SO=chromosome | SO=protein_coding_gene | is_pseudo=false	NaN	NaN	1775.02	5146.5	11027.3	4266.95	1775.02	6813.58	3.8386	#DIV/0!
A0A0B4J1I6	>tr|A0A0B4J1I6|A0A0B4J1I6_MOUSE Immunoglobulin kappa variable 4-69 (Fragment) OS=Mus musculus OX=10090 GN=Igkv4-69 PE=4 SV=1	NaN	NaN	NaN	NaN	1846.81	NaN	#DIV/0!	1846.81	#DIV/0!	#DIV/0!
A0A0B4J1I7	>tr|A0A0B4J1I7|A0A0B4J1I7_MOUSE Immunoglobulin kappa variable 4-68 (Fragment) OS=Mus musculus OX=10090 GN=Igkv4-68 PE=4 SV=1	NaN	NaN	NaN	NaN	7882.16	NaN	#DIV/0!	7882.16	#DIV/0!	#DIV/0!
A0A0B4J1J1	>tr|A0A0B4J1J1|A0A0B4J1J1_MOUSE Immunoglobulin kappa chain variable 5-45 (Fragment) OS=Mus musculus OX=10090 GN=Igkv5-45 PE=1 SV=1	NaN	NaN	4349.05	NaN	5891.38	NaN	4349.05	5891.38	1.35464	#DIV/0!
Q60963	>sp|Q60963|PAFA_MOUSE Platelet-activating factor acetylhydrolase OS=Mus musculus OX=10090 GN=Pla2g7 PE=1 SV=2	44939.8	38889.2	189050	233288	603591	186287	90959.6	341055	3.74953	0.150334
P08730	>sp|P08730|K1C13_MOUSE Keratin, type I cytoskeletal 13 OS=Mus musculus OX=10090 GN=Krt13 PE=1 SV=2	112858	51687.9	178836	344662	543267	389215	114461	425715	3.71931	0.0115468
A6X935	>sp|A6X935|ITIH4_MOUSE Inter alpha-trypsin inhibitor, heavy chain 4 OS=Mus musculus OX=10090 GN=Itih4 PE=1 SV=2	41828.6	37572.8	224939	109940	759274	253729	101447	374314	3.68976	0.256618
A0A0B4J1J7	>tr|A0A0B4J1J7|A0A0B4J1J7_MOUSE Immunoglobulin heavy variable 1-82 OS=Mus musculus OX=10090 GN=Ighv1-82 PE=1 SV=1	86446.3	89712.4	519861	NaN	1647524	243936	232007	945730	4.07631	0.288792
G3X9D6	>tr|G3X9D6|G3X9D6_MOUSE Apolipoprotein N OS=Mus musculus OX=10090 GN=Apon PE=1 SV=1	7351	7740.55	28849.8	24079.2	92840.1	44029.5	14647.1	53649.6	3.66281	0.145612
A0A0B4J1N0	>tr|A0A0B4J1N0|A0A0B4J1N0_MOUSE Immunoglobulin heavy variable 1-76 OS=Mus musculus OX=10090 GN=Ighv1-76 PE=1 SV=1	50935.8	19685.2	124712	82555.1	624363	NaN	65110.8	353459	5.42858	0.255859
Q3TTY5	>sp|Q3TTY5|K22E_MOUSE Keratin, type II cytoskeletal 2 epidermal OS=Mus musculus OX=10090 GN=Krt2 PE=1 SV=1	581102	496814	1.09446e+06	2.20972e+06	3.68889e+06	2.03388e+06	724126	2.64416e+06	3.65152	0.0261328
P41317	>sp|P41317|MBL2_MOUSE Mannose-binding protein C OS=Mus musculus OX=10090 GN=Mbl2 PE=1 SV=2	NaN	NaN	8736.5	2998.18	83829.5	7633.92	8736.5	31487.2	3.6041	#DIV/0!
O08677	>sp|O08677|KNG1_MOUSE Kininogen-1 OS=Mus musculus OX=10090 GN=Kng1 PE=1 SV=1	83277.5	95205.1	361858	234903	1.34448e+06	348795	180113	642725	3.56845	0.272595
Q8VED5	>sp|Q8VED5|K2C79_MOUSE Keratin, type II cytoskeletal 79 OS=Mus musculus OX=10090 GN=Krt79 PE=1 SV=2	76677	48036.9	228402	292843	548015	416392	117705	419083	3.56044	0.0311548
A0A140T8M4	>tr|A0A140T8M4|A0A140T8M4_MOUSE Immunoglobulin kappa variable 8-19 OS=Mus musculus OX=10090 GN=Igkv8-19 PE=1 SV=2	NaN	NaN	7333.21	NaN	12865.2	5406.17	7333.21	9135.69	1.2458	#DIV/0!
P01633	>sp|P01633|KV5A1_MOUSE Immunoglobulin kappa chain variable 6-17 OS=Mus musculus OX=10090 GN=Igkv6-17 PE=1 SV=1	34948.4	52359.7	199108	115698	733056	164108	95471.9	337621	3.53634	0.302816
P04104	>sp|P04104|K2C1_MOUSE Keratin, type II cytoskeletal 1 OS=Mus musculus OX=10090 GN=Krt1 PE=1 SV=4	209400	184422	533274	902408	1211332	1.16187e+06	309032	1091871	3.5332	0.00607926
A0A140T8N4	>tr|A0A140T8N4|A0A140T8N4_MOUSE Immunoglobulin kappa variable 5-37 (Fragment) OS=Mus musculus OX=10090 GN=Igkv5-37 PE=4 SV=2	NaN	NaN	3467.49	NaN	5906.16	NaN	3467.49	5906.16	1.70329	#DIV/0!
Tb927.4.710:mRNA-p1	>Tb927.4.710:mRNA-p1 | transcript=Tb927.4.710:mRNA | gene=Tb927.4.710 | organism=Trypanosoma_brucei_brucei_TREU927 | gene_product=hypothetical protein, conserved | transcript_product=hypothetical protein, conserved | location=Tb927_04_v5.1:200857-201681(-) | protein_length=274 | sequence_SO=chromosome | SO=protein_coding_gene | is_pseudo=false	748.513	NaN	NaN	1308.15	4375.36	2208.3	748.513	2630.6	3.51443	#DIV/0!
Q8CG14	>sp|Q8CG14|CS1A_MOUSE Complement C1s-1 subcomponent OS=Mus musculus OX=10090 GN=C1s1 PE=2 SV=2	218478	178014	1.10156e+06	321977	3.34977e+06	1.57446e+06	499351	1.74873e+06	3.50201	0.249703
A0A075B5K2	>tr|A0A075B5K2|A0A075B5K2_MOUSE Immunoglobulin kappa chain variable 9-124 OS=Mus musculus OX=10090 GN=Igkv9-124 PE=1 SV=7	17085.1	13934.4	86711.8	72945.1	261806	73805.3	39243.7	136186	3.47025	0.222332
Q9R1P4	>sp|Q9R1P4|PSA1_MOUSE Proteasome subunit alpha type-1 OS=Mus musculus OX=10090 GN=Psma1 PE=1 SV=1	757.599	NaN	NaN	2523.98	2486.48	2817.34	757.599	2609.27	3.44412	#DIV/0!
Q3UV17	>sp|Q3UV17|K22O_MOUSE Keratin, type II cytoskeletal 2 oral OS=Mus musculus OX=10090 GN=Krt76 PE=1 SV=1	515137	309471	1.27505e+06	3242514	2.30407e+06	1.67073e+06	699884	2.40577e+06	3.43738	0.0347656
P01662;P01663	>sp|P01662|KV3AA_MOUSE Ig kappa chain V-III region ABPC 22/PC 9245 OS=Mus musculus OX=10090 PE=1 SV=1;>sp|P01663|KV3AB_MOUSE Ig kappa chain V-III region PC 4050 OS=Mus musculus OX=10090 PE=1 SV=1	8177.37	5625.53	21819.9	21885.5	81970.1	17366.7	11874.3	40407.4	3.40294	0.253672
A0A140T8P5	>tr|A0A140T8P5|A0A140T8P5_MOUSE Immunoglobulin kappa chain variable 8-24 (Fragment) OS=Mus musculus OX=10090 GN=Igkv8-24 PE=4 SV=2	16625.6	65999.5	NaN	26561	NaN	161924	41312.5	94242.5	2.28121	0.53899
P01629	>sp|P01629|KV2A4_MOUSE Ig kappa chain V-II region 2S1.3 OS=Mus musculus OX=10090 PE=1 SV=1	NaN	2745.88	8451.48	7279.3	41618.8	8218.83	5598.68	19039	3.40062	0.428915
A0A075B680	>tr|A0A075B680|A0A075B680_MOUSE Immunoglobulin heavy variable 1-62-2 OS=Mus musculus OX=10090 GN=Ighv1-62-2 PE=4 SV=1	5876.33	4407.9	27207.3	20619.5	87789.3	18474.5	12497.2	42294.4	3.38432	0.280834
A0A075B5V2	>tr|A0A075B5V2|A0A075B5V2_MOUSE Immunoglobulin heavy variable 1-34 (Fragment) OS=Mus musculus OX=10090 GN=Ighv1-34 PE=4 SV=1	880.978	678.083	5736.67	3120.47	18936.4	2281.94	2431.91	8112.94	3.33604	0.372601
A0A1B0GSB0	>tr|A0A1B0GSB0|A0A1B0GSB0_MOUSE Scavenger receptor family member expressed on T cells 1 OS=Mus musculus OX=10090 GN=Scart1 PE=1 SV=1	NaN	NaN	13382.6	16517.8	NaN	23830.7	13382.6	20174.2	1.50749	#DIV/0!
A0A140T8P9;P01638	>tr|A0A140T8P9|A0A140T8P9_MOUSE Immunoglobulin kappa variable 14-111 (Fragment) OS=Mus musculus OX=10090 GN=Igkv14-111 PE=4 SV=2;>sp|P01638|KV5A6_MOUSE Ig kappa chain V-V region L6 (Fragment) OS=Mus musculus OX=10090 PE=4 SV=1	17816.8	10026.9	68133.9	56591.9	231491	32027.9	31992.5	106704	3.33526	0.316921
A0A1W2P884	>sp|A0A1W2P884|CE85L_MOUSE Centrosomal protein of 85 kDa-like OS=Mus musculus OX=10090 GN=Cep85l PE=3 SV=1	NaN	NaN	NaN	NaN	204.431	NaN	#DIV/0!	204.431	#DIV/0!	#DIV/0!
A0A0A6YXA5	>tr|A0A0A6YXA5|A0A0A6YXA5_MOUSE Immunoglobulin heavy variable 1-15 (Fragment) OS=Mus musculus OX=10090 GN=Ighv1-15 PE=4 SV=1	1505.18	3509.89	9840.09	4191.7	41988.9	3305.73	4951.72	16495.4	3.33126	0.424539
A0A2I3BRZ3	>tr|A0A2I3BRZ3|A0A2I3BRZ3_MOUSE Kelch-like 33 OS=Mus musculus OX=10090 GN=Klhl33 PE=4 SV=1	NaN	NaN	NaN	NaN	805.329	659.491	#DIV/0!	732.41	#DIV/0!	#DIV/0!
Q61171	>sp|Q61171|PRDX2_MOUSE Peroxiredoxin-2 OS=Mus musculus OX=10090 GN=Prdx2 PE=1 SV=3	3349.04	NaN	9339.63	18849.3	22045	21926.7	6344.34	20940.3	3.30064	0.0112843
A0A338P719	>tr|A0A338P719|A0A338P719_MOUSE Predicted gene 1043 OS=Mus musculus OX=10090 GN=Gm1043 PE=1 SV=1	19508.6	10533.6	NaN	NaN	NaN	NaN	15021.1	#DIV/0!	#DIV/0!	#DIV/0!
Tb927.9.2060:mRNA-p1	>Tb927.9.2060:mRNA-p1 | transcript=Tb927.9.2060:mRNA | gene=Tb927.9.2060 | organism=Trypanosoma_brucei_brucei_TREU927 | gene_product=ADP-ribosylation factor family, putative | transcript_product=ADP-ribosylation factor family, putative | location=Tb927_09_v5.1:462248-463309(-) | protein_length=353 | sequence_SO=chromosome | SO=protein_coding_gene | is_pseudo=false	2343.55	NaN	NaN	6726.3	9709.53	6758.89	2343.55	7731.57	3.29908	#DIV/0!
A0A571BEP9;Q9D6T8;Q9D746	>tr|A0A571BEP9|A0A571BEP9_MOUSE Keratin-associated protein OS=Mus musculus OX=10090 GN=Gm5965 PE=3 SV=1;>tr|Q9D6T8|Q9D6T8_MOUSE Keratin-associated protein OS=Mus musculus OX=10090 GN=2310057N15Rik PE=2 SV=1;>tr|Q9D746|Q9D746_MOUSE Keratin-associated protein OS=Mus musculus OX=10090 GN=2310034C09Rik PE=1 SV=1	NaN	NaN	NaN	3442.1	NaN	1059.67	#DIV/0!	2250.89	#DIV/0!	#DIV/0!
Q2VPD4	>sp|Q2VPD4|BMAL2_MOUSE Basic helix-loop-helix ARNT-like protein 2 OS=Mus musculus OX=10090 GN=Bmal2 PE=1 SV=2	2066.66	1980.07	7723.84	10942.5	15277.1	12588.9	3923.52	12936.1	3.29707	0.0168237
A2AQH1	>tr|A2AQH1|A2AQH1_MOUSE Ceramide kinase-like OS=Mus musculus OX=10090 GN=Cerkl PE=2 SV=1	NaN	5224.41	NaN	NaN	NaN	NaN	5224.41	#DIV/0!	#DIV/0!	#DIV/0!
A0A075B5V5	>tr|A0A075B5V5|A0A075B5V5_MOUSE Immunoglobulin heavy variable 1-39 (Fragment) OS=Mus musculus OX=10090 GN=Ighv1-39 PE=4 SV=1	3466.57	3764.58	11305.2	14660.3	37072	9286.08	6178.78	20339.5	3.29183	0.186289
A2RSJ4	>sp|A2RSJ4|BLT3B_MOUSE Bridge-like lipid transfer protein family member 3B OS=Mus musculus OX=10090 GN=Bltp3b PE=1 SV=2	6931.63	7667.78	13601.7	NaN	NaN	4887.45	9400.38	4887.45	0.519921	#DIV/0!
A2RTN7	>tr|A2RTN7|A2RTN7_MOUSE Olfactory receptor OS=Mus musculus OX=10090 GN=Or4k15 PE=2 SV=1	16291.2	44574.5	NaN	9505.31	NaN	NaN	30432.8	9505.31	0.312337	#DIV/0!
P01837	>sp|P01837|IGKC_MOUSE Immunoglobulin kappa constant OS=Mus musculus OX=10090 GN=Igkc PE=1 SV=2	62722.5	79967.7	298340	255683	973084	217640	147010	482135	3.27961	0.262456
Q8HWB2	>tr|Q8HWB2|Q8HWB2_MOUSE Histocompatibility 2, Q region locus 4 OS=Mus musculus OX=10090 GN=H2-Q4 PE=1 SV=1	2438.39	2930.98	18222.6	10265.6	53953.4	13010.7	7863.99	25743.2	3.27356	0.300486
B1AQ75	>sp|B1AQ75|KRT36_MOUSE Keratin, type I cuticular Ha6 OS=Mus musculus OX=10090 GN=Krt36 PE=1 SV=1	NaN	NaN	NaN	32115.8	NaN	1546.7	#DIV/0!	16831.2	#DIV/0!	#DIV/0!
A0A140T8M5	>tr|A0A140T8M5|A0A140T8M5_MOUSE Immunoglobulin kappa variable 6-15 (Fragment) OS=Mus musculus OX=10090 GN=Igkv6-15 PE=1 SV=2	74847.6	82076.9	525814	363479	1.5534e+06	310247	227579	742376	3.26205	0.299594
B1AYL1	>tr|B1AYL1|B1AYL1_MOUSE Sodium channel protein OS=Mus musculus OX=10090 GN=Scn7a PE=1 SV=1	5947.99	4479.66	13790.5	NaN	7581.31	457.405	8072.73	4019.36	0.497893	0.441269
A0A075B5W1	>tr|A0A075B5W1|A0A075B5W1_MOUSE Immunoglobulin heavy variable 1-50 (Fragment) OS=Mus musculus OX=10090 GN=Ighv1-50 PE=4 SV=1	41920.8	17941.2	215976	150463	700156	45225.2	91945.8	298615	3.24773	0.385698
D3YXF5	>tr|D3YXF5|D3YXF5_MOUSE Complement component 7 OS=Mus musculus OX=10090 GN=C7 PE=1 SV=2	NaN	3279.02	17132.7	NaN	12177.5	1648.96	10205.9	6913.23	0.677379	0.741489
D3YYY8	>tr|D3YYY8|D3YYY8_MOUSE Rho guanine nucleotide exchange factor (GEF) 26 OS=Mus musculus OX=10090 GN=Arhgef26 PE=1 SV=1	2322.98	NaN	2668.67	3099.73	3061.71	NaN	2495.83	3080.72	1.23435	0.0781614
A0A0B4J1J5	>tr|A0A0B4J1J5|A0A0B4J1J5_MOUSE Immunoglobulin heavy variable V9-3 (Fragment) OS=Mus musculus OX=10090 GN=Ighv9-3 PE=1 SV=1	34244.8	42102.8	181517	138951	580444	115736	85954.9	278377	3.23864	0.291696
E9PUR0	>tr|E9PUR0|E9PUR0_MOUSE Ankyrin repeat and KH domain containing 1 OS=Mus musculus OX=10090 GN=Ankhd1 PE=1 SV=1	484.761	553.873	NaN	1548.86	NaN	561.874	519.317	1055.37	2.03223	0.391797
E9PV24	>sp|E9PV24|FIBA_MOUSE Fibrinogen alpha chain OS=Mus musculus OX=10090 GN=Fga PE=1 SV=1	124219	151427	1.11812e+06	NaN	2.36913e+06	190652	464588	1.27989e+06	2.7549	0.438544
E9PYD1	>tr|E9PYD1|E9PYD1_MOUSE Family with sequence similarity 98, member C OS=Mus musculus OX=10090 GN=Fam98c PE=1 SV=1	NaN	635.751	NaN	NaN	NaN	NaN	635.751	#DIV/0!	#DIV/0!	#DIV/0!
E9Q0B6	>tr|E9Q0B6|E9Q0B6_MOUSE Dynein, axonemal, heavy chain 6 OS=Mus musculus OX=10090 GN=Dnah6 PE=1 SV=1	1064.4	NaN	NaN	NaN	NaN	NaN	1064.4	#DIV/0!	#DIV/0!	#DIV/0!
O88456;Q9D7J7	>sp|O88456|CPNS1_MOUSE Calpain small subunit 1 OS=Mus musculus OX=10090 GN=Capns1 PE=1 SV=2;>sp|Q9D7J7|CPNS2_MOUSE Calpain small subunit 2 OS=Mus musculus OX=10090 GN=Capns2 PE=2 SV=1	NaN	NaN	597.452	1738.51	1678.43	2385.45	597.452	1934.13	3.2373	#DIV/0!
A0A075B5Q9	>tr|A0A075B5Q9|A0A075B5Q9_MOUSE Immunoglobulin heavy variable 5-15 OS=Mus musculus OX=10090 GN=Ighv5-15 PE=4 SV=1	5450.2	3386.07	13380.7	13006.9	50885.4	7631.28	7405.65	23841.2	3.21933	0.30396
P24270	>sp|P24270|CATA_MOUSE Catalase OS=Mus musculus OX=10090 GN=Cat PE=1 SV=4	1030.14	1354.11	3249	4287.95	8441.7	5404.99	1877.75	6044.88	3.21921	0.0426982
Tb927.7.960:mRNA-p1	>Tb927.7.960:mRNA-p1 | transcript=Tb927.7.960:mRNA | gene=Tb927.7.960 | organism=Trypanosoma_brucei_brucei_TREU927 | gene_product=CMGC/SRPK protein kinase, putative | transcript_product=CMGC/SRPK protein kinase, putative | location=Tb927_07_v5.1:241719-244268(+) | protein_length=849 | sequence_SO=chromosome | SO=protein_coding_gene | is_pseudo=false	NaN	NaN	1249.31	4255.16	4406.86	3322.31	1249.31	3994.78	3.19759	#DIV/0!
E9Q5Z6	>tr|E9Q5Z6|E9Q5Z6_MOUSE Alcohol dehydrogenase 6A (class V) OS=Mus musculus OX=10090 GN=Adh6a PE=1 SV=1	NaN	NaN	7739.42	22461.1	12185.3	NaN	7739.42	17323.2	2.23831	#DIV/0!
E9Q616	>tr|E9Q616|E9Q616_MOUSE AHNAK nucleoprotein (desmoyokin) OS=Mus musculus OX=10090 GN=Ahnak PE=1 SV=1	NaN	NaN	7950.71	9697.51	NaN	8134.25	7950.71	8915.88	1.12139	#DIV/0!
P01869	>sp|P01869|IGH1M_MOUSE Ig gamma-1 chain C region, membrane-bound form OS=Mus musculus OX=10090 GN=Ighg1 PE=1 SV=2	71990.7	45057.8	319047	148372	1121384	116464	145365	462073	3.17871	0.405727
E9Q777	>tr|E9Q777|E9Q777_MOUSE A kinase (PRKA) anchor protein 11 OS=Mus musculus OX=10090 GN=Akap11 PE=1 SV=2	3353.66	NaN	4535.37	NaN	NaN	5920.71	3944.52	5920.71	1.501	#DIV/0!
E9Q784	>sp|E9Q784|ZC3HD_MOUSE Zinc finger CCCH domain-containing protein 13 OS=Mus musculus OX=10090 GN=Zc3h13 PE=1 SV=1	22411.2	15343.7	NaN	NaN	17226.5	NaN	18877.5	17226.5	0.912543	#DIV/0!
A0A075B5N7	>tr|A0A075B5N7|A0A075B5N7_MOUSE Immunoglobulin kappa variable 6-13 OS=Mus musculus OX=10090 GN=Igkv6-13 PE=1 SV=7	5029.6	3017.22	46691.6	30690.5	120661	22589.6	18246.2	57980.4	3.17768	0.313602
E9Q8T7	>sp|E9Q8T7|DYH1_MOUSE Dynein axonemal heavy chain 1 OS=Mus musculus OX=10090 GN=Dnah1 PE=1 SV=1	2674.68	NaN	NaN	NaN	419.588	8245.62	2674.68	4332.6	1.61986	#DIV/0!
P01639	>sp|P01639|KV5A7_MOUSE Immunoglobulin kappa chain variable 9-120 OS=Mus musculus OX=10090 GN=Igkv9-120 PE=1 SV=1	12493.7	8153.84	39537.3	27715	140998	22445.2	20061.6	63719.3	3.17618	0.335304
A0A0B4J1M0	>tr|A0A0B4J1M0|A0A0B4J1M0_MOUSE Immunoglobulin heavy variable 1-77 OS=Mus musculus OX=10090 GN=Ighv1-77 PE=1 SV=1	7215.95	8560.99	13774.9	13422.8	70434.8	9564.06	9850.62	31140.5	3.16128	0.342367
F7ABZ6	>tr|F7ABZ6|F7ABZ6_MOUSE Dynein, axonemal, heavy chain 10 OS=Mus musculus OX=10090 GN=Dnah10 PE=1 SV=2	3142.34	31589.9	995.522	226.618	3085.59	NaN	11909.3	1656.1	0.13906	0.480857
A0A0B4J1H6	>tr|A0A0B4J1H6|A0A0B4J1H6_MOUSE Immunoglobulin kappa chain variable 2-137 (Fragment) OS=Mus musculus OX=10090 GN=Igkv2-137 PE=4 SV=1	11088.4	6300.1	64105.2	41357.9	174488	40209.5	27164.6	85351.7	3.14202	0.294416
P35492	>sp|P35492|HUTH_MOUSE Histidine ammonia-lyase OS=Mus musculus OX=10090 GN=Hal PE=1 SV=1	2707.79	1905.34	3469.33	4347.57	12006.5	8979.43	2694.15	8444.5	3.13438	0.0646272
G5E869	>sp|G5E869|ZN142_MOUSE Zinc finger protein 142 OS=Mus musculus OX=10090 GN=Znf142 PE=2 SV=1	461.135	NaN	NaN	NaN	NaN	NaN	461.135	#DIV/0!	#DIV/0!	#DIV/0!
A0A140T8P2	>tr|A0A140T8P2|A0A140T8P2_MOUSE Immunoglobulin kappa variable 6-20 (Fragment) OS=Mus musculus OX=10090 GN=Igkv6-20 PE=4 SV=2	7226.55	15706.2	71515.8	44865.8	208219	42326.7	31482.9	98470.6	3.12775	0.315791
G5E8Z3	>tr|G5E8Z3|G5E8Z3_MOUSE RIKEN cDNA 2310050C09 gene OS=Mus musculus OX=10090 GN=2310050C09Rik PE=1 SV=1	NaN	NaN	928.681	3739.34	NaN	NaN	928.681	3739.34	4.0265	#DIV/0!
J3QK03	>tr|J3QK03|J3QK03_MOUSE Immunoglobulin heavy variable V6-5 OS=Mus musculus OX=10090 GN=Ighv6-5 PE=4 SV=1	NaN	NaN	NaN	1433.35	NaN	1154.77	#DIV/0!	1294.06	#DIV/0!	#DIV/0!
M0QWR8	>tr|M0QWR8|M0QWR8_MOUSE Solute carrier organic anion transporter family member OS=Mus musculus OX=10090 GN=Gm6614 PE=3 SV=1	649.136	NaN	313.81	NaN	NaN	NaN	481.473	#DIV/0!	#DIV/0!	#DIV/0!
Tb927.9.12170:mRNA-p1	>Tb927.9.12170:mRNA-p1 | transcript=Tb927.9.12170:mRNA | gene=Tb927.9.12170 | organism=Trypanosoma_brucei_brucei_TREU927 | gene_product=leucine-rich repeat protein (LRRP), putative | transcript_product=leucine-rich repeat protein (LRRP), putative | location=Tb927_09_v5.1:1902239-1903114(+) | protein_length=291 | sequence_SO=chromosome | SO=protein_coding_gene | is_pseudo=false	3744.73	12401.5	3656.88	15831.1	33637.1	12199.5	6601.03	20555.9	3.11405	0.125842
O08709	>sp|O08709|PRDX6_MOUSE Peroxiredoxin-6 OS=Mus musculus OX=10090 GN=Prdx6 PE=1 SV=3	940.009	911.69	1084.79	NaN	758.907	NaN	978.829	758.907	0.775322	#DIV/0!
O09049	>sp|O09049|REG3G_MOUSE Regenerating islet-derived protein 3-gamma OS=Mus musculus OX=10090 GN=Reg3g PE=1 SV=1	NaN	NaN	1038.43	NaN	4339.81	NaN	1038.43	4339.81	4.1792	#DIV/0!
O09159	>sp|O09159|MA2B1_MOUSE Lysosomal alpha-mannosidase OS=Mus musculus OX=10090 GN=Man2b1 PE=1 SV=4	NaN	NaN	741.241	NaN	1698	NaN	741.241	1698	2.29075	#DIV/0!
O35350	>sp|O35350|CAN1_MOUSE Calpain-1 catalytic subunit OS=Mus musculus OX=10090 GN=Capn1 PE=1 SV=1	NaN	NaN	NaN	NaN	909.888	NaN	#DIV/0!	909.888	#DIV/0!	#DIV/0!
O55234	>sp|O55234|PSB5_MOUSE Proteasome subunit beta type-5 OS=Mus musculus OX=10090 GN=Psmb5 PE=1 SV=3	NaN	NaN	NaN	NaN	1122.5	1634.46	#DIV/0!	1378.48	#DIV/0!	#DIV/0!
O70133	>sp|O70133|DHX9_MOUSE ATP-dependent RNA helicase A OS=Mus musculus OX=10090 GN=Dhx9 PE=1 SV=2	NaN	865.034	NaN	NaN	NaN	727.464	865.034	727.464	0.840966	#DIV/0!
Q7TPC1	>sp|Q7TPC1|CDSN_MOUSE Corneodesmosin OS=Mus musculus OX=10090 GN=Cdsn PE=2 SV=2	4229.43	NaN	NaN	13261.9	18115.5	8051.55	4229.43	13143	3.1075	#DIV/0!
O70165	>sp|O70165|FCN1_MOUSE Ficolin-1 OS=Mus musculus OX=10090 GN=Fcn1 PE=1 SV=1	NaN	NaN	2745.68	501.126	10918.6	NaN	2745.68	5709.86	2.07958	#DIV/0!
Q6S9I3	>tr|Q6S9I3|Q6S9I3_MOUSE HMW kininogen-II OS=Mus musculus OX=10090 GN=Kng2 PE=1 SV=1	69582.9	48807.6	348209	164881	1.05093e+06	230642	155533	482152	3.09999	0.338789
A0A0G2JE99;P01843	>tr|A0A0G2JE99|A0A0G2JE99_MOUSE Immunoglobulin lambda constant 1 (Fragment) OS=Mus musculus OX=10090 GN=Iglc1 PE=4 SV=1;>sp|P01843|LAC1_MOUSE Ig lambda-1 chain C region OS=Mus musculus OX=10090 PE=1 SV=1	3270.83	3731.77	26612.2	17214.5	73509.2	13181.6	11204.9	34635.1	3.09106	0.325844
O88445	>sp|O88445|AURKC_MOUSE Aurora kinase C OS=Mus musculus OX=10090 GN=Aurkc PE=1 SV=2	NaN	7120.78	NaN	4332.56	NaN	NaN	7120.78	4332.56	0.608439	#DIV/0!
Tb927.10.13517:mRNA-p1	>Tb927.10.13517:mRNA-p1 | transcript=Tb927.10.13517:mRNA | gene=Tb927.10.13517 | organism=Trypanosoma_brucei_brucei_TREU927 | gene_product=40S ribosomal protein S27-like, putative | transcript_product=40S ribosomal protein S27-like, putative | location=Tb927_10_v5.1:3299691-3299951(-) | protein_length=86 | sequence_SO=chromosome | SO=protein_coding_gene | is_pseudo=false	35933.2	30996.1	26099.6	67505.3	166109	53876.9	31009.6	95830.5	3.09035	0.141663
O88783	>sp|O88783|FA5_MOUSE Coagulation factor V OS=Mus musculus OX=10090 GN=F5 PE=1 SV=1	NaN	NaN	1488.54	3897.1	NaN	2077.62	1488.54	2987.36	2.0069	#DIV/0!
O88844	>sp|O88844|IDHC_MOUSE Isocitrate dehydrogenase [NADP] cytoplasmic OS=Mus musculus OX=10090 GN=Idh1 PE=1 SV=2	NaN	NaN	NaN	NaN	1281.9	NaN	#DIV/0!	1281.9	#DIV/0!	#DIV/0!
P00329	>sp|P00329|ADH1_MOUSE Alcohol dehydrogenase 1 OS=Mus musculus OX=10090 GN=Adh1 PE=1 SV=2	NaN	NaN	NaN	1650.5	3412.8	NaN	#DIV/0!	2531.65	#DIV/0!	#DIV/0!
Tb927.8.1270:mRNA-p1	>Tb927.8.1270:mRNA-p1 | transcript=Tb927.8.1270:mRNA | gene=Tb927.8.1270 | organism=Trypanosoma_brucei_brucei_TREU927 | gene_product=Nucleolar protein 54 | transcript_product=Nucleolar protein 54 | location=Tb927_08_v5.1:401510-402970(-) | protein_length=486 | sequence_SO=chromosome | SO=protein_coding_gene | is_pseudo=false	2586.02	1254.48	704.029	4386.24	6370.37	3251.24	1514.84	4669.28	3.08235	0.0419409
Q9R1P3	>sp|Q9R1P3|PSB2_MOUSE Proteasome subunit beta type-2 OS=Mus musculus OX=10090 GN=Psmb2 PE=1 SV=1	1265.29	1628.81	2110.78	4876.81	4686.5	5854.68	1668.29	5139.33	3.08059	0.00135968
Q8BH70	>sp|Q8BH70|FBXL4_MOUSE F-box/LRR-repeat protein 4 OS=Mus musculus OX=10090 GN=Fbxl4 PE=1 SV=1	8281.97	NaN	37364.9	24776.8	163904	21512.7	22823.4	70064.5	3.06985	0.49863
Tb927.9.11910:mRNA-p1	>Tb927.9.11910:mRNA-p1 | transcript=Tb927.9.11910:mRNA | gene=Tb927.9.11910 | organism=Trypanosoma_brucei_brucei_TREU927 | gene_product=peroxidase, putative | transcript_product=peroxidase, putative | location=Tb927_09_v5.1:1861981-1863342(+) | protein_length=453 | sequence_SO=chromosome | SO=protein_coding_gene | is_pseudo=false	859.002	NaN	1608.58	3680.98	4637.45	3040	1233.79	3786.14	3.06871	0.0307184
A0A0A6YYE7	>tr|A0A0A6YYE7|A0A0A6YYE7_MOUSE Immunoglobulin kappa variable 4-57 (Fragment) OS=Mus musculus OX=10090 GN=Igkv4-57 PE=4 SV=2	1994.25	5019.11	13821.7	7909.14	49749.2	6195.06	6945.01	21284.5	3.06471	0.383864
P01592	>sp|P01592|IGJ_MOUSE Immunoglobulin J chain OS=Mus musculus OX=10090 GN=Jchain PE=1 SV=4	NaN	5308.88	860.568	NaN	4232.33	3228.43	3084.73	3730.38	1.20931	0.803665
P01627	>sp|P01627|KV2A2_MOUSE Immunoglobulin kappa variable 2-112 OS=Mus musculus OX=10090 GN=Igkv2-112 PE=4 SV=1	NaN	NaN	974.67	NaN	1386.81	NaN	974.67	1386.81	1.42285	#DIV/0!
Tb927.11.3010:mRNA-p1	>Tb927.11.3010:mRNA-p1 | transcript=Tb927.11.3010:mRNA | gene=Tb927.11.3010 | organism=Trypanosoma_brucei_brucei_TREU927 | gene_product=ribonuclease P | transcript_product=ribonuclease P | location=Tb927_11_v5.1:868164-869879(-) | protein_length=571 | sequence_SO=chromosome | SO=protein_coding_gene | is_pseudo=false	NaN	445.987	1793.22	7054.55	875.227	2317.65	1119.6	3415.81	3.05091	0.419675
Q0VBK2	>sp|Q0VBK2|K2C80_MOUSE Keratin, type II cytoskeletal 80 OS=Mus musculus OX=10090 GN=Krt80 PE=1 SV=1	2338.53	NaN	4008.35	7919.98	10683.7	10433.4	3173.44	9679.01	3.05001	0.0152967
Tb927.10.1690:mRNA-p1	>Tb927.10.1690:mRNA-p1 | transcript=Tb927.10.1690:mRNA | gene=Tb927.10.1690 | organism=Trypanosoma_brucei_brucei_TREU927 | gene_product=cytosolic Fe-S cluster assembly factor NBP35, putative | transcript_product=cytosolic Fe-S cluster assembly factor NBP35, putative | location=Tb927_10_v5.1:454685-455623(+) | protein_length=312 | sequence_SO=chromosome | SO=protein_coding_gene | is_pseudo=false	3145.9	2300.72	4093.15	7843.74	9197.83	11728.4	3179.92	9589.99	3.01579	0.00685959
P01635	>sp|P01635|KV5A3_MOUSE Immunoglobulin kappa chain variable 12-41 (Fragment) OS=Mus musculus OX=10090 GN=Igkv12-41 PE=1 SV=1	4599.24	5974.32	28876.9	NaN	60849.6	12278.3	13150.1	36564	2.7805	0.341445
P46471	>sp|P46471|PRS7_MOUSE 26S proteasome regulatory subunit 7 OS=Mus musculus OX=10090 GN=Psmc2 PE=1 SV=5	5278.18	2133.24	6517.02	3073.3	27848.8	11038.4	4642.81	13986.8	3.01257	0.27629
A0A075B5R7	>tr|A0A075B5R7|A0A075B5R7_MOUSE Immunoglobulin heavy variable 14-2 (Fragment) OS=Mus musculus OX=10090 GN=Ighv14-2 PE=4 SV=1	59696.1	22141.4	247639	216924	679607	95862.4	109825	330798	3.01203	0.311822
Tb927.2.4410:mRNA-p1	>Tb927.2.4410:mRNA-p1 | transcript=Tb927.2.4410:mRNA | gene=Tb927.2.4410 | organism=Trypanosoma_brucei_brucei_TREU927 | gene_product=Eukaryotic protein of unknown function (DUF846), putative | transcript_product=Eukaryotic protein of unknown function (DUF846), putative | location=Tb927_02_v5.1:783514-784188(-) | protein_length=224 | sequence_SO=chromosome | SO=protein_coding_gene | is_pseudo=false	1398.2	NaN	1683.03	6143.52	3214.81	4455.28	1540.62	4604.54	2.98877	0.0688035
A0A075B5T2	>tr|A0A075B5T2|A0A075B5T2_MOUSE Immunoglobulin heavy variable 6-3 (Fragment) OS=Mus musculus OX=10090 GN=Ighv6-3 PE=4 SV=7	6599.15	5114.46	82610.5	50610.2	189182	40270.5	31441.4	93354.4	2.96916	0.318621
Tb927.11.7675:mRNA-p1;Tb927.11.7685:mRNA-p1	>Tb927.11.7675:mRNA-p1 | transcript=Tb927.11.7675:mRNA | gene=Tb927.11.7675 | organism=Trypanosoma_brucei_brucei_TREU927 | gene_product=ribosomal protein S10p/S20 | transcript_product=ribosomal protein S10p/S20 | location=Tb927_11_v5.1:2174089-2174442(-) | protein_length=117 | sequence_SO=chromosome | SO=protein_coding_gene | is_pseudo=false;>Tb927.11.7685:mRNA-p1 | transcript=Tb927.11.7685:mRNA …	24109.1	16373.6	43102.8	57851.3	115551	74564.9	27861.8	82655.6	2.96663	0.0440928
P52430	>sp|P52430|PON1_MOUSE Serum paraoxonase/arylesterase 1 OS=Mus musculus OX=10090 GN=Pon1 PE=1 SV=2	8910.78	14012.9	56342.8	13568.7	179696	34706.4	26422.2	75990.4	2.87601	0.413209
Tb927.8.3870:mRNA-p1	>Tb927.8.3870:mRNA-p1 | transcript=Tb927.8.3870:mRNA | gene=Tb927.8.3870 | organism=Trypanosoma_brucei_brucei_TREU927 | gene_product=Nucleolar protein 127 | transcript_product=Nucleolar protein 127 | location=Tb927_08_v5.1:1152105-1155722(-) | protein_length=1205 | sequence_SO=chromosome | SO=protein_coding_gene | is_pseudo=false	4809.31	3901.82	1409.57	5936.93	18544.7	4577.95	3373.57	9686.51	2.8713	0.238546
Q62351	>sp|Q62351|TFR1_MOUSE Transferrin receptor protein 1 OS=Mus musculus OX=10090 GN=Tfrc PE=1 SV=1	NaN	2099.91	3455.41	3326.48	19026.7	1526.63	2777.66	7959.95	2.8657	0.523291
P01661	>sp|P01661|KV3A9_MOUSE Ig kappa chain V-III region MOPC 63 OS=Mus musculus OX=10090 PE=1 SV=1	NaN	NaN	NaN	NaN	3257.46	1002.93	#DIV/0!	2130.2	#DIV/0!	#DIV/0!
A0A075B5Q4	>tr|A0A075B5Q4|A0A075B5Q4_MOUSE Immunoglobulin heavy variable 5-12 (Fragment) OS=Mus musculus OX=10090 GN=Ighv5-12 PE=4 SV=1	9905.5	7812.22	56016.3	31199.5	154276	24566.8	24578	70014.2	2.84865	0.369881
P01631	>sp|P01631|KV2A7_MOUSE Ig kappa chain V-II region 26-10 OS=Mus musculus OX=10090 PE=1 SV=1	29201.4	31433.9	255605	140937	592144	166541	105413	299874	2.84475	0.302545
P16858;S4R1W1	>sp|P16858|G3P_MOUSE Glyceraldehyde-3-phosphate dehydrogenase OS=Mus musculus OX=10090 GN=Gapdh PE=1 SV=2;>tr|S4R1W1|S4R1W1_MOUSE Glyceraldehyde-3-phosphate dehydrogenase OS=Mus musculus OX=10090 GN=Gm3839 PE=1 SV=1	11473.4	7866.82	10267.8	19050.3	40422.6	24643.3	9869.33	28038.8	2.841	0.0487489
A0A075B677	>tr|A0A075B677|A0A075B677_MOUSE Immunoglobulin kappa variable 4-53 OS=Mus musculus OX=10090 GN=Igkv4-53 PE=1 SV=1	6465.99	3582.2	27599.5	15026.3	80825.5	11101.1	12549.2	35651	2.84089	0.38757
P01749	>sp|P01749|HVM05_MOUSE Ig heavy chain V region 3 OS=Mus musculus OX=10090 GN=Ighv1-61 PE=1 SV=1	NaN	NaN	4246.38	NaN	8909.96	1688.99	4246.38	5299.47	1.248	#DIV/0!
P01754;P06328	>sp|P01754|HVM10_MOUSE Ig heavy chain V region 1-62-3 OS=Mus musculus OX=10090 GN=Ighv1-62-3 PE=4 SV=2;>sp|P06328|HVM49_MOUSE Ig heavy chain V region 1-72 OS=Mus musculus OX=10090 GN=Ighv1-72 PE=1 SV=2	NaN	NaN	NaN	NaN	NaN	2110.56	#DIV/0!	2110.56	#DIV/0!	#DIV/0!
Tb927.9.15650:mRNA-p1	>Tb927.9.15650:mRNA-p1 | transcript=Tb927.9.15650:mRNA | gene=Tb927.9.15650 | organism=Trypanosoma_brucei_brucei_TREU927 | gene_product=hypothetical protein | transcript_product=hypothetical protein | location=Tb927_09_v5.1:2446314-2447354(+) | protein_length=346 | sequence_SO=chromosome | SO=protein_coding_gene | is_pseudo=false	1391.31	NaN	NaN	2657.47	3052.25	6076.64	1391.31	3928.78	2.8238	#DIV/0!
P80318	>sp|P80318|TCPG_MOUSE T-complex protein 1 subunit gamma OS=Mus musculus OX=10090 GN=Cct3 PE=1 SV=1	NaN	13152.3	71777.1	104618	162023	92200.8	42464.7	119614	2.81679	0.116939
A0A075B5P8	>tr|A0A075B5P8|A0A075B5P8_MOUSE Immunoglobulin heavy variable 2-2 (Fragment) OS=Mus musculus OX=10090 GN=Ighv2-2 PE=4 SV=1	2327	NaN	12130.4	2654.84	52369.6	5957.12	7228.72	20327.2	2.812	0.577685
P01844	>sp|P01844|LAC2_MOUSE Ig lambda-2 chain C region OS=Mus musculus OX=10090 GN=Iglc2 PE=1 SV=1	NaN	NaN	1223.25	1195.17	3427.97	NaN	1223.25	2311.57	1.88969	#DIV/0!
P13020	>sp|P13020|GELS_MOUSE Gelsolin OS=Mus musculus OX=10090 GN=Gsn PE=1 SV=3	23532.3	34151.7	158818	72879.5	442220	93607.5	72167.5	202902	2.81155	0.362939
A0A0A6YY60	>tr|A0A0A6YY60|A0A0A6YY60_MOUSE Immunoglobulin heavy variable V8-5 (Fragment) OS=Mus musculus OX=10090 GN=Ighv8-5 PE=4 SV=1	NaN	NaN	8080.88	5814.45	59160.6	3130.25	8080.88	22701.8	2.80932	#DIV/0!
Tb927.10.4940:mRNA-p1	>Tb927.10.4940:mRNA-p1 | transcript=Tb927.10.4940:mRNA | gene=Tb927.10.4940 | organism=Trypanosoma_brucei_brucei_TREU927 | gene_product=Nuclear Dbf2-related kinase | transcript_product=Nuclear Dbf2-related kinase | location=Tb927_10_v5.1:1228866-1230179(-) | protein_length=437 | sequence_SO=chromosome | SO=protein_coding_gene | is_pseudo=false	30085.7	25675.1	21461.4	49569	101381	65417.5	25740.8	72122.4	2.80187	0.040465
A0A075B5Y2	>tr|A0A075B5Y2|A0A075B5Y2_MOUSE Immunoglobulin heavy variable 1-75 (Fragment) OS=Mus musculus OX=10090 GN=Ighv1-75 PE=4 SV=1	5867.55	3735.2	26293.3	5257.32	81717.5	12742.3	11965.4	33239	2.77794	0.449004
P01898	>sp|P01898|HA10_MOUSE H-2 class I histocompatibility antigen, Q10 alpha chain OS=Mus musculus OX=10090 GN=H2-Q10 PE=1 SV=3	NaN	NaN	NaN	NaN	742.623	NaN	#DIV/0!	742.623	#DIV/0!	#DIV/0!
P01801	>sp|P01801|HVM32_MOUSE Ig heavy chain V-III region J606 OS=Mus musculus OX=10090 PE=1 SV=1	5880.53	3551.59	29603.3	32897.1	57563.2	17963.7	13011.8	36141.3	2.77758	0.179475
P02089	>sp|P02089|HBB2_MOUSE Hemoglobin subunit beta-2 OS=Mus musculus OX=10090 GN=Hbb-b2 PE=1 SV=2	2224.5	4559.45	46355.5	NaN	NaN	10364.4	17713.2	10364.4	0.585126	#DIV/0!
A0A140T8N5	>tr|A0A140T8N5|A0A140T8N5_MOUSE Immunoglobulin kappa variable 6-23 (Fragment) OS=Mus musculus OX=10090 GN=Igkv6-23 PE=4 SV=2	25527.5	9265.02	110488	61635.9	294268	46781.6	48426.9	134229	2.77178	0.375197
P55065	>sp|P55065|PLTP_MOUSE Phospholipid transfer protein OS=Mus musculus OX=10090 GN=Pltp PE=1 SV=1	5921.12	10078.6	37849.1	23926	91114.4	34156.8	17949.6	49732.4	2.77067	0.242215
A0A075B5M1	>tr|A0A075B5M1|A0A075B5M1_MOUSE Immunoglobulin kappa variable 4-63 OS=Mus musculus OX=10090 GN=Igkv4-63 PE=1 SV=1	5147.04	4016.49	22655.4	13547.4	65578.8	8848.22	10606.3	29324.8	2.76485	0.383746
P04117	>sp|P04117|FABP4_MOUSE Fatty acid-binding protein, adipocyte OS=Mus musculus OX=10090 GN=Fabp4 PE=1 SV=3	NaN	NaN	7033.42	NaN	26381.6	5886.38	7033.42	16134	2.2939	#DIV/0!
A0A075B5W6	>tr|A0A075B5W6|A0A075B5W6_MOUSE Immunoglobulin heavy variable 1-55 (Fragment) OS=Mus musculus OX=10090 GN=Ighv1-55 PE=1 SV=1	8639.33	10821	89457.4	29370.4	241310	29313.9	36305.9	99998	2.75432	0.446337
P04247	>sp|P04247|MYG_MOUSE Myoglobin OS=Mus musculus OX=10090 GN=Mb PE=1 SV=3	NaN	1169.39	3330.1	NaN	2802.84	536.542	2249.75	1669.69	0.742169	0.746575
Tb927.11.6180:mRNA-p1;Tb927.11.6200:mRNA-p1	>Tb927.11.6180:mRNA-p1 | transcript=Tb927.11.6180:mRNA | gene=Tb927.11.6180 | organism=Trypanosoma_brucei_brucei_TREU927 | gene_product=60S ribosomal protein L28, putative | transcript_product=60S ribosomal protein L28, putative | location=Tb927_11_v5.1:1742498-1742938(-) | protein_length=146 | sequence_SO=chromosome | SO=protein_coding_gene | is_pseudo=false;>Tb927.11.6200:mRNA-p1 | transcript=T…	77789.6	65478.7	125841	256983	322764	154729	89703	244825	2.72929	0.0411691
P26928	>sp|P26928|HGFL_MOUSE Hepatocyte growth factor-like protein OS=Mus musculus OX=10090 GN=Mst1 PE=2 SV=2	1002.73	943.523	6561.45	2691.18	17813.1	2589.68	2835.9	7697.97	2.71447	0.418018
P05201	>sp|P05201|AATC_MOUSE Aspartate aminotransferase, cytoplasmic OS=Mus musculus OX=10090 GN=Got1 PE=1 SV=3	NaN	NaN	3145.92	2294.36	6788.48	NaN	3145.92	4541.42	1.44359	#DIV/0!
P05208	>sp|P05208|CEL2A_MOUSE Chymotrypsin-like elastase family member 2A OS=Mus musculus OX=10090 GN=Cela2a PE=1 SV=1	NaN	627.608	1898.27	NaN	1112.77	NaN	1262.94	1112.77	0.881095	#DIV/0!
Q8VCS0	>sp|Q8VCS0|PGRP2_MOUSE N-acetylmuramoyl-L-alanine amidase OS=Mus musculus OX=10090 GN=Pglyrp2 PE=1 SV=1	7016.06	9667.31	41207.9	23263.4	109573	23714.6	19297.1	52183.6	2.70422	0.344745
A0A075B697	>tr|A0A075B697|A0A075B697_MOUSE Immunoglobulin heavy variable 2-9-1 (Fragment) OS=Mus musculus OX=10090 GN=Ighv2-9-1 PE=4 SV=1	1384.04	4535.14	10020.1	5436.28	32346.5	5172.74	5313.1	14318.5	2.69494	0.390511
Q9ESB3	>sp|Q9ESB3|HRG_MOUSE Histidine-rich glycoprotein OS=Mus musculus OX=10090 GN=Hrg PE=1 SV=2	51398	62769.2	277543	198601	690284	165990	130570	351625	2.69299	0.297811
Q2VIS4	>sp|Q2VIS4|FILA2_MOUSE Filaggrin-2 OS=Mus musculus OX=10090 GN=Flg2 PE=1 SV=2	3785.93	1413.39	4657.35	732.569	12732.2	13032.6	3285.55	8832.44	2.68827	0.253772
A0A140T8M2	>tr|A0A140T8M2|A0A140T8M2_MOUSE Immunoglobulin kappa variable 12-44 (Fragment) OS=Mus musculus OX=10090 GN=Igkv12-44 PE=4 SV=2	51888.2	56457	317011	262043	743738	136236	141785	380672	2.68485	0.308277
P06327	>sp|P06327|HVM52_MOUSE Ig heavy chain V region VH558 A1/A4 OS=Mus musculus OX=10090 GN=Gm5629 PE=2 SV=1	NaN	NaN	123.82	NaN	442.418	NaN	123.82	442.418	3.57306	#DIV/0!
Q00623	>sp|Q00623|APOA1_MOUSE Apolipoprotein A-I OS=Mus musculus OX=10090 GN=Apoa1 PE=1 SV=2	1.92312e+06	2.38071e+06	7.42845e+06	6089830	17556282	7604744	3.91076e+06	10416952	2.66367	0.17964
P06684	>sp|P06684|CO5_MOUSE Complement C5 OS=Mus musculus OX=10090 GN=C5 PE=1 SV=2	1655.08	2391.99	8691.6	NaN	13728.9	1378.98	4246.22	7553.94	1.77898	0.5855
O70362	>sp|O70362|PHLD_MOUSE Phosphatidylinositol-glycan-specific phospholipase D OS=Mus musculus OX=10090 GN=Gpld1 PE=1 SV=1	24351.6	29767.5	151283	105245	381918	58193.4	68467.5	181785	2.65506	0.357838
P06745	>sp|P06745|G6PI_MOUSE Glucose-6-phosphate isomerase OS=Mus musculus OX=10090 GN=Gpi PE=1 SV=4	NaN	NaN	946.58	NaN	2738.06	NaN	946.58	2738.06	2.89258	#DIV/0!
P06801	>sp|P06801|MAOX_MOUSE NADP-dependent malic enzyme OS=Mus musculus OX=10090 GN=Me1 PE=1 SV=2	NaN	NaN	3259.58	1042.06	5057.32	NaN	3259.58	3049.69	0.935608	#DIV/0!
Q61495;Q7TSF0;Q7TSF1	>sp|Q61495|DSG1A_MOUSE Desmoglein-1-alpha OS=Mus musculus OX=10090 GN=Dsg1a PE=2 SV=2;>sp|Q7TSF0|DSG1C_MOUSE Desmoglein-1-gamma OS=Mus musculus OX=10090 GN=Dsg1c PE=1 SV=1;>sp|Q7TSF1|DSG1B_MOUSE Desmoglein-1-beta OS=Mus musculus OX=10090 GN=Dsg1b PE=1 SV=1	1589.89	NaN	2839.98	5406.67	7014.97	5169.3	2214.94	5863.65	2.64732	0.0256061
Tb927.10.14320:mRNA-p1	>Tb927.10.14320:mRNA-p1 | transcript=Tb927.10.14320:mRNA | gene=Tb927.10.14320 | organism=Trypanosoma_brucei_brucei_TREU927 | gene_product=Flagellum attachment zone protein 9 | transcript_product=Flagellum attachment zone protein 9 | location=Tb927_10_v5.1:3479607-3483008(-) | protein_length=1133 | sequence_SO=chromosome | SO=protein_coding_gene | is_pseudo=false	25148.1	29662.5	17682.7	51137.9	76928.6	63483.1	24164.4	63849.9	2.64231	0.00849538
A0A0B4J1I1	>tr|A0A0B4J1I1|A0A0B4J1I1_MOUSE Immunoglobulin kappa variable 16-104 (Fragment) OS=Mus musculus OX=10090 GN=Igkv16-104 PE=4 SV=1	1936.31	NaN	16160.9	12292	49548.1	9765.05	9048.61	23868.4	2.63779	0.457633
Tb927.11.13620:mRNA-p1	>Tb927.11.13620:mRNA-p1 | transcript=Tb927.11.13620:mRNA | gene=Tb927.11.13620 | organism=Trypanosoma_brucei_brucei_TREU927 | gene_product=rhodanese-like domain containing protein, putative | transcript_product=rhodanese-like domain containing protein, putative | location=Tb927_11_v5.1:3632726-3633157(-) | protein_length=143 | sequence_SO=chromosome | SO=protein_coding_gene | is_pseudo=false	NaN	NaN	1229.58	2705.81	4463.45	2513.93	1229.58	3227.73	2.62506	#DIV/0!
P07361	>sp|P07361|A1AG2_MOUSE Alpha-1-acid glycoprotein 2 OS=Mus musculus OX=10090 GN=Orm2 PE=1 SV=1	2220.6	NaN	2484.27	NaN	1671.49	3434.28	2352.44	2552.89	1.08521	0.842931
Tb927.6.1130:mRNA-p1	>Tb927.6.1130:mRNA-p1 | transcript=Tb927.6.1130:mRNA | gene=Tb927.6.1130 | organism=Trypanosoma_brucei_brucei_TREU927 | gene_product=hypothetical protein, conserved | transcript_product=hypothetical protein, conserved | location=Tb927_06_v5.1:442124-443530(-) | protein_length=468 | sequence_SO=chromosome | SO=protein_coding_gene | is_pseudo=false	1485.73	NaN	1008.23	3106.85	4144.13	2510.16	1246.98	3253.72	2.60927	0.0521299
Tb927.10.820:mRNA-p1	>Tb927.10.820:mRNA-p1 | transcript=Tb927.10.820:mRNA | gene=Tb927.10.820 | organism=Trypanosoma_brucei_brucei_TREU927 | gene_product=hypothetical protein, conserved | transcript_product=hypothetical protein, conserved | location=Tb927_10_v5.1:212506-213543(+) | protein_length=345 | sequence_SO=chromosome | SO=protein_coding_gene | is_pseudo=false	NaN	13295	12266.3	33229.6	21639.8	45075.6	12780.7	33315	2.60667	0.100418
Q9Z2T6	>sp|Q9Z2T6|KRT85_MOUSE Keratin, type II cuticular Hb5 OS=Mus musculus OX=10090 GN=Krt85 PE=1 SV=2	524747	436931	986300	1.12627e+06	2.28078e+06	1.66874e+06	649326	1.69193e+06	2.60568	0.0496097
P07759	>sp|P07759|SPA3K_MOUSE Serine protease inhibitor A3K OS=Mus musculus OX=10090 GN=Serpina3k PE=1 SV=2	NaN	1859.5	3002.96	NaN	868.435	NaN	2431.23	868.435	0.3572	#DIV/0!
Tb927.10.6210:mRNA-p1	>Tb927.10.6210:mRNA-p1 | transcript=Tb927.10.6210:mRNA | gene=Tb927.10.6210 | organism=Trypanosoma_brucei_brucei_TREU927 | gene_product=TPR repeat, putative | transcript_product=TPR repeat, putative | location=Tb927_10_v5.1:1573755-1575590(-) | protein_length=611 | sequence_SO=chromosome | SO=protein_coding_gene | is_pseudo=false	916.778	629.396	1182.28	1440.15	2253.53	3414.36	909.485	2369.35	2.60515	0.0700735
P08414;P58801	>sp|P08414|KCC4_MOUSE Calcium/calmodulin-dependent protein kinase type IV OS=Mus musculus OX=10090 GN=Camk4 PE=1 SV=2;>sp|P58801|RIPK2_MOUSE Receptor-interacting serine/threonine-protein kinase 2 OS=Mus musculus OX=10090 GN=Ripk2 PE=1 SV=1	16721.8	NaN	11175.8	29291.6	49431.5	30167.3	13948.8	36296.8	2.60215	0.0832809
P01643	>sp|P01643|KV5AA_MOUSE Ig kappa chain V-V region MOPC 173 OS=Mus musculus OX=10090 PE=1 SV=1	4976.4	5395.22	41187.7	19998.4	79974.2	34187.5	17186.4	44720.1	2.60206	0.273586
P08228	>sp|P08228|SODC_MOUSE Superoxide dismutase [Cu-Zn] OS=Mus musculus OX=10090 GN=Sod1 PE=1 SV=2	NaN	1778.18	3040.08	NaN	3983.98	NaN	2409.13	3983.98	1.65371	#DIV/0!
Tb927.9.8240:mRNA-p1	>Tb927.9.8240:mRNA-p1 | transcript=Tb927.9.8240:mRNA | gene=Tb927.9.8240 | organism=Trypanosoma_brucei_brucei_TREU927 | gene_product=hypothetical protein, conserved | transcript_product=hypothetical protein, conserved | location=Tb927_09_v5.1:1350495-1351991(-) | protein_length=498 | sequence_SO=chromosome | SO=protein_coding_gene | is_pseudo=false	NaN	NaN	2031.13	5012.41	7611.38	3222.76	2031.13	5282.18	2.60061	#DIV/0!
P08905	>sp|P08905|LYZ2_MOUSE Lysozyme C-2 OS=Mus musculus OX=10090 GN=Lyz2 PE=1 SV=2	5586.68	7585.16	20866.8	17898.8	61237.1	9280.21	11346.2	29472.1	2.59752	0.340733
Q61176	>sp|Q61176|ARGI1_MOUSE Arginase-1 OS=Mus musculus OX=10090 GN=Arg1 PE=1 SV=1	5938.84	8908.97	10903.3	14218.6	25413.6	27212.6	8583.7	22281.6	2.5958	0.0336679
P26262	>sp|P26262|KLKB1_MOUSE Plasma kallikrein OS=Mus musculus OX=10090 GN=Klkb1 PE=1 SV=2	7503.79	11983	56135.7	30233.2	141202	24205	25207.5	65213.4	2.58706	0.385253
P09411	>sp|P09411|PGK1_MOUSE Phosphoglycerate kinase 1 OS=Mus musculus OX=10090 GN=Pgk1 PE=1 SV=4	193.797	NaN	2571.53	1004.81	4885.85	NaN	1382.66	2945.33	2.13019	0.56322
P09470	>sp|P09470|ACE_MOUSE Angiotensin-converting enzyme OS=Mus musculus OX=10090 GN=Ace PE=1 SV=3	NaN	NaN	1419.9	NaN	1372.85	NaN	1419.9	1372.85	0.966864	#DIV/0!
P09528	>sp|P09528|FRIH_MOUSE Ferritin heavy chain OS=Mus musculus OX=10090 GN=Fth1 PE=1 SV=2	2995.7	5265.76	1781.99	NaN	NaN	3737.28	3347.81	3737.28	1.11634	#DIV/0!
E9Q6D8	>tr|E9Q6D8|E9Q6D8_MOUSE Complement component C6 OS=Mus musculus OX=10090 GN=C6 PE=1 SV=2	1943.4	2793.22	19874.5	7943.05	44490.5	11218.7	8203.72	21217.4	2.58632	0.375239
Tb927.10.8940:mRNA-p1	>Tb927.10.8940:mRNA-p1 | transcript=Tb927.10.8940:mRNA | gene=Tb927.10.8940 | organism=Trypanosoma_brucei_brucei_TREU927 | gene_product=flagellum targeting protein kharon1, putative | transcript_product=flagellum targeting protein kharon1, putative | location=Tb927_10_v5.1:2219490-2220725(+) | protein_length=411 | sequence_SO=chromosome | SO=protein_coding_gene | is_pseudo=false	338315	90616.1	110925	415814	714514	264743	179952	465024	2.58415	0.138131
P0C6F1	>sp|P0C6F1|DYH2_MOUSE Dynein axonemal heavy chain 2 OS=Mus musculus OX=10090 GN=Dnah2 PE=1 SV=1	NaN	1562.6	NaN	20555	NaN	NaN	1562.6	20555	13.1543	#DIV/0!
P0DP26;P0DP27;P0DP28	>sp|P0DP26|CALM1_MOUSE Calmodulin-1 OS=Mus musculus OX=10090 GN=Calm1 PE=1 SV=1;>sp|P0DP27|CALM2_MOUSE Calmodulin-2 OS=Mus musculus OX=10090 GN=Calm2 PE=1 SV=1;>sp|P0DP28|CALM3_MOUSE Calmodulin-3 OS=Mus musculus OX=10090 GN=Calm3 PE=1 SV=1	530.267	NaN	NaN	1404.85	NaN	1890.42	530.267	1647.63	3.10718	#DIV/0!
Q6NXH9	>sp|Q6NXH9|K2C73_MOUSE Keratin, type II cytoskeletal 73 OS=Mus musculus OX=10090 GN=Krt73 PE=1 SV=1	45216.4	27318.8	129853	157285	185694	178730	67462.6	173903	2.57777	0.0313883
Q61129	>sp|Q61129|CFAI_MOUSE Complement factor I OS=Mus musculus OX=10090 GN=Cfi PE=1 SV=3	11924.1	14577.1	81139.1	38285	202109	36627	35880.1	92340.3	2.57358	0.395486
P10605	>sp|P10605|CATB_MOUSE Cathepsin B OS=Mus musculus OX=10090 GN=Ctsb PE=1 SV=2	NaN	NaN	6591.98	NaN	5323.69	NaN	6591.98	5323.69	0.807602	#DIV/0!
P18528	>sp|P18528|HVM57_MOUSE Ig heavy chain V region 6.96 OS=Mus musculus OX=10090 PE=4 SV=1	11915.5	12097.9	61104.2	26320.4	153483	39065.6	28372.5	72956.5	2.57138	0.364498
P10810	>sp|P10810|CD14_MOUSE Monocyte differentiation antigen CD14 OS=Mus musculus OX=10090 GN=Cd14 PE=1 SV=1	NaN	NaN	NaN	NaN	2397.23	NaN	#DIV/0!	2397.23	#DIV/0!	#DIV/0!
P10853;P10854;Q64475;Q64478;Q64525;Q6ZWY9;Q8CGP1;Q8CGP2	>sp|P10853|H2B1F_MOUSE Histone H2B type 1-F/J/L OS=Mus musculus OX=10090 GN=H2bc15 PE=1 SV=2;>sp|P10854|H2B1M_MOUSE Histone H2B type 1-M OS=Mus musculus OX=10090 GN=H2bc14 PE=1 SV=2;>sp|Q64475|H2B1B_MOUSE Histone H2B type 1-B OS=Mus musculus OX=10090 GN=H2bc3 PE=1 SV=3;>sp|Q64478|H2B1H_MOUSE Histone H2B type 1-H OS=Mus musculus OX=10090 GN=H2bc9 PE=1 SV=3;>sp|Q64525|H2B2B_MOUSE Histone H2B type 2…	21137.9	3645.71	NaN	1502.03	NaN	4614.07	12391.8	3058.05	0.24678	0.403627
P11087	>sp|P11087|CO1A1_MOUSE Collagen alpha-1(I) chain OS=Mus musculus OX=10090 GN=Col1a1 PE=1 SV=4	NaN	NaN	584.625	NaN	529.702	NaN	584.625	529.702	0.906053	#DIV/0!
P11276	>sp|P11276|FINC_MOUSE Fibronectin OS=Mus musculus OX=10090 GN=Fn1 PE=1 SV=4	NaN	NaN	NaN	NaN	1399.66	NaN	#DIV/0!	1399.66	#DIV/0!	#DIV/0!
P11352	>sp|P11352|GPX1_MOUSE Glutathione peroxidase 1 OS=Mus musculus OX=10090 GN=Gpx1 PE=1 SV=2	NaN	NaN	7744.64	1873.33	7140.9	NaN	7744.64	4507.11	0.581966	#DIV/0!
A0A0B4J1H7	>tr|A0A0B4J1H7|A0A0B4J1H7_MOUSE Immunoglobulin kappa variable 1-135 (Fragment) OS=Mus musculus OX=10090 GN=Igkv1-135 PE=4 SV=1	11844.2	12707.9	88383	56449.7	188228	44452.2	37645	96376.7	2.56014	0.326571
P11499	>sp|P11499|HS90B_MOUSE Heat shock protein HSP 90-beta OS=Mus musculus OX=10090 GN=Hsp90ab1 PE=1 SV=3	NaN	821.442	204.36	594.367	NaN	837.905	512.901	716.136	1.39625	0.602457
Q9QWK4	>sp|Q9QWK4|CD5L_MOUSE CD5 antigen-like OS=Mus musculus OX=10090 GN=Cd5l PE=1 SV=3	NaN	1429.47	5235.52	868.283	19474.2	5243.19	3332.5	8528.55	2.55921	0.532557
Tb927.5.2990:mRNA-p1	>Tb927.5.2990:mRNA-p1 | transcript=Tb927.5.2990:mRNA | gene=Tb927.5.2990 | organism=Trypanosoma_brucei_brucei_TREU927 | gene_product=hypothetical protein, conserved | transcript_product=hypothetical protein, conserved | location=Tb927_05_v5.1:998317-999081(+) | protein_length=254 | sequence_SO=chromosome | SO=protein_coding_gene | is_pseudo=false	2090.16	NaN	269.836	2698.37	4860.29	1498.42	1180	3019.03	2.5585	0.291368
P11835	>sp|P11835|ITB2_MOUSE Integrin beta-2 OS=Mus musculus OX=10090 GN=Itgb2 PE=1 SV=2	NaN	NaN	NaN	NaN	2846.27	NaN	#DIV/0!	2846.27	#DIV/0!	#DIV/0!
P11983	>sp|P11983|TCPA_MOUSE T-complex protein 1 subunit alpha OS=Mus musculus OX=10090 GN=Tcp1 PE=1 SV=3	31926.2	17857.1	3966.85	1944.28	NaN	3742.99	17916.7	2843.63	0.158714	0.244571
A0A075B5X5	>tr|A0A075B5X5|A0A075B5X5_MOUSE Immunoglobulin heavy variable 1-66 (Fragment) OS=Mus musculus OX=10090 GN=Ighv1-66 PE=4 SV=1	2820.96	NaN	10792.8	2547.46	46361.3	3336.39	6806.89	17415	2.55844	0.614192
P29699	>sp|P29699|FETUA_MOUSE Alpha-2-HS-glycoprotein OS=Mus musculus OX=10090 GN=Ahsg PE=1 SV=1	22722.7	40603.8	86324	48209	249762	83989.5	49883.5	127320	2.55235	0.2988
P13597	>sp|P13597|ICAM1_MOUSE Intercellular adhesion molecule 1 OS=Mus musculus OX=10090 GN=Icam1 PE=1 SV=1	NaN	NaN	998.168	NaN	2687.64	NaN	998.168	2687.64	2.69258	#DIV/0!
P13634	>sp|P13634|CAH1_MOUSE Carbonic anhydrase 1 OS=Mus musculus OX=10090 GN=Ca1 PE=1 SV=4	NaN	NaN	9441.41	1491.19	5266.89	NaN	9441.41	3379.04	0.357896	#DIV/0!
Tb927.6.4800:mRNA-p1	>Tb927.6.4800:mRNA-p1 | transcript=Tb927.6.4800:mRNA | gene=Tb927.6.4800 | organism=Trypanosoma_brucei_brucei_TREU927 | gene_product=tetratricopeptide repeat, putative | transcript_product=tetratricopeptide repeat, putative | location=Tb927_06_v5.1:1337604-1338860(+) | protein_length=418 | sequence_SO=chromosome | SO=protein_coding_gene | is_pseudo=false	24953	24452.5	22606.1	45209.3	68882.5	68637.2	24003.8	60909.7	2.5375	0.00943525
P14131	>sp|P14131|RS16_MOUSE 40S ribosomal protein S16 OS=Mus musculus OX=10090 GN=Rps16 PE=1 SV=4	1197.01	1092.05	1355.99	1513.34	NaN	565.907	1215.02	1039.63	0.855647	0.665148
Q6P9P6	>sp|Q6P9P6|KIF11_MOUSE Kinesin-like protein KIF11 OS=Mus musculus OX=10090 GN=Kif11 PE=1 SV=1	10486.4	3411.65	6107.91	16333.3	17309.2	17012.1	6668.66	16884.9	2.53197	0.00799866
P15327	>sp|P15327|PMGE_MOUSE Bisphosphoglycerate mutase OS=Mus musculus OX=10090 GN=Bpgm PE=1 SV=2	NaN	NaN	1875.1	NaN	1422.79	NaN	1875.1	1422.79	0.758784	#DIV/0!
P15535	>sp|P15535|B4GT1_MOUSE Beta-1,4-galactosyltransferase 1 OS=Mus musculus OX=10090 GN=B4galt1 PE=1 SV=1	NaN	NaN	NaN	NaN	2954.96	1246.49	#DIV/0!	2100.72	#DIV/0!	#DIV/0!
P01027	>sp|P01027|CO3_MOUSE Complement C3 OS=Mus musculus OX=10090 GN=C3 PE=1 SV=3	165328	215668	1073391	395746	2.90664e+06	379769	484796	1.22739e+06	2.53176	0.450929
P16125	>sp|P16125|LDHB_MOUSE L-lactate dehydrogenase B chain OS=Mus musculus OX=10090 GN=Ldhb PE=1 SV=2	2589.95	2211.67	2538.47	2850.17	NaN	1482.95	2446.7	2166.56	0.885504	0.634934
P47740	>sp|P47740|AL3A2_MOUSE Aldehyde dehydrogenase family 3 member A2 OS=Mus musculus OX=10090 GN=Aldh3a2 PE=1 SV=2	3809.34	3869.97	1445.21	8571.14	4190.5	10300	3041.5	7687.2	2.52743	0.0794188
P17182	>sp|P17182|ENOA_MOUSE Alpha-enolase OS=Mus musculus OX=10090 GN=Eno1 PE=1 SV=3	NaN	2005.9	1689.33	NaN	2224.18	NaN	1847.61	2224.18	1.20381	#DIV/0!
P17563;Q63836	>sp|P17563|SBP1_MOUSE Methanethiol oxidase OS=Mus musculus OX=10090 GN=Selenbp1 PE=1 SV=2;>sp|Q63836|SBP2_MOUSE Selenium-binding protein 2 OS=Mus musculus OX=10090 GN=Selenbp2 PE=1 SV=2	NaN	NaN	3073.78	NaN	4420.38	NaN	3073.78	4420.38	1.4381	#DIV/0!
A0A0A6YXW6	>tr|A0A0A6YXW6|A0A0A6YXW6_MOUSE Immunoglobulin heavy constant alpha (Fragment) OS=Mus musculus OX=10090 GN=Igha PE=1 SV=1	6360.88	10430.4	49334.8	16972.8	131268	18169.5	22042	55470.1	2.51656	0.45346
Tb927.10.1520:mRNA-p1	>Tb927.10.1520:mRNA-p1 | transcript=Tb927.10.1520:mRNA | gene=Tb927.10.1520 | organism=Trypanosoma_brucei_brucei_TREU927 | gene_product=ras-related protein Rab21, putative | transcript_product=ras-related protein Rab21, putative | location=Tb927_10_v5.1:415021-415830(-) | protein_length=269 | sequence_SO=chromosome | SO=protein_coding_gene | is_pseudo=false	8760.87	3975.98	2796.53	6973.05	18584.9	13279.2	5177.79	12945.7	2.50024	0.111743
P01671	>sp|P01671|KV3AJ_MOUSE Ig kappa chain V-III region PC 7175 OS=Mus musculus OX=10090 PE=1 SV=1	5256.67	6378.35	30919.4	19101.9	64905.2	22363.3	14184.8	35456.8	2.49963	0.278164
A0A0B4J1I4	>tr|A0A0B4J1I4|A0A0B4J1I4_MOUSE Immunoglobulin kappa chain variable 4-72 (Fragment) OS=Mus musculus OX=10090 GN=Igkv4-72 PE=4 SV=1	2031.35	NaN	13863	5011.44	47889.1	6691.91	7947.18	19864.1	2.49952	0.567892
P18337	>sp|P18337|LYAM1_MOUSE L-selectin OS=Mus musculus OX=10090 GN=Sell PE=1 SV=1	NaN	NaN	NaN	NaN	3799.99	NaN	#DIV/0!	3799.99	#DIV/0!	#DIV/0!
Q61838	>sp|Q61838|PZP_MOUSE Pregnancy zone protein OS=Mus musculus OX=10090 GN=Pzp PE=1 SV=3	593222	797075	4094805	1.96714e+06	10452649	1.279e+06	1.82837e+06	4.56626e+06	2.49745	0.43522
Tb11.v5.0243.1-p1;Tb11.v5.1060.1-p1;Tb927.10.5330:mRNA-p1;Tb927.10.5340:mRNA-p1	>Tb11.v5.0243.1-p1 | transcript=Tb11.v5.0243.1 | gene=Tb11.v5.0243 | organism=Trypanosoma_brucei_brucei_TREU927 | gene_product=40S ribosomal protein S18, putative | transcript_product=40S ribosomal protein S18, putative | location=Tb927_11_bin_v5.1:494123-494584(-) | protein_length=153 | sequence_SO=contig | SO=protein_coding_gene | is_pseudo=false;>Tb11.v5.1060.1-p1 | transcript=Tb11.v5.1060.1 |…	939188	1.02046e+06	1.09453e+06	2.53054e+06	2.41372e+06	2.67285e+06	1.01806e+06	2.53904e+06	2.494	6.37895e-05
P18760	>sp|P18760|COF1_MOUSE Cofilin-1 OS=Mus musculus OX=10090 GN=Cfl1 PE=1 SV=3	NaN	NaN	779.424	NaN	1714.04	455.25	779.424	1084.65	1.3916	#DIV/0!
P19157	>sp|P19157|GSTP1_MOUSE Glutathione S-transferase P 1 OS=Mus musculus OX=10090 GN=Gstp1 PE=1 SV=2	NaN	NaN	1765.92	NaN	5849.97	1205.12	1765.92	3527.55	1.99757	#DIV/0!
Tb927.9.8850:mRNA-p1;Tb927.9.8880:mRNA-p1	>Tb927.9.8850:mRNA-p1 | transcript=Tb927.9.8850:mRNA | gene=Tb927.9.8850 | organism=Trypanosoma_brucei_brucei_TREU927 | gene_product=actin A | transcript_product=actin A | location=Tb927_09_v5.1:1425515-1426645(-) | protein_length=376 | sequence_SO=chromosome | SO=protein_coding_gene | is_pseudo=false;>Tb927.9.8880:mRNA-p1 | transcript=Tb927.9.8880:mRNA | gene=Tb927.9.8880 | organism=Trypanosoma_…	264452	150249	201593	392433	796308	348084	205431	512275	2.49365	0.104075
Q921I1	>sp|Q921I1|TRFE_MOUSE Serotransferrin OS=Mus musculus OX=10090 GN=Tf PE=1 SV=1	1.2245e+06	1.61307e+06	5.87078e+06	4.92888e+06	14032611	2.74533e+06	2.90278e+06	7.23561e+06	2.49265	0.313724
P18531	>sp|P18531|HVM60_MOUSE Ig heavy chain V region 3-6 OS=Mus musculus OX=10090 GN=Ighv3-6 PE=1 SV=1	4536.94	4805.4	17123.6	10839.1	45910.9	8927.84	8821.99	21892.6	2.4816	0.362176
P09581	>sp|P09581|CSF1R_MOUSE Macrophage colony-stimulating factor 1 receptor OS=Mus musculus OX=10090 GN=Csf1r PE=1 SV=3	3868.43	2305.88	22120.6	9533.85	54620.7	5815.28	9431.62	23323.3	2.47288	0.457896
Tb927.10.12490:mRNA-p1	>Tb927.10.12490:mRNA-p1 | transcript=Tb927.10.12490:mRNA | gene=Tb927.10.12490 | organism=Trypanosoma_brucei_brucei_TREU927 | gene_product=kinesin, putative | transcript_product=kinesin, putative | location=Tb927_10_v5.1:3023977-3027375(-) | protein_length=1132 | sequence_SO=chromosome | SO=protein_coding_gene | is_pseudo=false	2632.69	861.269	2553.74	3411.67	6442.48	5061.9	2015.9	4972.02	2.4664	0.047981
P21550	>sp|P21550|ENOB_MOUSE Beta-enolase OS=Mus musculus OX=10090 GN=Eno3 PE=1 SV=3	NaN	NaN	2083.23	NaN	3288.57	NaN	2083.23	3288.57	1.57859	#DIV/0!
Tb927.11.8880:mRNA-p1	>Tb927.11.8880:mRNA-p1 | transcript=Tb927.11.8880:mRNA | gene=Tb927.11.8880 | organism=Trypanosoma_brucei_brucei_TREU927 | gene_product=tRNA threonylcarbamoyl adenosine modification protein, Sua5/YciO/YrdC/YwlC family, putative | transcript_product=tRNA threonylcarbamoyl adenosine modification protein, Sua5/YciO/YrdC/YwlC family, putative | location=Tb927_11_v5.1:2442481-2443620(+) | protein_leng…	7838.24	9771.26	7650.99	21652.9	27620.3	12995.2	8420.16	20756.1	2.46505	0.0455036
P22599	>sp|P22599|A1AT2_MOUSE Alpha-1-antitrypsin 1-2 OS=Mus musculus OX=10090 GN=Serpina1b PE=1 SV=2	3388.17	4686.56	11954.1	NaN	3741.45	2813.63	6676.28	3277.54	0.490923	0.398191
Tb927.10.11160:mRNA-p1	>Tb927.10.11160:mRNA-p1 | transcript=Tb927.10.11160:mRNA | gene=Tb927.10.11160 | organism=Trypanosoma_brucei_brucei_TREU927 | gene_product=NFU2 iron-sulfur cluster scaffold homolog, mitochondrial | transcript_product=NFU2 iron-sulfur cluster scaffold homolog, mitochondrial | location=Tb927_10_v5.1:2729993-2731006(-) | protein_length=337 | sequence_SO=chromosome | SO=protein_coding_gene | is_pseud…	870.049	747.942	NaN	1467.82	1840.14	2647.35	808.996	1985.1	2.45379	0.0801293
P26041	>sp|P26041|MOES_MOUSE Moesin OS=Mus musculus OX=10090 GN=Msn PE=1 SV=3	NaN	NaN	1931.66	NaN	2620.37	863.506	1931.66	1741.94	0.901785	#DIV/0!
Tb927.1.1120:mRNA-p1	>Tb927.1.1120:mRNA-p1 | transcript=Tb927.1.1120:mRNA | gene=Tb927.1.1120 | organism=Trypanosoma_brucei_brucei_TREU927 | gene_product=ribosomal RNA-processing protein 8, putative | transcript_product=ribosomal RNA-processing protein 8, putative | location=Tb927_01_v5.1:312457-313566(+) | protein_length=369 | sequence_SO=chromosome | SO=protein_coding_gene | is_pseudo=false	1227.54	547.257	654.381	2240.23	2175.13	1541.71	809.727	1985.69	2.45229	0.0186047
F6TQW2	>tr|F6TQW2|F6TQW2_MOUSE Immunoglobulin heavy constant gamma 2C (Fragment) OS=Mus musculus OX=10090 GN=Ighg2c PE=1 SV=2	387596	296883	1.7927e+06	1.2654e+06	3627477	1.16387e+06	825725	2.01892e+06	2.44502	0.272813
P27048;P63163	>sp|P27048|RSMB_MOUSE Small nuclear ribonucleoprotein-associated protein B OS=Mus musculus OX=10090 GN=Snrpb PE=1 SV=1;>sp|P63163|RSMN_MOUSE Small nuclear ribonucleoprotein-associated protein N OS=Mus musculus OX=10090 GN=Snrpn PE=1 SV=1	NaN	NaN	NaN	924.822	NaN	884.598	#DIV/0!	904.71	#DIV/0!	#DIV/0!
P27656	>sp|P27656|LIPC_MOUSE Hepatic triacylglycerol lipase OS=Mus musculus OX=10090 GN=Lipc PE=2 SV=2	NaN	NaN	NaN	NaN	459.222	NaN	#DIV/0!	459.222	#DIV/0!	#DIV/0!
Q01339	>sp|Q01339|APOH_MOUSE Beta-2-glycoprotein 1 OS=Mus musculus OX=10090 GN=Apoh PE=1 SV=1	73673.1	115374	595044	228909	1.35184e+06	328366	261364	636371	2.43481	0.397216
P27661;Q64522	>sp|P27661|H2AX_MOUSE Histone H2AX OS=Mus musculus OX=10090 GN=H2ax PE=1 SV=2;>sp|Q64522|H2A2B_MOUSE Histone H2A type 2-B OS=Mus musculus OX=10090 GN=H2ac21 PE=1 SV=3	796.604	1852.44	NaN	2497.19	NaN	NaN	1324.52	2497.19	1.88535	#DIV/0!
P07356	>sp|P07356|ANXA2_MOUSE Annexin A2 OS=Mus musculus OX=10090 GN=Anxa2 PE=1 SV=2	6488.91	9360.48	8420.63	16975	23146.7	18949.1	8090	19690.3	2.4339	0.00444644
P28666	>sp|P28666|MUG2_MOUSE Murinoglobulin-2 OS=Mus musculus OX=10090 GN=Mug2 PE=1 SV=2	NaN	NaN	5234.19	NaN	4358.8	NaN	5234.19	4358.8	0.832756	#DIV/0!
P29533	>sp|P29533|VCAM1_MOUSE Vascular cell adhesion protein 1 OS=Mus musculus OX=10090 GN=Vcam1 PE=1 SV=1	NaN	NaN	2239.73	NaN	5968.45	2053.76	2239.73	4011.11	1.79089	#DIV/0!
P29621	>sp|P29621|SPA3C_MOUSE Serine protease inhibitor A3C OS=Mus musculus OX=10090 GN=Serpina3c PE=2 SV=1	NaN	NaN	2966.18	NaN	NaN	NaN	2966.18	#DIV/0!	#DIV/0!	#DIV/0!
E9Q414	>sp|E9Q414|APOB_MOUSE Apolipoprotein B-100 OS=Mus musculus OX=10090 GN=Apob PE=1 SV=1	39236.1	47184.3	211365	134959	464492	123508	99261.7	240986	2.42779	0.320518
P01872	>sp|P01872|IGHM_MOUSE Immunoglobulin heavy constant mu OS=Mus musculus OX=10090 GN=Ighm PE=1 SV=2	46495.5	509586	371221	82675.6	1699453	453584	309101	745238	2.41099	0.43889
P31725	>sp|P31725|S10A9_MOUSE Protein S100-A9 OS=Mus musculus OX=10090 GN=S100a9 PE=1 SV=3	NaN	NaN	609.978	NaN	NaN	NaN	609.978	#DIV/0!	#DIV/0!	#DIV/0!
P09813	>sp|P09813|APOA2_MOUSE Apolipoprotein A-II OS=Mus musculus OX=10090 GN=Apoa2 PE=1 SV=2	16588.4	10623.5	52377.8	82328.4	50738.8	58370.8	26529.9	63812.7	2.40531	0.0820578
Tb927.11.2640:mRNA-p1	>Tb927.11.2640:mRNA-p1 | transcript=Tb927.11.2640:mRNA | gene=Tb927.11.2640 | organism=Trypanosoma_brucei_brucei_TREU927 | gene_product=Nucleolar protein 53 | transcript_product=Nucleolar protein 53 | location=Tb927_11_v5.1:774960-776420(-) | protein_length=486 | sequence_SO=chromosome | SO=protein_coding_gene | is_pseudo=false	3631.72	1129.99	2580.89	5242.96	6015.94	6381.52	2447.53	5880.14	2.40247	0.0126925
P34902	>sp|P34902|IL2RG_MOUSE Cytokine receptor common subunit gamma OS=Mus musculus OX=10090 GN=Il2rg PE=1 SV=1	NaN	NaN	NaN	NaN	1609.11	NaN	#DIV/0!	1609.11	#DIV/0!	#DIV/0!
O70370	>sp|O70370|CATS_MOUSE Cathepsin S OS=Mus musculus OX=10090 GN=Ctss PE=1 SV=2	7056.44	4712.95	36663.4	9498.17	93392.9	13247.5	16144.3	38712.8	2.39793	0.483131
P35230	>sp|P35230|REG3B_MOUSE Regenerating islet-derived protein 3-beta OS=Mus musculus OX=10090 GN=Reg3b PE=1 SV=1	NaN	NaN	NaN	NaN	3867.56	NaN	#DIV/0!	3867.56	#DIV/0!	#DIV/0!
P35441	>sp|P35441|TSP1_MOUSE Thrombospondin-1 OS=Mus musculus OX=10090 GN=Thbs1 PE=1 SV=1	NaN	NaN	933.693	NaN	NaN	369.288	933.693	369.288	0.395514	#DIV/0!
P52480	>sp|P52480|KPYM_MOUSE Pyruvate kinase PKM OS=Mus musculus OX=10090 GN=Pkm PE=1 SV=4	4430.42	5795.91	17416	16031.2	34457.8	15446.2	9214.1	21978.4	2.3853	0.163073
A0A140T8N7	>tr|A0A140T8N7|A0A140T8N7_MOUSE Immunoglobulin kappa chain variable 6-25 (Fragment) OS=Mus musculus OX=10090 GN=Igkv6-25 PE=4 SV=2	23152.1	22863.4	259936	86005	547603	96030	101984	243213	2.38482	0.45647
P01675;P01676;P01677;P01678;P01679	>sp|P01675|KV6A1_MOUSE Ig kappa chain V-VI region XRPC 44 OS=Mus musculus OX=10090 PE=1 SV=1;>sp|P01676|KV6A2_MOUSE Ig kappa chain V-VI region XRPC 24 OS=Mus musculus OX=10090 PE=1 SV=1;>sp|P01677|KV6A3_MOUSE Ig kappa chain V-VI region TEPC 601/TEPC 191 OS=Mus musculus OX=10090 PE=1 SV=1;>sp|P01678|KV6A4_MOUSE Ig kappa chain V-VI region SAPC 10 OS=Mus musculus OX=10090 PE=1 SV=1;>sp|P01679|KV6A5_…	875.551	492.756	8624.98	3716.62	17742.9	2349.74	3331.1	7936.41	2.38252	0.456097
P40124	>sp|P40124|CAP1_MOUSE Adenylyl cyclase-associated protein 1 OS=Mus musculus OX=10090 GN=Cap1 PE=1 SV=4	NaN	NaN	1334.28	NaN	NaN	NaN	1334.28	#DIV/0!	#DIV/0!	#DIV/0!
Q9QXC1	>sp|Q9QXC1|FETUB_MOUSE Fetuin-B OS=Mus musculus OX=10090 GN=Fetub PE=1 SV=1	31767.8	42734.9	192317	95904.3	448069	87813.3	88939.9	210596	2.36784	0.400896
P02535	>sp|P02535|K1C10_MOUSE Keratin, type I cytoskeletal 10 OS=Mus musculus OX=10090 GN=Krt10 PE=1 SV=3	765864	498603	1.12494e+06	1.13715e+06	2.98698e+06	1.52606e+06	796468	1.8834e+06	2.36468	0.140047
A0A075B5R1	>tr|A0A075B5R1|A0A075B5R1_MOUSE Immunoglobulin heavy variable 5-17 (Fragment) OS=Mus musculus OX=10090 GN=Ighv5-17 PE=1 SV=1	6881.15	7533.96	48047.7	31054.6	89075.3	27527.2	20820.9	49219	2.36392	0.304951
P45376	>sp|P45376|ALDR_MOUSE Aldo-keto reductase family 1 member B1 OS=Mus musculus OX=10090 GN=Akr1b1 PE=1 SV=3	NaN	NaN	1425.76	NaN	2012.5	NaN	1425.76	2012.5	1.41153	#DIV/0!
Tb927.3.630:mRNA-p1	>Tb927.3.630:mRNA-p1 | transcript=Tb927.3.630:mRNA | gene=Tb927.3.630 | organism=Trypanosoma_brucei_brucei_TREU927 | gene_product=hypothetical protein, conserved | transcript_product=hypothetical protein, conserved | location=Tb927_03_v5.1:159923-160147(-) | protein_length=74 | sequence_SO=chromosome | SO=protein_coding_gene | is_pseudo=false	3508.17	1215.05	4554.42	7592.79	8486.77	5831.25	3092.55	7303.6	2.36168	0.0285939
P46412	>sp|P46412|GPX3_MOUSE Glutathione peroxidase 3 OS=Mus musculus OX=10090 GN=Gpx3 PE=1 SV=2	NaN	NaN	5491.75	NaN	2871.83	2567.78	5491.75	2719.81	0.495253	#DIV/0!
Tb927.9.9550:mRNA-p1	>Tb927.9.9550:mRNA-p1 | transcript=Tb927.9.9550:mRNA | gene=Tb927.9.9550 | organism=Trypanosoma_brucei_brucei_TREU927 | gene_product=EnigmRBP2 | transcript_product=EnigmRBP2 | location=Tb927_09_v5.1:1522102-1522740(-) | protein_length=212 | sequence_SO=chromosome | SO=protein_coding_gene | is_pseudo=false	78572.2	33210.2	42259.3	98164.9	179747	84676.4	51347.2	120863	2.35384	0.101221
P46638;P62492	>sp|P46638|RB11B_MOUSE Ras-related protein Rab-11B OS=Mus musculus OX=10090 GN=Rab11b PE=1 SV=3;>sp|P62492|RB11A_MOUSE Ras-related protein Rab-11A OS=Mus musculus OX=10090 GN=Rab11a PE=1 SV=3	NaN	NaN	1772.39	NaN	3116.96	1176.51	1772.39	2146.74	1.21121	#DIV/0!
Tb927.10.7925:mRNA-p1	>Tb927.10.7925:mRNA-p1 | transcript=Tb927.10.7925:mRNA | gene=Tb927.10.7925 | organism=Trypanosoma_brucei_brucei_TREU927 | gene_product=hypothetical protein | transcript_product=hypothetical protein | location=Tb927_10_v5.1:1979950-1980231(-) | protein_length=93 | sequence_SO=chromosome | SO=protein_coding_gene | is_pseudo=false	NaN	NaN	3253.9	8837.71	9901.7	4180.44	3253.9	7639.95	2.34793	#DIV/0!
P47791	>sp|P47791|GSHR_MOUSE Glutathione reductase, mitochondrial OS=Mus musculus OX=10090 GN=Gsr PE=1 SV=3	NaN	NaN	NaN	NaN	2398.96	NaN	#DIV/0!	2398.96	#DIV/0!	#DIV/0!
P48453;P48455;P63328	>sp|P48453|PP2BB_MOUSE Serine/threonine-protein phosphatase 2B catalytic subunit beta isoform OS=Mus musculus OX=10090 GN=Ppp3cb PE=1 SV=2;>sp|P48455|PP2BC_MOUSE Serine/threonine-protein phosphatase 2B catalytic subunit gamma isoform OS=Mus musculus OX=10090 GN=Ppp3cc PE=1 SV=1;>sp|P63328|PP2BA_MOUSE Protein phosphatase 3 catalytic subunit alpha OS=Mus musculus OX=10090 GN=Ppp3ca PE=1 SV=1	8996.2	6250.98	8121.56	NaN	4796.02	2936.86	7789.58	3866.44	0.496361	0.0521329
P21180	>sp|P21180|CO2_MOUSE Complement C2 OS=Mus musculus OX=10090 GN=C2 PE=1 SV=2	2070.73	2096.45	13850.2	8644.34	29375.8	4277.35	6005.79	14099.2	2.3476	0.403832
P48758	>sp|P48758|CBR1_MOUSE Carbonyl reductase [NADPH] 1 OS=Mus musculus OX=10090 GN=Cbr1 PE=1 SV=3	2678.21	NaN	1674.44	3699.65	NaN	NaN	2176.32	3699.65	1.69996	#DIV/0!
Q9JLF6	>sp|Q9JLF6|TGM1_MOUSE Protein-glutamine gamma-glutamyltransferase K OS=Mus musculus OX=10090 GN=Tgm1 PE=1 SV=2	2435.85	NaN	2412.79	3378.38	8013.84	5680.11	2424.32	5690.78	2.34737	0.155034
P49312	>sp|P49312|ROA1_MOUSE Heterogeneous nuclear ribonucleoprotein A1 OS=Mus musculus OX=10090 GN=Hnrnpa1 PE=1 SV=2	1764.84	NaN	1329.36	4411.54	NaN	NaN	1547.1	4411.54	2.85148	#DIV/0!
P49722	>sp|P49722|PSA2_MOUSE Proteasome subunit alpha type-2 OS=Mus musculus OX=10090 GN=Psma2 PE=1 SV=3	NaN	NaN	NaN	NaN	1761.51	1916.36	#DIV/0!	1838.94	#DIV/0!	#DIV/0!
Tb927.10.14810:mRNA-p1	>Tb927.10.14810:mRNA-p1 | transcript=Tb927.10.14810:mRNA | gene=Tb927.10.14810 | organism=Trypanosoma_brucei_brucei_TREU927 | gene_product=multiprotein-bridging factor 1, putative | transcript_product=multiprotein-bridging factor 1, putative | location=Tb927_10_v5.1:3611256-3611738(-) | protein_length=160 | sequence_SO=chromosome | SO=protein_coding_gene | is_pseudo=false	4304.5	3071.86	2209.8	8685.87	7920.22	5860.51	3195.39	7488.86	2.34365	0.0145044
P14847	>sp|P14847|CRP_MOUSE C-reactive protein OS=Mus musculus OX=10090 GN=Crp PE=1 SV=2	1985.52	3695.39	19844	9787.25	44854.8	5031.53	8508.29	19891.2	2.33786	0.455375
P51910	>sp|P51910|APOD_MOUSE Apolipoprotein D OS=Mus musculus OX=10090 GN=Apod PE=1 SV=1	NaN	NaN	2706.58	NaN	12040	1835.54	2706.58	6937.77	2.56329	#DIV/0!
Tb927.10.3280:mRNA-p1	>Tb927.10.3280:mRNA-p1 | transcript=Tb927.10.3280:mRNA | gene=Tb927.10.3280 | organism=Trypanosoma_brucei_brucei_TREU927 | gene_product=60S ribosomal proteins L38, putative | transcript_product=60S ribosomal proteins L38, putative | location=Tb927_10_v5.1:847444-847692(+) | protein_length=82 | sequence_SO=chromosome | SO=protein_coding_gene | is_pseudo=false	98992.9	196494	130990	299325	166300	530024	142159	331883	2.33459	0.159831
P01636	>sp|P01636|KV5A4_MOUSE Ig kappa chain V-V region MOPC 149 OS=Mus musculus OX=10090 PE=1 SV=1	2401.92	3011.35	23671.8	12407.7	44084.3	11205.2	9695.03	22565.8	2.32756	0.372726
Q9DBD0	>sp|Q9DBD0|ICA_MOUSE Inhibitor of carbonic anhydrase OS=Mus musculus OX=10090 GN=Ica PE=1 SV=1	15616.2	24608.1	125999	51808.3	296649	37134.5	55407.6	128531	2.31973	0.468074
A0A075B5Q3	>tr|A0A075B5Q3|A0A075B5Q3_MOUSE Immunoglobulin heavy variable 2-5 OS=Mus musculus OX=10090 GN=Ighv2-5 PE=4 SV=1	1648.46	1939.79	13276	5124.18	28803.6	5036.25	5621.4	12988	2.31046	0.448947
P54775	>sp|P54775|PRS6B_MOUSE 26S proteasome regulatory subunit 6B OS=Mus musculus OX=10090 GN=Psmc4 PE=1 SV=2	NaN	NaN	5150.19	NaN	NaN	NaN	5150.19	#DIV/0!	#DIV/0!	#DIV/0!
P54818	>sp|P54818|GALC_MOUSE Galactocerebrosidase OS=Mus musculus OX=10090 GN=Galc PE=1 SV=2	134.562	NaN	NaN	NaN	NaN	NaN	134.562	#DIV/0!	#DIV/0!	#DIV/0!
A0A0A6YXQ0	>tr|A0A0A6YXQ0|A0A0A6YXQ0_MOUSE Immunoglobulin heavy variable 8-8 (Fragment) OS=Mus musculus OX=10090 GN=Ighv8-8 PE=4 SV=1	1664.09	1323.81	12256.6	3995.97	28470.5	2727.49	5081.51	11731.3	2.30863	0.506048
Tb927.11.1660:mRNA-p1	>Tb927.11.1660:mRNA-p1 | transcript=Tb927.11.1660:mRNA | gene=Tb927.11.1660 | organism=Trypanosoma_brucei_brucei_TREU927 | gene_product=vesicular transport protein (CDC48 homologue), putative | transcript_product=vesicular transport protein (CDC48 homologue), putative | location=Tb927_11_v5.1:509355-511343(-) | protein_length=662 | sequence_SO=chromosome | SO=protein_coding_gene | is_pseudo=false	5225.24	3860.52	3165.05	7931.71	14113.4	6164.9	4083.6	9403.32	2.3027	0.0989517
P01654	>sp|P01654|KV3A1_MOUSE Ig kappa chain V-III region PC 2880/PC 1229 OS=Mus musculus OX=10090 PE=1 SV=1	2494.22	NaN	15288	11430.2	39237	10644.2	8891.09	20437.1	2.29861	0.441186
P57780;Q7TPR4	>sp|P57780|ACTN4_MOUSE Alpha-actinin-4 OS=Mus musculus OX=10090 GN=Actn4 PE=1 SV=1;>sp|Q7TPR4|ACTN1_MOUSE Alpha-actinin-1 OS=Mus musculus OX=10090 GN=Actn1 PE=1 SV=1	1211.26	1356.79	2206.44	1505.47	NaN	NaN	1591.5	1505.47	0.945944	#DIV/0!
Tb927.6.2650:mRNA-p1	>Tb927.6.2650:mRNA-p1 | transcript=Tb927.6.2650:mRNA | gene=Tb927.6.2650 | organism=Trypanosoma_brucei_brucei_TREU927 | gene_product=nucleolar mif4g domain-containing protein 1 | transcript_product=nucleolar mif4g domain-containing protein 1 | location=Tb927_06_v5.1:798131-800404(+) | protein_length=757 | sequence_SO=chromosome | SO=protein_coding_gene | is_pseudo=false	1281.24	1557.53	1994.35	1732.55	4477.96	4882.27	1611.04	3697.6	2.29516	0.107972
P59999	>sp|P59999|ARPC4_MOUSE Actin-related protein 2/3 complex subunit 4 OS=Mus musculus OX=10090 GN=Arpc4 PE=1 SV=3	NaN	NaN	1203.26	NaN	3001.89	NaN	1203.26	3001.89	2.49479	#DIV/0!
P60229	>sp|P60229|EIF3E_MOUSE Eukaryotic translation initiation factor 3 subunit E OS=Mus musculus OX=10090 GN=Eif3e PE=1 SV=1	NaN	866.744	486.01	1364.22	NaN	NaN	676.377	1364.22	2.01696	#DIV/0!
Tb927.10.9560:mRNA-p1	>Tb927.10.9560:mRNA-p1 | transcript=Tb927.10.9560:mRNA | gene=Tb927.10.9560 | organism=Trypanosoma_brucei_brucei_TREU927 | gene_product=oxidoreductase, putative | transcript_product=oxidoreductase, putative | location=Tb927_10_v5.1:2358932-2359936(+) | protein_length=334 | sequence_SO=chromosome | SO=protein_coding_gene | is_pseudo=false	1614.21	1606.24	1831.88	3372.62	4249.93	3926.97	1684.11	3849.84	2.28598	0.00124945
P61089	>sp|P61089|UBE2N_MOUSE Ubiquitin-conjugating enzyme E2 N OS=Mus musculus OX=10090 GN=Ube2n PE=1 SV=1	NaN	NaN	669.383	NaN	1147.01	NaN	669.383	1147.01	1.71353	#DIV/0!
A0A075B663;P01723;P01726;P01727;P01728;P01729	>tr|A0A075B663|A0A075B663_MOUSE Immunoglobulin lambda variable 1 (Fragment) OS=Mus musculus OX=10090 GN=Iglv1 PE=4 SV=1;>sp|P01723|LV1A_MOUSE Ig lambda-1 chain V region OS=Mus musculus OX=10090 PE=1 SV=2;>sp|P01726|LV1D_MOUSE Ig lambda-1 chain V region H2020 OS=Mus musculus OX=10090 PE=1 SV=1;>sp|P01727|LV1E_MOUSE Ig lambda-1 chain V region S43 OS=Mus musculus OX=10090 PE=1 SV=1;>sp|P01728|LV2A_M…	32541.9	37551.1	302005	195321	533506	120643	124033	283157	2.28292	0.362889
P61982	>sp|P61982|1433G_MOUSE 14-3-3 protein gamma OS=Mus musculus OX=10090 GN=Ywhag PE=1 SV=2	NaN	NaN	NaN	1714.47	NaN	NaN	#DIV/0!	1714.47	#DIV/0!	#DIV/0!
P62737;P63268	>sp|P62737|ACTA_MOUSE Actin, aortic smooth muscle OS=Mus musculus OX=10090 GN=Acta2 PE=1 SV=1;>sp|P63268|ACTH_MOUSE Actin, gamma-enteric smooth muscle OS=Mus musculus OX=10090 GN=Actg2 PE=1 SV=1	3598.43	NaN	4535.52	3038.61	NaN	2616.81	4066.98	2827.71	0.695285	0.13736
P01867	>sp|P01867|IGG2B_MOUSE Immunoglobulin heavy constant gamma 2B OS=Mus musculus OX=10090 GN=Ighg2b PE=1 SV=3	188811	228199	1.53142e+06	963034	2.99996e+06	476220	649476	1.47974e+06	2.27836	0.403694
Tb927.8.8140:mRNA-p1	>Tb927.8.8140:mRNA-p1 | transcript=Tb927.8.8140:mRNA | gene=Tb927.8.8140 | organism=Trypanosoma_brucei_brucei_TREU927 | gene_product=small GTP-binding rab protein, putative | transcript_product=small GTP-binding rab protein, putative | location=Tb927_08_v5.1:2406019-2407917(+) | protein_length=632 | sequence_SO=chromosome | SO=protein_coding_gene | is_pseudo=false	1768.52	1354.92	2431.09	3922.57	5119.15	3609.15	1851.51	4216.96	2.27758	0.0131675
A0A140T8M0	>tr|A0A140T8M0|A0A140T8M0_MOUSE Immunoglobulin kappa variable 1-117 (Fragment) OS=Mus musculus OX=10090 GN=Igkv1-117 PE=4 SV=2	11806.1	8923.15	70125.8	18536.9	164399	23879.9	30285	68938.5	2.27632	0.496619
P62835;Q99JI6	>sp|P62835|RAP1A_MOUSE Ras-related protein Rap-1A OS=Mus musculus OX=10090 GN=Rap1a PE=1 SV=1;>sp|Q99JI6|RAP1B_MOUSE Ras-related protein Rap-1b OS=Mus musculus OX=10090 GN=Rap1b PE=1 SV=2	NaN	NaN	NaN	1386.02	2873.13	NaN	#DIV/0!	2129.57	#DIV/0!	#DIV/0!
Tb927.8.2720:mRNA-p1	>Tb927.8.2720:mRNA-p1 | transcript=Tb927.8.2720:mRNA | gene=Tb927.8.2720 | organism=Trypanosoma_brucei_brucei_TREU927 | gene_product=Putative serine esterase (DUF676), putative | transcript_product=Putative serine esterase (DUF676), putative | location=Tb927_08_v5.1:806882-808123(+) | protein_length=413 | sequence_SO=chromosome | SO=protein_coding_gene | is_pseudo=false	4956.34	4865.77	5711.65	9922.55	14600.8	10782.3	5177.92	11768.6	2.27284	0.0107694
P11680	>sp|P11680|PROP_MOUSE Properdin OS=Mus musculus OX=10090 GN=Cfp PE=1 SV=2	5958.94	8691.11	14251.6	11336.5	46762.4	7541.38	9633.9	21880.1	2.27116	0.390374
Tb927.7.2340:mRNA-p1;Tb927.7.2370:mRNA-p1	>Tb927.7.2340:mRNA-p1 | transcript=Tb927.7.2340:mRNA | gene=Tb927.7.2340 | organism=Trypanosoma_brucei_brucei_TREU927 | gene_product=40S ribosomal protein S15, putative | transcript_product=40S ribosomal protein S15, putative | location=Tb927_07_v5.1:604152-604610(-) | protein_length=152 | sequence_SO=chromosome | SO=protein_coding_gene | is_pseudo=false;>Tb927.7.2370:mRNA-p1 | transcript=Tb927.7…	112867	90629.4	120480	207674	276318	249765	107992	244586	2.26484	0.00336631
P63325	>sp|P63325|RS10_MOUSE 40S ribosomal protein S10 OS=Mus musculus OX=10090 GN=Rps10 PE=1 SV=1	NaN	925.763	369.317	NaN	NaN	557.404	647.54	557.404	0.860802	#DIV/0!
P68040	>sp|P68040|RACK1_MOUSE Receptor of activated protein C kinase 1 OS=Mus musculus OX=10090 GN=Rack1 PE=1 SV=3	3858.86	3682.78	NaN	5533.75	NaN	NaN	3770.82	5533.75	1.46752	#DIV/0!
P68254	>sp|P68254|1433T_MOUSE 14-3-3 protein theta OS=Mus musculus OX=10090 GN=Ywhaq PE=1 SV=1	861.191	NaN	9654.62	NaN	NaN	NaN	5257.9	#DIV/0!	#DIV/0!	#DIV/0!
P70296	>sp|P70296|PEBP1_MOUSE Phosphatidylethanolamine-binding protein 1 OS=Mus musculus OX=10090 GN=Pebp1 PE=1 SV=3	NaN	NaN	2247.13	NaN	1895.03	NaN	2247.13	1895.03	0.84331	#DIV/0!
Tb927.9.3030:mRNA-p1	>Tb927.9.3030:mRNA-p1 | transcript=Tb927.9.3030:mRNA | gene=Tb927.9.3030 | organism=Trypanosoma_brucei_brucei_TREU927 | gene_product=hypothetical protein, conserved | transcript_product=hypothetical protein, conserved | location=Tb927_09_v5.1:672636-673766(-) | protein_length=376 | sequence_SO=chromosome | SO=protein_coding_gene | is_pseudo=false	910.197	2329.17	1006.68	3186.49	2552.59	3866.94	1415.35	3202.01	2.26234	0.0397556
A0A075B5T6	>tr|A0A075B5T6|A0A075B5T6_MOUSE Immunoglobulin heavy variable V10-3 (Fragment) OS=Mus musculus OX=10090 GN=Ighv10-3 PE=4 SV=1	3806.31	4374.67	39106.6	10395	85287.5	11281	15762.5	35654.5	2.26198	0.508429
P81069	>sp|P81069|GABP2_MOUSE GA-binding protein subunit beta-2 OS=Mus musculus OX=10090 GN=Gabpb2 PE=1 SV=2	NaN	NaN	NaN	3858.55	NaN	NaN	#DIV/0!	3858.55	#DIV/0!	#DIV/0!
P84751	>sp|P84751|HVM63_MOUSE Ig heavy chain Mem5 (Fragment) OS=Mus musculus OX=10090 PE=1 SV=1	NaN	NaN	NaN	NaN	5958.83	NaN	#DIV/0!	5958.83	#DIV/0!	#DIV/0!
P97290	>sp|P97290|IC1_MOUSE Plasma protease C1 inhibitor OS=Mus musculus OX=10090 GN=Serping1 PE=1 SV=3	NaN	5549.48	5197.69	NaN	25884.1	15699.5	5373.58	20791.8	3.86926	0.0940592
A0A075B5R5	>tr|A0A075B5R5|A0A075B5R5_MOUSE Immunoglobulin heavy variable 4-1 (Fragment) OS=Mus musculus OX=10090 GN=Ighv4-1 PE=1 SV=7	18515.9	10601.8	70256.2	47916.2	155343	21393.3	33124.6	74884.3	2.26069	0.406143
P97372	>sp|P97372|PSME2_MOUSE Proteasome activator complex subunit 2 OS=Mus musculus OX=10090 GN=Psme2 PE=1 SV=4	NaN	NaN	NaN	NaN	1465.26	1133.15	#DIV/0!	1299.21	#DIV/0!	#DIV/0!
P97449	>sp|P97449|AMPN_MOUSE Aminopeptidase N OS=Mus musculus OX=10090 GN=Anpep PE=1 SV=4	NaN	NaN	NaN	NaN	1254.96	NaN	#DIV/0!	1254.96	#DIV/0!	#DIV/0!
P97461	>sp|P97461|RS5_MOUSE 40S ribosomal protein S5 OS=Mus musculus OX=10090 GN=Rps5 PE=1 SV=3	776.844	300.162	124.977	NaN	92.8247	NaN	400.661	92.8247	0.231679	#DIV/0!
Q91X72	>sp|Q91X72|HEMO_MOUSE Hemopexin OS=Mus musculus OX=10090 GN=Hpx PE=1 SV=2	1.45315e+06	1341502	7918307	6123107	15795032	2298347	3.57099e+06	8072162	2.26048	0.380114
A0A140T8P7	>tr|A0A140T8P7|A0A140T8P7_MOUSE Immunoglobulin kappa variable 8-21 (Fragment) OS=Mus musculus OX=10090 GN=Igkv8-21 PE=1 SV=2	2541.34	1809.37	15498.2	9749.9	27100	7866.76	6616.29	14905.6	2.25286	0.334772
P98064	>sp|P98064|MASP1_MOUSE Mannan-binding lectin serine protease 1 OS=Mus musculus OX=10090 GN=Masp1 PE=1 SV=2	NaN	NaN	2740.77	NaN	11139.8	821.056	2740.77	5980.43	2.18203	#DIV/0!
D3Z2H9;P21107;P58771;P58774	>tr|D3Z2H9|D3Z2H9_MOUSE Tropomyosin 3, related sequence 7 OS=Mus musculus OX=10090 GN=Tpm3-rs7 PE=3 SV=1;>sp|P21107|TPM3_MOUSE Tropomyosin alpha-3 chain OS=Mus musculus OX=10090 GN=Tpm3 PE=1 SV=3;>sp|P58771|TPM1_MOUSE Tropomyosin alpha-1 chain OS=Mus musculus OX=10090 GN=Tpm1 PE=1 SV=1;>sp|P58774|TPM2_MOUSE Tropomyosin beta chain OS=Mus musculus OX=10090 GN=Tpm2 PE=1 SV=1	4096.85	NaN	NaN	8086.99	11977.9	7524.55	4096.85	9196.49	2.24477	#DIV/0!
Tb927.9.10790:mRNA-p1	>Tb927.9.10790:mRNA-p1 | transcript=Tb927.9.10790:mRNA | gene=Tb927.9.10790 | organism=Trypanosoma_brucei_brucei_TREU927 | gene_product=hypothetical protein | transcript_product=hypothetical protein | location=Tb927_09_v5.1:1704864-1705781(-) | protein_length=305 | sequence_SO=chromosome | SO=protein_coding_gene | is_pseudo=false	4749.79	2051.93	2107.78	8502.77	7426.99	3979.05	2969.83	6636.27	2.23456	0.0875878
Tb927.4.4910.1:mRNA-p1;Tb927.4.4910.2:mRNA-p1	>Tb927.4.4910.1:mRNA-p1 | transcript=Tb927.4.4910.1:mRNA | gene=Tb927.4.4910 | organism=Trypanosoma_brucei_brucei_TREU927 | gene_product=3,2-trans-enoyl-CoA isomerase, mitochondrial precursor, putative | transcript_product=3,2-trans-enoyl-CoA isomerase, mitochondrial precursor, putative | location=Tb927_04_v5.1:1344111-1345523(-) | protein_length=470 | sequence_SO=chromosome | SO=protein_coding_g…	29862.2	49268.8	45878.8	73429.4	107716	98194.9	41669.9	93113.6	2.23455	0.0122131
Tb927.11.9720:mRNA-p1	>Tb927.11.9720:mRNA-p1 | transcript=Tb927.11.9720:mRNA | gene=Tb927.11.9720 | organism=Trypanosoma_brucei_brucei_TREU927 | gene_product=40S ribosomal protein S27, putative | transcript_product=40S ribosomal protein S27, putative | location=Tb927_11_v5.1:2634103-2634363(-) | protein_length=86 | sequence_SO=chromosome | SO=protein_coding_gene | is_pseudo=false	76942.5	81170.7	58596	188983	230912	64139.4	72236.4	161345	2.23357	0.152808
Tb927.10.6160:mRNA-p1	>Tb927.10.6160:mRNA-p1 | transcript=Tb927.10.6160:mRNA | gene=Tb927.10.6160 | organism=Trypanosoma_brucei_brucei_TREU927 | gene_product=Sec34-like family, putative | transcript_product=Sec34-like family, putative | location=Tb927_10_v5.1:1559732-1561927(-) | protein_length=731 | sequence_SO=chromosome | SO=protein_coding_gene | is_pseudo=false	5787.83	4286.72	7858.34	13666.3	14907.3	11426.2	5977.63	13333.2	2.23052	0.00715898
Q64726	>sp|Q64726|ZA2G_MOUSE Zinc-alpha-2-glycoprotein OS=Mus musculus OX=10090 GN=Azgp1 PE=1 SV=2	7303.78	14933.5	67433.7	22233.1	146656	30538.3	29890.3	66475.7	2.22399	0.456114
P03977	>sp|P03977|KV3A4_MOUSE Ig kappa chain V-III region 50S10.1 OS=Mus musculus OX=10090 PE=1 SV=1	5835.13	NaN	17482.5	18986.8	36455.5	22317.2	11658.8	25919.8	2.2232	0.178955
P08226	>sp|P08226|APOE_MOUSE Apolipoprotein E OS=Mus musculus OX=10090 GN=Apoe PE=1 SV=2	302969	412430	1442550	921950	2.97479e+06	891808	719316	1.59618e+06	2.21903	0.323338
Q02105	>sp|Q02105|C1QC_MOUSE Complement C1q subcomponent subunit C OS=Mus musculus OX=10090 GN=C1qc PE=1 SV=2	6620.33	3801.7	17656.7	NaN	72579	39461.6	9359.58	56020.3	5.98535	0.0407104
P53657	>sp|P53657|KPYR_MOUSE Pyruvate kinase PKLR OS=Mus musculus OX=10090 GN=Pklr PE=1 SV=1	5271.13	22458.8	4858.82	35889.4	6629.31	29728.8	10862.9	24082.5	2.21695	0.281456
Q03311	>sp|Q03311|CHLE_MOUSE Cholinesterase OS=Mus musculus OX=10090 GN=Bche PE=1 SV=2	NaN	NaN	1616.78	NaN	7641.36	NaN	1616.78	7641.36	4.72629	#DIV/0!
Q03347	>sp|Q03347|RUNX1_MOUSE Runt-related transcription factor 1 OS=Mus musculus OX=10090 GN=Runx1 PE=1 SV=1	6345.42	NaN	5013.61	7794.77	NaN	NaN	5679.51	7794.77	1.37244	#DIV/0!
Tb927.10.3900:mRNA-p1	>Tb927.10.3900:mRNA-p1 | transcript=Tb927.10.3900:mRNA | gene=Tb927.10.3900 | organism=Trypanosoma_brucei_brucei_TREU927 | gene_product=CAMK/CAMKL family protein kinase, putative | transcript_product=CAMK/CAMKL family protein kinase, putative | location=Tb927_10_v5.1:1032902-1035124(-) | protein_length=740 | sequence_SO=chromosome | SO=protein_coding_gene | is_pseudo=false	9883.08	5900.06	11561	18298.6	21411.6	20705.7	9114.71	20138.7	2.20947	0.00460389
Tb927.11.1970:mRNA-p1	>Tb927.11.1970:mRNA-p1 | transcript=Tb927.11.1970:mRNA | gene=Tb927.11.1970 | organism=Trypanosoma_brucei_brucei_TREU927 | gene_product=hypothetical protein, conserved | transcript_product=hypothetical protein, conserved | location=Tb927_11_v5.1:573210-574034(+) | protein_length=274 | sequence_SO=chromosome | SO=protein_coding_gene | is_pseudo=false	2237.06	906.774	1445.3	3016.88	2558.31	4561.03	1529.71	3378.74	2.20874	0.0617506
Q05816	>sp|Q05816|FABP5_MOUSE Fatty acid-binding protein 5 OS=Mus musculus OX=10090 GN=Fabp5 PE=1 SV=3	NaN	173290	NaN	NaN	NaN	149601	173290	149601	0.863298	#DIV/0!
Q06890	>sp|Q06890|CLUS_MOUSE Clusterin OS=Mus musculus OX=10090 GN=Clu PE=1 SV=1	NaN	NaN	2700.26	NaN	12492.3	2399.04	2700.26	7445.65	2.75738	#DIV/0!
A0A140T8P3	>tr|A0A140T8P3|A0A140T8P3_MOUSE Immunoglobulin kappa chain variable 15-103 (Fragment) OS=Mus musculus OX=10090 GN=Igkv15-103 PE=4 SV=2	2986.28	1870.4	14774.7	7767.02	8978.75	26461.9	6543.78	14402.6	2.20096	0.343203
Q08189	>sp|Q08189|TGM3_MOUSE Protein-glutamine gamma-glutamyltransferase E OS=Mus musculus OX=10090 GN=Tgm3 PE=1 SV=2	NaN	1925.47	NaN	NaN	4737.82	5967.26	1925.47	5352.54	2.77986	#DIV/0!
Tb927.10.5870:mRNA-p1	>Tb927.10.5870:mRNA-p1 | transcript=Tb927.10.5870:mRNA | gene=Tb927.10.5870 | organism=Trypanosoma_brucei_brucei_TREU927 | gene_product=Flagellum attachment zone protein 25 | transcript_product=Flagellum attachment zone protein 25 | location=Tb927_10_v5.1:1468544-1469914(-) | protein_length=456 | sequence_SO=chromosome | SO=protein_coding_gene | is_pseudo=false	8321.63	6755.62	2278.06	13803.3	12879.1	11468.9	5785.11	12717.1	2.19824	0.023075
Tb927.10.11930:mRNA-p1	>Tb927.10.11930:mRNA-p1 | transcript=Tb927.10.11930:mRNA | gene=Tb927.10.11930 | organism=Trypanosoma_brucei_brucei_TREU927 | gene_product=beta-D-hydroxybutyrate dehydrogenase | transcript_product=beta-D-hydroxybutyrate dehydrogenase | location=Tb927_10_v5.1:2907661-2908443(+) | protein_length=260 | sequence_SO=chromosome | SO=protein_coding_gene | is_pseudo=false	885.503	2910.57	2146.49	3330.23	6204.76	3513.57	1980.85	4349.52	2.19578	0.0977987
Q19LI2	>sp|Q19LI2|A1BG_MOUSE Alpha-1B-glycoprotein OS=Mus musculus OX=10090 GN=A1bg PE=1 SV=1	NaN	NaN	NaN	NaN	3832.08	NaN	#DIV/0!	3832.08	#DIV/0!	#DIV/0!
Q2MV57	>sp|Q2MV57|TECT2_MOUSE Tectonic-2 OS=Mus musculus OX=10090 GN=Tctn2 PE=1 SV=2	7827.72	NaN	NaN	6299.79	NaN	4544.97	7827.72	5422.38	0.692715	#DIV/0!
P06909	>sp|P06909|CFAH_MOUSE Complement factor H OS=Mus musculus OX=10090 GN=Cfh PE=1 SV=2	32308	45330.8	246470	94322	534402	82654.4	108036	237126	2.19488	0.475327
Tb927.1.1700:mRNA-p1	>Tb927.1.1700:mRNA-p1 | transcript=Tb927.1.1700:mRNA | gene=Tb927.1.1700 | organism=Trypanosoma_brucei_brucei_TREU927 | gene_product=AATF protein, putative | transcript_product=AATF protein, putative | location=Tb927_01_v5.1:428876-430357(+) | protein_length=493 | sequence_SO=chromosome | SO=protein_coding_gene | is_pseudo=false	5878.47	3754.58	4151.01	9405.39	10871.3	9949.9	4594.69	10075.5	2.19286	0.0021593
Q32M21;Q9EST1	>sp|Q32M21|GSDA2_MOUSE Gasdermin-A2 OS=Mus musculus OX=10090 GN=Gsdma2 PE=1 SV=1;>sp|Q9EST1|GSDMA_MOUSE Gasdermin-A OS=Mus musculus OX=10090 GN=Gsdma PE=1 SV=1	NaN	NaN	NaN	NaN	2201.81	6842.89	#DIV/0!	4522.35	#DIV/0!	#DIV/0!
A0A075B5R4	>tr|A0A075B5R4|A0A075B5R4_MOUSE Immunoglobulin heavy variable 14-1 (Fragment) OS=Mus musculus OX=10090 GN=Ighv14-1 PE=4 SV=1	47931.4	17100.5	172358	110346	346484	62040	79129.9	172957	2.18573	0.400681
Q3U3R4	>sp|Q3U3R4|LMF1_MOUSE Lipase maturation factor 1 OS=Mus musculus OX=10090 GN=Lmf1 PE=1 SV=1	NaN	NaN	1363.62	NaN	344.712	NaN	1363.62	344.712	0.252791	#DIV/0!
A0A075B5M7	>tr|A0A075B5M7|A0A075B5M7_MOUSE Immunoglobulin kappa variable 5-39 OS=Mus musculus OX=10090 GN=Igkv5-39 PE=1 SV=7	45639.1	59342.2	157748	87929.6	411499	74536.2	87576.3	191321	2.18463	0.420496
Q3UTB7	>sp|Q3UTB7|FOXR1_MOUSE Forkhead box protein R1 OS=Mus musculus OX=10090 GN=Foxr1 PE=1 SV=2	715.354	NaN	574.327	NaN	NaN	765.057	644.841	765.057	1.18643	#DIV/0!
Tb11.v5.0237.1-p1;Tb927.10.5200:mRNA-p1	>Tb11.v5.0237.1-p1 | transcript=Tb11.v5.0237.1 | gene=Tb11.v5.0237 | organism=Trypanosoma_brucei_brucei_TREU927 | gene_product=hypothetical protein, conserved | transcript_product=hypothetical protein, conserved | location=Tb927_11_bin_v5.1:467101-468396(-) | protein_length=431 | sequence_SO=contig | SO=protein_coding_gene | is_pseudo=false;>Tb927.10.5200:mRNA-p1 | transcript=Tb927.10.5200:mRNA |…	5158.08	2099.9	3233.18	7519.17	10375.4	5022.84	3497.05	7639.12	2.18444	0.0811451
Tb927.11.4940:mRNA-p1	>Tb927.11.4940:mRNA-p1 | transcript=Tb927.11.4940:mRNA | gene=Tb927.11.4940 | organism=Trypanosoma_brucei_brucei_TREU927 | gene_product=AAA ATPase, putative | transcript_product=AAA ATPase, putative | location=Tb927_11_v5.1:1407956-1409527(+) | protein_length=523 | sequence_SO=chromosome | SO=protein_coding_gene | is_pseudo=false	NaN	1262.27	1971.3	3917.59	3359.87	3292.44	1616.78	3523.3	2.1792	0.0139332
A0A0B4J1J4	>tr|A0A0B4J1J4|A0A0B4J1J4_MOUSE Immunoglobulin heavy variable V9-2 (Fragment) OS=Mus musculus OX=10090 GN=Ighv9-2 PE=4 SV=1	7684.58	2568.69	32714.2	16096.5	67134.9	10273.7	14322.5	31168.4	2.17618	0.453726
Q505G8	>sp|Q505G8|ZN827_MOUSE Zinc finger protein 827 OS=Mus musculus OX=10090 GN=Znf827 PE=1 SV=2	1323.94	1963.03	NaN	2105.7	2066.18	NaN	1643.48	2085.94	1.26922	0.301085
Q5DU57	>sp|Q5DU57|SPT13_MOUSE Spermatogenesis-associated protein 13 OS=Mus musculus OX=10090 GN=Spata13 PE=1 SV=2	NaN	839.229	5593.87	3488.3	NaN	NaN	3216.55	3488.3	1.08449	#DIV/0!
Q5U5V2	>sp|Q5U5V2|HYKK_MOUSE Hydroxylysine kinase OS=Mus musculus OX=10090 GN=Hykk PE=1 SV=2	NaN	NaN	NaN	NaN	NaN	1344.03	#DIV/0!	1344.03	#DIV/0!	#DIV/0!
P04186	>sp|P04186|CFAB_MOUSE Complement factor B OS=Mus musculus OX=10090 GN=Cfb PE=1 SV=2	35354.6	41728.7	208255	125620	435787	58104.4	95112.8	206504	2.17115	0.437645
Tb927.11.11820:mRNA-p1;Tb927.11.11830:mRNA-p1	>Tb927.11.11820:mRNA-p1 | transcript=Tb927.11.11820:mRNA | gene=Tb927.11.11820 | organism=Trypanosoma_brucei_brucei_TREU927 | gene_product=40S ribosomal protein S17, putative | transcript_product=40S ribosomal protein S17, putative | location=Tb927_11_v5.1:3172418-3172846(+) | protein_length=142 | sequence_SO=chromosome | SO=protein_coding_gene | is_pseudo=false;>Tb927.11.11830:mRNA-p1 | transcri…	146188	147047	194355	353259	279471	420139	162530	350956	2.15933	0.0124594
Q60692	>sp|Q60692|PSB6_MOUSE Proteasome subunit beta type-6 OS=Mus musculus OX=10090 GN=Psmb6 PE=1 SV=3	NaN	NaN	NaN	NaN	1932.62	1571.39	#DIV/0!	1752	#DIV/0!	#DIV/0!
Tb927.5.3620:mRNA-p1	>Tb927.5.3620:mRNA-p1 | transcript=Tb927.5.3620:mRNA | gene=Tb927.5.3620 | organism=Trypanosoma_brucei_brucei_TREU927 | gene_product=kinetoplastid-specific dual specificity phosphatase, putative | transcript_product=kinetoplastid-specific dual specificity phosphatase, putative | location=Tb927_05_v5.1:1190493-1191830(+) | protein_length=445 | sequence_SO=chromosome | SO=protein_coding_gene | is_p…	1921.98	849.319	1806.66	3689.98	2857.89	3336.78	1525.98	3294.88	2.15919	0.0132202
Q60969	>sp|Q60969|STYX_MOUSE Serine/threonine/tyrosine-interacting protein OS=Mus musculus OX=10090 GN=Styx PE=1 SV=2	NaN	NaN	1635.05	NaN	NaN	NaN	1635.05	#DIV/0!	#DIV/0!	#DIV/0!
Q60994	>sp|Q60994|ADIPO_MOUSE Adiponectin OS=Mus musculus OX=10090 GN=Adipoq PE=1 SV=2	NaN	NaN	4084.62	NaN	21316.4	NaN	4084.62	21316.4	5.21869	#DIV/0!
Tb927.11.5650:mRNA-p1	>Tb927.11.5650:mRNA-p1 | transcript=Tb927.11.5650:mRNA | gene=Tb927.11.5650 | organism=Trypanosoma_brucei_brucei_TREU927 | gene_product=replication factor C, subunit 1, putative | transcript_product=replication factor C, subunit 1, putative | location=Tb927_11_v5.1:1597004-1598767(+) | protein_length=587 | sequence_SO=chromosome | SO=protein_coding_gene | is_pseudo=false	19010.1	7576.98	14410.9	25958.1	38491.6	23803.9	13666	29417.9	2.15263	0.04959
Q61508	>sp|Q61508|ECM1_MOUSE Extracellular matrix protein 1 OS=Mus musculus OX=10090 GN=Ecm1 PE=1 SV=2	1444.37	1327.06	1992.62	2884.86	4568.26	2778.12	1588.02	3410.41	2.14759	0.0414128
Tb927.9.7230:mRNA-p1	>Tb927.9.7230:mRNA-p1 | transcript=Tb927.9.7230:mRNA | gene=Tb927.9.7230 | organism=Trypanosoma_brucei_brucei_TREU927 | gene_product=ADP-ribosylation factor-like protein, putative | transcript_product=ADP-ribosylation factor-like protein, putative | location=Tb927_09_v5.1:1174742-1175323(+) | protein_length=193 | sequence_SO=chromosome | SO=protein_coding_gene | is_pseudo=false	15303	6936.06	9983.48	17869	31297.8	19731.9	10740.8	22966.2	2.13822	0.0656728
Tb927.9.7820:mRNA-p1	>Tb927.9.7820:mRNA-p1 | transcript=Tb927.9.7820:mRNA | gene=Tb927.9.7820 | organism=Trypanosoma_brucei_brucei_TREU927 | gene_product=KKT-interacting protein 11 | transcript_product=KKT-interacting protein 11 | location=Tb927_09_v5.1:1279297-1281612(-) | protein_length=771 | sequence_SO=chromosome | SO=protein_coding_gene | is_pseudo=false	2739.76	1946.78	2250.79	6547.73	3366.98	4838.42	2312.44	4917.71	2.12663	0.051416
Q61187	>sp|Q61187|TS101_MOUSE Tumor susceptibility gene 101 protein OS=Mus musculus OX=10090 GN=Tsg101 PE=1 SV=2	4414.51	5919.77	484.214	NaN	1193.43	1964.97	3606.16	1579.2	0.437916	0.407891
Q61247	>sp|Q61247|A2AP_MOUSE Alpha-2-antiplasmin OS=Mus musculus OX=10090 GN=Serpinf2 PE=1 SV=1	892.959	1383.17	7471.64	NaN	14460.3	2857.81	3249.26	8659.06	2.66493	0.367816
Tb927.10.2630:mRNA-p1	>Tb927.10.2630:mRNA-p1 | transcript=Tb927.10.2630:mRNA | gene=Tb927.10.2630 | organism=Trypanosoma_brucei_brucei_TREU927 | gene_product=Regulator of Vps4 activity in the MVB pathway, putative | transcript_product=Regulator of Vps4 activity in the MVB pathway, putative | location=Tb927_10_v5.1:679858-680691(+) | protein_length=277 | sequence_SO=chromosome | SO=protein_coding_gene | is_pseudo=false	1875.6	878.172	1581.8	3048	2732.84	3419.54	1445.19	3066.79	2.12207	0.0104086
P10126	>sp|P10126|EF1A1_MOUSE Elongation factor 1-alpha 1 OS=Mus musculus OX=10090 GN=Eef1a1 PE=1 SV=3	4121.72	4330.03	8731.69	9323.73	15295.3	11764.4	5727.82	12127.8	2.11735	0.04934
P39039	>sp|P39039|MBL1_MOUSE Mannose-binding protein A OS=Mus musculus OX=10090 GN=Mbl1 PE=1 SV=1	1497.89	4121.63	15227.1	6767.58	32324.8	5021.41	6948.88	14704.6	2.11611	0.471999
A0A075B5Y4	>tr|A0A075B5Y4|A0A075B5Y4_MOUSE Immunoglobulin heavy variable 1-81 (Fragment) OS=Mus musculus OX=10090 GN=Ighv1-81 PE=4 SV=1	5108.17	10614.9	16654.6	10651.6	47800.1	9987.6	10792.6	22813.1	2.11378	0.405243
Q61554	>sp|Q61554|FBN1_MOUSE Fibrillin-1 OS=Mus musculus OX=10090 GN=Fbn1 PE=1 SV=2	18911.5	31565	6809.28	NaN	1835.42	16156.4	19095.3	8995.92	0.471108	0.413292
Tb927.11.13270:mRNA-p1	>Tb927.11.13270:mRNA-p1 | transcript=Tb927.11.13270:mRNA | gene=Tb927.11.13270 | organism=Trypanosoma_brucei_brucei_TREU927 | gene_product=hypothetical protein, conserved | transcript_product=hypothetical protein, conserved | location=Tb927_11_v5.1:3559914-3560726(-) | protein_length=270 | sequence_SO=chromosome | SO=protein_coding_gene | is_pseudo=false	29787.8	11290.9	12341.9	35219	53605.5	24007.8	17806.9	37610.7	2.11215	0.132557
Q61625	>sp|Q61625|GRID2_MOUSE Glutamate receptor ionotropic, delta-2 OS=Mus musculus OX=10090 GN=Grid2 PE=1 SV=1	NaN	NaN	1245.71	NaN	NaN	NaN	1245.71	#DIV/0!	#DIV/0!	#DIV/0!
Tb927.10.4110:mRNA-p1;Tb927.10.4120.1:mRNA-p1;Tb927.10.4120.2:mRNA-p1	>Tb927.10.4110:mRNA-p1 | transcript=Tb927.10.4110:mRNA | gene=Tb927.10.4110 | organism=Trypanosoma_brucei_brucei_TREU927 | gene_product=60S ribosomal protein L30 | transcript_product=60S ribosomal protein L30 | location=Tb927_10_v5.1:1082179-1082496(-) | protein_length=105 | sequence_SO=chromosome | SO=protein_coding_gene | is_pseudo=false;>Tb927.10.4120.1:mRNA-p1 | transcript=Tb927.10.4120.1:mRN…	186984	222281	278971	412808	692960	345410	229412	483726	2.10855	0.0813511
Q61704	>sp|Q61704|ITIH3_MOUSE Inter-alpha-trypsin inhibitor heavy chain H3 OS=Mus musculus OX=10090 GN=Itih3 PE=1 SV=3	NaN	NaN	NaN	NaN	3974.34	NaN	#DIV/0!	3974.34	#DIV/0!	#DIV/0!
Q61730	>sp|Q61730|IL1AP_MOUSE Interleukin-1 receptor accessory protein OS=Mus musculus OX=10090 GN=Il1rap PE=1 SV=1	NaN	NaN	8418.22	NaN	6829.41	NaN	8418.22	6829.41	0.811265	#DIV/0!
Q61765	>sp|Q61765|K1H1_MOUSE Keratin, type I cuticular Ha1 OS=Mus musculus OX=10090 GN=Krt31 PE=1 SV=2	NaN	NaN	NaN	NaN	3388.45	4276.55	#DIV/0!	3832.5	#DIV/0!	#DIV/0!
A0A075B5T4	>tr|A0A075B5T4|A0A075B5T4_MOUSE Immunoglobulin heavy variable 1-4 (Fragment) OS=Mus musculus OX=10090 GN=Ighv1-4 PE=4 SV=1	1617.64	2651.73	19981.6	5397.3	38318.4	7111.74	8083.66	16942.5	2.09589	0.509461
Tb11.v5.0356.1-p1;Tb927.1.1240:mRNA-p1	>Tb11.v5.0356.1-p1 | transcript=Tb11.v5.0356.1 | gene=Tb11.v5.0356 | organism=Trypanosoma_brucei_brucei_TREU927 | gene_product=cytidine triphosphate synthase, putative | transcript_product=cytidine triphosphate synthase, putative | location=Tb927_11_bin_v5.1:1122661-1124430(+) | protein_length=589 | sequence_SO=contig | SO=protein_coding_gene | is_pseudo=false;>Tb927.1.1240:mRNA-p1 | transcript=T…	31192.5	27721.8	50007.2	71307.4	83946.7	72539.5	36307.2	75931.2	2.09136	0.00776923
E9Q8B5	>tr|E9Q8B5|E9Q8B5_MOUSE Complement factor H-related 4 OS=Mus musculus OX=10090 GN=Cfhr4 PE=1 SV=1	1235.92	1955.96	8412.95	2521.28	17662.7	3979.07	3868.28	8054.34	2.08215	0.476539
Q62009	>sp|Q62009|POSTN_MOUSE Periostin OS=Mus musculus OX=10090 GN=Postn PE=1 SV=2	NaN	NaN	1933.64	NaN	3003.28	NaN	1933.64	3003.28	1.55317	#DIV/0!
Tb927.6.2040:mRNA-p1	>Tb927.6.2040:mRNA-p1 | transcript=Tb927.6.2040:mRNA | gene=Tb927.6.2040 | organism=Trypanosoma_brucei_brucei_TREU927 | gene_product=nitrate reductase, putative | transcript_product=nitrate reductase, putative | location=Tb927_06_v5.1:667561-668745(-) | protein_length=394 | sequence_SO=chromosome | SO=protein_coding_gene | is_pseudo=false	NaN	NaN	2252.31	4282.87	2605.11	7090.63	2252.31	4659.53	2.06878	#DIV/0!
Q63880;Q8VCU1	>sp|Q63880|EST3A_MOUSE Carboxylesterase 3A OS=Mus musculus OX=10090 GN=Ces3a PE=1 SV=2;>sp|Q8VCU1|EST3B_MOUSE Carboxylesterase 3B OS=Mus musculus OX=10090 GN=Ces3b PE=1 SV=2	NaN	NaN	NaN	NaN	419.562	NaN	#DIV/0!	419.562	#DIV/0!	#DIV/0!
Q640L5	>sp|Q640L5|CCD18_MOUSE Coiled-coil domain-containing protein 18 OS=Mus musculus OX=10090 GN=Ccdc18 PE=1 SV=1	NaN	NaN	NaN	NaN	2201.17	NaN	#DIV/0!	2201.17	#DIV/0!	#DIV/0!
Q64291	>sp|Q64291|K1C12_MOUSE Keratin, type I cytoskeletal 12 OS=Mus musculus OX=10090 GN=Krt12 PE=1 SV=2	NaN	NaN	NaN	10220.3	NaN	NaN	#DIV/0!	10220.3	#DIV/0!	#DIV/0!
Tb927.3.3180:mRNA-p1	>Tb927.3.3180:mRNA-p1 | transcript=Tb927.3.3180:mRNA | gene=Tb927.3.3180 | organism=Trypanosoma_brucei_brucei_TREU927 | gene_product=Nucleoporin NUP98 | transcript_product=Nucleoporin NUP98 | location=Tb927_03_v5.1:818610-821588(-) | protein_length=992 | sequence_SO=chromosome | SO=protein_coding_gene | is_pseudo=false	6733.52	3095.94	7244.58	13793.8	12709.8	8619.19	5691.35	11707.6	2.05709	0.0424002
Q64462	>sp|Q64462|CP4B1_MOUSE Cytochrome P450 4B1 OS=Mus musculus OX=10090 GN=Cyp4b1 PE=1 SV=1	984.336	NaN	2307.47	NaN	2723.49	2939.28	1645.9	2831.39	1.72026	0.218994
Tb927.3.3300:mRNA-p1	>Tb927.3.3300:mRNA-p1 | transcript=Tb927.3.3300:mRNA | gene=Tb927.3.3300 | organism=Trypanosoma_brucei_brucei_TREU927 | gene_product=Flagellum attachment zone protein 19 | transcript_product=Flagellum attachment zone protein 19 | location=Tb927_03_v5.1:848039-850483(-) | protein_length=814 | sequence_SO=chromosome | SO=protein_coding_gene | is_pseudo=false	26201.4	9015.11	6889.63	34943.3	30905.3	20317.8	14035.4	28722.1	2.04641	0.122157
Q9WVJ3	>sp|Q9WVJ3|CBPQ_MOUSE Carboxypeptidase Q OS=Mus musculus OX=10090 GN=Cpq PE=1 SV=1	911.223	1590.77	5841.17	1284.36	13847.1	1931.52	2781.05	5687.67	2.04515	0.541971
Q64727	>sp|Q64727|VINC_MOUSE Vinculin OS=Mus musculus OX=10090 GN=Vcl PE=1 SV=4	NaN	NaN	2530.03	NaN	5523.91	2543.7	2530.03	4033.81	1.59437	#DIV/0!
Q69ZM6	>sp|Q69ZM6|STK36_MOUSE Serine/threonine-protein kinase 36 OS=Mus musculus OX=10090 GN=Stk36 PE=1 SV=3	NaN	NaN	131302	378923	NaN	459352	131302	419138	3.19217	#DIV/0!
Q6B966	>sp|Q6B966|NAL14_MOUSE NACHT, LRR and PYD domains-containing protein 14 OS=Mus musculus OX=10090 GN=Nlrp14 PE=1 SV=2	NaN	NaN	NaN	1228.85	NaN	NaN	#DIV/0!	1228.85	#DIV/0!	#DIV/0!
Q6GQT1	>sp|Q6GQT1|A2MG_MOUSE Alpha-2-macroglobulin-P OS=Mus musculus OX=10090 GN=A2m PE=2 SV=2	NaN	NaN	NaN	NaN	1088.98	NaN	#DIV/0!	1088.98	#DIV/0!	#DIV/0!
Tb927.7.1320:mRNA-p1;Tb927.7.1340:mRNA-p1	>Tb927.7.1320:mRNA-p1 | transcript=Tb927.7.1320:mRNA | gene=Tb927.7.1320 | organism=Trypanosoma_brucei_brucei_TREU927 | gene_product=10 kDa heat shock protein, putative | transcript_product=10 kDa heat shock protein, putative | location=Tb927_07_v5.1:341451-341753(+) | protein_length=100 | sequence_SO=chromosome | SO=protein_coding_gene | is_pseudo=false;>Tb927.7.1340:mRNA-p1 | transcript=Tb927.7…	811159	1.24688e+06	892590	2.02233e+06	2.27961e+06	1.72891e+06	983543	2.01028e+06	2.04392	0.0078167
Tb11.v5.1046.1-p1;Tb927.10.2090:mRNA-p1;Tb927.10.2100:mRNA-p1;Tb927.10.2110:mRNA-p1	>Tb11.v5.1046.1-p1 | transcript=Tb11.v5.1046.1 | gene=Tb11.v5.1046 | organism=Trypanosoma_brucei_brucei_TREU927 | gene_product=elongation factor 1-alpha, putative | transcript_product=elongation factor 1-alpha, putative | location=Tb927_11_bin_v5.1:5550906-5552255(-) | protein_length=449 | sequence_SO=contig | SO=protein_coding_gene | is_pseudo=false;>Tb927.10.2090:mRNA-p1 | transcript=Tb927.10.2…	2052092	1.64208e+06	1737399	3126507	3.73671e+06	4227217	1.81052e+06	3.69681e+06	2.04185	0.00525354
Q6KCD5	>sp|Q6KCD5|NIPBL_MOUSE Nipped-B-like protein OS=Mus musculus OX=10090 GN=Nipbl PE=1 SV=1	NaN	NaN	1553.81	NaN	NaN	NaN	1553.81	#DIV/0!	#DIV/0!	#DIV/0!
Tb927.7.230:mRNA-p1;Tb927.7.240:mRNA-p1	>Tb927.7.230:mRNA-p1 | transcript=Tb927.7.230:mRNA | gene=Tb927.7.230 | organism=Trypanosoma_brucei_brucei_TREU927 | gene_product=40S ribosomal protein S33, putative | transcript_product=40S ribosomal protein S33, putative | location=Tb927_07_v5.1:43393-43704(+) | protein_length=103 | sequence_SO=chromosome | SO=protein_coding_gene | is_pseudo=false;>Tb927.7.240:mRNA-p1 | transcript=Tb927.7.240:m…	6626.81	7607.96	1539.89	7380.05	16808.9	7957.15	5258.22	10715.4	2.03783	0.202542
Q6NZK8	>sp|Q6NZK8|PTPC1_MOUSE Protein tyrosine phosphatase domain-containing protein 1 OS=Mus musculus OX=10090 GN=Ptpdc1 PE=1 SV=1	1216.75	1148.68	922.404	NaN	980.531	4171.88	1095.94	2576.21	2.35067	0.303499
Tb927.1.5200:mRNA-p1	>Tb927.1.5200:mRNA-p1 | transcript=Tb927.1.5200:mRNA | gene=Tb927.1.5200 | organism=Trypanosoma_brucei_brucei_TREU927 | gene_product=expression site-associated gene 1 (ESAG1) protein, putative | transcript_product=expression site-associated gene 1 (ESAG1) protein, putative | location=Tb927_01_v5.1:1032145-1033116(+) | protein_length=323 | sequence_SO=chromosome | SO=protein_coding_gene | is_pseud…	11307.6	7689.94	8930.94	11811	19813.7	25106.1	9309.5	18910.3	2.03129	0.0747061
A0A075B5Q2	>tr|A0A075B5Q2|A0A075B5Q2_MOUSE Immunoglobulin heavy variable 5-9 (Fragment) OS=Mus musculus OX=10090 GN=Ighv5-9 PE=4 SV=1	14801.7	1768.93	16527.6	11566.9	42966.8	12575.5	11032.8	22369.8	2.02758	0.372762
P35700	>sp|P35700|PRDX1_MOUSE Peroxiredoxin-1 OS=Mus musculus OX=10090 GN=Prdx1 PE=1 SV=1	NaN	NaN	8187.39	16637.2	16659	16466.2	8187.39	16587.5	2.02598	#DIV/0!
Q6PR54	>sp|Q6PR54|RIF1_MOUSE Telomere-associated protein RIF1 OS=Mus musculus OX=10090 GN=Rif1 PE=1 SV=2	NaN	NaN	6172.68	NaN	6924.03	NaN	6172.68	6924.03	1.12172	#DIV/0!
Q6QI06	>sp|Q6QI06|RICTR_MOUSE Rapamycin-insensitive companion of mTOR OS=Mus musculus OX=10090 GN=Rictor PE=1 SV=2	997.317	NaN	NaN	NaN	NaN	NaN	997.317	#DIV/0!	#DIV/0!	#DIV/0!
Q6S5I3	>sp|Q6S5I3|S115A_MOUSE Protein S100-A15A OS=Mus musculus OX=10090 GN=S100a15a PE=3 SV=1	109998	NaN	90076.8	NaN	38594.2	NaN	100037	38594.2	0.385798	#DIV/0!
Tb927.11.8190:mRNA-p1	>Tb927.11.8190:mRNA-p1 | transcript=Tb927.11.8190:mRNA | gene=Tb927.11.8190 | organism=Trypanosoma_brucei_brucei_TREU927 | gene_product=DNA repair protein RAD51 | transcript_product=DNA repair protein RAD51 | location=Tb927_11_v5.1:2303695-2304816(+) | protein_length=373 | sequence_SO=chromosome | SO=protein_coding_gene | is_pseudo=false	3631.35	NaN	NaN	3963.7	12657.2	5315.82	3631.35	7312.25	2.01365	#DIV/0!
Tb11.v5.0775.1-p1;Tb927.10.7560:mRNA-p1	>Tb11.v5.0775.1-p1 | transcript=Tb11.v5.0775.1 | gene=Tb11.v5.0775 | organism=Trypanosoma_brucei_brucei_TREU927 | gene_product=methyltransferase domain containing protein, putative | transcript_product=methyltransferase domain containing protein, putative | location=Tb927_11_bin_v5.1:4027498-4028322(+) | protein_length=274 | sequence_SO=contig | SO=protein_coding_gene | is_pseudo=false;>Tb927.10.…	8059.89	9915.07	6935.76	15507.9	16116.4	18534.9	8303.57	16719.7	2.01356	0.00267786
Q7TN89	>sp|Q7TN89|RASE_MOUSE GTPase ERas OS=Mus musculus OX=10090 GN=Eras PE=1 SV=1	14792.6	19359.7	20120.2	NaN	18090.8	14224.9	18090.8	16157.9	0.893153	0.509076
Tb927.5.1160:mRNA-p1	>Tb927.5.1160:mRNA-p1 | transcript=Tb927.5.1160:mRNA | gene=Tb927.5.1160 | organism=Trypanosoma_brucei_brucei_TREU927 | gene_product=Degradation arginine-rich protein for mis-folding, putative | transcript_product=Degradation arginine-rich protein for mis-folding, putative | location=Tb927_05_v5.1:452897-453583(+) | protein_length=228 | sequence_SO=chromosome | SO=protein_coding_gene | is_pseudo=…	168795	63908.1	143327	258642	220072	273727	125343	250814	2.00101	0.02391
Q80TJ1	>sp|Q80TJ1|CAPS1_MOUSE Calcium-dependent secretion activator 1 OS=Mus musculus OX=10090 GN=Cadps PE=1 SV=3	NaN	NaN	NaN	1323.84	NaN	NaN	#DIV/0!	1323.84	#DIV/0!	#DIV/0!
Q80WJ6	>sp|Q80WJ6|MRP9_MOUSE ATP-binding cassette sub-family C member 12 OS=Mus musculus OX=10090 GN=Abcc12 PE=1 SV=1	4549.51	NaN	5864.3	NaN	NaN	NaN	5206.91	#DIV/0!	#DIV/0!	#DIV/0!
P01029	>sp|P01029|CO4B_MOUSE Complement C4-B OS=Mus musculus OX=10090 GN=C4b PE=1 SV=3	5630.01	6037.62	22036.9	9601.88	48749.7	8966.38	11234.8	22439.3	1.9973	0.474872
Q8BGZ7	>sp|Q8BGZ7|K2C75_MOUSE Keratin, type II cytoskeletal 75 OS=Mus musculus OX=10090 GN=Krt75 PE=1 SV=1	NaN	NaN	3413.61	NaN	14456.8	15802	3413.61	15129.4	4.43209	#DIV/0!
P20918	>sp|P20918|PLMN_MOUSE Plasminogen OS=Mus musculus OX=10090 GN=Plg PE=1 SV=3	66281.3	95442.4	533976	189200	1.07911e+06	120555	231900	462955	1.99636	0.538349
A0A075B5K9	>tr|A0A075B5K9|A0A075B5K9_MOUSE Immunoglobulin kappa variable 12-98 OS=Mus musculus OX=10090 GN=Igkv12-98 PE=4 SV=7	1469.78	NaN	9197.56	7112.92	18214.7	6464.29	5333.67	10597.3	1.98687	0.424135
Q8BH61	>sp|Q8BH61|F13A_MOUSE Coagulation factor XIII A chain OS=Mus musculus OX=10090 GN=F13a1 PE=1 SV=3	NaN	2137.18	10277.2	NaN	21043.2	NaN	6207.17	21043.2	3.39014	#DIV/0!
Tb927.11.10770:mRNA-p1	>Tb927.11.10770:mRNA-p1 | transcript=Tb927.11.10770:mRNA | gene=Tb927.11.10770 | organism=Trypanosoma_brucei_brucei_TREU927 | gene_product=VHS domain containing protein, putative | transcript_product=VHS domain containing protein, putative | location=Tb927_11_v5.1:2883543-2884919(+) | protein_length=458 | sequence_SO=chromosome | SO=protein_coding_gene | is_pseudo=false	5461.96	7041.01	4307.14	9391.44	11175.5	12688.7	5603.37	11085.2	1.97831	0.0114812
Q8BKZ9	>sp|Q8BKZ9|ODPX_MOUSE Pyruvate dehydrogenase protein X component, mitochondrial OS=Mus musculus OX=10090 GN=Pdhx PE=1 SV=1	1662.77	NaN	1182.32	NaN	NaN	NaN	1422.55	#DIV/0!	#DIV/0!	#DIV/0!
Q6P068;Q80ZU0;Q9D4P0	>sp|Q6P068|ARL5C_MOUSE ADP-ribosylation factor-like protein 5C OS=Mus musculus OX=10090 GN=Arl5c PE=2 SV=1;>sp|Q80ZU0|ARL5A_MOUSE ADP-ribosylation factor-like protein 5A OS=Mus musculus OX=10090 GN=Arl5a PE=1 SV=1;>sp|Q9D4P0|ARL5B_MOUSE ADP-ribosylation factor-like protein 5B OS=Mus musculus OX=10090 GN=Arl5b PE=2 SV=3	25961.3	22512.9	11501.7	49680.3	48145.9	20320.3	19991.9	39382.2	1.9699	0.138247
Q8BNX1	>sp|Q8BNX1|CLC4G_MOUSE C-type lectin domain family 4 member G OS=Mus musculus OX=10090 GN=Clec4g PE=1 SV=1	NaN	NaN	NaN	NaN	NaN	3219.17	#DIV/0!	3219.17	#DIV/0!	#DIV/0!
Q8BPB5	>sp|Q8BPB5|FBLN3_MOUSE EGF-containing fibulin-like extracellular matrix protein 1 OS=Mus musculus OX=10090 GN=Efemp1 PE=1 SV=1	NaN	NaN	2787.07	NaN	9894.86	1026.87	2787.07	5460.86	1.95936	#DIV/0!
Q8BS45	>sp|Q8BS45|IFT56_MOUSE Intraflagellar transport protein 56 OS=Mus musculus OX=10090 GN=Ttc26 PE=1 SV=1	NaN	NaN	NaN	NaN	NaN	7742.01	#DIV/0!	7742.01	#DIV/0!	#DIV/0!
Q8BWG6	>tr|Q8BWG6|Q8BWG6_MOUSE Solute carrier family 22. member 29 OS=Mus musculus OX=10090 GN=Slc22a29 PE=2 SV=1	7688.9	8844.49	NaN	NaN	NaN	NaN	8266.7	#DIV/0!	#DIV/0!	#DIV/0!
Q8BZR0	>sp|Q8BZR0|GPR82_MOUSE Probable G-protein coupled receptor 82 OS=Mus musculus OX=10090 GN=Gpr82 PE=2 SV=1	629.457	449.171	411.66	NaN	NaN	486.675	496.763	486.675	0.979692	#DIV/0!
Q8C165	>sp|Q8C165|P20D1_MOUSE N-fatty-acyl-amino acid synthase/hydrolase PM20D1 OS=Mus musculus OX=10090 GN=Pm20d1 PE=1 SV=1	NaN	NaN	NaN	NaN	1311.85	NaN	#DIV/0!	1311.85	#DIV/0!	#DIV/0!
Q8C1B1	>sp|Q8C1B1|CAMP2_MOUSE Calmodulin-regulated spectrin-associated protein 2 OS=Mus musculus OX=10090 GN=Camsap2 PE=1 SV=3	NaN	NaN	NaN	8840.59	NaN	NaN	#DIV/0!	8840.59	#DIV/0!	#DIV/0!
A0A075B5M3	>tr|A0A075B5M3|A0A075B5M3_MOUSE Immunoglobulin kappa variable 4-58 OS=Mus musculus OX=10090 GN=Igkv4-58 PE=1 SV=1	11610.2	17496.8	137208	70426	197072	58612	55438.4	108703	1.96079	0.427083
Q8CDA1	>sp|Q8CDA1|SAC2_MOUSE Phosphatidylinositide phosphatase SAC2 OS=Mus musculus OX=10090 GN=Inpp5f PE=1 SV=1	817.834	NaN	NaN	NaN	NaN	NaN	817.834	#DIV/0!	#DIV/0!	#DIV/0!
Q8CDL9	>sp|Q8CDL9|CCD87_MOUSE Coiled-coil domain-containing protein 87 OS=Mus musculus OX=10090 GN=Ccdc87 PE=1 SV=2	NaN	NaN	NaN	1385.78	NaN	NaN	#DIV/0!	1385.78	#DIV/0!	#DIV/0!
Q8CFQ3	>sp|Q8CFQ3|AQR_MOUSE RNA helicase aquarius OS=Mus musculus OX=10090 GN=Aqr PE=1 SV=2	2677.65	4097.77	3553.35	1933.89	4203.85	NaN	3442.92	3068.87	0.891355	0.733341
Q8CFX1	>sp|Q8CFX1|G6PE_MOUSE GDH/6PGL endoplasmic bifunctional protein OS=Mus musculus OX=10090 GN=H6pd PE=1 SV=2	NaN	NaN	NaN	NaN	657.89	NaN	#DIV/0!	657.89	#DIV/0!	#DIV/0!
Tb11.v5.0831.1-p1	>Tb11.v5.0831.1-p1 | transcript=Tb11.v5.0831.1 | gene=Tb11.v5.0831 | organism=Trypanosoma_brucei_brucei_TREU927 | gene_product=kinesin motor domain containing protein, putative | transcript_product=kinesin motor domain containing protein, putative | location=Tb927_11_bin_v5.1:4343148-4344884(-) | protein_length=578 | sequence_SO=contig | SO=protein_coding_gene | is_pseudo=false	10224.8	10861.1	8282.64	16856.5	19009.3	21453.4	9789.54	19106.4	1.95172	0.00374637
Tb927.9.9170:mRNA-p1	>Tb927.9.9170:mRNA-p1 | transcript=Tb927.9.9170:mRNA | gene=Tb927.9.9170 | organism=Trypanosoma_brucei_brucei_TREU927 | gene_product=hypothetical protein, conserved | transcript_product=hypothetical protein, conserved | location=Tb927_09_v5.1:1461397-1462536(-) | protein_length=379 | sequence_SO=chromosome | SO=protein_coding_gene | is_pseudo=false	2369.28	NaN	2254.67	6039.99	3838.5	3618.39	2311.97	4498.96	1.94594	0.116349
Q8CIE2	>sp|Q8CIE2|ZMIZ2_MOUSE Zinc finger MIZ domain-containing protein 2 OS=Mus musculus OX=10090 GN=Zmiz2 PE=1 SV=2	663.842	NaN	NaN	NaN	635.581	NaN	663.842	635.581	0.957428	#DIV/0!
A0A075B5S1	>tr|A0A075B5S1|A0A075B5S1_MOUSE Immunoglobulin heavy variable 9-1 OS=Mus musculus OX=10090 GN=Ighv9-1 PE=4 SV=1	5616.92	4003.51	57569.1	18594.9	92247.4	19881	22396.5	43574.4	1.94559	0.51959
Q8CJH3	>sp|Q8CJH3|PLXB1_MOUSE Plexin-B1 OS=Mus musculus OX=10090 GN=Plxnb1 PE=1 SV=2	1093.98	NaN	1318.29	NaN	1266.19	424.308	1206.14	845.248	0.70079	0.494547
Tb927.5.960:mRNA-p1	>Tb927.5.960:mRNA-p1 | transcript=Tb927.5.960:mRNA | gene=Tb927.5.960 | organism=Trypanosoma_brucei_brucei_TREU927 | gene_product=atpase family aaa domain-containing protein 1 | transcript_product=atpase family aaa domain-containing protein 1 | location=Tb927_05_v5.1:380194-381201(+) | protein_length=335 | sequence_SO=chromosome | SO=protein_coding_gene | is_pseudo=false	31312.3	17306.6	28952.6	49127	70232.3	31492.6	25857.2	50283.9	1.94468	0.11163
Q8CHG5	>sp|Q8CHG5|AREL1_MOUSE Apoptosis-resistant E3 ubiquitin protein ligase 1 OS=Mus musculus OX=10090 GN=Arel1 PE=1 SV=2	286.771	NaN	NaN	NaN	231.439	NaN	286.771	231.439	0.807051	#DIV/0!
A0A075B5T5	>tr|A0A075B5T5|A0A075B5T5_MOUSE Immunoglobulin heavy variable V1-5 OS=Mus musculus OX=10090 GN=Ighv1-5 PE=4 SV=1	2650.46	9399.68	47599.3	10993.5	86198.5	18627.3	19883.1	38606.5	1.94167	0.536063
Q8JZR4	>sp|Q8JZR4|EAA5_MOUSE Excitatory amino acid transporter 5 OS=Mus musculus OX=10090 GN=Slc1a7 PE=2 SV=1	NaN	1990.63	3299.62	NaN	2113.79	NaN	2645.13	2113.79	0.799126	#DIV/0!
Q00724	>sp|Q00724|RET4_MOUSE Retinol-binding protein 4 OS=Mus musculus OX=10090 GN=Rbp4 PE=1 SV=2	6416.53	7895.07	60216.8	10656.3	113937	20055.3	24842.8	48216.3	1.94086	0.566069
Q8K0Y2	>sp|Q8K0Y2|KT33A_MOUSE Keratin, type I cuticular Ha3-I OS=Mus musculus OX=10090 GN=Krt33a PE=1 SV=1	NaN	NaN	4892.12	6546.56	NaN	5627.9	4892.12	6087.23	1.24429	#DIV/0!
Tb927.8.5520:mRNA-p1	>Tb927.8.5520:mRNA-p1 | transcript=Tb927.8.5520:mRNA | gene=Tb927.8.5520 | organism=Trypanosoma_brucei_brucei_TREU927 | gene_product=hypothetical protein, conserved | transcript_product=hypothetical protein, conserved | location=Tb927_08_v5.1:1633126-1633680(+) | protein_length=184 | sequence_SO=chromosome | SO=protein_coding_gene | is_pseudo=false	1454.31	6088.87	7489.85	7866.92	10566.9	10680	5011.01	9704.61	1.93666	0.0831151
Tb927.9.5020:mRNA-p1	>Tb927.9.5020:mRNA-p1 | transcript=Tb927.9.5020:mRNA | gene=Tb927.9.5020 | organism=Trypanosoma_brucei_brucei_TREU927 | gene_product=HMG-box domain containing protein mtHMG44 | transcript_product=HMG-box domain containing protein mtHMG44 | location=Tb927_09_v5.1:901820-902977(+) | protein_length=385 | sequence_SO=chromosome | SO=protein_coding_gene | is_pseudo=false	8916.12	7916.11	8840.17	16473.9	21647.4	11479.7	8557.47	16533.7	1.93208	0.0540277
Q8K285	>sp|Q8K285|FCHO1_MOUSE F-BAR domain only protein 1 OS=Mus musculus OX=10090 GN=Fcho1 PE=1 SV=2	15649.4	NaN	NaN	NaN	NaN	NaN	15649.4	#DIV/0!	#DIV/0!	#DIV/0!
Q8K354	>sp|Q8K354|CBR3_MOUSE Carbonyl reductase [NADPH] 3 OS=Mus musculus OX=10090 GN=Cbr3 PE=1 SV=1	2681.65	NaN	NaN	NaN	NaN	NaN	2681.65	#DIV/0!	#DIV/0!	#DIV/0!
Q9CQF9	>sp|Q9CQF9|PCYOX_MOUSE Prenylcysteine oxidase 1 OS=Mus musculus OX=10090 GN=Pcyox1 PE=1 SV=1	NaN	566.679	4233.64	2755.14	8358.28	2773.13	2400.16	4628.85	1.92856	0.479655
Tb927.4.3450:mRNA-p1	>Tb927.4.3450:mRNA-p1 | transcript=Tb927.4.3450:mRNA | gene=Tb927.4.3450 | organism=Trypanosoma_brucei_brucei_TREU927 | gene_product=mitochondrial ATP synthase subunit 8 | transcript_product=mitochondrial ATP synthase subunit 8 | location=Tb927_04_v5.1:897938-898282(-) | protein_length=114 | sequence_SO=chromosome | SO=protein_coding_gene | is_pseudo=false	959.724	825.773	1377.3	3344.45	884.514	1851.26	1054.26	2026.74	1.92242	0.25612
Tb927.10.6400:mRNA-p1;Tb927.10.6510:mRNA-p1	>Tb927.10.6400:mRNA-p1 | transcript=Tb927.10.6400:mRNA | gene=Tb927.10.6400 | organism=Trypanosoma_brucei_brucei_TREU927 | gene_product=chaperonin HSP60, mitochondrial precursor | transcript_product=chaperonin HSP60, mitochondrial precursor | location=Tb927_10_v5.1:1617512-1619200(-) | protein_length=562 | sequence_SO=chromosome | SO=protein_coding_gene | is_pseudo=false;>Tb927.10.6510:mRNA-p1 | …	1.90243e+06	3.69478e+06	2.96392e+06	6.40693e+06	3805774	6142950	2.85371e+06	5.45188e+06	1.91045	0.0563837
Q8R1S0	>sp|Q8R1S0|COQ6_MOUSE Ubiquinone biosynthesis monooxygenase COQ6, mitochondrial OS=Mus musculus OX=10090 GN=Coq6 PE=1 SV=3	NaN	NaN	NaN	NaN	137772	NaN	#DIV/0!	137772	#DIV/0!	#DIV/0!
Q8R242	>sp|Q8R242|DIAC_MOUSE Di-N-acetylchitobiase OS=Mus musculus OX=10090 GN=Ctbs PE=1 SV=2	NaN	NaN	595.951	NaN	3249.88	NaN	595.951	3249.88	5.45326	#DIV/0!
Q8VC16	>sp|Q8VC16|LRC14_MOUSE Leucine-rich repeat-containing protein 14 OS=Mus musculus OX=10090 GN=Lrrc14 PE=1 SV=1	1369.43	NaN	2333.27	NaN	2979.82	NaN	1851.35	2979.82	1.60954	#DIV/0!
Q8VCA8	>sp|Q8VCA8|SCRN2_MOUSE Secernin-2 OS=Mus musculus OX=10090 GN=Scrn2 PE=1 SV=1	NaN	NaN	648.352	NaN	NaN	NaN	648.352	#DIV/0!	#DIV/0!	#DIV/0!
Tb927.11.5530:mRNA-p1	>Tb927.11.5530:mRNA-p1 | transcript=Tb927.11.5530:mRNA | gene=Tb927.11.5530 | organism=Trypanosoma_brucei_brucei_TREU927 | gene_product=LSU ribosomal protein, mitochondrial, putative | transcript_product=LSU ribosomal protein, mitochondrial, putative | location=Tb927_11_v5.1:1569061-1569849(+) | protein_length=262 | sequence_SO=chromosome | SO=protein_coding_gene | is_pseudo=false	NaN	NaN	1436.11	2522.86	2850.57	2845.52	1436.11	2739.65	1.90769	#DIV/0!
Tb927.5.1520:mRNA-p1	>Tb927.5.1520:mRNA-p1 | transcript=Tb927.5.1520:mRNA | gene=Tb927.5.1520 | organism=Trypanosoma_brucei_brucei_TREU927 | gene_product=ATP-dependent protease ATPase subunit HslU1 | transcript_product=ATP-dependent protease ATPase subunit HslU1 | location=Tb927_05_v5.1:537354-538781(-) | protein_length=475 | sequence_SO=chromosome | SO=protein_coding_gene | is_pseudo=false	45423.4	51221.4	39593.4	65548.2	106488	86818.6	45412.7	86284.8	1.90002	0.0292134
Tb05.5K5.80:mRNA-p1;Tb927.5.4430:mRNA-p1	>Tb05.5K5.80:mRNA-p1 | transcript=Tb05.5K5.80:mRNA | gene=Tb05.5K5.80 | organism=Trypanosoma_brucei_brucei_TREU927 | gene_product=calcium/calmodulin-dependent protein kinase, putative | transcript_product=calcium/calmodulin-dependent protein kinase, putative | location=5K5_v5.1:15063-16118(-) | protein_length=351 | sequence_SO=contig | SO=protein_coding_gene | is_pseudo=false;>Tb927.5.4430:mRNA-p…	1063.46	375.375	1278.3	1233.3	2019.62	1896.52	905.711	1716.48	1.89517	0.0909562
Q8VEB4	>sp|Q8VEB4|PAG15_MOUSE Phospholipase A2 group XV OS=Mus musculus OX=10090 GN=Pla2g15 PE=1 SV=1	255.618	461.743	2037.67	NaN	NaN	1406.31	918.343	1406.31	1.53136	#DIV/0!
Tb927.3.2060:mRNA-p1	>Tb927.3.2060:mRNA-p1 | transcript=Tb927.3.2060:mRNA | gene=Tb927.3.2060 | organism=Trypanosoma_brucei_brucei_TREU927 | gene_product=STE20-like serine/threonine-protein kinase, putative | transcript_product=STE20-like serine/threonine-protein kinase, putative | location=Tb927_03_v5.1:541020-542327(-) | protein_length=435 | sequence_SO=chromosome | SO=protein_coding_gene | is_pseudo=false	666.251	NaN	NaN	186.919	944.584	2652.42	666.251	1261.31	1.89314	#DIV/0!
Q8VED9	>sp|Q8VED9|LEGL_MOUSE Galectin-related protein OS=Mus musculus OX=10090 GN=Lgalsl PE=1 SV=1	NaN	NaN	NaN	NaN	429.674	160.126	#DIV/0!	294.9	#DIV/0!	#DIV/0!
Q91UZ5	>sp|Q91UZ5|IMPA2_MOUSE Inositol monophosphatase 2 OS=Mus musculus OX=10090 GN=Impa2 PE=1 SV=1	NaN	NaN	NaN	1679.71	2186.3	NaN	#DIV/0!	1933	#DIV/0!	#DIV/0!
Q91VW5	>sp|Q91VW5|GOGA4_MOUSE Golgin subfamily A member 4 OS=Mus musculus OX=10090 GN=Golga4 PE=1 SV=2	NaN	NaN	NaN	12939.9	4722.67	NaN	#DIV/0!	8831.27	#DIV/0!	#DIV/0!
Q9JHH6	>sp|Q9JHH6|CBPB2_MOUSE Carboxypeptidase B2 OS=Mus musculus OX=10090 GN=Cpb2 PE=1 SV=1	9057.11	8988.41	50984	14832	106251	9481.96	23009.8	43521.7	1.89144	0.582854
Q91WP0	>sp|Q91WP0|MASP2_MOUSE Mannan-binding lectin serine protease 2 OS=Mus musculus OX=10090 GN=Masp2 PE=1 SV=1	NaN	NaN	6074.78	NaN	23413.9	2578.09	6074.78	12996	2.13933	#DIV/0!
Q91WP6	>sp|Q91WP6|SPA3N_MOUSE Serine protease inhibitor A3N OS=Mus musculus OX=10090 GN=Serpina3n PE=1 SV=1	NaN	2277.1	11284.6	NaN	14680.1	3109.72	6780.83	8894.92	1.31177	0.800214
Tb927.10.12850:mRNA-p1	>Tb927.10.12850:mRNA-p1 | transcript=Tb927.10.12850:mRNA | gene=Tb927.10.12850 | organism=Trypanosoma_brucei_brucei_TREU927 | gene_product=ttaggg binding factor | transcript_product=ttaggg binding factor | location=Tb927_10_v5.1:3121782-3122930(-) | protein_length=382 | sequence_SO=chromosome | SO=protein_coding_gene | is_pseudo=false	6131.63	3497	4537.67	7632.69	9928.95	9175.19	4722.1	8912.28	1.88735	0.0148329
Q91X79	>sp|Q91X79|CELA1_MOUSE Chymotrypsin-like elastase family member 1 OS=Mus musculus OX=10090 GN=Cela1 PE=1 SV=1	NaN	657.74	3951.03	NaN	1301.53	NaN	2304.39	1301.53	0.564805	#DIV/0!
P01648	>sp|P01648|KV5AF_MOUSE Ig kappa chain V-V region HP 91A3 OS=Mus musculus OX=10090 PE=1 SV=1	NaN	NaN	5772.42	4453.45	21638.5	6555.61	5772.42	10882.5	1.88526	#DIV/0!
Q91Y18	>tr|Q91Y18|Q91Y18_MOUSE Protocadherin alpha 12 OS=Mus musculus OX=10090 GN=Pcdha12 PE=1 SV=1	NaN	NaN	7446.56	NaN	NaN	NaN	7446.56	#DIV/0!	#DIV/0!	#DIV/0!
Q91Y97	>sp|Q91Y97|ALDOB_MOUSE Fructose-bisphosphate aldolase B OS=Mus musculus OX=10090 GN=Aldob PE=1 SV=3	NaN	NaN	NaN	2247.68	5137.42	NaN	#DIV/0!	3692.55	#DIV/0!	#DIV/0!
Tb927.3.4670:mRNA-p1	>Tb927.3.4670:mRNA-p1 | transcript=Tb927.3.4670:mRNA | gene=Tb927.3.4670 | organism=Trypanosoma_brucei_brucei_TREU927 | gene_product=cdc2-related kinase 10, putative | transcript_product=cdc2-related kinase 10, putative | location=Tb927_03_v5.1:1321695-1322981(-) | protein_length=428 | sequence_SO=chromosome | SO=protein_coding_gene | is_pseudo=false	4431.55	6142.8	6736.08	10376.3	12699.5	9545.36	5770.14	10873.7	1.88448	0.0120323
Q91ZU6	>sp|Q91ZU6|DYST_MOUSE Dystonin OS=Mus musculus OX=10090 GN=Dst PE=1 SV=2	NaN	NaN	2953.21	1087.46	NaN	NaN	2953.21	1087.46	0.368229	#DIV/0!
Q91ZX7	>sp|Q91ZX7|LRP1_MOUSE Prolow-density lipoprotein receptor-related protein 1 OS=Mus musculus OX=10090 GN=Lrp1 PE=1 SV=1	NaN	NaN	NaN	NaN	197.449	NaN	#DIV/0!	197.449	#DIV/0!	#DIV/0!
Tb927.9.10350:mRNA-p1	>Tb927.9.10350:mRNA-p1 | transcript=Tb927.9.10350:mRNA | gene=Tb927.9.10350 | organism=Trypanosoma_brucei_brucei_TREU927 | gene_product=Snf7, putative | transcript_product=Snf7, putative | location=Tb927_09_v5.1:1624766-1625389(-) | protein_length=207 | sequence_SO=chromosome | SO=protein_coding_gene | is_pseudo=false	7584.98	3279.94	3424.23	8561.06	11634.6	6704.05	4763.05	8966.58	1.88253	0.105271
Q922R8	>sp|Q922R8|PDIA6_MOUSE Protein disulfide-isomerase A6 OS=Mus musculus OX=10090 GN=Pdia6 PE=1 SV=3	NaN	NaN	NaN	2246.95	NaN	NaN	#DIV/0!	2246.95	#DIV/0!	#DIV/0!
Tb927.5.2960:mRNA-p1	>Tb927.5.2960:mRNA-p1 | transcript=Tb927.5.2960:mRNA | gene=Tb927.5.2960 | organism=Trypanosoma_brucei_brucei_TREU927 | gene_product=phosphoribosylpyrophosphate synthetase, putative | transcript_product=phosphoribosylpyrophosphate synthetase, putative | location=Tb927_05_v5.1:989472-990632(+) | protein_length=386 | sequence_SO=chromosome | SO=protein_coding_gene | is_pseudo=false	31991.9	28677.2	31590.9	59861.3	56775.7	55730.8	30753.3	57455.9	1.86828	7.95623e-05
Q923D2	>sp|Q923D2|BLVRB_MOUSE Flavin reductase (NADPH) OS=Mus musculus OX=10090 GN=Blvrb PE=1 SV=3	NaN	NaN	40307	NaN	21741.4	8396.52	40307	15069	0.373855	#DIV/0!
Q923P0	>sp|Q923P0|COKA1_MOUSE Collagen alpha-1(XX) chain OS=Mus musculus OX=10090 GN=Col20a1 PE=2 SV=3	NaN	NaN	NaN	5463.92	NaN	NaN	#DIV/0!	5463.92	#DIV/0!	#DIV/0!
Tb927.11.12440:mRNA-p1	>Tb927.11.12440:mRNA-p1 | transcript=Tb927.11.12440:mRNA | gene=Tb927.11.12440 | organism=Trypanosoma_brucei_brucei_TREU927 | gene_product=Plus-3 domain/Zinc finger, C3HC4 type (RING finger), putative | transcript_product=Plus-3 domain/Zinc finger, C3HC4 type (RING finger), putative | location=Tb927_11_v5.1:3330769-3331953(+) | protein_length=394 | sequence_SO=chromosome | SO=protein_coding_gene …	1638.26	1247.37	1321.33	1528.73	3302.78	2999.58	1402.32	2610.37	1.86146	0.0975341
Q924K8	>sp|Q924K8|MTA3_MOUSE Metastasis-associated protein MTA3 OS=Mus musculus OX=10090 GN=Mta3 PE=1 SV=1	NaN	NaN	NaN	10750.7	NaN	NaN	#DIV/0!	10750.7	#DIV/0!	#DIV/0!
Q93092	>sp|Q93092|TALDO_MOUSE Transaldolase OS=Mus musculus OX=10090 GN=Taldo1 PE=1 SV=2	NaN	NaN	2299.03	NaN	4034.84	NaN	2299.03	4034.84	1.75502	#DIV/0!
Q99JY9	>sp|Q99JY9|ARP3_MOUSE Actin-related protein 3 OS=Mus musculus OX=10090 GN=Actr3 PE=1 SV=3	NaN	NaN	428.922	NaN	873.656	NaN	428.922	873.656	2.03686	#DIV/0!
P11438	>sp|P11438|LAMP1_MOUSE Lysosome-associated membrane glycoprotein 1 OS=Mus musculus OX=10090 GN=Lamp1 PE=1 SV=2	NaN	NaN	702.92	552.888	2422.14	947.573	702.92	1307.53	1.86014	#DIV/0!
Q99LE6	>sp|Q99LE6|ABCF2_MOUSE ATP-binding cassette sub-family F member 2 OS=Mus musculus OX=10090 GN=Abcf2 PE=1 SV=1	282548	258219	192833	309127	339702	NaN	244533	324415	1.32667	0.115833
Q99M73	>sp|Q99M73|KRT84_MOUSE Keratin, type II cuticular Hb4 OS=Mus musculus OX=10090 GN=Krt84 PE=2 SV=2	NaN	NaN	NaN	5204.88	NaN	NaN	#DIV/0!	5204.88	#DIV/0!	#DIV/0!
Q99ME9	>sp|Q99ME9|GTPB4_MOUSE GTP-binding protein 4 OS=Mus musculus OX=10090 GN=Gtpbp4 PE=1 SV=3	15115.7	NaN	29412.8	39501.5	NaN	16039.6	22264.2	27770.6	1.24732	0.727313
Tb927.10.14300:mRNA-p1	>Tb927.10.14300:mRNA-p1 | transcript=Tb927.10.14300:mRNA | gene=Tb927.10.14300 | organism=Trypanosoma_brucei_brucei_TREU927 | gene_product=MEKK-related kinase 1, putative | transcript_product=MEKK-related kinase 1, putative | location=Tb927_10_v5.1:3473435-3476686(-) | protein_length=1083 | sequence_SO=chromosome | SO=protein_coding_gene | is_pseudo=false	8175.07	5352.94	6510.33	10944.9	13778.8	12530.2	6679.45	12418	1.85913	0.0077541
Q8R016	>sp|Q8R016|BLMH_MOUSE Bleomycin hydrolase OS=Mus musculus OX=10090 GN=Blmh PE=1 SV=1	2491.08	NaN	4685.54	8254.87	6526.85	5162.07	3588.31	6647.93	1.85266	0.119396
Q99PF4	>sp|Q99PF4|CAD23_MOUSE Cadherin-23 OS=Mus musculus OX=10090 GN=Cdh23 PE=1 SV=2	NaN	NaN	11060.8	NaN	18324.9	12324.6	11060.8	15324.8	1.3855	#DIV/0!
Q9CPU0	>sp|Q9CPU0|LGUL_MOUSE Lactoylglutathione lyase OS=Mus musculus OX=10090 GN=Glo1 PE=1 SV=3	NaN	NaN	NaN	NaN	961.208	NaN	#DIV/0!	961.208	#DIV/0!	#DIV/0!
Tb927.1.2340:mRNA-p1;Tb927.1.2360:mRNA-p1;Tb927.1.2380:mRNA-p1;Tb927.1.2400:mRNA-p1	>Tb927.1.2340:mRNA-p1 | transcript=Tb927.1.2340:mRNA | gene=Tb927.1.2340 | organism=Trypanosoma_brucei_brucei_TREU927 | gene_product=alpha tubulin | transcript_product=alpha tubulin | location=Tb927_01_v5.1:572442-573797(+) | protein_length=451 | sequence_SO=chromosome | SO=protein_coding_gene | is_pseudo=false;>Tb927.1.2360:mRNA-p1 | transcript=Tb927.1.2360:mRNA | gene=Tb927.1.2360 | organism=Tr…	12418183	10956446	10132197	21847366	17089992	23052784	11168942	2.06634e+07	1.85008	0.00806542
Tb927.4.4590:mRNA-p1	>Tb927.4.4590:mRNA-p1 | transcript=Tb927.4.4590:mRNA | gene=Tb927.4.4590 | organism=Trypanosoma_brucei_brucei_TREU927 | gene_product=AGC family serine/threonine kinase, putative | transcript_product=AGC family serine/threonine kinase, putative | location=Tb927_04_v5.1:1272178-1273860(-) | protein_length=560 | sequence_SO=chromosome | SO=protein_coding_gene | is_pseudo=false	1835.08	1020.31	NaN	2641.02	2257.52	3000.51	1427.69	2633.02	1.84425	0.0608601
Tb927.10.560:mRNA-p1	>Tb927.10.560:mRNA-p1 | transcript=Tb927.10.560:mRNA | gene=Tb927.10.560 | organism=Trypanosoma_brucei_brucei_TREU927 | gene_product=40S ribosomal proteins S11, putative | transcript_product=40S ribosomal proteins S11, putative | location=Tb927_10_v5.1:147113-147637(+) | protein_length=174 | sequence_SO=chromosome | SO=protein_coding_gene | is_pseudo=false	33462.8	NaN	53978.6	80929.7	90068.4	70472.4	43720.7	80490.2	1.84101	0.0401604
Q9CXB8	>sp|Q9CXB8|ALPK1_MOUSE Alpha-protein kinase 1 OS=Mus musculus OX=10090 GN=Alpk1 PE=2 SV=2	NaN	NaN	321.263	NaN	NaN	NaN	321.263	#DIV/0!	#DIV/0!	#DIV/0!
Q9CZN8	>sp|Q9CZN8|GATA_MOUSE Glutamyl-tRNA(Gln) amidotransferase subunit A, mitochondrial OS=Mus musculus OX=10090 GN=Qrsl1 PE=1 SV=1	NaN	NaN	1521.94	NaN	5965.48	NaN	1521.94	5965.48	3.91965	#DIV/0!
Q9D0R4	>sp|Q9D0R4|DDX56_MOUSE Probable ATP-dependent RNA helicase DDX56 OS=Mus musculus OX=10090 GN=Ddx56 PE=1 SV=1	NaN	NaN	NaN	13558.1	NaN	NaN	#DIV/0!	13558.1	#DIV/0!	#DIV/0!
Tb927.11.5620:mRNA-p1	>Tb927.11.5620:mRNA-p1 | transcript=Tb927.11.5620:mRNA | gene=Tb927.11.5620 | organism=Trypanosoma_brucei_brucei_TREU927 | gene_product=SUMO-interacting motif-containing protein | transcript_product=SUMO-interacting motif-containing protein | location=Tb927_11_v5.1:1588995-1590341(+) | protein_length=448 | sequence_SO=chromosome | SO=protein_coding_gene | is_pseudo=false	2674.75	1782.22	1726.42	3902.2	4280.49	3168.03	2061.13	3783.57	1.83568	0.0184354
Q9D2F7	>sp|Q9D2F7|P210L_MOUSE Nuclear pore membrane glycoprotein 210-like OS=Mus musculus OX=10090 GN=Nup210l PE=1 SV=2	NaN	NaN	7169.85	NaN	10262	7441.01	7169.85	8851.5	1.23454	#DIV/0!
Tb927.6.3650:mRNA-p1	>Tb927.6.3650:mRNA-p1 | transcript=Tb927.6.3650:mRNA | gene=Tb927.6.3650 | organism=Trypanosoma_brucei_brucei_TREU927 | gene_product=ADP-ribosylation factor-like protein 3C, putative | transcript_product=ADP-ribosylation factor-like protein 3C, putative | location=Tb927_06_v5.1:1087819-1088370(-) | protein_length=183 | sequence_SO=chromosome | SO=protein_coding_gene | is_pseudo=false	34988.6	25738	31042.8	49398	61674.5	57166.6	30589.8	56079.7	1.83328	0.00469842
Tb927.11.4030:mRNA-p1	>Tb927.11.4030:mRNA-p1 | transcript=Tb927.11.4030:mRNA | gene=Tb927.11.4030 | organism=Trypanosoma_brucei_brucei_TREU927 | gene_product=hypothetical protein, conserved | transcript_product=hypothetical protein, conserved | location=Tb927_11_v5.1:1178385-1183406(+) | protein_length=1673 | sequence_SO=chromosome | SO=protein_coding_gene | is_pseudo=false	7940.19	6011.18	4387.98	9667.74	16868.8	7064.05	6113.12	11200.2	1.83216	0.176891
Q9D4R2	>sp|Q9D4R2|MGT4D_MOUSE Alpha-1,3-mannosyl-glycoprotein 4-beta-N-acetylglucosaminyltransferase-like protein MGAT4D OS=Mus musculus OX=10090 GN=Mgat4d PE=1 SV=2	NaN	NaN	49460.4	NaN	NaN	NaN	49460.4	#DIV/0!	#DIV/0!	#DIV/0!
Q9D6F9	>sp|Q9D6F9|TBB4A_MOUSE Tubulin beta-4A chain OS=Mus musculus OX=10090 GN=Tubb4a PE=1 SV=3	NaN	NaN	NaN	3274.56	NaN	NaN	#DIV/0!	3274.56	#DIV/0!	#DIV/0!
Q9D733	>sp|Q9D733|GP2_MOUSE Pancreatic secretory granule membrane major glycoprotein GP2 OS=Mus musculus OX=10090 GN=Gp2 PE=1 SV=3	NaN	14457	NaN	NaN	NaN	2605.44	14457	2605.44	0.18022	#DIV/0!
Q9D819	>sp|Q9D819|IPYR_MOUSE Inorganic pyrophosphatase OS=Mus musculus OX=10090 GN=Ppa1 PE=1 SV=1	NaN	NaN	NaN	NaN	1003.16	NaN	#DIV/0!	1003.16	#DIV/0!	#DIV/0!
A0A075B5W5	>tr|A0A075B5W5|A0A075B5W5_MOUSE Immunoglobulin heavy variable V1-54 (Fragment) OS=Mus musculus OX=10090 GN=Ighv1-54 PE=4 SV=1	1943.03	NaN	14007	5806.65	32294.3	5601.59	7975	14567.5	1.82665	0.629017
Tb927.9.9860:mRNA-p1	>Tb927.9.9860:mRNA-p1 | transcript=Tb927.9.9860:mRNA | gene=Tb927.9.9860 | organism=Trypanosoma_brucei_brucei_TREU927 | gene_product=170 kDa glucose-regulated protein, putative | transcript_product=170 kDa glucose-regulated protein, putative | location=Tb927_09_v5.1:1562466-1564628(-) | protein_length=720 | sequence_SO=chromosome | SO=protein_coding_gene | is_pseudo=false	147075	103773	130296	220159	250901	224989	127048	232017	1.82621	0.00267168
Q9DBG7	>sp|Q9DBG7|SRPRA_MOUSE Signal recognition particle receptor subunit alpha OS=Mus musculus OX=10090 GN=Srpra PE=1 SV=1	NaN	NaN	NaN	1015.83	NaN	NaN	#DIV/0!	1015.83	#DIV/0!	#DIV/0!
P60710;P63260	>sp|P60710|ACTB_MOUSE Actin, cytoplasmic 1 OS=Mus musculus OX=10090 GN=Actb PE=1 SV=1;>sp|P63260|ACTG_MOUSE Actin, cytoplasmic 2 OS=Mus musculus OX=10090 GN=Actg1 PE=1 SV=1	21976.4	19533	30582.3	42215.7	56939.8	32463.8	24030.6	43873.1	1.82572	0.065128
Q9DCD0	>sp|Q9DCD0|6PGD_MOUSE 6-phosphogluconate dehydrogenase, decarboxylating OS=Mus musculus OX=10090 GN=Pgd PE=1 SV=3	NaN	NaN	1024.17	NaN	2224.92	NaN	1024.17	2224.92	2.17241	#DIV/0!
Q9EPM5	>sp|Q9EPM5|SYNCI_MOUSE Syncoilin OS=Mus musculus OX=10090 GN=Sync PE=1 SV=1	163241	NaN	NaN	NaN	NaN	117556	163241	117556	0.720142	#DIV/0!
Q9EQH2	>sp|Q9EQH2|ERAP1_MOUSE Endoplasmic reticulum aminopeptidase 1 OS=Mus musculus OX=10090 GN=Erap1 PE=1 SV=2	NaN	NaN	8200.94	NaN	16619.7	NaN	8200.94	16619.7	2.02656	#DIV/0!
Tb927.2.5210:mRNA-p1	>Tb927.2.5210:mRNA-p1 | transcript=Tb927.2.5210:mRNA | gene=Tb927.2.5210 | organism=Trypanosoma_brucei_brucei_TREU927 | gene_product=beta-ketoacyl-ACP reductase | transcript_product=beta-ketoacyl-ACP reductase | location=Tb927_02_v5.1:917459-918184(+) | protein_length=241 | sequence_SO=chromosome | SO=protein_coding_gene | is_pseudo=false	4000.62	3537.89	3224.37	6763.01	7473.49	5399.4	3587.63	6545.3	1.82441	0.0103588
Tb927.8.2350:mRNA-p1	>Tb927.8.2350:mRNA-p1 | transcript=Tb927.8.2350:mRNA | gene=Tb927.8.2350 | organism=Trypanosoma_brucei_brucei_TREU927 | gene_product=hypothetical protein, conserved | transcript_product=hypothetical protein, conserved | location=Tb927_08_v5.1:704489-705568(+) | protein_length=359 | sequence_SO=chromosome | SO=protein_coding_gene | is_pseudo=false	NaN	NaN	2766.15	4896.66	3784.99	6444.09	2766.15	5041.91	1.82272	#DIV/0!
Q9ERK4	>sp|Q9ERK4|XPO2_MOUSE Exportin-2 OS=Mus musculus OX=10090 GN=Cse1l PE=1 SV=1	2237.08	1349.5	NaN	1287.1	NaN	399.362	1793.29	843.231	0.470215	0.269306
Tb927.9.4200:mRNA-p1	>Tb927.9.4200:mRNA-p1 | transcript=Tb927.9.4200:mRNA | gene=Tb927.9.4200 | organism=Trypanosoma_brucei_brucei_TREU927 | gene_product=fatty acyl CoA synthetase 2 | transcript_product=fatty acyl CoA synthetase 2 | location=Tb927_09_v5.1:794396-796522(+) | protein_length=708 | sequence_SO=chromosome | SO=protein_coding_gene | is_pseudo=false	1902.46	7359.21	6176.66	8400.43	14742.6	4986.75	5146.11	9376.59	1.82207	0.269608
Tb927.5.1920:mRNA-p1	>Tb927.5.1920:mRNA-p1 | transcript=Tb927.5.1920:mRNA | gene=Tb927.5.1920 | organism=Trypanosoma_brucei_brucei_TREU927 | gene_product=coiled-coil domain-containing protein 13, putative | transcript_product=coiled-coil domain-containing protein 13, putative | location=Tb927_05_v5.1:653103-655001(+) | protein_length=632 | sequence_SO=chromosome | SO=protein_coding_gene | is_pseudo=false	2568.4	1413.47	807.938	3833	1839.26	3052.57	1596.6	2908.27	1.82154	0.16649
Tb927.2.5180:mRNA-p1	>Tb927.2.5180:mRNA-p1 | transcript=Tb927.2.5180:mRNA | gene=Tb927.2.5180 | organism=Trypanosoma_brucei_brucei_TREU927 | gene_product=aldo-keto reductase, putative | transcript_product=aldo-keto reductase, putative | location=Tb927_02_v5.1:912630-913649(+) | protein_length=339 | sequence_SO=chromosome | SO=protein_coding_gene | is_pseudo=false	956.38	1108.24	759.795	1325.25	2214.58	1600.01	941.471	1713.28	1.81979	0.0518564
Q9JJH1	>sp|Q9JJH1|RNAS4_MOUSE Ribonuclease 4 OS=Mus musculus OX=10090 GN=Rnase4 PE=1 SV=1	NaN	1858.24	6308.04	NaN	10866.2	1635.41	4083.14	6250.81	1.53088	0.713395
Tb927.11.3740:mRNA-p1	>Tb927.11.3740:mRNA-p1 | transcript=Tb927.11.3740:mRNA | gene=Tb927.11.3740 | organism=Trypanosoma_brucei_brucei_TREU927 | gene_product=proteasome regulatory ATPase subunit 2 | transcript_product=proteasome regulatory ATPase subunit 2 | location=Tb927_11_v5.1:1103069-1104382(+) | protein_length=437 | sequence_SO=chromosome | SO=protein_coding_gene | is_pseudo=false	78486.2	35769.5	56634.7	95672	127602	87709.5	56963.5	103661	1.81978	0.0544806
Q9JLH8	>sp|Q9JLH8|TMOD4_MOUSE Tropomodulin-4 OS=Mus musculus OX=10090 GN=Tmod4 PE=2 SV=1	NaN	NaN	NaN	NaN	NaN	12423.3	#DIV/0!	12423.3	#DIV/0!	#DIV/0!
Q9JM76	>sp|Q9JM76|ARPC3_MOUSE Actin-related protein 2/3 complex subunit 3 OS=Mus musculus OX=10090 GN=Arpc3 PE=1 SV=3	NaN	NaN	NaN	NaN	1513.38	NaN	#DIV/0!	1513.38	#DIV/0!	#DIV/0!
Tb927.2.3030:mRNA-p1	>Tb927.2.3030:mRNA-p1 | transcript=Tb927.2.3030:mRNA | gene=Tb927.2.3030 | organism=Trypanosoma_brucei_brucei_TREU927 | gene_product=ATP-dependent Clp protease subunit, heat shock protein 78 (HSP78), putative | transcript_product=ATP-dependent Clp protease subunit, heat shock protein 78 (HSP78), putative | location=Tb927_02_v5.1:575019-577457(+) | protein_length=812 | sequence_SO=chromosome | SO=…	67702.9	91328	96149.5	151644	158796	152613	85060.1	154351	1.81461	0.00157732
Q61268	>sp|Q61268|APOC4_MOUSE Apolipoprotein C-IV OS=Mus musculus OX=10090 GN=Apoc4 PE=1 SV=1	7739.99	5878.82	33827	16072.6	50255.8	19725.6	15815.3	28684.7	1.81373	0.413049
A0A075B5P9	>tr|A0A075B5P9|A0A075B5P9_MOUSE Immunoglobulin heavy variable 5-4 (Fragment) OS=Mus musculus OX=10090 GN=Ighv5-4 PE=4 SV=1	3115.99	2381.4	11698.2	3927.18	23268.4	3898.02	5731.85	10364.5	1.80824	0.550291
Q9QXS1	>sp|Q9QXS1|PLEC_MOUSE Plectin OS=Mus musculus OX=10090 GN=Plec PE=1 SV=3	NaN	NaN	1069.08	NaN	2499.98	1540.03	1069.08	2020.01	1.88949	#DIV/0!
Q9R0G6	>sp|Q9R0G6|COMP_MOUSE Cartilage oligomeric matrix protein OS=Mus musculus OX=10090 GN=Comp PE=1 SV=2	NaN	197.608	NaN	NaN	NaN	NaN	197.608	#DIV/0!	#DIV/0!	#DIV/0!
Q9R100	>sp|Q9R100|CAD17_MOUSE Cadherin-17 OS=Mus musculus OX=10090 GN=Cdh17 PE=1 SV=1	NaN	NaN	NaN	NaN	3191.99	NaN	#DIV/0!	3191.99	#DIV/0!	#DIV/0!
Q9R157	>sp|Q9R157|ADA18_MOUSE Disintegrin and metalloproteinase domain-containing protein 18 OS=Mus musculus OX=10090 GN=Adam18 PE=1 SV=2	NaN	NaN	NaN	NaN	NaN	5464.16	#DIV/0!	5464.16	#DIV/0!	#DIV/0!
Q9R1P1	>sp|Q9R1P1|PSB3_MOUSE Proteasome subunit beta type-3 OS=Mus musculus OX=10090 GN=Psmb3 PE=1 SV=1	NaN	NaN	NaN	NaN	621.974	890.225	#DIV/0!	756.099	#DIV/0!	#DIV/0!
Tb927.4.2730:mRNA-p1	>Tb927.4.2730:mRNA-p1 | transcript=Tb927.4.2730:mRNA | gene=Tb927.4.2730 | organism=Trypanosoma_brucei_brucei_TREU927 | gene_product=kinesin, putative | transcript_product=kinesin, putative | location=Tb927_04_v5.1:719312-721723(+) | protein_length=803 | sequence_SO=chromosome | SO=protein_coding_gene | is_pseudo=false	2120.26	2131.66	2482.82	3499.34	4752.34	3858	2244.91	4036.56	1.79809	0.0101761
A0A140T8M3	>tr|A0A140T8M3|A0A140T8M3_MOUSE Immunoglobulin kappa chain variable 8-30 (Fragment) OS=Mus musculus OX=10090 GN=Igkv8-30 PE=4 SV=2	55041.9	66647.1	288851	70854.3	596897	69421.8	136847	245724	1.79562	0.599801
Q9WV35	>sp|Q9WV35|ABEC2_MOUSE C->U-editing enzyme APOBEC-2 OS=Mus musculus OX=10090 GN=Apobec2 PE=1 SV=1	NaN	1226.28	898.594	NaN	NaN	NaN	1062.44	#DIV/0!	#DIV/0!	#DIV/0!
Q9WV69	>sp|Q9WV69|DEMA_MOUSE Dematin OS=Mus musculus OX=10090 GN=Dmtn PE=1 SV=1	1473.01	574.167	NaN	NaN	NaN	NaN	1023.59	#DIV/0!	#DIV/0!	#DIV/0!
Q9CPY7	>sp|Q9CPY7|AMPL_MOUSE Cytosol aminopeptidase OS=Mus musculus OX=10090 GN=Lap3 PE=1 SV=3	493.151	NaN	3542.89	1254.78	7812.1	1799.74	2018.02	3622.2	1.79493	0.623347
Q9Z0M6	>sp|Q9Z0M6|AGRE5_MOUSE Adhesion G protein-coupled receptor E5 OS=Mus musculus OX=10090 GN=Adgre5 PE=1 SV=2	NaN	NaN	NaN	NaN	516.549	NaN	#DIV/0!	516.549	#DIV/0!	#DIV/0!
Q9Z0M9	>sp|Q9Z0M9|I18BP_MOUSE Interleukin-18-binding protein OS=Mus musculus OX=10090 GN=Il18bp PE=1 SV=2	NaN	NaN	2559.17	3593.31	6172.37	NaN	2559.17	4882.84	1.90798	#DIV/0!
Q9Z121	>sp|Q9Z121|CCL8_MOUSE C-C motif chemokine 8 OS=Mus musculus OX=10090 GN=Ccl8 PE=3 SV=1	NaN	NaN	705.711	NaN	3462.66	1961.56	705.711	2712.11	3.84309	#DIV/0!
Q9Z126	>sp|Q9Z126|PLF4_MOUSE Platelet factor 4 OS=Mus musculus OX=10090 GN=Pf4 PE=1 SV=1	NaN	NaN	1576.36	6838.55	NaN	NaN	1576.36	6838.55	4.33818	#DIV/0!
Tb927.6.3610:mRNA-p1	>Tb927.6.3610:mRNA-p1 | transcript=Tb927.6.3610:mRNA | gene=Tb927.6.3610 | organism=Trypanosoma_brucei_brucei_TREU927 | gene_product=SET domain protein 17 | transcript_product=SET domain protein 17 | location=Tb927_06_v5.1:1076932-1077969(-) | protein_length=345 | sequence_SO=chromosome | SO=protein_coding_gene | is_pseudo=false	5737.24	5769.27	6487.32	7982.06	14170.5	10041.4	5997.94	10731.3	1.78917	0.0614374
Q9Z204	>sp|Q9Z204|HNRPC_MOUSE Heterogeneous nuclear ribonucleoproteins C1/C2 OS=Mus musculus OX=10090 GN=Hnrnpc PE=1 SV=1	314.808	689.332	NaN	1173.07	NaN	NaN	502.07	1173.07	2.33647	#DIV/0!
Tb927.10.720:mRNA-p1	>Tb927.10.720:mRNA-p1 | transcript=Tb927.10.720:mRNA | gene=Tb927.10.720 | organism=Trypanosoma_brucei_brucei_TREU927 | gene_product=Flagellum attachment zone protein 24 | transcript_product=Flagellum attachment zone protein 24 | location=Tb927_10_v5.1:183174-186425(+) | protein_length=1083 | sequence_SO=chromosome | SO=protein_coding_gene | is_pseudo=false	4168.41	3565.18	4755.78	6519.05	8095.07	7726.85	4163.12	7446.99	1.7888	0.00501403
Tb927.10.11180:mRNA-p1	>Tb927.10.11180:mRNA-p1 | transcript=Tb927.10.11180:mRNA | gene=Tb927.10.11180 | organism=Trypanosoma_brucei_brucei_TREU927 | gene_product=Ubiquitin-like modifier-activating enzyme ATG7, putative | transcript_product=Ubiquitin-like modifier-activating enzyme ATG7, putative | location=Tb927_10_v5.1:2737146-2739410(-) | protein_length=754 | sequence_SO=chromosome | SO=protein_coding_gene | is_pseud…	5767.57	2353.6	5198.6	6939.67	9973.85	6834.08	4439.92	7915.87	1.78288	0.0779211
Tb927.10.10880:mRNA-p1	>Tb927.10.10880:mRNA-p1 | transcript=Tb927.10.10880:mRNA | gene=Tb927.10.10880 | organism=Trypanosoma_brucei_brucei_TREU927 | gene_product=ATP-binding cassette sub-family F member 1, putative | transcript_product=ATP-binding cassette sub-family F member 1, putative | location=Tb927_10_v5.1:2652457-2654511(-) | protein_length=684 | sequence_SO=chromosome | SO=protein_coding_gene | is_pseudo=false	20553.5	10855.2	22225.8	33644.4	32630.2	29243.6	17878.2	31839.4	1.78091	0.0210634
A0A075B666	>tr|A0A075B666|A0A075B666_MOUSE Immunoglobulin kappa chain variable 13-85 (Fragment) OS=Mus musculus OX=10090 GN=Igkv13-85 PE=4 SV=5	1315.66	NaN	12424	5439.3	24567.8	6530.5	6869.85	12179.2	1.77285	0.597267
Tb927.9.5890:mRNA-p1	>Tb927.9.5890:mRNA-p1 | transcript=Tb927.9.5890:mRNA | gene=Tb927.9.5890 | organism=Trypanosoma_brucei_brucei_TREU927 | gene_product=solanesyl-diphosphate synthase, putative | transcript_product=solanesyl-diphosphate synthase, putative | location=Tb927_09_v5.1:993572-994651(+) | protein_length=359 | sequence_SO=chromosome | SO=protein_coding_gene | is_pseudo=false	14311.3	30193.4	11470.5	23403.8	50270.7	25520.8	18658.4	33065.1	1.77213	0.238501
Tb927.6.2440:mRNA-p1	>Tb927.6.2440:mRNA-p1 | transcript=Tb927.6.2440:mRNA | gene=Tb927.6.2440 | organism=Trypanosoma_brucei_brucei_TREU927 | gene_product=Mo25-like, putative | transcript_product=Mo25-like, putative | location=Tb927_06_v5.1:746541-747707(+) | protein_length=388 | sequence_SO=chromosome | SO=protein_coding_gene | is_pseudo=false	4065.42	2416.28	3619.57	7152.49	5304.97	5390.37	3367.09	5949.28	1.76689	0.0293929
Tb927.9.5710:mRNA-p1	>Tb927.9.5710:mRNA-p1 | transcript=Tb927.9.5710:mRNA | gene=Tb927.9.5710 | organism=Trypanosoma_brucei_brucei_TREU927 | gene_product=general transcription factor IIB | transcript_product=general transcription factor IIB | location=Tb927_09_v5.1:983817-984854(+) | protein_length=345 | sequence_SO=chromosome | SO=protein_coding_gene | is_pseudo=false	12217.4	11520.5	11883.3	15482.4	27666.4	19695.2	11873.8	20948	1.76423	0.064257
Tb927.11.6300:mRNA-p1	>Tb927.11.6300:mRNA-p1 | transcript=Tb927.11.6300:mRNA | gene=Tb927.11.6300 | organism=Trypanosoma_brucei_brucei_TREU927 | gene_product=40S ribosomal protein S5, putative | transcript_product=40S ribosomal protein S5, putative | location=Tb927_11_v5.1:1772327-1772899(-) | protein_length=190 | sequence_SO=chromosome | SO=protein_coding_gene | is_pseudo=false	188777	176322	239352	387790	377230	293722	201483	352914	1.75158	0.0129321
P00687	>sp|P00687|AMY1_MOUSE Alpha-amylase 1 OS=Mus musculus OX=10090 GN=Amy1 PE=1 SV=2	NaN	NaN	10841.7	2595.41	53529.1	643.478	10841.7	18922.7	1.74536	#DIV/0!
Tb11.v5.0469.1-p1;Tb927.1.2330:mRNA-p1;Tb927.1.2350:mRNA-p1;Tb927.1.2370:mRNA-p1;Tb927.1.2390:mRNA-p1	>Tb11.v5.0469.1-p1 | transcript=Tb11.v5.0469.1 | gene=Tb11.v5.0469 | organism=Trypanosoma_brucei_brucei_TREU927 | gene_product=beta tubulin, putative | transcript_product=beta tubulin, putative | location=Tb927_11_bin_v5.1:1903857-1905185(+) | protein_length=442 | sequence_SO=contig | SO=protein_coding_gene | is_pseudo=false;>Tb927.1.2330:mRNA-p1 | transcript=Tb927.1.2330:mRNA | gene=Tb927.1.2330…	15431960	12067122	12030723	25414996	19433566	24090760	1.31766e+07	22979774	1.74398	0.010108
Tb05.5K5.20:mRNA-p1;Tb927.5.4360:mRNA-p1	>Tb05.5K5.20:mRNA-p1 | transcript=Tb05.5K5.20:mRNA | gene=Tb05.5K5.20 | organism=Trypanosoma_brucei_brucei_TREU927 | gene_product=hypothetical protein, conserved | transcript_product=hypothetical protein, conserved | location=5K5_v5.1:479-1756(-) | protein_length=425 | sequence_SO=contig | SO=protein_coding_gene | is_pseudo=false;>Tb927.5.4360:mRNA-p1 | transcript=Tb927.5.4360:mRNA | gene=Tb927.5…	6965.51	4949.83	9955.64	NaN	7466.6	4778.47	7290.33	6122.54	0.839816	0.621346
Tb927.5.3920:mRNA-p1	>Tb927.5.3920:mRNA-p1 | transcript=Tb927.5.3920:mRNA | gene=Tb927.5.3920 | organism=Trypanosoma_brucei_brucei_TREU927 | gene_product=Peroxisome biogenesis factor 6 | transcript_product=Peroxisome biogenesis factor 6 | location=Tb927_05_v5.1:1273846-1276794(+) | protein_length=982 | sequence_SO=chromosome | SO=protein_coding_gene | is_pseudo=false	6629.56	3665.51	7867.02	7958.75	12954.3	10706	6054.03	10539.7	1.74093	0.0784306
Tb927.8.3810:mRNA-p1	>Tb927.8.3810:mRNA-p1 | transcript=Tb927.8.3810:mRNA | gene=Tb927.8.3810 | organism=Trypanosoma_brucei_brucei_TREU927 | gene_product=hypothetical protein, conserved | transcript_product=hypothetical protein, conserved | location=Tb927_08_v5.1:1132715-1133887(-) | protein_length=390 | sequence_SO=chromosome | SO=protein_coding_gene | is_pseudo=false	8376.12	4252.48	3802.41	6627.66	13248.5	8629.56	5477	9501.91	1.73487	0.174599
Tb05.5K5.220:mRNA-p1;Tb927.5.4580:mRNA-p1	>Tb05.5K5.220:mRNA-p1 | transcript=Tb05.5K5.220:mRNA | gene=Tb05.5K5.220 | organism=Trypanosoma_brucei_brucei_TREU927 | gene_product=hypothetical protein | transcript_product=hypothetical protein | location=5K5_v5.1:65890-68346(+) | protein_length=818 | sequence_SO=contig | SO=protein_coding_gene | is_pseudo=false;>Tb927.5.4580:mRNA-p1 | transcript=Tb927.5.4580:mRNA | gene=Tb927.5.4580 | organism…	10249	8035.73	9732.08	10035.5	6280.12	NaN	9338.92	8157.81	0.873527	0.524435
Tb05.5K5.240:mRNA-p1;Tb11.v5.0367.1-p1;Tb927.5.4600:mRNA-p1	>Tb05.5K5.240:mRNA-p1 | transcript=Tb05.5K5.240:mRNA | gene=Tb05.5K5.240 | organism=Trypanosoma_brucei_brucei_TREU927 | gene_product=expression site-associated gene 3 (ESAG3) protein, putative, BAC from homologous region on chr5, expression site-associated gene (ESAG) protein, putative | transcript_product=expression site-associated gene 3 (ESAG3) protein, putative | location=5K5_v5.1:70491-71678…	2439.48	2204.37	2716.35	NaN	2721.89	1561.24	2453.4	2141.56	0.872897	0.556693
Tb05.5K5.260:mRNA-p1	>Tb05.5K5.260:mRNA-p1 | transcript=Tb05.5K5.260:mRNA | gene=Tb05.5K5.260 | organism=Trypanosoma_brucei_brucei_TREU927 | gene_product=variant surface glycoprotein (VSG), putative | transcript_product=variant surface glycoprotein (VSG), putative | location=5K5_v5.1:76318-77355(+) | protein_length=345 | sequence_SO=contig | SO=protein_coding_gene | is_pseudo=false	2476.3	2517.89	667.185	918.78	NaN	1626.88	1887.12	1272.83	0.674483	0.513198
A0A075B5R0	>tr|A0A075B5R0|A0A075B5R0_MOUSE Immunoglobulin heavy variable 5-16 OS=Mus musculus OX=10090 GN=Ighv5-16 PE=1 SV=1	5732.57	6577.02	30879.3	14818.5	41763.1	18340.7	14396.3	24974.1	1.73476	0.421071
Tb927.10.11020:mRNA-p1	>Tb927.10.11020:mRNA-p1 | transcript=Tb927.10.11020:mRNA | gene=Tb927.10.11020 | organism=Trypanosoma_brucei_brucei_TREU927 | gene_product=DNA mismatch repair protein MSH2, putative | transcript_product=DNA mismatch repair protein MSH2, putative | location=Tb927_10_v5.1:2689374-2692229(-) | protein_length=951 | sequence_SO=chromosome | SO=protein_coding_gene | is_pseudo=false	7145.9	15809.4	8239.17	14612.7	21692.5	17730.3	10398.1	18011.8	1.73222	0.089229
Tb927.11.16720:mRNA-p1	>Tb927.11.16720:mRNA-p1 | transcript=Tb927.11.16720:mRNA | gene=Tb927.11.16720 | organism=Trypanosoma_brucei_brucei_TREU927 | gene_product=mitotic cyclin 6 | transcript_product=mitotic cyclin 6 | location=Tb927_11_v5.1:4449245-4450525(-) | protein_length=426 | sequence_SO=chromosome | SO=protein_coding_gene | is_pseudo=false	8476.16	5236.33	4050.25	14093.7	8653.87	8008.03	5920.91	10251.9	1.73147	0.137819
P49182	>sp|P49182|HEP2_MOUSE Heparin cofactor 2 OS=Mus musculus OX=10090 GN=Serpind1 PE=1 SV=1	1843.61	2564.54	28117.4	6209.28	38847.9	11155.5	10841.8	18737.6	1.72826	0.585604
Tb927.10.260:mRNA-p1	>Tb927.10.260:mRNA-p1 | transcript=Tb927.10.260:mRNA | gene=Tb927.10.260 | organism=Trypanosoma_brucei_brucei_TREU927 | gene_product=BolA-like protein, putative | transcript_product=BolA-like protein, putative | location=Tb927_10_v5.1:82453-82686(+) | protein_length=77 | sequence_SO=chromosome | SO=protein_coding_gene | is_pseudo=false	16933.4	18519.7	16426.4	30954.6	25377.2	33211	17293.2	29847.6	1.72598	0.00649428
Tb927.11.11200:mRNA-p1	>Tb927.11.11200:mRNA-p1 | transcript=Tb927.11.11200:mRNA | gene=Tb927.11.11200 | organism=Trypanosoma_brucei_brucei_TREU927 | gene_product=oligomeric golgi complex component 8, putative | transcript_product=oligomeric golgi complex component 8, putative | location=Tb927_11_v5.1:2992279-2993844(+) | protein_length=521 | sequence_SO=chromosome | SO=protein_coding_gene | is_pseudo=false	3220.65	2418.15	5052.1	5975.72	7234.91	5234.44	3563.63	6148.36	1.72531	0.0567454
Tb11.v5.0343.1-p1;Tb11.v5.0346.1-p1;Tb11.v5.0402.1-p1;Tb11.v5.0403.1-p1;Tb927.9.15510:mRNA-p1;Tb927.9.15540:mRNA-p1;Tb927.9.15570:mRNA-p1;Tb927.9.15580:mRNA-p1;Tb927.9.15610:mRNA-p1;Tb927.9.15630:mRNA-p1	>Tb11.v5.0343.1-p1 | transcript=Tb11.v5.0343.1 | gene=Tb11.v5.0343 | organism=Trypanosoma_brucei_brucei_TREU927 | gene_product=BarP protein, putative | transcript_product=BarP protein, putative | location=Tb927_11_bin_v5.1:1018250-1018843(-) | protein_length=197 | sequence_SO=contig | SO=protein_coding_gene | is_pseudo=false;>Tb11.v5.0346.1-p1 | transcript=Tb11.v5.0346.1 | gene=Tb11.v5.0346 | org…	2144.49	2461.34	1114.03	4054.42	2549.01	3257.74	1906.62	3287.06	1.72402	0.0812663
Tb927.5.1870:mRNA-p1	>Tb927.5.1870:mRNA-p1 | transcript=Tb927.5.1870:mRNA | gene=Tb927.5.1870 | organism=Trypanosoma_brucei_brucei_TREU927 | gene_product=Fidgetin, Fidgetin, putative | transcript_product=Fidgetin, putative | location=Tb927_05_v5.1:637462-640125(+) | protein_length=887 | sequence_SO=chromosome | SO=protein_coding_gene | is_pseudo=false	3606.98	3657.82	2136.11	5642.57	5111.78	5445.1	3133.64	5399.82	1.72318	0.0122774
P70336	>sp|P70336|ROCK2_MOUSE Rho-associated protein kinase 2 OS=Mus musculus OX=10090 GN=Rock2 PE=1 SV=1	6714.54	5633.65	NaN	8698.41	9698.86	13464	6174.1	10620.4	1.72016	0.103004
Tb927.11.6100:mRNA-p1	>Tb927.11.6100:mRNA-p1 | transcript=Tb927.11.6100:mRNA | gene=Tb927.11.6100 | organism=Trypanosoma_brucei_brucei_TREU927 | gene_product=hypothetical protein, conserved | transcript_product=hypothetical protein, conserved | location=Tb927_11_v5.1:1719934-1720833(-) | protein_length=299 | sequence_SO=chromosome | SO=protein_coding_gene | is_pseudo=false	6443.29	5656.17	9338.57	12507.1	12265.8	12070.6	7146.01	12281.2	1.7186	0.0103562
Tb927.6.4400:mRNA-p1;Tb927.6.4450:mRNA-p1	>Tb927.6.4400:mRNA-p1 | transcript=Tb927.6.4400:mRNA | gene=Tb927.6.4400 | organism=Trypanosoma_brucei_brucei_TREU927 | gene_product=Pentatricopeptide repeat protein (PPR), putative | transcript_product=Pentatricopeptide repeat protein (PPR), putative | location=Tb927_06_v5.1:1238419-1240230(-) | protein_length=603 | sequence_SO=chromosome | SO=protein_coding_gene | is_pseudo=false;>Tb927.6.4450:…	1002.72	NaN	NaN	1025.21	2040.58	2101.73	1002.72	1722.51	1.71783	#DIV/0!
Tb927.11.12120:mRNA-p1	>Tb927.11.12120:mRNA-p1 | transcript=Tb927.11.12120:mRNA | gene=Tb927.11.12120 | organism=Trypanosoma_brucei_brucei_TREU927 | gene_product=RNA-binding protein, putative | transcript_product=RNA-binding protein, putative | location=Tb927_11_v5.1:3238830-3239483(+) | protein_length=217 | sequence_SO=chromosome | SO=protein_coding_gene | is_pseudo=false	2308.87	4424.04	2572.46	3884.69	6992.42	5085.27	3101.79	5320.79	1.71539	0.1194
Tb927.5.2880:mRNA-p1	>Tb927.5.2880:mRNA-p1 | transcript=Tb927.5.2880:mRNA | gene=Tb927.5.2880 | organism=Trypanosoma_brucei_brucei_TREU927 | gene_product=chaperone protein DnaJ, putative | transcript_product=chaperone protein DnaJ, putative | location=Tb927_05_v5.1:962196-962762(-) | protein_length=188 | sequence_SO=chromosome | SO=protein_coding_gene | is_pseudo=false	2155.05	2485.66	1775.01	3534.71	3179.48	4278.67	2138.58	3664.29	1.71342	0.0164168
Tb927.10.6170:mRNA-p1	>Tb927.10.6170:mRNA-p1 | transcript=Tb927.10.6170:mRNA | gene=Tb927.10.6170 | organism=Trypanosoma_brucei_brucei_TREU927 | gene_product=hypothetical protein, conserved | transcript_product=hypothetical protein, conserved | location=Tb927_10_v5.1:1562182-1566708(-) | protein_length=1508 | sequence_SO=chromosome | SO=protein_coding_gene | is_pseudo=false	3428.03	3052.84	2422.93	5385.97	4620.66	5225.94	2967.94	5077.53	1.71079	0.00489005
Tb11.v5.0597.1-p1;Tb927.10.4800:mRNA-p1	>Tb11.v5.0597.1-p1 | transcript=Tb11.v5.0597.1 | gene=Tb11.v5.0597 | organism=Trypanosoma_brucei_brucei_TREU927 | gene_product=hypothetical protein, conserved | transcript_product=hypothetical protein, conserved | location=Tb927_11_bin_v5.1:2813392-2815308(-) | protein_length=638 | sequence_SO=contig | SO=protein_coding_gene | is_pseudo=false;>Tb927.10.4800:mRNA-p1 | transcript=Tb927.10.4800:mRNA…	2184.32	2189.75	1992	3288.16	3954.05	3634.77	2122.02	3625.66	1.70859	0.0017717
Q8VCM7	>sp|Q8VCM7|FIBG_MOUSE Fibrinogen gamma chain OS=Mus musculus OX=10090 GN=Fgg PE=1 SV=1	157358	216184	1.44118e+06	3289.61	2866115	227348	604908	1.03225e+06	1.70646	0.693968
Tb09.v4.0017:mRNA-p1;Tb927.9.15930:mRNA-p1	>Tb09.v4.0017:mRNA-p1 | transcript=Tb09.v4.0017:mRNA | gene=Tb09.v4.0017 | organism=Trypanosoma_brucei_brucei_TREU927 | gene_product=chrIX additional, unordered contigs, rab1 (small gtp-binding protein rab1, putative) | transcript_product=rab1 (small gtp-binding protein rab1, putative) | location=TP26P4-1a02.q1ka:9308-10138(+) | protein_length=276 | sequence_SO=contig | SO=protein_coding_gene | i…	850.651	NaN	1519.72	NaN	2126.04	NaN	1185.18	2126.04	1.79385	#DIV/0!
Tb927.5.2610:mRNA-p1	>Tb927.5.2610:mRNA-p1 | transcript=Tb927.5.2610:mRNA | gene=Tb927.5.2610 | organism=Trypanosoma_brucei_brucei_TREU927 | gene_product=hypothetical protein, conserved | transcript_product=hypothetical protein, conserved | location=Tb927_05_v5.1:892427-893344(+) | protein_length=305 | sequence_SO=chromosome | SO=protein_coding_gene | is_pseudo=false	2144.88	NaN	1610.79	1863.28	3895.57	3781.8	1877.83	3180.22	1.69356	0.233004
A0A075B5L4	>tr|A0A075B5L4|A0A075B5L4_MOUSE Immunoglobulin kappa chain variable 12-89 OS=Mus musculus OX=10090 GN=Igkv12-89 PE=4 SV=7	NaN	2053.35	14785.5	4774.4	33284.1	4661.08	8419.45	14239.9	1.69131	0.6886
Tb927.11.3630:mRNA-p1	>Tb927.11.3630:mRNA-p1 | transcript=Tb927.11.3630:mRNA | gene=Tb927.11.3630 | organism=Trypanosoma_brucei_brucei_TREU927 | gene_product=nucleobase/nucleoside transporter 8.3 | transcript_product=nucleobase/nucleoside transporter 8.3 | location=Tb927_11_v5.1:1070445-1071767(+) | protein_length=440 | sequence_SO=chromosome | SO=protein_coding_gene | is_pseudo=false	4747.29	4803.99	4870.76	5193.16	5805.09	13367.2	4807.35	8121.82	1.68946	0.275911
Q07968	>sp|Q07968|F13B_MOUSE Coagulation factor XIII B chain OS=Mus musculus OX=10090 GN=F13b PE=1 SV=2	1121.75	1235.72	10069.5	1738.25	17322.1	1916.39	4142.31	6992.23	1.688	0.657228
Tb927.10.14720:mRNA-p1	>Tb927.10.14720:mRNA-p1 | transcript=Tb927.10.14720:mRNA | gene=Tb927.10.14720 | organism=Trypanosoma_brucei_brucei_TREU927 | gene_product=peroxin 13 | transcript_product=peroxin 13 | location=Tb927_10_v5.1:3593175-3594350(-) | protein_length=391 | sequence_SO=chromosome | SO=protein_coding_gene | is_pseudo=false	3230.76	2949.89	5504.65	7105.42	7096.72	5433.32	3895.1	6545.15	1.68036	0.0540898
Tb11.v5.0248.1-p1;Tb927.10.5280:mRNA-p1	>Tb11.v5.0248.1-p1 | transcript=Tb11.v5.0248.1 | gene=Tb11.v5.0248 | organism=Trypanosoma_brucei_brucei_TREU927 | gene_product=pre-mRNA splicing factor ATP-dependent RNA helicase, putative | transcript_product=pre-mRNA splicing factor ATP-dependent RNA helicase, putative | location=Tb927_11_bin_v5.1:504516-507158(-) | protein_length=880 | sequence_SO=contig | SO=protein_coding_gene | is_pseudo=fa…	1901.08	1172.67	2478.17	2034.27	3781.59	3508.03	1850.64	3107.96	1.6794	0.129975
Tb927.9.1410:mRNA-p1	>Tb927.9.1410:mRNA-p1 | transcript=Tb927.9.1410:mRNA | gene=Tb927.9.1410 | organism=Trypanosoma_brucei_brucei_TREU927 | gene_product=SUMO-interacting motif-containing protein | transcript_product=SUMO-interacting motif-containing protein | location=Tb927_09_v5.1:347597-349438(-) | protein_length=613 | sequence_SO=chromosome | SO=protein_coding_gene | is_pseudo=false	6848.67	3500.41	4039.72	7005.81	9038.59	8048.65	4796.27	8031.02	1.67443	0.0533786
P10649	>sp|P10649|GSTM1_MOUSE Glutathione S-transferase Mu 1 OS=Mus musculus OX=10090 GN=Gstm1 PE=1 SV=2	717.046	1517.94	2217.88	3929.46	3208.92	313.663	1484.29	2484.01	1.67354	0.447056
P06151	>sp|P06151|LDHA_MOUSE L-lactate dehydrogenase A chain OS=Mus musculus OX=10090 GN=Ldha PE=1 SV=3	2653.68	3304.49	9469.88	5707.85	16996.7	3034.18	5142.68	8579.59	1.66831	0.513419
Tb927.8.820:mRNA-p1	>Tb927.8.820:mRNA-p1 | transcript=Tb927.8.820:mRNA | gene=Tb927.8.820 | organism=Trypanosoma_brucei_brucei_TREU927 | gene_product=VID27 cytoplasmic protein, putative | transcript_product=VID27 cytoplasmic protein, putative | location=Tb927_08_v5.1:233701-235362(-) | protein_length=553 | sequence_SO=chromosome | SO=protein_coding_gene | is_pseudo=false	39424.3	42529.9	41145.3	58994.5	73321.5	72137.9	41033.2	68151.3	1.66088	0.00440371
A0A075B5Q6	>tr|A0A075B5Q6|A0A075B5Q6_MOUSE Immunoglobulin heavy variable 5-9-1 OS=Mus musculus OX=10090 GN=Ighv5-9-1 PE=1 SV=1	3816.21	1121.27	17103.4	8063.96	23192.8	5333.81	7346.95	12196.9	1.66012	0.549693
Tb927.2.5870:mRNA-p1	>Tb927.2.5870:mRNA-p1 | transcript=Tb927.2.5870:mRNA | gene=Tb927.2.5870 | organism=Trypanosoma_brucei_brucei_TREU927 | gene_product=hypothetical protein, conserved | transcript_product=hypothetical protein, conserved | location=Tb927_02_v5.1:1064576-1069342(+) | protein_length=1588 | sequence_SO=chromosome | SO=protein_coding_gene | is_pseudo=false	NaN	25405.1	12582.2	46134.3	30182	18113.8	18993.7	31476.7	1.65722	0.357664
Tb927.11.3400:mRNA-p1	>Tb927.11.3400:mRNA-p1 | transcript=Tb927.11.3400:mRNA | gene=Tb927.11.3400 | organism=Trypanosoma_brucei_brucei_TREU927 | gene_product=Flagellum attachment zone protein 41 | transcript_product=Flagellum attachment zone protein 41 | location=Tb927_11_v5.1:1007185-1008123(+) | protein_length=312 | sequence_SO=chromosome | SO=protein_coding_gene | is_pseudo=false	9902.58	9201.26	6629.05	17133.7	11651.6	13819.4	8577.63	14201.6	1.65565	0.0402264
P01887	>sp|P01887|B2MG_MOUSE Beta-2-microglobulin OS=Mus musculus OX=10090 GN=B2m PE=1 SV=2	17949.1	26973.7	55610.2	41698.5	104990	19550.7	33511	55413.1	1.65358	0.477859
P18242	>sp|P18242|CATD_MOUSE Cathepsin D OS=Mus musculus OX=10090 GN=Ctsd PE=1 SV=1	NaN	NaN	2978.43	2142.35	10692.4	1903.85	2978.43	4912.85	1.64948	#DIV/0!
Tb927.10.10280:mRNA-p1	>Tb927.10.10280:mRNA-p1 | transcript=Tb927.10.10280:mRNA | gene=Tb927.10.10280 | organism=Trypanosoma_brucei_brucei_TREU927 | gene_product=Microtubule-associated repetitive protein 2 | transcript_product=Microtubule-associated repetitive protein 2 | location=Tb927_10_v5.1:2524671-2531786(-) | protein_length=2371 | sequence_SO=chromosome | SO=protein_coding_gene | is_pseudo=false	304796	97654.7	106355	370067	248866	218182	169602	279038	1.64525	0.252963
Tb11.01.6250:mRNA-p1	>Tb11.01.6250:mRNA-p1 | transcript=Tb11.01.6250:mRNA | gene=Tb11.01.6250 | organism=Trypanosoma_brucei_brucei_TREU927 | gene_product=expression site-associated gene 11 (ESAG11) protein, putative | transcript_product=expression site-associated gene 11 (ESAG11) protein, putative | location=Tb927_11_v5.1:3884116-3885246(+) | protein_length=376 | sequence_SO=chromosome | SO=protein_coding_gene | is_p…	1148.36	NaN	966.061	NaN	1521.18	1857.37	1057.21	1689.28	1.59786	0.0806092
Tb11.02.5070b.1-p1;Tb927.11.7212:mRNA-p1	>Tb11.02.5070b.1-p1 | transcript=Tb11.02.5070b.1 | gene=Tb11.02.5070b | organism=Trypanosoma_brucei_brucei_TREU927 | gene_product=hypothetical protein, conserved | transcript_product=hypothetical protein, conserved | location=Tb927_11_bin_v5.1:628576-629451(-) | protein_length=291 | sequence_SO=contig | SO=protein_coding_gene | is_pseudo=false;>Tb927.11.7212:mRNA-p1 | transcript=Tb927.11.7212:mRN…	2181.05	2358.51	4504.65	NaN	1577.83	2213.13	3014.74	1895.48	0.628738	0.341551
P05214	>sp|P05214|TBA3_MOUSE Tubulin alpha-3 chain OS=Mus musculus OX=10090 GN=Tuba3b PE=1 SV=1	4.29344e+06	2.92891e+06	3425476	5344595	6.35103e+06	5.82006e+06	3.54927e+06	5838561	1.645	0.00973844
Q8K0E8	>sp|Q8K0E8|FIBB_MOUSE Fibrinogen beta chain OS=Mus musculus OX=10090 GN=Fgb PE=1 SV=1	57160.9	70778	596501	3.01955	1.12318e+06	68263.1	241480	397147	1.64464	0.720002
Tb11.02.5100b.1-p1;Tb927.11.7214:mRNA-p1	>Tb11.02.5100b.1-p1 | transcript=Tb11.02.5100b.1 | gene=Tb11.02.5100b | organism=Trypanosoma_brucei_brucei_TREU927 | gene_product=hypothetical protein, conserved | transcript_product=hypothetical protein, conserved | location=Tb927_11_bin_v5.1:635806-637467(+) | protein_length=553 | sequence_SO=contig | SO=protein_coding_gene | is_pseudo=false;>Tb927.11.7214:mRNA-p1 | transcript=Tb927.11.7214:mRN…	221.12	119.385	245.527	NaN	250.214	225.572	195.344	237.893	1.21782	0.462999
Tb927.8.6870:mRNA-p1	>Tb927.8.6870:mRNA-p1 | transcript=Tb927.8.6870:mRNA | gene=Tb927.8.6870 | organism=Trypanosoma_brucei_brucei_TREU927 | gene_product=hypothetical protein, conserved | transcript_product=hypothetical protein, conserved | location=Tb927_08_v5.1:1986193-1988703(-) | protein_length=836 | sequence_SO=chromosome | SO=protein_coding_gene | is_pseudo=false	3724.49	3397.06	4119.07	7161.78	6038.94	5267.48	3746.87	6156.07	1.64299	0.0149068
Tb927.11.15580:mRNA-p1	>Tb927.11.15580:mRNA-p1 | transcript=Tb927.11.15580:mRNA | gene=Tb927.11.15580 | organism=Trypanosoma_brucei_brucei_TREU927 | gene_product=TFIIF-like transcription factor subunit 2 | transcript_product=TFIIF-like transcription factor subunit 2 | location=Tb927_11_v5.1:4134668-4135912(-) | protein_length=414 | sequence_SO=chromosome | SO=protein_coding_gene | is_pseudo=false	6556.42	7123.18	6007.72	9789.79	10220.5	12295.3	6562.44	10768.5	1.64093	0.00738303
Tb11.v5.0456.1-p1;Tb927.6.180:mRNA-p1	>Tb11.v5.0456.1-p1 | transcript=Tb11.v5.0456.1 | gene=Tb11.v5.0456 | organism=Trypanosoma_brucei_brucei_TREU927 | gene_product=receptor-type adenylate cyclase GRESAG 4, putative | transcript_product=receptor-type adenylate cyclase GRESAG 4, putative | location=Tb927_11_bin_v5.1:1845908-1849714(-) | protein_length=1268 | sequence_SO=contig | SO=protein_coding_gene | is_pseudo=false;>Tb927.6.180:mR…	4339.24	4616.76	3859.69	9631.25	5936.72	5459.64	4271.9	7009.2	1.64077	0.109955
Tb927.7.2750:mRNA-p1	>Tb927.7.2750:mRNA-p1 | transcript=Tb927.7.2750:mRNA | gene=Tb927.7.2750 | organism=Trypanosoma_brucei_brucei_TREU927 | gene_product=calcium/calmodulin-dependent protein kinase, putative | transcript_product=calcium/calmodulin-dependent protein kinase, putative | location=Tb927_07_v5.1:717763-718683(+) | protein_length=306 | sequence_SO=chromosome | SO=protein_coding_gene | is_pseudo=false	19095	18401.3	20579.3	29366.1	27883.6	37766.3	19358.5	31672	1.63608	0.0172879
Q8VCG4	>sp|Q8VCG4|CO8G_MOUSE Complement component C8 gamma chain OS=Mus musculus OX=10090 GN=C8g PE=1 SV=1	2513.65	7407.82	28091.6	7120.75	46167.6	8901.52	12671	20729.9	1.63601	0.618431
Tb927.10.2910:mRNA-p1	>Tb927.10.2910:mRNA-p1 | transcript=Tb927.10.2910:mRNA | gene=Tb927.10.2910 | organism=Trypanosoma_brucei_brucei_TREU927 | gene_product=splicing factor PTSR1 interacting protein | transcript_product=splicing factor PTSR1 interacting protein | location=Tb927_10_v5.1:753993-755129(+) | protein_length=378 | sequence_SO=chromosome | SO=protein_coding_gene | is_pseudo=false	2171.07	NaN	NaN	1370.75	6318.46	2960.49	2171.07	3549.9	1.63509	#DIV/0!
Tb927.8.2140:mRNA-p1	>Tb927.8.2140:mRNA-p1 | transcript=Tb927.8.2140:mRNA | gene=Tb927.8.2140 | organism=Trypanosoma_brucei_brucei_TREU927 | gene_product=hypothetical protein, conserved | transcript_product=hypothetical protein, conserved | location=Tb927_08_v5.1:665114-665812(+) | protein_length=232 | sequence_SO=chromosome | SO=protein_coding_gene | is_pseudo=false	3704.99	3086.51	3154.42	4698.01	6305.32	5221.34	3315.31	5408.22	1.63129	0.0150243
Q01768	>sp|Q01768|NDKB_MOUSE Nucleoside diphosphate kinase B OS=Mus musculus OX=10090 GN=Nme2 PE=1 SV=1	2781.43	4310.63	9381.4	7027.4	15240.1	4545.12	5491.15	8937.55	1.62763	0.415472
Tb927.9.3580:mRNA-p1	>Tb927.9.3580:mRNA-p1 | transcript=Tb927.9.3580:mRNA | gene=Tb927.9.3580 | organism=Trypanosoma_brucei_brucei_TREU927 | gene_product=hypothetical protein, conserved | transcript_product=hypothetical protein, conserved | location=Tb927_09_v5.1:721392-723131(+) | protein_length=579 | sequence_SO=chromosome | SO=protein_coding_gene | is_pseudo=false	2671.35	2488.15	2327.23	4440.84	4384.13	3333.87	2495.58	4052.95	1.62405	0.0140206
Tb927.11.9780:mRNA-p1	>Tb927.11.9780:mRNA-p1 | transcript=Tb927.11.9780:mRNA | gene=Tb927.11.9780 | organism=Trypanosoma_brucei_brucei_TREU927 | gene_product=Nucleoporin NUP119 | transcript_product=Nucleoporin NUP119 | location=Tb927_11_v5.1:2643800-2647033(-) | protein_length=1077 | sequence_SO=chromosome | SO=protein_coding_gene | is_pseudo=false	5214.36	7075.23	8598.29	10538.3	12245.7	11131.6	6962.63	11305.2	1.6237	0.0168002
Q9D2N9	>sp|Q9D2N9|VP33A_MOUSE Vacuolar protein sorting-associated protein 33A OS=Mus musculus OX=10090 GN=Vps33a PE=1 SV=2	9809.53	11202.5	4865.41	10415.2	11437	20133.2	8625.83	13995.1	1.62247	0.213557
Q8K182	>sp|Q8K182|CO8A_MOUSE Complement component C8 alpha chain OS=Mus musculus OX=10090 GN=C8a PE=1 SV=1	3769.93	10108.2	49910.2	9846.83	80120.5	13441.8	21262.8	34469.7	1.62113	0.650693
Tb927.7.2550:mRNA-p1	>Tb927.7.2550:mRNA-p1 | transcript=Tb927.7.2550:mRNA | gene=Tb927.7.2550 | organism=Trypanosoma_brucei_brucei_TREU927 | gene_product=proteasome regulatory ATPase subunit 5 | transcript_product=proteasome regulatory ATPase subunit 5 | location=Tb927_07_v5.1:653351-654688(-) | protein_length=445 | sequence_SO=chromosome | SO=protein_coding_gene | is_pseudo=false	84484	61783.1	60503.2	108904	122737	103454	68923.4	111698	1.62061	0.0115009
Q792Z1	>tr|Q792Z1|Q792Z1_MOUSE Trypsin 10 OS=Mus musculus OX=10090 GN=Try10 PE=1 SV=1	11113.4	32234.4	50292.2	21539.1	45799.4	84218.3	31213.3	50518.9	1.61851	0.419468
Tb927.10.12530:mRNA-p1	>Tb927.10.12530:mRNA-p1 | transcript=Tb927.10.12530:mRNA | gene=Tb927.10.12530 | organism=Trypanosoma_brucei_brucei_TREU927 | gene_product=chaperone protein DnaJ, putative | transcript_product=chaperone protein DnaJ, putative | location=Tb927_10_v5.1:3040566-3041066(-) | protein_length=166 | sequence_SO=chromosome | SO=protein_coding_gene | is_pseudo=false	5454.99	2946.53	NaN	5567.43	8361.49	6464.92	4200.76	6797.95	1.61827	0.163939
Tb11.0530:mRNA-p1;Tb927.10.1140:mRNA-p1	>Tb11.0530:mRNA-p1 | transcript=Tb11.0530:mRNA | gene=Tb11.0530 | organism=Trypanosoma_brucei_brucei_TREU927 | gene_product=chrX additional, unordered contigs, epsilon tubulin | transcript_product=epsilon tubulin | location=tryp_XI-1084b11.p1k:2979-4442(-) | protein_length=487 | sequence_SO=contig | SO=protein_coding_gene | is_pseudo=false;>Tb927.10.1140:mRNA-p1 | transcript=Tb927.10.1140:mRNA | …	NaN	NaN	NaN	NaN	7488.47	3240.98	#DIV/0!	5364.72	#DIV/0!	#DIV/0!
Tb927.2.5980:mRNA-p1	>Tb927.2.5980:mRNA-p1 | transcript=Tb927.2.5980:mRNA | gene=Tb927.2.5980 | organism=Trypanosoma_brucei_brucei_TREU927 | gene_product=chaperone protein ClpB1, putative | transcript_product=chaperone protein ClpB1, putative | location=Tb927_02_v5.1:1084458-1087070(+) | protein_length=870 | sequence_SO=chromosome | SO=protein_coding_gene | is_pseudo=false	159221	274444	273893	385117	335411	423532	235852	381354	1.61692	0.034151
Tb927.11.8220:mRNA-p1	>Tb927.11.8220:mRNA-p1 | transcript=Tb927.11.8220:mRNA | gene=Tb927.11.8220 | organism=Trypanosoma_brucei_brucei_TREU927 | gene_product=aurora B kinase | transcript_product=aurora B kinase | location=Tb927_11_v5.1:2312316-2313245(+) | protein_length=309 | sequence_SO=chromosome | SO=protein_coding_gene | is_pseudo=false	3410.47	4440.63	2541.12	4832.93	5116.36	6851.66	3464.07	5600.32	1.61669	0.06303
Tb927.11.1690.2:mRNA-p1	>Tb927.11.1690.2:mRNA-p1 | transcript=Tb927.11.1690.2:mRNA | gene=Tb927.11.1690 | organism=Trypanosoma_brucei_brucei_TREU927 | gene_product=Emopamil binding protein, putative | transcript_product=Emopamil binding protein, putative | location=Tb927_11_v5.1:517376-517927(-) | protein_length=183 | sequence_SO=chromosome | SO=protein_coding_gene | is_pseudo=false	2231.99	2849.98	NaN	6656.81	1179.89	4486.58	2540.98	4107.76	1.6166	0.503862
Tb11.0870:mRNA-p1;Tb927.11.690:mRNA-p1	>Tb11.0870:mRNA-p1 | transcript=Tb11.0870:mRNA | gene=Tb11.0870 | organism=Trypanosoma_brucei_brucei_TREU927 | gene_product=hypothetical protein | transcript_product=hypothetical protein | location=tryp_XI-147f01.q1ca:7725-9797(+) | protein_length=690 | sequence_SO=contig | SO=protein_coding_gene | is_pseudo=false;>Tb927.11.690:mRNA-p1 | transcript=Tb927.11.690:mRNA | gene=Tb927.11.690 | organism…	NaN	NaN	1070.85	NaN	1177.82	1970.04	1070.85	1573.93	1.4698	#DIV/0!
Tb927.9.10070:mRNA-p1	>Tb927.9.10070:mRNA-p1 | transcript=Tb927.9.10070:mRNA | gene=Tb927.9.10070 | organism=Trypanosoma_brucei_brucei_TREU927 | gene_product=hypothetical protein, conserved | transcript_product=hypothetical protein, conserved | location=Tb927_09_v5.1:1590135-1591001(-) | protein_length=288 | sequence_SO=chromosome | SO=protein_coding_gene | is_pseudo=false	2982.8	2769.85	4169.93	2787.24	9065.44	4147.42	3307.53	5333.37	1.61249	0.358847
Tb927.4.3070:mRNA-p1	>Tb927.4.3070:mRNA-p1 | transcript=Tb927.4.3070:mRNA | gene=Tb927.4.3070 | organism=Trypanosoma_brucei_brucei_TREU927 | gene_product=hypothetical protein, conserved | transcript_product=hypothetical protein, conserved | location=Tb927_04_v5.1:812413-813759(+) | protein_length=448 | sequence_SO=chromosome | SO=protein_coding_gene | is_pseudo=false	2922.28	NaN	2780.53	3707.62	4360.84	5721.46	2851.41	4596.64	1.61206	0.107568
Tb927.10.12950:mRNA-p1	>Tb927.10.12950:mRNA-p1 | transcript=Tb927.10.12950:mRNA | gene=Tb927.10.12950 | organism=Trypanosoma_brucei_brucei_TREU927 | gene_product=Basal body protein | transcript_product=Basal body protein | location=Tb927_10_v5.1:3146931-3149810(-) | protein_length=959 | sequence_SO=chromosome | SO=protein_coding_gene | is_pseudo=false	NaN	2588.32	3353.37	5372.88	3398.28	5573.37	2970.84	4781.51	1.60948	0.149796
Tb927.3.5400:mRNA-p1	>Tb927.3.5400:mRNA-p1 | transcript=Tb927.3.5400:mRNA | gene=Tb927.3.5400 | organism=Trypanosoma_brucei_brucei_TREU927 | gene_product=serine/threonine protein kinase RIO1, putative | transcript_product=serine/threonine protein kinase RIO1, putative | location=Tb927_03_v5.1:1512105-1513823(+) | protein_length=572 | sequence_SO=chromosome | SO=protein_coding_gene | is_pseudo=false	2477.27	1924.72	1491.46	2902.34	3003.74	3576.98	1964.49	3161.02	1.60908	0.0278462
Tb11.1370.1-p1;Tb11.1420:mRNA-p1;Tb927.11.1850:mRNA-p1	>Tb11.1370.1-p1 | transcript=Tb11.1370.1 | gene=Tb11.1370 | organism=Trypanosoma_brucei_brucei_TREU927 | gene_product=hypothetical protein, conserved | transcript_product=hypothetical protein, conserved | location=Tb927_11_bin_v5.1:5130917-5132239(-) | protein_length=440 | sequence_SO=contig | SO=protein_coding_gene | is_pseudo=false;>Tb11.1420:mRNA-p1 | transcript=Tb11.1420:mRNA | gene=Tb11.1420…	NaN	NaN	NaN	NaN	1370.04	NaN	#DIV/0!	1370.04	#DIV/0!	#DIV/0!
Tb927.11.9190:mRNA-p1	>Tb927.11.9190:mRNA-p1 | transcript=Tb927.11.9190:mRNA | gene=Tb927.11.9190 | organism=Trypanosoma_brucei_brucei_TREU927 | gene_product=Serine/threonine-protein kinase VPS15 | transcript_product=Serine/threonine-protein kinase VPS15 | location=Tb927_11_v5.1:2518597-2522709(+) | protein_length=1370 | sequence_SO=chromosome | SO=protein_coding_gene | is_pseudo=false	5359.76	2976.93	5337.57	5521.81	8067.99	8379.59	4558.09	7323.13	1.60662	0.0828712
Tb11.1390.1-p1	>Tb11.1390.1-p1 | transcript=Tb11.1390.1 | gene=Tb11.1390 | organism=Trypanosoma_brucei_brucei_TREU927 | gene_product=hypothetical protein, conserved | transcript_product=hypothetical protein, conserved | location=Tb927_11_bin_v5.1:5125257-5126969(-) | protein_length=570 | sequence_SO=contig | SO=protein_coding_gene | is_pseudo=false	4874.09	3331.15	13942.8	NaN	NaN	3318.81	7382.7	3318.81	0.449539	#DIV/0!
Tb11.v5.0129.1-p1	>Tb11.v5.0129.1-p1 | transcript=Tb11.v5.0129.1 | gene=Tb11.v5.0129 | organism=Trypanosoma_brucei_brucei_TREU927 | gene_product=variant surface protein (VSG), putative | transcript_product=variant surface protein (VSG), putative | location=Tb927_11_bin_v5.1:57630-59153(-) | protein_length=507 | sequence_SO=contig | SO=protein_coding_gene | is_pseudo=false	NaN	NaN	NaN	154125	NaN	23829.9	#DIV/0!	88977.3	#DIV/0!	#DIV/0!
Tb927.6.1620:mRNA-p1	>Tb927.6.1620:mRNA-p1 | transcript=Tb927.6.1620:mRNA | gene=Tb927.6.1620 | organism=Trypanosoma_brucei_brucei_TREU927 | gene_product=Zn-finger in Ran binding protein and others, putative | transcript_product=Zn-finger in Ran binding protein and others, putative | location=Tb927_06_v5.1:552484-553284(-) | protein_length=266 | sequence_SO=chromosome | SO=protein_coding_gene | is_pseudo=false	2915.87	3092.53	5806.22	5625.08	5295.24	8059.5	3938.21	6326.61	1.60647	0.135142
Tb11.v5.0150.1-p1;Tb927.7.4650:mRNA-p1	>Tb11.v5.0150.1-p1 | transcript=Tb11.v5.0150.1 | gene=Tb11.v5.0150 | organism=Trypanosoma_brucei_brucei_TREU927 | gene_product=J Biosynthesis Protein 2 | transcript_product=J Biosynthesis Protein 2 | location=Tb927_11_bin_v5.1:143803-147036(-) | protein_length=1077 | sequence_SO=contig | SO=protein_coding_gene | is_pseudo=false;>Tb927.7.4650:mRNA-p1 | transcript=Tb927.7.4650:mRNA | gene=Tb927.7.4…	938.045	1337.86	1052.21	NaN	2002.47	752.58	1109.37	1377.52	1.24172	0.622591
Tb927.6.2810:mRNA-p1	>Tb927.6.2810:mRNA-p1 | transcript=Tb927.6.2810:mRNA | gene=Tb927.6.2810 | organism=Trypanosoma_brucei_brucei_TREU927 | gene_product=ABC transporter, putative | transcript_product=ABC transporter, putative | location=Tb927_06_v5.1:842490-844064(+) | protein_length=524 | sequence_SO=chromosome | SO=protein_coding_gene | is_pseudo=false	4483.33	4064.64	5394.78	5684.83	9594.96	7060.29	4647.58	7446.69	1.60227	0.0818405
Tb927.8.5820:mRNA-p1	>Tb927.8.5820:mRNA-p1 | transcript=Tb927.8.5820:mRNA | gene=Tb927.8.5820 | organism=Trypanosoma_brucei_brucei_TREU927 | gene_product=Las1-like, putative | transcript_product=Las1-like, putative | location=Tb927_08_v5.1:1712208-1713344(+) | protein_length=378 | sequence_SO=chromosome | SO=protein_coding_gene | is_pseudo=false	NaN	613.302	NaN	451.604	1158.5	1336.71	613.302	982.27	1.60161	#DIV/0!
Q61406	>tr|Q61406|Q61406_MOUSE Complement factor H-related 1 OS=Mus musculus OX=10090 GN=Cfhr1 PE=1 SV=1	NaN	927.367	5946.88	2240.91	11870	2334.9	3437.12	5481.94	1.59492	0.682218
Tb11.v5.0155.1-p1;Tb927.7.4720:mRNA-p1	>Tb11.v5.0155.1-p1 | transcript=Tb11.v5.0155.1 | gene=Tb11.v5.0155 | organism=Trypanosoma_brucei_brucei_TREU927 | gene_product=hypothetical protein, conserved | transcript_product=hypothetical protein, conserved | location=Tb927_11_bin_v5.1:165754-166470(-) | protein_length=238 | sequence_SO=contig | SO=protein_coding_gene | is_pseudo=false;>Tb927.7.4720:mRNA-p1 | transcript=Tb927.7.4720:mRNA | g…	8603.17	7653.78	10759.2	6787.07	NaN	7091.01	9005.39	6939.04	0.770543	0.181285
Tb927.11.6520:mRNA-p1	>Tb927.11.6520:mRNA-p1 | transcript=Tb927.11.6520:mRNA | gene=Tb927.11.6520 | organism=Trypanosoma_brucei_brucei_TREU927 | gene_product=hypothetical protein, conserved | transcript_product=hypothetical protein, conserved | location=Tb927_11_v5.1:1835558-1836103(-) | protein_length=181 | sequence_SO=chromosome | SO=protein_coding_gene | is_pseudo=false	3274.78	3833.76	3746.13	3992.28	5229.11	8088.9	3618.22	5770.1	1.59473	0.153946
Tb927.10.7580:mRNA-p1	>Tb927.10.7580:mRNA-p1 | transcript=Tb927.10.7580:mRNA | gene=Tb927.10.7580 | organism=Trypanosoma_brucei_brucei_TREU927 | gene_product=Exportin-5, putative | transcript_product=Exportin-5, putative | location=Tb927_10_v5.1:1905906-1908938(-) | protein_length=1010 | sequence_SO=chromosome | SO=protein_coding_gene | is_pseudo=false	5003.21	4272.44	5709.96	8882.77	7290.94	7697.06	4995.2	7956.92	1.59291	0.0094382
Tb927.9.10340:mRNA-p1	>Tb927.9.10340:mRNA-p1 | transcript=Tb927.9.10340:mRNA | gene=Tb927.9.10340 | organism=Trypanosoma_brucei_brucei_TREU927 | gene_product=Polyamine transporter 1, putative | transcript_product=Polyamine transporter 1, putative | location=Tb927_09_v5.1:1621876-1623354(-) | protein_length=492 | sequence_SO=chromosome | SO=protein_coding_gene | is_pseudo=false	2554.01	NaN	6901.78	7293.46	7099.78	8186.21	4727.89	7526.49	1.59193	0.193727
Tb927.8.790:mRNA-p1	>Tb927.8.790:mRNA-p1 | transcript=Tb927.8.790:mRNA | gene=Tb927.8.790 | organism=Trypanosoma_brucei_brucei_TREU927 | gene_product=hypothetical protein, conserved | transcript_product=hypothetical protein, conserved | location=Tb927_08_v5.1:217610-221509(-) | protein_length=1299 | sequence_SO=chromosome | SO=protein_coding_gene | is_pseudo=false	3504.19	4692.62	3186.05	5476.31	6991.23	5652.66	3794.29	6040.07	1.59189	0.0275384
Tb11.v5.0652.1-p1;Tb927.7.3210:mRNA-p1	>Tb11.v5.0652.1-p1 | transcript=Tb11.v5.0652.1 | gene=Tb11.v5.0652 | organism=Trypanosoma_brucei_brucei_TREU927 | gene_product=protein kinase, putative | transcript_product=protein kinase, putative | location=Tb927_11_bin_v5.1:3208926-3210860(-) | protein_length=644 | sequence_SO=contig | SO=protein_coding_gene | is_pseudo=false;>Tb927.7.3210:mRNA-p1 | transcript=Tb927.7.3210:mRNA | gene=Tb927.7.…	8395.45	4432.73	4263.63	8806.48	9613.12	8779.23	5697.27	9066.28	1.59134	0.0707566
Tb11.0840:mRNA-p1;Tb927.11.720:mRNA-p1	>Tb11.0840:mRNA-p1 | transcript=Tb11.0840:mRNA | gene=Tb11.0840 | organism=Trypanosoma_brucei_brucei_TREU927 | gene_product=hypothetical protein | transcript_product=hypothetical protein | location=tryp_XI-147f01.q1ca:1458-2243(+) | protein_length=261 | sequence_SO=contig | SO=protein_coding_gene | is_pseudo=false;>Tb927.11.720:mRNA-p1 | transcript=Tb927.11.720:mRNA | gene=Tb927.11.720 | organism…	15268.3	8042.89	6225.23	14635.4	16703.6	15607.4	9845.47	15648.8	1.58944	0.109213
Tb927.7.730:mRNA-p1	>Tb927.7.730:mRNA-p1 | transcript=Tb927.7.730:mRNA | gene=Tb927.7.730 | organism=Trypanosoma_brucei_brucei_TREU927 | gene_product=Component of motile flagella 49 | transcript_product=Component of motile flagella 49 | location=Tb927_07_v5.1:164530-166356(-) | protein_length=608 | sequence_SO=chromosome | SO=protein_coding_gene | is_pseudo=false	7409.61	6979.49	7079.43	10125.9	12157.3	11758.3	7156.18	11347.1	1.58564	0.00272828
Tb927.7.1290:mRNA-p1	>Tb927.7.1290:mRNA-p1 | transcript=Tb927.7.1290:mRNA | gene=Tb927.7.1290 | organism=Trypanosoma_brucei_brucei_TREU927 | gene_product=ER membrane protein complex subunit 7 | transcript_product=ER membrane protein complex subunit 7 | location=Tb927_07_v5.1:333218-333946(+) | protein_length=242 | sequence_SO=chromosome | SO=protein_coding_gene | is_pseudo=false	3079.02	1648.47	2986.04	3854.72	4444.93	3927.44	2571.18	4075.7	1.58515	0.0391406
Tb927.4.850:mRNA-p1	>Tb927.4.850:mRNA-p1 | transcript=Tb927.4.850:mRNA | gene=Tb927.4.850 | organism=Trypanosoma_brucei_brucei_TREU927 | gene_product=hypothetical protein, conserved | transcript_product=hypothetical protein, conserved | location=Tb927_04_v5.1:235465-236031(-) | protein_length=188 | sequence_SO=chromosome | SO=protein_coding_gene | is_pseudo=false	4363.87	6415.8	1261.27	5526.12	6380.34	7159.1	4013.65	6355.19	1.58339	0.210286
Tb11.v5.0167.1-p1;Tb927.7.4850:mRNA-p1	>Tb11.v5.0167.1-p1 | transcript=Tb11.v5.0167.1 | gene=Tb11.v5.0167 | organism=Trypanosoma_brucei_brucei_TREU927 | gene_product=hypothetical protein, conserved | transcript_product=hypothetical protein, conserved | location=Tb927_11_bin_v5.1:187340-188026(-) | protein_length=228 | sequence_SO=contig | SO=protein_coding_gene | is_pseudo=false;>Tb927.7.4850:mRNA-p1 | transcript=Tb927.7.4850:mRNA | g…	NaN	510.667	NaN	NaN	2329.11	NaN	510.667	2329.11	4.56091	#DIV/0!
Tb927.2.4000:mRNA-p1	>Tb927.2.4000:mRNA-p1 | transcript=Tb927.2.4000:mRNA | gene=Tb927.2.4000 | organism=Trypanosoma_brucei_brucei_TREU927 | gene_product=zinc finger protein, C2H2 type, putative | transcript_product=zinc finger protein, C2H2 type, putative | location=Tb927_02_v5.1:704440-707118(-) | protein_length=892 | sequence_SO=chromosome | SO=protein_coding_gene | is_pseudo=false	834.385	NaN	803.952	1442.29	1166.04	1278.64	819.168	1295.65	1.58167	0.0196024
Q64442	>sp|Q64442|DHSO_MOUSE Sorbitol dehydrogenase OS=Mus musculus OX=10090 GN=Sord PE=1 SV=3	NaN	NaN	1031.58	2015.35	1976.37	903.016	1031.58	1631.58	1.58164	#DIV/0!
Tb927.8.1230:mRNA-p1	>Tb927.8.1230:mRNA-p1 | transcript=Tb927.8.1230:mRNA | gene=Tb927.8.1230 | organism=Trypanosoma_brucei_brucei_TREU927 | gene_product=hypothetical protein, conserved | transcript_product=hypothetical protein, conserved | location=Tb927_08_v5.1:389676-390227(-) | protein_length=183 | sequence_SO=chromosome | SO=protein_coding_gene | is_pseudo=false	15228.1	23273.2	27525.4	26328.7	32886.3	45167.2	22008.9	34794.1	1.58091	0.124549
Tb927.11.9490:mRNA-p1	>Tb927.11.9490:mRNA-p1 | transcript=Tb927.11.9490:mRNA | gene=Tb927.11.9490 | organism=Trypanosoma_brucei_brucei_TREU927 | gene_product=CobW/HypB/UreG, nucleotide-binding domain containing protein, putative | transcript_product=CobW/HypB/UreG, nucleotide-binding domain containing protein, putative | location=Tb927_11_v5.1:2591637-2592668(-) | protein_length=343 | sequence_SO=chromosome | SO=prote…	5281.28	4359.19	5687.29	5647.69	8910.33	9650.3	5109.25	8069.44	1.57938	0.0835577
Tb927.10.620:mRNA-p1	>Tb927.10.620:mRNA-p1 | transcript=Tb927.10.620:mRNA | gene=Tb927.10.620 | organism=Trypanosoma_brucei_brucei_TREU927 | gene_product=hypothetical protein, conserved | transcript_product=hypothetical protein, conserved | location=Tb927_10_v5.1:164627-166231(+) | protein_length=534 | sequence_SO=chromosome | SO=protein_coding_gene | is_pseudo=false	1273.88	1140.72	1828.83	1856.34	2613.14	2229.98	1414.48	2233.16	1.57879	0.0542528
Tb11.v5.0174.1-p1;Tb927.7.4930:mRNA-p1	>Tb11.v5.0174.1-p1 | transcript=Tb11.v5.0174.1 | gene=Tb11.v5.0174 | organism=Trypanosoma_brucei_brucei_TREU927 | gene_product=ribonuclease H1, putative | transcript_product=ribonuclease H1, putative | location=Tb927_11_bin_v5.1:212239-213144(-) | protein_length=301 | sequence_SO=contig | SO=protein_coding_gene | is_pseudo=false;>Tb927.7.4930:mRNA-p1 | transcript=Tb927.7.4930:mRNA | gene=Tb927.7.…	3335.47	NaN	2323.32	NaN	4264.28	4143.51	2829.39	4203.9	1.48579	0.114379
Tb927.10.2840:mRNA-p1;Tb927.3.1370:mRNA-p1	>Tb927.10.2840:mRNA-p1 | transcript=Tb927.10.2840:mRNA | gene=Tb927.10.2840 | organism=Trypanosoma_brucei_brucei_TREU927 | gene_product=ribosomal protein S25, putative | transcript_product=ribosomal protein S25, putative | location=Tb927_10_v5.1:726077-726418(+) | protein_length=113 | sequence_SO=chromosome | SO=protein_coding_gene | is_pseudo=false;>Tb927.3.1370:mRNA-p1 | transcript=Tb927.3.1370…	483414	474602	589507	950572	657255	834975	515841	814267	1.57852	0.0325711
Tb927.6.3040:mRNA-p1	>Tb927.6.3040:mRNA-p1 | transcript=Tb927.6.3040:mRNA | gene=Tb927.6.3040 | organism=Trypanosoma_brucei_brucei_TREU927 | gene_product=Ras- related protein Rab-26 (Rab26), putative, small GTP-binding protein Rab28, putative | transcript_product=small GTP-binding protein Rab28, putative | location=Tb927_06_v5.1:903517-904239(+) | protein_length=240 | sequence_SO=chromosome | SO=protein_coding_gene |…	22742.5	15670.2	16405.6	29958.2	25878.3	30465.6	18272.8	28767.4	1.57433	0.01717
Tb11.v5.0178.1-p1;Tb927.7.4970:mRNA-p1	>Tb11.v5.0178.1-p1 | transcript=Tb11.v5.0178.1 | gene=Tb11.v5.0178 | organism=Trypanosoma_brucei_brucei_TREU927 | gene_product=glutamine synthetase, putative | transcript_product=glutamine synthetase, putative | location=Tb927_11_bin_v5.1:229886-231151(+) | protein_length=421 | sequence_SO=contig | SO=protein_coding_gene | is_pseudo=false;>Tb927.7.4970:mRNA-p1 | transcript=Tb927.7.4970:mRNA | gen…	564.979	NaN	1098.61	NaN	NaN	NaN	831.795	#DIV/0!	#DIV/0!	#DIV/0!
Tb11.v5.0179.1-p1;Tb927.7.4980:mRNA-p1	>Tb11.v5.0179.1-p1 | transcript=Tb11.v5.0179.1 | gene=Tb11.v5.0179 | organism=Trypanosoma_brucei_brucei_TREU927 | gene_product=hypothetical protein, conserved | transcript_product=hypothetical protein, conserved | location=Tb927_11_bin_v5.1:231705-232892(+) | protein_length=395 | sequence_SO=contig | SO=protein_coding_gene | is_pseudo=false;>Tb927.7.4980:mRNA-p1 | transcript=Tb927.7.4980:mRNA | g…	1473.71	1835.21	1434.22	NaN	1140.42	1211.35	1581.05	1175.89	0.743739	0.0934485
Tb927.8.3560:mRNA-p1	>Tb927.8.3560:mRNA-p1 | transcript=Tb927.8.3560:mRNA | gene=Tb927.8.3560 | organism=Trypanosoma_brucei_brucei_TREU927 | gene_product=DNA repair and recombination helicase protein PIF5 | transcript_product=DNA repair and recombination helicase protein PIF5 | location=Tb927_08_v5.1:1068931-1071717(-) | protein_length=928 | sequence_SO=chromosome | SO=protein_coding_gene | is_pseudo=false	9945.3	10847.8	6144.83	12499.5	16278.3	13577.9	8979.31	14118.6	1.57234	0.048204
Tb927.10.460:mRNA-p1	>Tb927.10.460:mRNA-p1 | transcript=Tb927.10.460:mRNA | gene=Tb927.10.460 | organism=Trypanosoma_brucei_brucei_TREU927 | gene_product=NIMA-related protein kinase | transcript_product=NIMA-related protein kinase | location=Tb927_10_v5.1:119555-121849(+) | protein_length=764 | sequence_SO=chromosome | SO=protein_coding_gene | is_pseudo=false	3577.44	2155.04	1899.74	3371.72	3933.3	4674.55	2544.07	3993.19	1.56961	0.0876282
Tb927.1.3030:mRNA-p1	>Tb927.1.3030:mRNA-p1 | transcript=Tb927.1.3030:mRNA | gene=Tb927.1.3030 | organism=Trypanosoma_brucei_brucei_TREU927 | gene_product=KREL2 | transcript_product=KREL2 | location=Tb927_01_v5.1:670282-671532(+) | protein_length=416 | sequence_SO=chromosome | SO=protein_coding_gene | is_pseudo=false	3838.58	4207.91	4223.31	5853.71	7392.43	5961.49	4089.93	6402.55	1.56544	0.0106565
Tb927.2.5010:mRNA-p1	>Tb927.2.5010:mRNA-p1 | transcript=Tb927.2.5010:mRNA | gene=Tb927.2.5010 | organism=Trypanosoma_brucei_brucei_TREU927 | gene_product=Meiotic cell cortex C-terminal pleckstrin homology, putative | transcript_product=Meiotic cell cortex C-terminal pleckstrin homology, putative | location=Tb927_02_v5.1:886019-887521(-) | protein_length=500 | sequence_SO=chromosome | SO=protein_coding_gene | is_pseud…	5566.01	4697.62	3052.39	6056.64	9314.04	5464.57	4438.68	6945.08	1.56467	0.149117
Tb927.11.2260:mRNA-p1	>Tb927.11.2260:mRNA-p1 | transcript=Tb927.11.2260:mRNA | gene=Tb927.11.2260 | organism=Trypanosoma_brucei_brucei_TREU927 | gene_product=Eukaryotic translation initiation factor 4E-1 | transcript_product=Eukaryotic translation initiation factor 4E-1 | location=Tb927_11_v5.1:640550-641251(+) | protein_length=233 | sequence_SO=chromosome | SO=protein_coding_gene | is_pseudo=false	38991.2	32932.4	59900.2	51827.9	100740	53458.2	43941.3	68675.2	1.56289	0.241367
Tb11.v5.0188.1-p1;Tb927.7.5080:mRNA-p1	>Tb11.v5.0188.1-p1 | transcript=Tb11.v5.0188.1 | gene=Tb11.v5.0188 | organism=Trypanosoma_brucei_brucei_TREU927 | gene_product=ATP-NAD kinase, putative | transcript_product=ATP-NAD kinase, putative | location=Tb927_11_bin_v5.1:252587-254758(+) | protein_length=723 | sequence_SO=contig | SO=protein_coding_gene | is_pseudo=false;>Tb927.7.5080:mRNA-p1 | transcript=Tb927.7.5080:mRNA | gene=Tb927.7.50…	NaN	NaN	NaN	NaN	615.817	294.263	#DIV/0!	455.04	#DIV/0!	#DIV/0!
P62962	>sp|P62962|PROF1_MOUSE Profilin-1 OS=Mus musculus OX=10090 GN=Pfn1 PE=1 SV=2	NaN	711.871	5835.15	2973.82	9901.67	2464.8	3273.51	5113.43	1.56206	0.647847
Q8BH35	>sp|Q8BH35|CO8B_MOUSE Complement component C8 beta chain OS=Mus musculus OX=10090 GN=C8b PE=1 SV=1	2442.13	7122.39	36975.3	8554.84	54996.9	9080.62	15513.3	24210.8	1.56065	0.667894
Tb927.9.4910:mRNA-p1	>Tb927.9.4910:mRNA-p1 | transcript=Tb927.9.4910:mRNA | gene=Tb927.9.4910 | organism=Trypanosoma_brucei_brucei_TREU927 | gene_product=3-phosphoinositide-dependent protein kinase 1, putative | transcript_product=3-phosphoinositide-dependent protein kinase 1, putative | location=Tb927_09_v5.1:892236-893390(+) | protein_length=384 | sequence_SO=chromosome | SO=protein_coding_gene | is_pseudo=false	3070	2047.47	2283.11	2250.03	5340.59	3937.48	2466.86	3842.7	1.55773	0.219285
Tb927.7.6900:mRNA-p1	>Tb927.7.6900:mRNA-p1 | transcript=Tb927.7.6900:mRNA | gene=Tb927.7.6900 | organism=Trypanosoma_brucei_brucei_TREU927 | gene_product=Sister chromatid cohesion protein 1 | transcript_product=Sister chromatid cohesion protein 1 | location=Tb927_07_v5.1:1964931-1966685(-) | protein_length=584 | sequence_SO=chromosome | SO=protein_coding_gene | is_pseudo=false	8441.4	14622.4	7478.63	15400	20754.9	11416.4	10180.8	15857.1	1.55755	0.181269
Tb927.10.3350:mRNA-p1	>Tb927.10.3350:mRNA-p1 | transcript=Tb927.10.3350:mRNA | gene=Tb927.10.3350 | organism=Trypanosoma_brucei_brucei_TREU927 | gene_product=major facilitator superfamily, putative | transcript_product=major facilitator superfamily, putative | location=Tb927_10_v5.1:864807-866444(+) | protein_length=545 | sequence_SO=chromosome | SO=protein_coding_gene | is_pseudo=false	3550.94	3777.87	7366.18	9585.19	6293.65	6998.83	4898.33	7625.89	1.55684	0.161402
Tb927.11.12230:mRNA-p1	>Tb927.11.12230:mRNA-p1 | transcript=Tb927.11.12230:mRNA | gene=Tb927.11.12230 | organism=Trypanosoma_brucei_brucei_TREU927 | gene_product=ATP-dependent protease ATPase subunit HslU2 | transcript_product=ATP-dependent protease ATPase subunit HslU2 | location=Tb927_11_v5.1:3270492-3271982(+) | protein_length=496 | sequence_SO=chromosome | SO=protein_coding_gene | is_pseudo=false	30359.1	26396.1	24965.7	38033	49731.6	39410.6	27240.3	42391.8	1.55622	0.0197564
Tb927.5.670:mRNA-p1	>Tb927.5.670:mRNA-p1 | transcript=Tb927.5.670:mRNA | gene=Tb927.5.670 | organism=Trypanosoma_brucei_brucei_TREU927 | gene_product=hypothetical protein, conserved | transcript_product=hypothetical protein, conserved | location=Tb927_05_v5.1:295064-297952(+) | protein_length=962 | sequence_SO=chromosome | SO=protein_coding_gene | is_pseudo=false	2514.32	1780.76	1915.66	3244.63	3139.42	3273.37	2070.25	3219.14	1.55496	0.00740951
Tb927.8.2030:mRNA-p1	>Tb927.8.2030:mRNA-p1 | transcript=Tb927.8.2030:mRNA | gene=Tb927.8.2030 | organism=Trypanosoma_brucei_brucei_TREU927 | gene_product=Posterior and Ventral Edge protein 1 | transcript_product=Posterior and Ventral Edge protein 1 | location=Tb927_08_v5.1:638854-640119(+) | protein_length=421 | sequence_SO=chromosome | SO=protein_coding_gene | is_pseudo=false	217988	173225	135751	243276	283372	292410	175655	273019	1.5543	0.0258772
Tb927.7.710:mRNA-p1	>Tb927.7.710:mRNA-p1 | transcript=Tb927.7.710:mRNA | gene=Tb927.7.710 | organism=Trypanosoma_brucei_brucei_TREU927 | gene_product=heat shock 70 kDa protein, putative | transcript_product=heat shock 70 kDa protein, putative | location=Tb927_07_v5.1:156246-158165(-) | protein_length=639 | sequence_SO=chromosome | SO=protein_coding_gene | is_pseudo=false	266891	379583	207301	408637	415407	502488	284592	442177	1.55372	0.055393
Tb927.10.14200:mRNA-p1	>Tb927.10.14200:mRNA-p1 | transcript=Tb927.10.14200:mRNA | gene=Tb927.10.14200 | organism=Trypanosoma_brucei_brucei_TREU927 | gene_product=syntaxin 5 | transcript_product=syntaxin 5 | location=Tb927_10_v5.1:3448097-3449080(-) | protein_length=327 | sequence_SO=chromosome | SO=protein_coding_gene | is_pseudo=false	12660.2	6586.52	10907.8	15702.4	17093	14050.4	10051.5	15615.3	1.55353	0.0502662
Tb927.6.3560:mRNA-p1	>Tb927.6.3560:mRNA-p1 | transcript=Tb927.6.3560:mRNA | gene=Tb927.6.3560 | organism=Trypanosoma_brucei_brucei_TREU927 | gene_product=hypothetical protein, conserved | transcript_product=hypothetical protein, conserved | location=Tb927_06_v5.1:1060992-1065440(-) | protein_length=1482 | sequence_SO=chromosome | SO=protein_coding_gene | is_pseudo=false	574.197	1617.95	816.549	1317.01	1871.54	1483.61	1002.9	1557.39	1.55289	0.193936
Tb927.10.12960:mRNA-p1	>Tb927.10.12960:mRNA-p1 | transcript=Tb927.10.12960:mRNA | gene=Tb927.10.12960 | organism=Trypanosoma_brucei_brucei_TREU927 | gene_product=Ras-related protein Rab5A | transcript_product=Ras-related protein Rab5A | location=Tb927_10_v5.1:3150232-3150924(-) | protein_length=230 | sequence_SO=chromosome | SO=protein_coding_gene | is_pseudo=false	222092	162235	216249	316817	287536	328079	200192	310811	1.55256	0.00802707
Tb11.v5.0206.1-p1;Tb927.10.6140:mRNA-p1	>Tb11.v5.0206.1-p1 | transcript=Tb11.v5.0206.1 | gene=Tb11.v5.0206 | organism=Trypanosoma_brucei_brucei_TREU927 | gene_product=phosphatidylinositolN-acetylglucosaminyltransferase, putative | transcript_product=phosphatidylinositolN-acetylglucosaminyltransferase, putative | location=Tb927_11_bin_v5.1:315130-316158(-) | protein_length=342 | sequence_SO=contig | SO=protein_coding_gene | is_pseudo=fa…	455.251	NaN	832.557	1152.76	3343.88	NaN	643.904	2248.32	3.49169	0.28575
Tb927.8.2550:mRNA-p1	>Tb927.8.2550:mRNA-p1 | transcript=Tb927.8.2550:mRNA | gene=Tb927.8.2550 | organism=Trypanosoma_brucei_brucei_TREU927 | gene_product=mitochondrial DNA primase | transcript_product=mitochondrial DNA primase | location=Tb927_08_v5.1:751686-753575(+) | protein_length=629 | sequence_SO=chromosome | SO=protein_coding_gene | is_pseudo=false	8023.26	8453.54	6815.09	10480.7	15508	10163.6	7763.96	12050.8	1.55214	0.0757696
Tb11.v5.0210.1-p1;Tb927.5.286b:mRNA-p1	>Tb11.v5.0210.1-p1 | transcript=Tb11.v5.0210.1 | gene=Tb11.v5.0210 | organism=Trypanosoma_brucei_brucei_TREU927 | gene_product=adenosine transporter, putative | transcript_product=adenosine transporter, putative | location=Tb927_11_bin_v5.1:337162-338553(-) | protein_length=463 | sequence_SO=contig | SO=protein_coding_gene | is_pseudo=false;>Tb927.5.286b:mRNA-p1 | transcript=Tb927.5.286b:mRNA | g…	2149.51	4926.55	2044.55	NaN	1850.91	1787.79	3040.2	1819.35	0.598431	0.3902
Q9Z1R3	>sp|Q9Z1R3|APOM_MOUSE Apolipoprotein M OS=Mus musculus OX=10090 GN=Apom PE=1 SV=1	54438	102045	334933	138320	457655	166466	163805	254147	1.55152	0.536864
Q9ERD7	>sp|Q9ERD7|TBB3_MOUSE Tubulin beta-3 chain OS=Mus musculus OX=10090 GN=Tubb3 PE=1 SV=1	3035.68	1629.84	2150.31	3007.84	3226.55	4324.8	2271.94	3519.73	1.54922	0.0971375
Tb927.11.16280:mRNA-p1;Tb927.5.1110:mRNA-p1	>Tb927.11.16280:mRNA-p1 | transcript=Tb927.11.16280:mRNA | gene=Tb927.11.16280 | organism=Trypanosoma_brucei_brucei_TREU927 | gene_product=60S ribosomal protein L8, putative | transcript_product=60S ribosomal protein L8, putative | location=Tb927_11_v5.1:4320340-4321122(-) | protein_length=260 | sequence_SO=chromosome | SO=protein_coding_gene | is_pseudo=false;>Tb927.5.1110:mRNA-p1 | transcript=T…	810601	615903	857059	1563242	946720	1027142	761188	1.17903e+06	1.54894	0.113835
Tb927.8.7890:mRNA-p1	>Tb927.8.7890:mRNA-p1 | transcript=Tb927.8.7890:mRNA | gene=Tb927.8.7890 | organism=Trypanosoma_brucei_brucei_TREU927 | gene_product=receptor-type adenylate cyclase GRESAG 4, putative | transcript_product=receptor-type adenylate cyclase GRESAG 4, putative | location=Tb927_08_v5.1:2309641-2313444(+) | protein_length=1267 | sequence_SO=chromosome | SO=protein_coding_gene | is_pseudo=false	33271.2	29369.1	32878	63184.6	41078.4	43685.6	31839.4	49316.2	1.5489	0.0691726
Tb927.9.3820:mRNA-p1	>Tb927.9.3820:mRNA-p1 | transcript=Tb927.9.3820:mRNA | gene=Tb927.9.3820 | organism=Trypanosoma_brucei_brucei_TREU927 | gene_product=syntaxin, putative | transcript_product=syntaxin, putative | location=Tb927_09_v5.1:755001-755855(+) | protein_length=284 | sequence_SO=chromosome | SO=protein_coding_gene | is_pseudo=false	41511.1	37845.7	53662	68001.4	83459.8	54429.2	44339.6	68630.1	1.54783	0.0656064
Tb927.3.5580:mRNA-p1	>Tb927.3.5580:mRNA-p1 | transcript=Tb927.3.5580:mRNA | gene=Tb927.3.5580 | organism=Trypanosoma_brucei_brucei_TREU927 | gene_product=tryptophanyl-tRNA synthetase | transcript_product=tryptophanyl-tRNA synthetase | location=Tb927_03_v5.1:1561871-1563040(+) | protein_length=389 | sequence_SO=chromosome | SO=protein_coding_gene | is_pseudo=false	26473.4	53723.1	37251.2	49364.9	68918.5	63358.9	39149.2	60547.4	1.54658	0.0950681
Tb11.v5.0224.1-p1;Tb927.5.430:mRNA-p1	>Tb11.v5.0224.1-p1 | transcript=Tb11.v5.0224.1 | gene=Tb11.v5.0224 | organism=Trypanosoma_brucei_brucei_TREU927 | gene_product=invariant surface glycoprotein, putative | transcript_product=invariant surface glycoprotein, putative | location=Tb927_11_bin_v5.1:416440-417573(+) | protein_length=377 | sequence_SO=contig | SO=protein_coding_gene | is_pseudo=false;>Tb927.5.430:mRNA-p1 | transcript=Tb92…	4631.53	4950.09	5549.75	NaN	5062.37	3516.6	5043.79	4289.49	0.850449	0.343861
Tb11.v5.0225.1-p1;Tb927.5.420:mRNA-p1	>Tb11.v5.0225.1-p1 | transcript=Tb11.v5.0225.1 | gene=Tb11.v5.0225 | organism=Trypanosoma_brucei_brucei_TREU927 | gene_product=invariant surface glycoprotein, putative | transcript_product=invariant surface glycoprotein, putative | location=Tb927_11_bin_v5.1:418590-419711(+) | protein_length=373 | sequence_SO=contig | SO=protein_coding_gene | is_pseudo=false;>Tb927.5.420:mRNA-p1 | transcript=Tb92…	320.661	NaN	928.451	NaN	346.568	849.535	624.556	598.052	0.957563	0.952541
Tb11.v5.0226.1-p1;Tb927.5.410:mRNA-p1	>Tb11.v5.0226.1-p1 | transcript=Tb11.v5.0226.1 | gene=Tb11.v5.0226 | organism=Trypanosoma_brucei_brucei_TREU927 | gene_product=invariant surface glycoprotein, putative | transcript_product=invariant surface glycoprotein, putative | location=Tb927_11_bin_v5.1:420271-421452(+) | protein_length=393 | sequence_SO=contig | SO=protein_coding_gene | is_pseudo=false;>Tb927.5.410:mRNA-p1 | transcript=Tb92…	2197.85	3627.9	5202.42	NaN	997.322	864.517	3676.06	930.92	0.253239	0.0918218
Tb927.7.2980:mRNA-p1	>Tb927.7.2980:mRNA-p1 | transcript=Tb927.7.2980:mRNA | gene=Tb927.7.2980 | organism=Trypanosoma_brucei_brucei_TREU927 | gene_product=Nitroreductase family, putative | transcript_product=Nitroreductase family, putative | location=Tb927_07_v5.1:748550-749122(+) | protein_length=190 | sequence_SO=chromosome | SO=protein_coding_gene | is_pseudo=false	16667.7	25694.7	34588.9	39561.7	40663.4	38751.5	25650.4	39658.9	1.54613	0.0545245
Tb927.4.4310:mRNA-p1	>Tb927.4.4310:mRNA-p1 | transcript=Tb927.4.4310:mRNA | gene=Tb927.4.4310 | organism=Trypanosoma_brucei_brucei_TREU927 | gene_product=Nucleoporin NUP64 | transcript_product=Nucleoporin NUP64 | location=Tb927_04_v5.1:1140138-1142009(-) | protein_length=623 | sequence_SO=chromosome | SO=protein_coding_gene | is_pseudo=false	4821.6	6810.64	4269.52	9290.17	8288.6	6998.46	5300.59	8192.41	1.54557	0.046777
P32261	>sp|P32261|ANT3_MOUSE Antithrombin-III OS=Mus musculus OX=10090 GN=Serpinc1 PE=1 SV=1	11177.2	6359.94	73674.9	31596	74567.7	34747.5	30404	46970.4	1.54488	0.554507
Tb927.6.4510:mRNA-p1	>Tb927.6.4510:mRNA-p1 | transcript=Tb927.6.4510:mRNA | gene=Tb927.6.4510 | organism=Trypanosoma_brucei_brucei_TREU927 | gene_product=hypothetical protein, conserved | transcript_product=hypothetical protein, conserved | location=Tb927_06_v5.1:1264148-1265125(-) | protein_length=325 | sequence_SO=chromosome | SO=protein_coding_gene | is_pseudo=false	2509.12	2857.97	3609.46	3636.19	4635.73	5583.87	2992.18	4618.6	1.54356	0.0664203
Tb927.10.12660:mRNA-p1	>Tb927.10.12660:mRNA-p1 | transcript=Tb927.10.12660:mRNA | gene=Tb927.10.12660 | organism=Trypanosoma_brucei_brucei_TREU927 | gene_product=pumilio/PUF RNA binding protein 2 | transcript_product=pumilio/PUF RNA binding protein 2 | location=Tb927_10_v5.1:3073130-3075673(-) | protein_length=847 | sequence_SO=chromosome | SO=protein_coding_gene | is_pseudo=false	12806.4	17442.9	13154.4	18712.2	27461.9	20745.4	14467.9	22306.5	1.54179	0.0611559
Tb11.0845:mRNA-p1;Tb927.11.18680:mRNA-p1;Tb927.11.715:mRNA-p1	>Tb11.0845:mRNA-p1 | transcript=Tb11.0845:mRNA | gene=Tb11.0845 | organism=Trypanosoma_brucei_brucei_TREU927 | gene_product=chrXI additional, unordered contigs, dynein light chain LC8, putative | transcript_product=dynein light chain LC8, putative | location=tryp_XI-147f01.q1ca:2781-3053(+) | protein_length=90 | sequence_SO=contig | SO=protein_coding_gene | is_pseudo=false;>Tb927.11.18680:mRNA-p1…	269352	231112	281557	483133	295876	426548	260674	401852	1.54159	0.0700231
Tb927.8.8270:mRNA-p1	>Tb927.8.8270:mRNA-p1 | transcript=Tb927.8.8270:mRNA | gene=Tb927.8.8270 | organism=Trypanosoma_brucei_brucei_TREU927 | gene_product=hypothetical protein, conserved | transcript_product=hypothetical protein, conserved | location=Tb927_08_v5.1:2446749-2449571(+) | protein_length=940 | sequence_SO=chromosome | SO=protein_coding_gene | is_pseudo=false	3140.84	NaN	955.948	2458.02	4511.3	2502.02	2048.39	3157.11	1.54126	0.421855
A0A075B5V8	>tr|A0A075B5V8|A0A075B5V8_MOUSE Immunoglobulin heavy variable 1-47 OS=Mus musculus OX=10090 GN=Ighv1-47 PE=4 SV=1	1320.52	NaN	4798.71	2698.03	9400.02	2046.86	3059.62	4714.97	1.54103	0.650358
Tb927.11.5300:mRNA-p1	>Tb927.11.5300:mRNA-p1 | transcript=Tb927.11.5300:mRNA | gene=Tb927.11.5300 | organism=Trypanosoma_brucei_brucei_TREU927 | gene_product=Kinesin-13 3, putative | transcript_product=Kinesin-13 3, putative | location=Tb927_11_v5.1:1510715-1512415(+) | protein_length=566 | sequence_SO=chromosome | SO=protein_coding_gene | is_pseudo=false	31788.9	34338.5	22581.6	34986.5	51096.6	50595	29569.6	45559.4	1.54075	0.0663517
G3X9C2	>sp|G3X9C2|FBX50_MOUSE F-box only protein 50 OS=Mus musculus OX=10090 GN=Nccrp1 PE=1 SV=2	NaN	988.429	3510.54	2409.65	5019.87	2960.07	2249.49	3463.2	1.53955	0.447163
Tb927.9.2270:mRNA-p1	>Tb927.9.2270:mRNA-p1 | transcript=Tb927.9.2270:mRNA | gene=Tb927.9.2270 | organism=Trypanosoma_brucei_brucei_TREU927 | gene_product=hypothetical protein, conserved | transcript_product=hypothetical protein, conserved | location=Tb927_09_v5.1:506220-508409(-) | protein_length=729 | sequence_SO=chromosome | SO=protein_coding_gene | is_pseudo=false	NaN	2054.69	3266.13	3399.75	4448.64	4436.39	2660.41	4094.93	1.53921	0.109578
Tb927.11.12950:mRNA-p1	>Tb927.11.12950:mRNA-p1 | transcript=Tb927.11.12950:mRNA | gene=Tb927.11.12950 | organism=Trypanosoma_brucei_brucei_TREU927 | gene_product=ras-like small GTPase, putative | transcript_product=ras-like small GTPase, putative | location=Tb927_11_v5.1:3468843-3469493(-) | protein_length=216 | sequence_SO=chromosome | SO=protein_coding_gene | is_pseudo=false	7553.19	8949.78	5963.27	9165.6	13522.3	11876.8	7488.75	11521.6	1.53852	0.0584008
Tb927.9.8180:mRNA-p1	>Tb927.9.8180:mRNA-p1 | transcript=Tb927.9.8180:mRNA | gene=Tb927.9.8180 | organism=Trypanosoma_brucei_brucei_TREU927 | gene_product=Flagellum attachment zone protein 31 | transcript_product=Flagellum attachment zone protein 31 | location=Tb927_09_v5.1:1342253-1344181(-) | protein_length=642 | sequence_SO=chromosome | SO=protein_coding_gene | is_pseudo=false	13377.3	20109	12513.4	20884.3	26318.3	23560.5	15333.2	23587.7	1.53834	0.0450947
Tb927.7.7030:mRNA-p1	>Tb927.7.7030:mRNA-p1 | transcript=Tb927.7.7030:mRNA | gene=Tb927.7.7030 | organism=Trypanosoma_brucei_brucei_TREU927 | gene_product=zinc-finger of a C2HC-type, putative | transcript_product=zinc-finger of a C2HC-type, putative | location=Tb927_07_v5.1:2009501-2011456(-) | protein_length=651 | sequence_SO=chromosome | SO=protein_coding_gene | is_pseudo=false	8704.74	7111.74	2171.68	10509	9023.37	8125.53	5996.05	9219.3	1.53756	0.197174
Tb927.10.6240:mRNA-p1	>Tb927.10.6240:mRNA-p1 | transcript=Tb927.10.6240:mRNA | gene=Tb927.10.6240 | organism=Trypanosoma_brucei_brucei_TREU927 | gene_product=ras-like small GTPase, putative | transcript_product=ras-like small GTPase, putative | location=Tb927_10_v5.1:1583583-1584794(-) | protein_length=403 | sequence_SO=chromosome | SO=protein_coding_gene | is_pseudo=false	4278.5	2864.25	3577.96	5340.79	6727.47	4380.7	3573.57	5482.99	1.53432	0.0740069
Tb927.10.3810:mRNA-p1	>Tb927.10.3810:mRNA-p1 | transcript=Tb927.10.3810:mRNA | gene=Tb927.10.3810 | organism=Trypanosoma_brucei_brucei_TREU927 | gene_product=Nucleoporin NUP65 | transcript_product=Nucleoporin NUP65 | location=Tb927_10_v5.1:1001904-1003691(-) | protein_length=595 | sequence_SO=chromosome | SO=protein_coding_gene | is_pseudo=false	20971.1	8429.36	29951.9	35975.4	32116.5	22955.9	19784.1	30349.3	1.53402	0.223393
Tb927.10.3170:mRNA-p1	>Tb927.10.3170:mRNA-p1 | transcript=Tb927.10.3170:mRNA | gene=Tb927.10.3170 | organism=Trypanosoma_brucei_brucei_TREU927 | gene_product=GCN20-type ATP-binding cassette protein, putative | transcript_product=GCN20-type ATP-binding cassette protein, putative | location=Tb927_10_v5.1:824089-826260(+) | protein_length=723 | sequence_SO=chromosome | SO=protein_coding_gene | is_pseudo=false	20882.2	18360.9	18058	25099.9	34560.3	28023	19100.4	29227.7	1.53022	0.0260805
A0A0A6YW67;P0CG49;P0CG50;P62983;P62984	>tr|A0A0A6YW67|A0A0A6YW67_MOUSE Predicted pseudogene 8797 OS=Mus musculus OX=10090 GN=Gm8797 PE=4 SV=1;>sp|P0CG49|UBB_MOUSE Polyubiquitin-B OS=Mus musculus OX=10090 GN=Ubb PE=2 SV=1;>sp|P0CG50|UBC_MOUSE Polyubiquitin-C OS=Mus musculus OX=10090 GN=Ubc PE=1 SV=2;>sp|P62983|RS27A_MOUSE Ubiquitin-40S ribosomal protein S27a OS=Mus musculus OX=10090 GN=Rps27a PE=1 SV=2;>sp|P62984|RL40_MOUSE Ubiquitin-6…	19300.9	18929.4	12300	24776.3	28522.7	23947.6	16843.4	25748.9	1.52872	0.0291124
Tb927.9.3860:mRNA-p1	>Tb927.9.3860:mRNA-p1 | transcript=Tb927.9.3860:mRNA | gene=Tb927.9.3860 | organism=Trypanosoma_brucei_brucei_TREU927 | gene_product=Dyggve-Melchior-Clausen syndrome protein, putative | transcript_product=Dyggve-Melchior-Clausen syndrome protein, putative | location=Tb927_09_v5.1:758195-760393(+) | protein_length=732 | sequence_SO=chromosome | SO=protein_coding_gene | is_pseudo=false	6066.32	4617.94	6155.75	8718.82	8854.68	8165.14	5613.34	8579.55	1.52842	0.00539389
Tb927.11.14850:mRNA-p1	>Tb927.11.14850:mRNA-p1 | transcript=Tb927.11.14850:mRNA | gene=Tb927.11.14850 | organism=Trypanosoma_brucei_brucei_TREU927 | gene_product=hypothetical protein, conserved | transcript_product=hypothetical protein, conserved | location=Tb927_11_v5.1:3944090-3946288(-) | protein_length=732 | sequence_SO=chromosome | SO=protein_coding_gene | is_pseudo=false	1712.91	1353.48	1782.41	3710.83	2252.92	1435.88	1616.27	2466.54	1.52607	0.2784
Tb927.9.8990:mRNA-p1	>Tb927.9.8990:mRNA-p1 | transcript=Tb927.9.8990:mRNA | gene=Tb927.9.8990 | organism=Trypanosoma_brucei_brucei_TREU927 | gene_product=Ankyrin repeats (3 copies), putative | transcript_product=Ankyrin repeats (3 copies), putative | location=Tb927_09_v5.1:1440409-1441446(-) | protein_length=345 | sequence_SO=chromosome | SO=protein_coding_gene | is_pseudo=false	108215	105595	84873.9	155320	127764	172327	99561.4	151804	1.52472	0.0249469
Tb927.1.1380:mRNA-p1	>Tb927.1.1380:mRNA-p1 | transcript=Tb927.1.1380:mRNA | gene=Tb927.1.1380 | organism=Trypanosoma_brucei_brucei_TREU927 | gene_product=serine/threonine protein phosphatase 2A regulatory subunit, putative | transcript_product=serine/threonine protein phosphatase 2A regulatory subunit, putative | location=Tb927_01_v5.1:353241-354962(+) | protein_length=573 | sequence_SO=chromosome | SO=protein_coding…	24571.2	40262.3	28815.9	43531.3	51240.4	47869.7	31216.5	47547.1	1.52314	0.0346294
Tb11.0370:mRNA-p1;Tb927.11.7720.1-p1	>Tb11.0370:mRNA-p1 | transcript=Tb11.0370:mRNA | gene=Tb11.0370 | organism=Trypanosoma_brucei_brucei_TREU927 | gene_product=MSP-A, putative, chrXI additional, unordered contigs | transcript_product=chrXI additional, unordered contigs | location=tryp_XI-1036e06.p1k:22487-24250(+) | protein_length=587 | sequence_SO=contig | SO=protein_coding_gene | is_pseudo=false;>Tb927.11.7720.1-p1 | transcript=T…	14561.4	9589.7	10431.8	15441.5	9128.12	28063.4	11527.6	17544.3	1.52193	0.356267
Tb11.v5.0268.1-p1;Tb927.7.4550:mRNA-p1	>Tb11.v5.0268.1-p1 | transcript=Tb11.v5.0268.1 | gene=Tb11.v5.0268 | organism=Trypanosoma_brucei_brucei_TREU927 | gene_product=60S ribosomal protein-like, putative | transcript_product=60S ribosomal protein-like, putative | location=Tb927_11_bin_v5.1:560520-561071(-) | protein_length=183 | sequence_SO=contig | SO=protein_coding_gene | is_pseudo=false;>Tb927.7.4550:mRNA-p1 | transcript=Tb927.7.455…	3238.15	3011.06	676.711	1839.66	NaN	1857.04	2308.64	1848.35	0.800622	0.692601
Tb927.11.5030:mRNA-p1	>Tb927.11.5030:mRNA-p1 | transcript=Tb927.11.5030:mRNA | gene=Tb927.11.5030 | organism=Trypanosoma_brucei_brucei_TREU927 | gene_product=hypothetical protein, conserved | transcript_product=hypothetical protein, conserved | location=Tb927_11_v5.1:1437223-1438167(+) | protein_length=314 | sequence_SO=chromosome | SO=protein_coding_gene | is_pseudo=false	7927.11	6894.16	5180.57	10628.8	10945.6	8832.89	6667.28	10135.8	1.52023	0.0286617
Tb927.4.4370.1:mRNA-p1;Tb927.4.4370.2:mRNA-p1	>Tb927.4.4370.1:mRNA-p1 | transcript=Tb927.4.4370.1:mRNA | gene=Tb927.4.4370 | organism=Trypanosoma_brucei_brucei_TREU927 | gene_product=hypothetical protein, conserved | transcript_product=hypothetical protein, conserved | location=Tb927_04_v5.1:1151495-1153147(-) | protein_length=550 | sequence_SO=chromosome | SO=protein_coding_gene | is_pseudo=false;>Tb927.4.4370.2:mRNA-p1 | transcript=Tb927.4…	37697	46524.4	30323.9	64037.3	56461	53616.4	38181.8	58038.2	1.52005	0.0241824
Tb927.2.6320:mRNA-p1	>Tb927.2.6320:mRNA-p1 | transcript=Tb927.2.6320:mRNA | gene=Tb927.2.6320 | organism=Trypanosoma_brucei_brucei_TREU927 | gene_product=adenosine transporter 2, putative | transcript_product=adenosine transporter 2, putative | location=Tb927_02_v5.1:1159520-1160908(+) | protein_length=462 | sequence_SO=chromosome | SO=protein_coding_gene | is_pseudo=false	5432.45	14476.2	10545	9880.78	14277.8	22099.6	10151.2	15419.4	1.51897	0.300095
Tb11.v5.0433.1-p1;Tb927.11.12720:mRNA-p1	>Tb11.v5.0433.1-p1 | transcript=Tb11.v5.0433.1 | gene=Tb11.v5.0433 | organism=Trypanosoma_brucei_brucei_TREU927 | gene_product=hypothetical protein, conserved | transcript_product=hypothetical protein, conserved | location=Tb927_11_bin_v5.1:1708167-1709480(-) | protein_length=437 | sequence_SO=contig | SO=protein_coding_gene | is_pseudo=false;>Tb927.11.12720:mRNA-p1 | transcript=Tb927.11.12720:mR…	2189.23	346.217	2499.29	2091.02	4322.99	1220.46	1678.25	2544.82	1.51636	0.490378
Tb927.1.3390:mRNA-p1	>Tb927.1.3390:mRNA-p1 | transcript=Tb927.1.3390:mRNA | gene=Tb927.1.3390 | organism=Trypanosoma_brucei_brucei_TREU927 | gene_product=Eukaryotic protein of unknown function (DUF866), putative | transcript_product=Eukaryotic protein of unknown function (DUF866), putative | location=Tb927_01_v5.1:731723-732211(-) | protein_length=162 | sequence_SO=chromosome | SO=protein_coding_gene | is_pseudo=false	7516.63	10771.7	10584.6	4456.82	12022.5	27291.7	9624.29	14590.4	1.51599	0.505567
Tb927.10.7780:mRNA-p1	>Tb927.10.7780:mRNA-p1 | transcript=Tb927.10.7780:mRNA | gene=Tb927.10.7780 | organism=Trypanosoma_brucei_brucei_TREU927 | gene_product=Mitogen-activated protein kinase KFR1 | transcript_product=Mitogen-activated protein kinase KFR1 | location=Tb927_10_v5.1:1952269-1953321(-) | protein_length=350 | sequence_SO=chromosome | SO=protein_coding_gene | is_pseudo=false	6006.29	3321.89	4983.82	5996.95	6709.31	8965.9	4770.67	7224.05	1.51426	0.10794
Tb927.8.7960:mRNA-p1	>Tb927.8.7960:mRNA-p1 | transcript=Tb927.8.7960:mRNA | gene=Tb927.8.7960 | organism=Trypanosoma_brucei_brucei_TREU927 | gene_product=hypothetical protein | transcript_product=hypothetical protein | location=Tb927_08_v5.1:2344967-2346307(+) | protein_length=446 | sequence_SO=chromosome | SO=protein_coding_gene | is_pseudo=false	5145.64	2590.3	1781.68	3727.52	3379.07	7291.99	3172.54	4799.52	1.51283	0.369303
Tb927.1.4480:mRNA-p1	>Tb927.1.4480:mRNA-p1 | transcript=Tb927.1.4480:mRNA | gene=Tb927.1.4480 | organism=Trypanosoma_brucei_brucei_TREU927 | gene_product=WD repeat and HMG-box DNA-binding protein, putative | transcript_product=WD repeat and HMG-box DNA-binding protein, putative | location=Tb927_01_v5.1:923539-927993(+) | protein_length=1484 | sequence_SO=chromosome | SO=protein_coding_gene | is_pseudo=false	2259.03	3491.07	1969.41	4255.34	3962.76	3450.21	2573.17	3889.44	1.51153	0.0654083
Tb927.8.2830:mRNA-p1	>Tb927.8.2830:mRNA-p1 | transcript=Tb927.8.2830:mRNA | gene=Tb927.8.2830 | organism=Trypanosoma_brucei_brucei_TREU927 | gene_product=Kinetoplastid kinetochore protein 25 | transcript_product=Kinetoplastid kinetochore protein 25 | location=Tb927_08_v5.1:848100-848813(+) | protein_length=237 | sequence_SO=chromosome | SO=protein_coding_gene | is_pseudo=false	1355.74	1471.41	NaN	1465.7	2801.66	2133.92	1413.57	2133.76	1.50948	0.245206
Tb11.v5.0278.1-p1;Tb927.10.6280:mRNA-p1	>Tb11.v5.0278.1-p1 | transcript=Tb11.v5.0278.1 | gene=Tb11.v5.0278 | organism=Trypanosoma_brucei_brucei_TREU927 | gene_product=N-terminal glutamine amidase, putative | transcript_product=N-terminal glutamine amidase, putative | location=Tb927_11_bin_v5.1:590083-590757(+) | protein_length=224 | sequence_SO=contig | SO=protein_coding_gene | is_pseudo=false;>Tb927.10.6280:mRNA-p1 | transcript=Tb927.…	799.661	1922.98	526.819	970.447	NaN	1096.04	1083.15	1033.25	0.953923	0.933841
Tb927.11.11435:mRNA-p1	>Tb927.11.11435:mRNA-p1 | transcript=Tb927.11.11435:mRNA | gene=Tb927.11.11435 | organism=Trypanosoma_brucei_brucei_TREU927 | gene_product=dynein light chain type 1, putative | transcript_product=dynein light chain type 1, putative | location=Tb927_11_v5.1:3064084-3064356(+) | protein_length=90 | sequence_SO=chromosome | SO=protein_coding_gene | is_pseudo=false	42229.4	32014.1	36038.6	70048.8	29695	66701.1	36760.7	55481.6	1.50926	0.231035
Tb927.8.4280:mRNA-p1	>Tb927.8.4280:mRNA-p1 | transcript=Tb927.8.4280:mRNA | gene=Tb927.8.4280 | organism=Trypanosoma_brucei_brucei_TREU927 | gene_product=nuclear transport factor 2, putative | transcript_product=nuclear transport factor 2, putative | location=Tb927_08_v5.1:1272380-1272754(-) | protein_length=124 | sequence_SO=chromosome | SO=protein_coding_gene | is_pseudo=false	225701	355556	324735	510244	327605	529452	301997	455767	1.50918	0.110714
Tb927.7.4020:mRNA-p1	>Tb927.7.4020:mRNA-p1 | transcript=Tb927.7.4020:mRNA | gene=Tb927.7.4020 | organism=Trypanosoma_brucei_brucei_TREU927 | gene_product=protein phosphatase 2C, putative | transcript_product=protein phosphatase 2C, putative | location=Tb927_07_v5.1:1062389-1064629(+) | protein_length=746 | sequence_SO=chromosome | SO=protein_coding_gene | is_pseudo=false	11590	10624.8	10301.3	16023.3	17343.1	15682.1	10838.7	16349.5	1.50844	0.000984768
Q60590	>sp|Q60590|A1AG1_MOUSE Alpha-1-acid glycoprotein 1 OS=Mus musculus OX=10090 GN=Orm1 PE=1 SV=1	19508.8	14408.2	55517.4	25319	92934.3	16629.5	29811.5	44960.9	1.50818	0.609375
Tb927.11.10220:mRNA-p1	>Tb927.11.10220:mRNA-p1 | transcript=Tb927.11.10220:mRNA | gene=Tb927.11.10220 | organism=Trypanosoma_brucei_brucei_TREU927 | gene_product=hypothetical protein, conserved | transcript_product=hypothetical protein, conserved | location=Tb927_11_v5.1:2734544-2734900(+) | protein_length=118 | sequence_SO=chromosome | SO=protein_coding_gene | is_pseudo=false	30739.2	19516.1	21326	42093.5	34826.4	30827.7	23860.4	35915.8	1.50525	0.0657023
Tb927.10.8420:mRNA-p1	>Tb927.10.8420:mRNA-p1 | transcript=Tb927.10.8420:mRNA | gene=Tb927.10.8420 | organism=Trypanosoma_brucei_brucei_TREU927 | gene_product=Phosphatidylinositol 3-kinase tor1 | transcript_product=Phosphatidylinositol 3-kinase tor1 | location=Tb927_10_v5.1:2083912-2091210(+) | protein_length=2432 | sequence_SO=chromosome | SO=protein_coding_gene | is_pseudo=false	9122.3	8107.67	12570.5	15105.5	14932.7	14809.8	9933.5	14949.3	1.50494	0.0207235
Tb927.10.870:mRNA-p1	>Tb927.10.870:mRNA-p1 | transcript=Tb927.10.870:mRNA | gene=Tb927.10.870 | organism=Trypanosoma_brucei_brucei_TREU927 | gene_product=Furrow 1 protein | transcript_product=Furrow 1 protein | location=Tb927_10_v5.1:230685-234740(+) | protein_length=1351 | sequence_SO=chromosome | SO=protein_coding_gene | is_pseudo=false	891.038	313.825	NaN	637.576	1015.4	1062.23	602.432	905.069	1.50236	0.35357
Tb927.11.5880:mRNA-p1	>Tb927.11.5880:mRNA-p1 | transcript=Tb927.11.5880:mRNA | gene=Tb927.11.5880 | organism=Trypanosoma_brucei_brucei_TREU927 | gene_product=Mitoribosomal LSU assembly factor 23 | transcript_product=Mitoribosomal LSU assembly factor 23 | location=Tb927_11_v5.1:1667834-1669507(+) | protein_length=557 | sequence_SO=chromosome | SO=protein_coding_gene | is_pseudo=false	4072.6	4780.5	4559.66	7684.71	7107.48	5314.26	4470.92	6702.15	1.49905	0.0399315
Tb11.v5.0306.1-p1;Tb927.10.15970:mRNA-p1	>Tb11.v5.0306.1-p1 | transcript=Tb11.v5.0306.1 | gene=Tb11.v5.0306 | organism=Trypanosoma_brucei_brucei_TREU927 | gene_product=Triglyceride lipase, putative | transcript_product=Triglyceride lipase, putative | location=Tb927_11_bin_v5.1:829887-831494(+) | protein_length=535 | sequence_SO=contig | SO=protein_coding_gene | is_pseudo=false;>Tb927.10.15970:mRNA-p1 | transcript=Tb927.10.15970:mRNA | g…	2449.94	1634.56	NaN	NaN	NaN	NaN	2042.25	#DIV/0!	#DIV/0!	#DIV/0!
Tb927.10.16100:mRNA-p1	>Tb927.10.16100:mRNA-p1 | transcript=Tb927.10.16100:mRNA | gene=Tb927.10.16100 | organism=Trypanosoma_brucei_brucei_TREU927 | gene_product=FK506-binding protein (FKBP)-type peptidyl-prolyl isomerase, putative | transcript_product=FK506-binding protein (FKBP)-type peptidyl-prolyl isomerase, putative | location=Tb927_10_v5.1:3959421-3960698(+) | protein_length=425 | sequence_SO=chromosome | SO=prot…	604559	889765	824037	1.14683e+06	877461	1.45046e+06	772787	1.15825e+06	1.49879	0.107784
Tb927.6.2540:mRNA-p1	>Tb927.6.2540:mRNA-p1 | transcript=Tb927.6.2540:mRNA | gene=Tb927.6.2540 | organism=Trypanosoma_brucei_brucei_TREU927 | gene_product=DREV methyltransferase, putative | transcript_product=DREV methyltransferase, putative | location=Tb927_06_v5.1:770304-771263(+) | protein_length=319 | sequence_SO=chromosome | SO=protein_coding_gene | is_pseudo=false	871.54	880.58	1270.03	782.371	2204.93	1540.46	1007.38	1509.25	1.49819	0.309386
Tb927.3.5260:mRNA-p1	>Tb927.3.5260:mRNA-p1 | transcript=Tb927.3.5260:mRNA | gene=Tb927.3.5260 | organism=Trypanosoma_brucei_brucei_TREU927 | gene_product=hypothetical protein, conserved | transcript_product=hypothetical protein, conserved | location=Tb927_03_v5.1:1479767-1481176(+) | protein_length=469 | sequence_SO=chromosome | SO=protein_coding_gene | is_pseudo=false	2147.13	1869.55	2444.02	3432.45	4113.39	2128.4	2153.57	3224.75	1.4974	0.151608
Tb11.v5.0331.1-p1;Tb11.v5.0332.1-p1;Tb11.v5.0333.1-p1;Tb927.10.8490:mRNA-p1;Tb927.10.8500:mRNA-p1;Tb927.10.8510:mRNA-p1;Tb927.10.8520:mRNA-p1;Tb927.10.8530:mRNA-p1	>Tb11.v5.0331.1-p1 | transcript=Tb11.v5.0331.1 | gene=Tb11.v5.0331 | organism=Trypanosoma_brucei_brucei_TREU927 | gene_product=THT1 - hexose transporter, putative | transcript_product=THT1 - hexose transporter, putative | location=Tb927_11_bin_v5.1:935008-936597(+) | protein_length=529 | sequence_SO=contig | SO=protein_coding_gene | is_pseudo=false;>Tb11.v5.0332.1-p1 | transcript=Tb11.v5.0332.1 |…	NaN	NaN	6876.13	NaN	NaN	NaN	6876.13	#DIV/0!	#DIV/0!	#DIV/0!
Tb11.v5.0339.1-p1;Tb927.10.5080:mRNA-p1	>Tb11.v5.0339.1-p1 | transcript=Tb11.v5.0339.1 | gene=Tb11.v5.0339 | organism=Trypanosoma_brucei_brucei_TREU927 | gene_product=hypothetical protein, conserved | transcript_product=hypothetical protein, conserved | location=Tb927_11_bin_v5.1:1011236-1012468(-) | protein_length=410 | sequence_SO=contig | SO=protein_coding_gene | is_pseudo=false;>Tb927.10.5080:mRNA-p1 | transcript=Tb927.10.5080:mRNA…	2737.89	2134.54	2800.8	NaN	3051.93	1987.38	2557.74	2519.66	0.985109	0.942024
Tb927.1.3200:mRNA-p1	>Tb927.1.3200:mRNA-p1 | transcript=Tb927.1.3200:mRNA | gene=Tb927.1.3200 | organism=Trypanosoma_brucei_brucei_TREU927 | gene_product=Suppressor of G2 allele of SKP1, putative | transcript_product=Suppressor of G2 allele of SKP1, putative | location=Tb927_01_v5.1:690155-690820(+) | protein_length=221 | sequence_SO=chromosome | SO=protein_coding_gene | is_pseudo=false	161747	235315	241328	311590	327549	314889	212796	318010	1.49443	0.0156024
Tb11.v5.0190.1-p1;Tb927.10.5950:mRNA-p1	>Tb11.v5.0190.1-p1 | transcript=Tb11.v5.0190.1 | gene=Tb11.v5.0190 | organism=Trypanosoma_brucei_brucei_TREU927 | gene_product=protein kinase, putative | transcript_product=protein kinase, putative | location=Tb927_11_bin_v5.1:259579-261063(-) | protein_length=494 | sequence_SO=contig | SO=protein_coding_gene | is_pseudo=false;>Tb927.10.5950:mRNA-p1 | transcript=Tb927.10.5950:mRNA | gene=Tb927.10…	10223.6	10749.5	6254.83	15458.7	11157.7	14056.7	9075.95	13557.7	1.49381	0.0779426
Tb927.11.16000:mRNA-p1	>Tb927.11.16000:mRNA-p1 | transcript=Tb927.11.16000:mRNA | gene=Tb927.11.16000 | organism=Trypanosoma_brucei_brucei_TREU927 | gene_product=exonuclease, putative | transcript_product=exonuclease, putative | location=Tb927_11_v5.1:4237146-4238246(-) | protein_length=366 | sequence_SO=chromosome | SO=protein_coding_gene | is_pseudo=false	4567.02	2860.32	2918.22	4573.38	6655.27	4219.24	3448.52	5149.3	1.49319	0.145842
Tb927.3.4060:mRNA-p1	>Tb927.3.4060:mRNA-p1 | transcript=Tb927.3.4060:mRNA | gene=Tb927.3.4060 | organism=Trypanosoma_brucei_brucei_TREU927 | gene_product=asparagine synthetase domain-containing protein 1 | transcript_product=asparagine synthetase domain-containing protein 1 | location=Tb927_03_v5.1:1143431-1146001(-) | protein_length=856 | sequence_SO=chromosome | SO=protein_coding_gene | is_pseudo=false	2763.69	1744.75	2379.5	2984.05	3567.91	3715.4	2295.98	3422.45	1.49063	0.0387434
Tb927.11.2840:mRNA-p1	>Tb927.11.2840:mRNA-p1 | transcript=Tb927.11.2840:mRNA | gene=Tb927.11.2840 | organism=Trypanosoma_brucei_brucei_TREU927 | gene_product=magnesium-dependent phosphatase-1/HAD phosphatase, family IIIC, putative | transcript_product=magnesium-dependent phosphatase-1/HAD phosphatase, family IIIC, putative | location=Tb927_11_v5.1:833552-834136(-) | protein_length=194 | sequence_SO=chromosome | SO=pro…	8732.5	9526.79	14710.3	21439.8	12436.2	15230.1	10989.9	16368.7	1.48944	0.173736
Tb927.4.3370:mRNA-p1	>Tb927.4.3370:mRNA-p1 | transcript=Tb927.4.3370:mRNA | gene=Tb927.4.3370 | organism=Trypanosoma_brucei_brucei_TREU927 | gene_product=hypothetical protein, conserved | transcript_product=hypothetical protein, conserved | location=Tb927_04_v5.1:878428-879345(-) | protein_length=305 | sequence_SO=chromosome | SO=protein_coding_gene | is_pseudo=false	19191.7	24387.3	16536.2	23966.1	29368.4	36182.4	20038.4	29839	1.48909	0.080919
Tb927.10.5360:mRNA-p1;Tb927.10.5370:mRNA-p1	>Tb927.10.5360:mRNA-p1 | transcript=Tb927.10.5360:mRNA | gene=Tb927.10.5360 | organism=Trypanosoma_brucei_brucei_TREU927 | gene_product=40S ribosomal protein S10, putative | transcript_product=40S ribosomal protein S10, putative | location=Tb927_10_v5.1:1348345-1348863(+) | protein_length=172 | sequence_SO=chromosome | SO=protein_coding_gene | is_pseudo=false;>Tb927.10.5370:mRNA-p1 | transcript=T…	306455	245353	288657	475575	358091	417581	280155	417082	1.48875	0.0235879
Tb927.10.3100:mRNA-p1	>Tb927.10.3100:mRNA-p1 | transcript=Tb927.10.3100:mRNA | gene=Tb927.10.3100 | organism=Trypanosoma_brucei_brucei_TREU927 | gene_product=glycerol-3-phosphate acyltransferase, putative | transcript_product=glycerol-3-phosphate acyltransferase, putative | location=Tb927_10_v5.1:810345-812441(+) | protein_length=698 | sequence_SO=chromosome | SO=protein_coding_gene | is_pseudo=false	3455.42	2530.27	3999.81	4648.38	5494.42	4669.99	3328.5	4937.6	1.48343	0.0346343
Tb927.11.10940:mRNA-p1	>Tb927.11.10940:mRNA-p1 | transcript=Tb927.11.10940:mRNA | gene=Tb927.11.10940 | organism=Trypanosoma_brucei_brucei_TREU927 | gene_product=hypothetical protein, conserved | transcript_product=hypothetical protein, conserved | location=Tb927_11_v5.1:2917386-2918237(+) | protein_length=283 | sequence_SO=chromosome | SO=protein_coding_gene | is_pseudo=false	8322.74	7101.03	5828.67	7902.41	11142.5	12473.3	7084.14	10506.1	1.48304	0.0898987
Tb927.11.11290:mRNA-p1	>Tb927.11.11290:mRNA-p1 | transcript=Tb927.11.11290:mRNA | gene=Tb927.11.11290 | organism=Trypanosoma_brucei_brucei_TREU927 | gene_product=heat shock protein 70, putative | transcript_product=heat shock protein 70, putative | location=Tb927_11_v5.1:3020888-3022918(+) | protein_length=676 | sequence_SO=chromosome | SO=protein_coding_gene | is_pseudo=false	60920	62843.6	63006.3	80286.5	88535.4	108091	62256.6	92304.3	1.48264	0.0221105
Tb927.8.8110:mRNA-p1	>Tb927.8.8110:mRNA-p1 | transcript=Tb927.8.8110:mRNA | gene=Tb927.8.8110 | organism=Trypanosoma_brucei_brucei_TREU927 | gene_product=hypothetical protein, conserved | transcript_product=hypothetical protein, conserved | location=Tb927_08_v5.1:2396775-2398502(+) | protein_length=575 | sequence_SO=chromosome | SO=protein_coding_gene | is_pseudo=false	5084.67	4378.53	4438.92	7620.33	7302.94	5669.6	4634.04	6864.29	1.48127	0.0258963
Tb927.10.14580:mRNA-p1;Tb927.11.4820:mRNA-p1	>Tb927.10.14580:mRNA-p1 | transcript=Tb927.10.14580:mRNA | gene=Tb927.10.14580 | organism=Trypanosoma_brucei_brucei_TREU927 | gene_product=60S ribosomal protein L17, putative | transcript_product=60S ribosomal protein L17, putative | location=Tb927_10_v5.1:3573174-3573674(-) | protein_length=166 | sequence_SO=chromosome | SO=protein_coding_gene | is_pseudo=false;>Tb927.11.4820:mRNA-p1 | transcrip…	93131.5	83010.5	81477.6	178162	89757.2	113646	85873.2	127188	1.48112	0.196077
Tb927.11.950:mRNA-p1	>Tb927.11.950:mRNA-p1 | transcript=Tb927.11.950:mRNA | gene=Tb927.11.950 | organism=Trypanosoma_brucei_brucei_TREU927 | gene_product=RNA-binding protein, putative | transcript_product=RNA-binding protein, putative | location=Tb927_11_v5.1:243615-245030(+) | protein_length=471 | sequence_SO=chromosome | SO=protein_coding_gene | is_pseudo=false	2186.57	4603.27	3604.44	4713.91	6468.83	4206.68	3464.76	5129.81	1.48057	0.164691
Tb927.3.1860:mRNA-p1	>Tb927.3.1860:mRNA-p1 | transcript=Tb927.3.1860:mRNA | gene=Tb927.3.1860 | organism=Trypanosoma_brucei_brucei_TREU927 | gene_product=SET domain protein 30 | transcript_product=SET domain protein 30 | location=Tb927_03_v5.1:483930-486245(-) | protein_length=771 | sequence_SO=chromosome | SO=protein_coding_gene | is_pseudo=false	1678.41	2072.25	1384.78	3696.29	1686.54	2218.44	1711.81	2533.76	1.48016	0.264135
Tb11.v5.0405.1-p1;Tb927.11.16990:mRNA-p1	>Tb11.v5.0405.1-p1 | transcript=Tb11.v5.0405.1 | gene=Tb11.v5.0405 | organism=Trypanosoma_brucei_brucei_TREU927 | gene_product=50S ribosome-binding GTPase, putative | transcript_product=50S ribosome-binding GTPase, putative | location=Tb927_11_bin_v5.1:1497910-1499775(+) | protein_length=621 | sequence_SO=contig | SO=protein_coding_gene | is_pseudo=false;>Tb927.11.16990:mRNA-p1 | transcript=Tb927…	683.436	NaN	1133.4	NaN	667.32	1111.27	908.415	889.297	0.978954	0.957265
Tb927.11.700:mRNA-p1	>Tb927.11.700:mRNA-p1 | transcript=Tb927.11.700:mRNA | gene=Tb927.11.700 | organism=Trypanosoma_brucei_brucei_TREU927 | gene_product=hypothetical protein, conserved | transcript_product=hypothetical protein, conserved | location=Tb927_11_v5.1:168831-169898(-) | protein_length=355 | sequence_SO=chromosome | SO=protein_coding_gene | is_pseudo=false	NaN	1054.98	1859.48	1913.97	2269.13	2278.14	1457.23	2153.75	1.47797	0.130967
Tb927.8.4890:mRNA-p1	>Tb927.8.4890:mRNA-p1 | transcript=Tb927.8.4890:mRNA | gene=Tb927.8.4890 | organism=Trypanosoma_brucei_brucei_TREU927 | gene_product=endoplasmic reticulum oxidoreductin, putative | transcript_product=endoplasmic reticulum oxidoreductin, putative | location=Tb927_08_v5.1:1441902-1443230(-) | protein_length=442 | sequence_SO=chromosome | SO=protein_coding_gene | is_pseudo=false	114627	147089	114693	200822	200383	154002	125470	185069	1.47501	0.034539
Tb927.11.16890:mRNA-p1	>Tb927.11.16890:mRNA-p1 | transcript=Tb927.11.16890:mRNA | gene=Tb927.11.16890 | organism=Trypanosoma_brucei_brucei_TREU927 | gene_product=Tetratricopeptide-like helical domain containing protein | transcript_product=Tetratricopeptide-like helical domain containing protein | location=Tb927_11_v5.1:4497834-4504013(-) | protein_length=2059 | sequence_SO=chromosome | SO=protein_coding_gene | is_pseu…	24295.4	20901	16521	30237.1	32536.7	28252.5	20572.5	30342.1	1.47489	0.0190386
Tb927.4.4180:mRNA-p1	>Tb927.4.4180:mRNA-p1 | transcript=Tb927.4.4180:mRNA | gene=Tb927.4.4180 | organism=Trypanosoma_brucei_brucei_TREU927 | gene_product=SUMO-interacting motif-containing protein | transcript_product=SUMO-interacting motif-containing protein | location=Tb927_04_v5.1:1105995-1108493(-) | protein_length=832 | sequence_SO=chromosome | SO=protein_coding_gene | is_pseudo=false	1876.92	2578.42	993.007	2686.97	2733.09	2614.08	1816.11	2678.05	1.4746	0.134234
Tb927.10.5140:mRNA-p1	>Tb927.10.5140:mRNA-p1 | transcript=Tb927.10.5140:mRNA | gene=Tb927.10.5140 | organism=Trypanosoma_brucei_brucei_TREU927 | gene_product=Mitogen-activated protein kinase 6 | transcript_product=Mitogen-activated protein kinase 6 | location=Tb927_10_v5.1:1261399-1262727(+) | protein_length=442 | sequence_SO=chromosome | SO=protein_coding_gene | is_pseudo=false	66091.9	101158	68914	99489.4	118184	130431	78721.3	116035	1.47399	0.0606427
Tb927.9.7690:mRNA-p1	>Tb927.9.7690:mRNA-p1 | transcript=Tb927.9.7690:mRNA | gene=Tb927.9.7690 | organism=Trypanosoma_brucei_brucei_TREU927 | gene_product=SUMO-interacting motif-containing protein | transcript_product=SUMO-interacting motif-containing protein | location=Tb927_09_v5.1:1253940-1259513(-) | protein_length=1857 | sequence_SO=chromosome | SO=protein_coding_gene | is_pseudo=false	7848.3	4843.71	2801.57	6543.35	7624.83	8649.46	5164.53	7605.88	1.47272	0.198744
Tb927.11.2880:mRNA-p1	>Tb927.11.2880:mRNA-p1 | transcript=Tb927.11.2880:mRNA | gene=Tb927.11.2880 | organism=Trypanosoma_brucei_brucei_TREU927 | gene_product=kinesin, putative | transcript_product=kinesin, putative | location=Tb927_11_v5.1:844125-846713(-) | protein_length=862 | sequence_SO=chromosome | SO=protein_coding_gene | is_pseudo=false	1382.02	NaN	NaN	1944.98	2139.85	2017.25	1382.02	2034.02	1.47178	#DIV/0!
Tb927.1.3560:mRNA-p1	>Tb927.1.3560:mRNA-p1 | transcript=Tb927.1.3560:mRNA | gene=Tb927.1.3560 | organism=Trypanosoma_brucei_brucei_TREU927 | gene_product=Centrosomal protein of 164 kDa, putative | transcript_product=Centrosomal protein of 164 kDa, putative | location=Tb927_01_v5.1:758687-761284(-) | protein_length=865 | sequence_SO=chromosome | SO=protein_coding_gene | is_pseudo=false	1562.4	1439.88	NaN	2282.16	2350.35	1995.12	1501.14	2209.21	1.47169	0.017282
Tb11.0290:mRNA-p1;Tb11.0390:mRNA-p1;Tb927.11.7705:mRNA-p1;Tb927.6.4980:mRNA-p1	>Tb11.0290:mRNA-p1 | transcript=Tb11.0290:mRNA | gene=Tb11.0290 | organism=Trypanosoma_brucei_brucei_TREU927 | gene_product=40S ribosomal protein S14, putative, chrXI additional, unordered contigs | transcript_product=chrXI additional, unordered contigs | location=tryp_XI-1036e06.p1k:1755-2189(+) | protein_length=144 | sequence_SO=contig | SO=protein_coding_gene | is_pseudo=false;>Tb11.0390:mRNA-…	237829	150038	152164	285643	267979	240887	180010	264836	1.47123	0.0555123
Tb11.0880:mRNA-p1;Tb927.11.680:mRNA-p1;Tb927.4.1100:mRNA-p1	>Tb11.0880:mRNA-p1 | transcript=Tb11.0880:mRNA | gene=Tb11.0880 | organism=Trypanosoma_brucei_brucei_TREU927 | gene_product=chrXI additional, unordered contigs, 60S ribosomal protein L21e, putative | transcript_product=chrXI additional, unordered contigs | location=tryp_XI-147f01.q1ca:10200-10679(+) | protein_length=159 | sequence_SO=contig | SO=protein_coding_gene | is_pseudo=false;>Tb927.11.680…	129288	134515	155513	244287	179517	192966	139772	205590	1.4709	0.036569
Tb927.10.11550:mRNA-p1	>Tb927.10.11550:mRNA-p1 | transcript=Tb927.10.11550:mRNA | gene=Tb927.10.11550 | organism=Trypanosoma_brucei_brucei_TREU927 | gene_product=hypothetical protein, conserved | transcript_product=hypothetical protein, conserved | location=Tb927_10_v5.1:2813492-2815720(+) | protein_length=742 | sequence_SO=chromosome | SO=protein_coding_gene | is_pseudo=false	3712.28	NaN	3558.26	4385.24	6558.82	5073.84	3635.27	5339.3	1.46875	0.132364
Tb11.v5.0437.1-p1;Tb927.10.13160:mRNA-p1	>Tb11.v5.0437.1-p1 | transcript=Tb11.v5.0437.1 | gene=Tb11.v5.0437 | organism=Trypanosoma_brucei_brucei_TREU927 | gene_product=Mannosyltransferase (PIG-V)), putative | transcript_product=Mannosyltransferase (PIG-V)), putative | location=Tb927_11_bin_v5.1:1741003-1742220(-) | protein_length=405 | sequence_SO=contig | SO=protein_coding_gene | is_pseudo=false;>Tb927.10.13160:mRNA-p1 | transcript=Tb9…	2244.3	NaN	3909.36	2560.06	3064.41	NaN	3076.83	2812.24	0.914004	0.789727
Tb927.7.6310:mRNA-p1	>Tb927.7.6310:mRNA-p1 | transcript=Tb927.7.6310:mRNA | gene=Tb927.7.6310 | organism=Trypanosoma_brucei_brucei_TREU927 | gene_product=polo-like protein kinase | transcript_product=polo-like protein kinase | location=Tb927_07_v5.1:1712534-1714840(-) | protein_length=768 | sequence_SO=chromosome | SO=protein_coding_gene | is_pseudo=false	2625.68	2450.54	NaN	3419.8	3901.66	3861.41	2538.11	3727.62	1.46866	0.0108507
Tb927.4.400:mRNA-p1	>Tb927.4.400:mRNA-p1 | transcript=Tb927.4.400:mRNA | gene=Tb927.4.400 | organism=Trypanosoma_brucei_brucei_TREU927 | gene_product=Double RNA binding domain protein 7 | transcript_product=Double RNA binding domain protein 7 | location=Tb927_04_v5.1:115494-116648(-) | protein_length=384 | sequence_SO=chromosome | SO=protein_coding_gene | is_pseudo=false	10785.9	10945.6	13150.2	16198.2	16639.6	18314.6	11627.2	17050.8	1.46645	0.00557897
Tb11.v5.0454.1-p1;Tb927.10.8750:mRNA-p1	>Tb11.v5.0454.1-p1 | transcript=Tb11.v5.0454.1 | gene=Tb11.v5.0454 | organism=Trypanosoma_brucei_brucei_TREU927 | gene_product=GTPase activating protein, putative | transcript_product=GTPase activating protein, putative | location=Tb927_11_bin_v5.1:1827087-1828109(-) | protein_length=340 | sequence_SO=contig | SO=protein_coding_gene | is_pseudo=false;>Tb927.10.8750:mRNA-p1 | transcript=Tb927.10.8…	2463.35	2984.35	NaN	4815.44	1659.12	NaN	2723.85	3237.28	1.18849	0.778655
Tb11.1380.1-p1;Tb927.11.1840:mRNA-p1	>Tb11.1380.1-p1 | transcript=Tb11.1380.1 | gene=Tb11.1380 | organism=Trypanosoma_brucei_brucei_TREU927 | gene_product=Cytoskeleton-associated protein 46 kDa | transcript_product=Cytoskeleton-associated protein 46 kDa | location=Tb927_11_bin_v5.1:5129094-5130293(-) | protein_length=399 | sequence_SO=contig | SO=protein_coding_gene | is_pseudo=false;>Tb927.11.1840:mRNA-p1 | transcript=Tb927.11.1840…	181985	148815	83611.5	189245	217923	200382	138137	202517	1.46606	0.099031
Tb11.v5.0962.1-p1;Tb927.4.3090:mRNA-p1	>Tb11.v5.0962.1-p1 | transcript=Tb11.v5.0962.1 | gene=Tb11.v5.0962 | organism=Trypanosoma_brucei_brucei_TREU927 | gene_product=hypothetical protein, conserved | transcript_product=hypothetical protein, conserved | location=Tb927_11_bin_v5.1:4928219-4928917(-) | protein_length=232 | sequence_SO=contig | SO=protein_coding_gene | is_pseudo=false;>Tb927.4.3090:mRNA-p1 | transcript=Tb927.4.3090:mRNA |…	1294.44	1252.08	1137.89	1660.28	1424.18	2306.98	1228.13	1797.14	1.46331	0.100963
Tb927.4.3410:mRNA-p1	>Tb927.4.3410:mRNA-p1 | transcript=Tb927.4.3410:mRNA | gene=Tb927.4.3410 | organism=Trypanosoma_brucei_brucei_TREU927 | gene_product=selenoprotein SelTryp | transcript_product=selenoprotein SelTryp | location=Tb927_04_v5.1:889449-891788(-) | protein_length=779 | sequence_SO=chromosome | SO=protein_coding_gene | is_pseudo=false	3775.51	4043.2	5034.27	5481.65	7316.06	5993.37	4284.33	6263.69	1.462	0.041295
Tb927.8.3690:mRNA-p1	>Tb927.8.3690:mRNA-p1 | transcript=Tb927.8.3690:mRNA | gene=Tb927.8.3690 | organism=Trypanosoma_brucei_brucei_TREU927 | gene_product=isocitrate dehydrogenase [NADP], mitochondrial precursor, putative | transcript_product=isocitrate dehydrogenase [NADP], mitochondrial precursor, putative | location=Tb927_08_v5.1:1104950-1106263(-) | protein_length=437 | sequence_SO=chromosome | SO=protein_coding_g…	12413.2	28989.7	13961.4	20612.6	28084.2	32157.4	18454.8	26951.4	1.4604	0.247158
Tb927.11.1900:mRNA-p1	>Tb927.11.1900:mRNA-p1 | transcript=Tb927.11.1900:mRNA | gene=Tb927.11.1900 | organism=Trypanosoma_brucei_brucei_TREU927 | gene_product=T-complex protein 1, beta subunit, putative | transcript_product=T-complex protein 1, beta subunit, putative | location=Tb927_11_v5.1:556305-557894(-) | protein_length=529 | sequence_SO=chromosome | SO=protein_coding_gene | is_pseudo=false	443964	569850	352600	669448	579771	745605	455471	664941	1.4599	0.0571695
Tb11.v5.0470.1-p1;Tb927.10.2430:mRNA-p1	>Tb11.v5.0470.1-p1 | transcript=Tb11.v5.0470.1 | gene=Tb11.v5.0470 | organism=Trypanosoma_brucei_brucei_TREU927 | gene_product=receptor-type adenylate cyclase GRESAG 4, putative | transcript_product=receptor-type adenylate cyclase GRESAG 4, putative | location=Tb927_11_bin_v5.1:1908330-1910918(-) | protein_length=862 | sequence_SO=contig | SO=protein_coding_gene | is_pseudo=false;>Tb927.10.2430:m…	NaN	NaN	NaN	NaN	16533.2	9091.8	#DIV/0!	12812.5	#DIV/0!	#DIV/0!
Tb927.3.1400:mRNA-p1	>Tb927.3.1400:mRNA-p1 | transcript=Tb927.3.1400:mRNA | gene=Tb927.3.1400 | organism=Trypanosoma_brucei_brucei_TREU927 | gene_product=alpha-tubulin N-acetyltransferase, putative | transcript_product=alpha-tubulin N-acetyltransferase, putative | location=Tb927_03_v5.1:350391-351395(+) | protein_length=334 | sequence_SO=chromosome | SO=protein_coding_gene | is_pseudo=false	4364.86	3245.93	2633.86	6636.13	4932.31	3383.44	3414.88	4983.96	1.45948	0.215478
A0A075B5J9;A0A075B5K3	>tr|A0A075B5J9|A0A075B5J9_MOUSE Immunoglobulin kappa variable 17-127 OS=Mus musculus OX=10090 GN=Igkv17-127 PE=4 SV=7;>tr|A0A075B5K3|A0A075B5K3_MOUSE Immunoglobulin kappa variable 17-121 OS=Mus musculus OX=10090 GN=Igkv17-121 PE=4 SV=7	15151.1	18743.7	125752	27680.5	160066	45224	53215.7	77656.9	1.45929	0.680475
Tb927.11.2150:mRNA-p1	>Tb927.11.2150:mRNA-p1 | transcript=Tb927.11.2150:mRNA | gene=Tb927.11.2150 | organism=Trypanosoma_brucei_brucei_TREU927 | gene_product=hypothetical protein, conserved | transcript_product=hypothetical protein, conserved | location=Tb927_11_v5.1:612152-613639(+) | protein_length=495 | sequence_SO=chromosome | SO=protein_coding_gene | is_pseudo=false	5813.08	6397.14	5562.65	7427.79	8618.89	9884.41	5924.29	8643.7	1.45903	0.0223484
Tb11.v5.0481.1-p1;Tb927.10.15380:mRNA-p1	>Tb11.v5.0481.1-p1 | transcript=Tb11.v5.0481.1 | gene=Tb11.v5.0481 | organism=Trypanosoma_brucei_brucei_TREU927 | gene_product=U3 snoRNA-associated protein UTP11, putative | transcript_product=U3 snoRNA-associated protein UTP11, putative | location=Tb927_11_bin_v5.1:1956302-1957342(+) | protein_length=346 | sequence_SO=contig | SO=protein_coding_gene | is_pseudo=false;>Tb927.10.15380:mRNA-p1 | tr…	NaN	1058.53	4216.93	NaN	NaN	NaN	2637.73	#DIV/0!	#DIV/0!	#DIV/0!
Tb11.v5.0482.1-p1;Tb927.11.2720:mRNA-p1	>Tb11.v5.0482.1-p1 | transcript=Tb11.v5.0482.1 | gene=Tb11.v5.0482 | organism=Trypanosoma_brucei_brucei_TREU927 | gene_product=hypothetical protein, conserved | transcript_product=hypothetical protein, conserved | location=Tb927_11_bin_v5.1:1958730-1960016(+) | protein_length=428 | sequence_SO=contig | SO=protein_coding_gene | is_pseudo=false;>Tb927.11.2720:mRNA-p1 | transcript=Tb927.11.2720:mRNA…	1764.3	NaN	2483.69	NaN	2315.45	3280.25	2124	2797.85	1.31726	0.379209
Tb927.4.5160:mRNA-p1	>Tb927.4.5160:mRNA-p1 | transcript=Tb927.4.5160:mRNA | gene=Tb927.4.5160 | organism=Trypanosoma_brucei_brucei_TREU927 | gene_product=hypothetical protein, conserved | transcript_product=hypothetical protein, conserved | location=Tb927_04_v5.1:1411913-1412737(-) | protein_length=274 | sequence_SO=chromosome | SO=protein_coding_gene | is_pseudo=false	19146.2	13334.6	24819.5	30215.2	28026.9	25317.4	19100.1	27853.1	1.45827	0.0721575
Tb927.5.2180:mRNA-p1;Tb927.5.2210:mRNA-p1;Tb927.5.2240:mRNA-p1	>Tb927.5.2180:mRNA-p1 | transcript=Tb927.5.2180:mRNA | gene=Tb927.5.2180 | organism=Trypanosoma_brucei_brucei_TREU927 | gene_product=hypothetical protein, conserved | transcript_product=hypothetical protein, conserved | location=Tb927_05_v5.1:750206-751636(+) | protein_length=476 | sequence_SO=chromosome | SO=protein_coding_gene | is_pseudo=false;>Tb927.5.2210:mRNA-p1 | transcript=Tb927.5.2210:mR…	9324.62	6787.82	7982.49	10564.3	15169.7	9378.27	8031.64	11704.1	1.45725	0.127199
Tb927.3.5320:mRNA-p1	>Tb927.3.5320:mRNA-p1 | transcript=Tb927.3.5320:mRNA | gene=Tb927.3.5320 | organism=Trypanosoma_brucei_brucei_TREU927 | gene_product=UBX domain-containing protein | transcript_product=UBX domain-containing protein | location=Tb927_03_v5.1:1496089-1497300(+) | protein_length=403 | sequence_SO=chromosome | SO=protein_coding_gene | is_pseudo=false	7962.59	7319.61	5060.48	10133.3	7024.59	12453.7	6780.89	9870.52	1.45564	0.161614
Tb927.7.6640:mRNA-p1	>Tb927.7.6640:mRNA-p1 | transcript=Tb927.7.6640:mRNA | gene=Tb927.7.6640 | organism=Trypanosoma_brucei_brucei_TREU927 | gene_product=hypothetical protein, conserved | transcript_product=hypothetical protein, conserved | location=Tb927_07_v5.1:1817377-1822230(-) | protein_length=1617 | sequence_SO=chromosome | SO=protein_coding_gene | is_pseudo=false	30538.7	22846.2	20752	38015.3	39450.8	30391.9	24712.3	35952.7	1.45485	0.0515809
Tb11.v5.0434.1-p1;Tb927.10.15390:mRNA-p1	>Tb11.v5.0434.1-p1 | transcript=Tb11.v5.0434.1 | gene=Tb11.v5.0434 | organism=Trypanosoma_brucei_brucei_TREU927 | gene_product=kinesin, putative | transcript_product=kinesin, putative | location=Tb927_11_bin_v5.1:1723026-1726313(-) | protein_length=1095 | sequence_SO=contig | SO=protein_coding_gene | is_pseudo=false;>Tb927.10.15390:mRNA-p1 | transcript=Tb927.10.15390:mRNA | gene=Tb927.10.15390 | …	5654.35	5711.42	3953.5	7186.62	7889.49	7201.43	5106.42	7425.85	1.45422	0.0202685
Tb927.7.3540:mRNA-p1	>Tb927.7.3540:mRNA-p1 | transcript=Tb927.7.3540:mRNA | gene=Tb927.7.3540 | organism=Trypanosoma_brucei_brucei_TREU927 | gene_product=hypothetical protein, conserved | transcript_product=hypothetical protein, conserved | location=Tb927_07_v5.1:913363-914178(-) | protein_length=271 | sequence_SO=chromosome | SO=protein_coding_gene | is_pseudo=false	8154.89	7356.2	5328.22	8419.34	9589.81	12286.3	6946.44	10098.5	1.45376	0.0907601
P21460	>sp|P21460|CYTC_MOUSE Cystatin-C OS=Mus musculus OX=10090 GN=Cst3 PE=1 SV=2	NaN	1577.59	2816.41	1000.84	7072.24	1505.37	2197	3192.82	1.45326	0.722569
Tb927.4.1930:mRNA-p1	>Tb927.4.1930:mRNA-p1 | transcript=Tb927.4.1930:mRNA | gene=Tb927.4.1930 | organism=Trypanosoma_brucei_brucei_TREU927 | gene_product=eukaryotic translation initiation factor 3 subunit g | transcript_product=eukaryotic translation initiation factor 3 subunit g | location=Tb927_04_v5.1:490448-491266(-) | protein_length=272 | sequence_SO=chromosome | SO=protein_coding_gene | is_pseudo=false	107527	93813	76573	155364	138643	109666	92637.6	134558	1.45252	0.0595542
P01644;P01645	>sp|P01644|KV5AB_MOUSE Ig kappa chain V-V region HP R16.7 OS=Mus musculus OX=10090 PE=1 SV=1;>sp|P01645|KV5AC_MOUSE Ig kappa chain V-V region HP 93G7 OS=Mus musculus OX=10090 PE=1 SV=1	75364.2	714570	465099	278927	1.23173e+06	312018	418345	607558	1.45229	0.630116
Tb927.6.2570:mRNA-p1	>Tb927.6.2570:mRNA-p1 | transcript=Tb927.6.2570:mRNA | gene=Tb927.6.2570 | organism=Trypanosoma_brucei_brucei_TREU927 | gene_product=SUMO-interacting motif-containing protein | transcript_product=SUMO-interacting motif-containing protein | location=Tb927_06_v5.1:783400-784839(+) | protein_length=479 | sequence_SO=chromosome | SO=protein_coding_gene | is_pseudo=false	1533.31	1185.72	1565.05	1835.42	1986.97	2398.31	1428.03	2073.57	1.45205	0.0358163
P28665	>sp|P28665|MUG1_MOUSE Murinoglobulin-1 OS=Mus musculus OX=10090 GN=Mug1 PE=1 SV=3	71210.7	96938.5	594380	134695	810730	161584	254176	369003	1.45176	0.701737
Tb927.11.6870:mRNA-p1	>Tb927.11.6870:mRNA-p1 | transcript=Tb927.11.6870:mRNA | gene=Tb927.11.6870 | organism=Trypanosoma_brucei_brucei_TREU927 | gene_product=14-3-3 protein 2 | transcript_product=14-3-3 protein 2 | location=Tb927_11_v5.1:1935818-1936576(-) | protein_length=252 | sequence_SO=chromosome | SO=protein_coding_gene | is_pseudo=false	938002	1.01136e+06	520315	943697	1.01746e+06	1.61865e+06	823226	1.19327e+06	1.4495	0.231916
Tb927.10.4920:mRNA-p1	>Tb927.10.4920:mRNA-p1 | transcript=Tb927.10.4920:mRNA | gene=Tb927.10.4920 | organism=Trypanosoma_brucei_brucei_TREU927 | gene_product=hypothetical protein, conserved | transcript_product=hypothetical protein, conserved | location=Tb927_10_v5.1:1226058-1227398(-) | protein_length=446 | sequence_SO=chromosome | SO=protein_coding_gene | is_pseudo=false	5720.35	3316.83	2331.38	4977.65	5201.22	6293.04	3789.52	5490.63	1.4489	0.192117
Tb927.9.15470:mRNA-p1	>Tb927.9.15470:mRNA-p1 | transcript=Tb927.9.15470:mRNA | gene=Tb927.9.15470 | organism=Trypanosoma_brucei_brucei_TREU927 | gene_product=kinetoplastid-specific kinesin, group 2 | transcript_product=kinetoplastid-specific kinesin, group 2 | location=Tb927_09_v5.1:2409699-2411744(+) | protein_length=681 | sequence_SO=chromosome | SO=protein_coding_gene | is_pseudo=false	3728.76	4824.69	2279.28	5007.37	6400.53	4271.58	3610.91	5226.49	1.44742	0.169744
Tb927.10.10160:mRNA-p1	>Tb927.10.10160:mRNA-p1 | transcript=Tb927.10.10160:mRNA | gene=Tb927.10.10160 | organism=Trypanosoma_brucei_brucei_TREU927 | gene_product=Kinetoplast polyadenylation factor 4 | transcript_product=Kinetoplast polyadenylation factor 4 | location=Tb927_10_v5.1:2501146-2502012(+) | protein_length=288 | sequence_SO=chromosome | SO=protein_coding_gene | is_pseudo=false	8198.22	8360.65	8874.72	11295.9	12845.5	12596.8	8477.86	12246.1	1.44448	0.00195214
Tb927.2.1380:mRNA-p1	>Tb927.2.1380:mRNA-p1 | transcript=Tb927.2.1380:mRNA | gene=Tb927.2.1380 | organism=Trypanosoma_brucei_brucei_TREU927 | gene_product=leucine-rich repeat protein (LRRP), putative | transcript_product=leucine-rich repeat protein (LRRP), putative | location=Tb927_02_v5.1:254762-257272(+) | protein_length=836 | sequence_SO=chromosome | SO=protein_coding_gene | is_pseudo=false	2075.05	4370.82	4089.37	5325.9	6499.1	3391.62	3511.75	5072.21	1.44435	0.249433
Tb927.8.7040:mRNA-p1	>Tb927.8.7040:mRNA-p1 | transcript=Tb927.8.7040:mRNA | gene=Tb927.8.7040 | organism=Trypanosoma_brucei_brucei_TREU927 | gene_product=hypothetical protein, conserved | transcript_product=hypothetical protein, conserved | location=Tb927_08_v5.1:2022925-2023494(+) | protein_length=189 | sequence_SO=chromosome | SO=protein_coding_gene | is_pseudo=false	21942.2	16475.8	22948.1	34362.9	24940.4	29303.4	20455.4	29535.6	1.4439	0.0550691
Tb927.9.5690:mRNA-p1	>Tb927.9.5690:mRNA-p1 | transcript=Tb927.9.5690:mRNA | gene=Tb927.9.5690 | organism=Trypanosoma_brucei_brucei_TREU927 | gene_product=60S acidic ribosomal protein, putative | transcript_product=60S acidic ribosomal protein, putative | location=Tb927_09_v5.1:976021-976362(+) | protein_length=113 | sequence_SO=chromosome | SO=protein_coding_gene | is_pseudo=false	395577	496429	305516	659086	357536	711972	399174	576198	1.44347	0.224722
Tb11.v5.0163.1-p1;Tb927.7.4810:mRNA-p1	>Tb11.v5.0163.1-p1 | transcript=Tb11.v5.0163.1 | gene=Tb11.v5.0163 | organism=Trypanosoma_brucei_brucei_TREU927 | gene_product=HD domain containing protein, putative | transcript_product=HD domain containing protein, putative | location=Tb927_11_bin_v5.1:180508-181884(-) | protein_length=458 | sequence_SO=contig | SO=protein_coding_gene | is_pseudo=false;>Tb927.7.4810:mRNA-p1 | transcript=Tb927.7…	3389.99	4635.5	2882.45	3532.13	5529.56	6668.49	3635.98	5243.39	1.44208	0.202018
Tb927.9.2550:mRNA-p1	>Tb927.9.2550:mRNA-p1 | transcript=Tb927.9.2550:mRNA | gene=Tb927.9.2550 | organism=Trypanosoma_brucei_brucei_TREU927 | gene_product=KATNIP domain-containing protein | transcript_product=KATNIP domain-containing protein | location=Tb927_09_v5.1:562606-565734(-) | protein_length=1042 | sequence_SO=chromosome | SO=protein_coding_gene | is_pseudo=false	8951.02	11098.4	8897.45	12732.1	14339.3	14581.6	9648.96	13884.3	1.43895	0.0103303
Tb927.10.880:mRNA-p1	>Tb927.10.880:mRNA-p1 | transcript=Tb927.10.880:mRNA | gene=Tb927.10.880 | organism=Trypanosoma_brucei_brucei_TREU927 | gene_product=thymidine kinase | transcript_product=thymidine kinase | location=Tb927_10_v5.1:235872-237239(+) | protein_length=455 | sequence_SO=chromosome | SO=protein_coding_gene | is_pseudo=false	8345.35	8104.32	9899.83	13617	12498	11792.7	8783.17	12635.9	1.43865	0.00760063
Tb927.11.15480:mRNA-p1	>Tb927.11.15480:mRNA-p1 | transcript=Tb927.11.15480:mRNA | gene=Tb927.11.15480 | organism=Trypanosoma_brucei_brucei_TREU927 | gene_product=heat shock protein Hsp20, putative | transcript_product=heat shock protein Hsp20, putative | location=Tb927_11_v5.1:4114506-4115132(-) | protein_length=208 | sequence_SO=chromosome | SO=protein_coding_gene | is_pseudo=false	179530	276027	292161	353390	261819	459254	249239	358154	1.43699	0.179422
Tb11.v5.0544.1-p1;Tb927.11.15470:mRNA-p1	>Tb11.v5.0544.1-p1 | transcript=Tb11.v5.0544.1 | gene=Tb11.v5.0544 | organism=Trypanosoma_brucei_brucei_TREU927 | gene_product=methionyl-tRNA formyltransferase, putative | transcript_product=methionyl-tRNA formyltransferase, putative | location=Tb927_11_bin_v5.1:2372586-2374541(+) | protein_length=651 | sequence_SO=contig | SO=protein_coding_gene | is_pseudo=false;>Tb927.11.15470:mRNA-p1 | transc…	2343.83	NaN	2994.85	NaN	NaN	2634.94	2669.34	2634.94	0.987113	#DIV/0!
Tb927.2.2370:mRNA-p1	>Tb927.2.2370:mRNA-p1 | transcript=Tb927.2.2370:mRNA | gene=Tb927.2.2370 | organism=Trypanosoma_brucei_brucei_TREU927 | gene_product=Vps51/Vps67, putative | transcript_product=Vps51/Vps67, putative | location=Tb927_02_v5.1:460801-465000(-) | protein_length=1399 | sequence_SO=chromosome | SO=protein_coding_gene | is_pseudo=false	6837.35	4820.23	7289.91	8927.34	9296.71	8990.1	6315.83	9071.38	1.43629	0.0229705
Tb927.10.8560:mRNA-p1	>Tb927.10.8560:mRNA-p1 | transcript=Tb927.10.8560:mRNA | gene=Tb927.10.8560 | organism=Trypanosoma_brucei_brucei_TREU927 | gene_product=small GTPase, putative | transcript_product=small GTPase, putative | location=Tb927_10_v5.1:2120113-2120793(+) | protein_length=226 | sequence_SO=chromosome | SO=protein_coding_gene | is_pseudo=false	7323.52	3722.63	6486.6	8307.01	7387.91	9472	5844.25	8388.97	1.43542	0.110222
Tb927.10.12180:mRNA-p1	>Tb927.10.12180:mRNA-p1 | transcript=Tb927.10.12180:mRNA | gene=Tb927.10.12180 | organism=Trypanosoma_brucei_brucei_TREU927 | gene_product=hypothetical protein, conserved | transcript_product=hypothetical protein, conserved | location=Tb927_10_v5.1:2966690-2968798(+) | protein_length=702 | sequence_SO=chromosome | SO=protein_coding_gene | is_pseudo=false	29716.6	25444.6	21152	36685.2	32855.5	39957.3	25437.7	36499.3	1.43485	0.0262314
Tb927.7.6290:mRNA-p1	>Tb927.7.6290:mRNA-p1 | transcript=Tb927.7.6290:mRNA | gene=Tb927.7.6290 | organism=Trypanosoma_brucei_brucei_TREU927 | gene_product=kinesin, putative | transcript_product=kinesin, putative | location=Tb927_07_v5.1:1703148-1705823(-) | protein_length=891 | sequence_SO=chromosome | SO=protein_coding_gene | is_pseudo=false	28718.3	30411.5	22303.1	41273.1	37241.7	38161.9	27144.3	38892.3	1.4328	0.0129975
Tb927.6.1900:mRNA-p1	>Tb927.6.1900:mRNA-p1 | transcript=Tb927.6.1900:mRNA | gene=Tb927.6.1900 | organism=Trypanosoma_brucei_brucei_TREU927 | gene_product=essential nuclear protein 1, putative | transcript_product=essential nuclear protein 1, putative | location=Tb927_06_v5.1:628716-630143(-) | protein_length=475 | sequence_SO=chromosome | SO=protein_coding_gene | is_pseudo=false	14413.2	15878.4	13666.7	19270.7	17940.8	25744.9	14652.8	20985.5	1.43218	0.0642082
Tb927.8.1290:mRNA-p1	>Tb927.8.1290:mRNA-p1 | transcript=Tb927.8.1290:mRNA | gene=Tb927.8.1290 | organism=Trypanosoma_brucei_brucei_TREU927 | gene_product=SUMO-interacting motif-containing protein | transcript_product=SUMO-interacting motif-containing protein | location=Tb927_08_v5.1:414144-417464(-) | protein_length=1106 | sequence_SO=chromosome | SO=protein_coding_gene | is_pseudo=false	18877	17758.9	17120.8	22307.9	27105.6	27515.7	17918.9	25643.1	1.43106	0.0115391
Tb927.11.5400:mRNA-p1	>Tb927.11.5400:mRNA-p1 | transcript=Tb927.11.5400:mRNA | gene=Tb927.11.5400 | organism=Trypanosoma_brucei_brucei_TREU927 | gene_product=signal recognition particle 54 kDa | transcript_product=signal recognition particle 54 kDa | location=Tb927_11_v5.1:1535638-1537101(+) | protein_length=487 | sequence_SO=chromosome | SO=protein_coding_gene | is_pseudo=false	24579.5	30772.9	26413	32067.3	49364.6	35550.9	27255.2	38994.3	1.43071	0.103742
Tb927.10.9900:mRNA-p1	>Tb927.10.9900:mRNA-p1 | transcript=Tb927.10.9900:mRNA | gene=Tb927.10.9900 | organism=Trypanosoma_brucei_brucei_TREU927 | gene_product=ABC1 protein, putative | transcript_product=ABC1 protein, putative | location=Tb927_10_v5.1:2445656-2447203(+) | protein_length=515 | sequence_SO=chromosome | SO=protein_coding_gene | is_pseudo=false	9539.71	10869.8	13769.7	18804	15183.8	14894.3	11393.1	16294	1.43017	0.0505855
Tb927.9.9140:mRNA-p1	>Tb927.9.9140:mRNA-p1 | transcript=Tb927.9.9140:mRNA | gene=Tb927.9.9140 | organism=Trypanosoma_brucei_brucei_TREU927 | gene_product=hypothetical protein, conserved | transcript_product=hypothetical protein, conserved | location=Tb927_09_v5.1:1455387-1456532(-) | protein_length=381 | sequence_SO=chromosome | SO=protein_coding_gene | is_pseudo=false	3887.98	3403.92	2841.23	3428.29	5920.8	5140.18	3377.71	4829.76	1.42989	0.142109
Tb927.3.2330:mRNA-p1	>Tb927.3.2330:mRNA-p1 | transcript=Tb927.3.2330:mRNA | gene=Tb927.3.2330 | organism=Trypanosoma_brucei_brucei_TREU927 | gene_product=kinetoplastid kinetochore protein 17 | transcript_product=kinetoplastid kinetochore protein 17 | location=Tb927_03_v5.1:597683-599539(+) | protein_length=618 | sequence_SO=chromosome | SO=protein_coding_gene | is_pseudo=false	4667.97	4561.56	2841.41	4378.62	4885.2	7983.59	4023.65	5749.14	1.42884	0.246686
Tb927.3.1120:mRNA-p1	>Tb927.3.1120:mRNA-p1 | transcript=Tb927.3.1120:mRNA | gene=Tb927.3.1120 | organism=Trypanosoma_brucei_brucei_TREU927 | gene_product=GTP-binding nuclear protein rtb2, putative | transcript_product=GTP-binding nuclear protein rtb2, putative | location=Tb927_03_v5.1:273590-274243(+) | protein_length=217 | sequence_SO=chromosome | SO=protein_coding_gene | is_pseudo=false	386301	376736	449217	554143	596046	581236	404085	577142	1.42827	0.00258344
Tb11.v5.0600.1-p1;Tb927.11.7450:mRNA-p1	>Tb11.v5.0600.1-p1 | transcript=Tb11.v5.0600.1 | gene=Tb11.v5.0600 | organism=Trypanosoma_brucei_brucei_TREU927 | gene_product=HIT zinc finger, putative | transcript_product=HIT zinc finger, putative | location=Tb927_11_bin_v5.1:2828665-2830089(-) | protein_length=474 | sequence_SO=contig | SO=protein_coding_gene | is_pseudo=false;>Tb927.11.7450:mRNA-p1 | transcript=Tb927.11.7450:mRNA | gene=Tb92…	10126.9	4461.73	2290.81	NaN	3433.85	NaN	5626.47	3433.85	0.610301	#DIV/0!
Tb11.v5.0602.1-p1;Tb11.v5.0838.1-p1;Tb927.1.290:mRNA-p1;Tb927.1.370.1:mRNA-p1;Tb927.1.370.2:mRNA-p1;Tb927.1.480:mRNA-p1;Tb927.2.950:mRNA-p1;Tb927.6.130:pseudogenic_transcript-p1	>Tb11.v5.0602.1-p1 | transcript=Tb11.v5.0602.1 | gene=Tb11.v5.0602 | organism=Trypanosoma_brucei_brucei_TREU927 | gene_product=leucine-rich repeat protein 1 (LRRP1), putative | transcript_product=leucine-rich repeat protein 1 (LRRP1), putative | location=Tb927_11_bin_v5.1:2835148-2836974(+) | protein_length=608 | sequence_SO=contig | SO=protein_coding_gene | is_pseudo=false;>Tb11.v5.0838.1-p1 | t…	NaN	NaN	765.508	NaN	1467.32	954.663	765.508	1210.99	1.58195	#DIV/0!
Tb927.9.9020:mRNA-p1	>Tb927.9.9020:mRNA-p1 | transcript=Tb927.9.9020:mRNA | gene=Tb927.9.9020 | organism=Trypanosoma_brucei_brucei_TREU927 | gene_product=ribosome-interacting GTPase 2, putative | transcript_product=ribosome-interacting GTPase 2, putative | location=Tb927_09_v5.1:1445312-1446436(-) | protein_length=374 | sequence_SO=chromosome | SO=protein_coding_gene | is_pseudo=false	17918.4	18106	11965.6	20430.7	22992	25107.6	15996.7	22843.5	1.42802	0.0478131
Tb927.7.2650:mRNA-p1	>Tb927.7.2650:mRNA-p1 | transcript=Tb927.7.2650:mRNA | gene=Tb927.7.2650 | organism=Trypanosoma_brucei_brucei_TREU927 | gene_product=Cytoskeleton associated protein 51V | transcript_product=Cytoskeleton associated protein 51V | location=Tb927_07_v5.1:680735-682348(-) | protein_length=537 | sequence_SO=chromosome | SO=protein_coding_gene | is_pseudo=false	377510	281539	168337	357077	384529	439576	275795	393728	1.42761	0.144454
Tb927.11.14750:mRNA-p1	>Tb927.11.14750:mRNA-p1 | transcript=Tb927.11.14750:mRNA | gene=Tb927.11.14750 | organism=Trypanosoma_brucei_brucei_TREU927 | gene_product=PSP1 C-terminal conserved region, putative | transcript_product=PSP1 C-terminal conserved region, putative | location=Tb927_11_v5.1:3922763-3923881(-) | protein_length=372 | sequence_SO=chromosome | SO=protein_coding_gene | is_pseudo=false	46369.6	59339.3	39136.7	77214.6	69111.9	60231.8	48281.8	68852.8	1.42606	0.0553083
Tb927.5.1120:mRNA-p1	>Tb927.5.1120:mRNA-p1 | transcript=Tb927.5.1120:mRNA | gene=Tb927.5.1120 | organism=Trypanosoma_brucei_brucei_TREU927 | gene_product=Phage tail fibre repeat, putative | transcript_product=Phage tail fibre repeat, putative | location=Tb927_05_v5.1:422509-440697(+) | protein_length=6062 | sequence_SO=chromosome | SO=protein_coding_gene | is_pseudo=false	4593.17	8702.92	4950.87	7844.45	7559.02	10600.3	6082.32	8667.91	1.4251	0.18859
Tb927.11.9890:mRNA-p1	>Tb927.11.9890:mRNA-p1 | transcript=Tb927.11.9890:mRNA | gene=Tb927.11.9890 | organism=Trypanosoma_brucei_brucei_TREU927 | gene_product=signal recognition particle receptor alpha subunit, putative | transcript_product=signal recognition particle receptor alpha subunit, putative | location=Tb927_11_v5.1:2668628-2670376(+) | protein_length=582 | sequence_SO=chromosome | SO=protein_coding_gene | is_…	39632.6	47455.7	41185.8	67321.2	70183.7	45295.4	42758	60933.4	1.42508	0.0914613
Tb927.3.2960:mRNA-p1	>Tb927.3.2960:mRNA-p1 | transcript=Tb927.3.2960:mRNA | gene=Tb927.3.2960 | organism=Trypanosoma_brucei_brucei_TREU927 | gene_product=inosine-adenosine-guanosine-nucleosidehydrolase | transcript_product=inosine-adenosine-guanosine-nucleosidehydrolase | location=Tb927_03_v5.1:763597-764580(-) | protein_length=327 | sequence_SO=chromosome | SO=protein_coding_gene | is_pseudo=false	424194	458177	422702	667634	571645	619280	435024	619520	1.4241	0.00356112
Tb927.4.5130:mRNA-p1	>Tb927.4.5130:mRNA-p1 | transcript=Tb927.4.5130:mRNA | gene=Tb927.4.5130 | organism=Trypanosoma_brucei_brucei_TREU927 | gene_product=KH domain/Domain of unknown function (DUF1771)/Smr domain containing protein, putative | transcript_product=KH domain/Domain of unknown function (DUF1771)/Smr domain containing protein, putative | location=Tb927_04_v5.1:1405978-1406775(-) | protein_length=265 | sequ…	4254.32	4219.23	3803.45	5096.23	5793.09	6574.75	4092.33	5821.36	1.4225	0.0185485
Tb927.11.12410:mRNA-p1	>Tb927.11.12410:mRNA-p1 | transcript=Tb927.11.12410:mRNA | gene=Tb927.11.12410 | organism=Trypanosoma_brucei_brucei_TREU927 | gene_product=kinetoplastid kinetochore protein 10 | transcript_product=kinetoplastid kinetochore protein 10 | location=Tb927_11_v5.1:3315319-3316716(+) | protein_length=465 | sequence_SO=chromosome | SO=protein_coding_gene | is_pseudo=false	27381.7	40428.5	24398.2	34372	49804.7	46977.4	30736.1	43718	1.42237	0.130381
A0A075B5Y6	>tr|A0A075B5Y6|A0A075B5Y6_MOUSE Immunoglobulin heavy variable 1-85 (Fragment) OS=Mus musculus OX=10090 GN=Ighv1-85 PE=4 SV=1	1851.14	NaN	28989.7	3290.83	58131.6	4372.34	15420.4	21931.6	1.42224	0.814719
Tb927.10.8690:mRNA-p1	>Tb927.10.8690:mRNA-p1 | transcript=Tb927.10.8690:mRNA | gene=Tb927.10.8690 | organism=Trypanosoma_brucei_brucei_TREU927 | gene_product=TIGR00269 family protein, putative | transcript_product=TIGR00269 family protein, putative | location=Tb927_10_v5.1:2148363-2149373(+) | protein_length=336 | sequence_SO=chromosome | SO=protein_coding_gene | is_pseudo=false	1882.06	1449.03	1773.55	2277.64	2362.34	2619.04	1701.55	2419.67	1.42204	0.012312
Tb11.v5.0543.1-p1;Tb927.10.10890:mRNA-p1;Tb927.10.10900:mRNA-p1;Tb927.10.10920:mRNA-p1;Tb927.10.10940:mRNA-p1;Tb927.10.10950:mRNA-p1;Tb927.10.10960:mRNA-p1	>Tb11.v5.0543.1-p1 | transcript=Tb11.v5.0543.1 | gene=Tb11.v5.0543 | organism=Trypanosoma_brucei_brucei_TREU927 | gene_product=Heat shock protein 83, putative | transcript_product=Heat shock protein 83, putative | location=Tb927_11_bin_v5.1:2366174-2368288(+) | protein_length=704 | sequence_SO=contig | SO=protein_coding_gene | is_pseudo=false;>Tb927.10.10890:mRNA-p1 | transcript=Tb927.10.10890:mR…	2.12305e+06	3.01332e+06	2.053e+06	3.60986e+06	2.62365e+06	3.98576e+06	2.39646e+06	3.40642e+06	1.42144	0.118964
Tb927.6.2250:mRNA-p1	>Tb927.6.2250:mRNA-p1 | transcript=Tb927.6.2250:mRNA | gene=Tb927.6.2250 | organism=Trypanosoma_brucei_brucei_TREU927 | gene_product=rac serine-threonine kinase, putative | transcript_product=rac serine-threonine kinase, putative | location=Tb927_06_v5.1:709321-710697(+) | protein_length=458 | sequence_SO=chromosome | SO=protein_coding_gene | is_pseudo=false	8831.87	4850.31	5541.45	7413.07	8921.98	10978.6	6407.87	9104.56	1.42084	0.168251
Tb11.v5.0649.1-p1;Tb927.10.4050:mRNA-p1	>Tb11.v5.0649.1-p1 | transcript=Tb11.v5.0649.1 | gene=Tb11.v5.0649 | organism=Trypanosoma_brucei_brucei_TREU927 | gene_product=serine palmitoyltransferase, putative | transcript_product=serine palmitoyltransferase, putative | location=Tb927_11_bin_v5.1:3183338-3184873(+) | protein_length=511 | sequence_SO=contig | SO=protein_coding_gene | is_pseudo=false;>Tb927.10.4050:mRNA-p1 | transcript=Tb927.…	1656.9	NaN	NaN	1222.21	NaN	NaN	1656.9	1222.21	0.73765	#DIV/0!
Tb927.10.5690:mRNA-p1	>Tb927.10.5690:mRNA-p1 | transcript=Tb927.10.5690:mRNA | gene=Tb927.10.5690 | organism=Trypanosoma_brucei_brucei_TREU927 | gene_product=procyclin-associated gene 2 (PAG2) protein, putative | transcript_product=procyclin-associated gene 2 (PAG2) protein, putative | location=Tb927_10_v5.1:1418036-1419199(+) | protein_length=387 | sequence_SO=chromosome | SO=protein_coding_gene | is_pseudo=false	44408.2	23375.5	30932.5	49179.9	42076.6	48930.4	32905.4	46729	1.4201	0.103434
Tb927.3.3540:mRNA-p1	>Tb927.3.3540:mRNA-p1 | transcript=Tb927.3.3540:mRNA | gene=Tb927.3.3540 | organism=Trypanosoma_brucei_brucei_TREU927 | gene_product=Nucleoporin NUP53b | transcript_product=Nucleoporin NUP53b | location=Tb927_03_v5.1:994998-996533(+) | protein_length=511 | sequence_SO=chromosome | SO=protein_coding_gene | is_pseudo=false	9822.3	10924.2	9668.11	13874.9	15434.3	13868.1	10138.2	14392.5	1.41962	0.00288315
Tb927.11.9810:mRNA-p1	>Tb927.11.9810:mRNA-p1 | transcript=Tb927.11.9810:mRNA | gene=Tb927.11.9810 | organism=Trypanosoma_brucei_brucei_TREU927 | gene_product=NUDIX hydrolase 3, putative | transcript_product=NUDIX hydrolase 3, putative | location=Tb927_11_v5.1:2649461-2650201(-) | protein_length=246 | sequence_SO=chromosome | SO=protein_coding_gene | is_pseudo=false	4650.33	5274.9	5162.19	8436.26	6795.37	6183.21	5029.14	7138.28	1.41938	0.0393539
Tb927.2.4870:mRNA-p1	>Tb927.2.4870:mRNA-p1 | transcript=Tb927.2.4870:mRNA | gene=Tb927.2.4870 | organism=Trypanosoma_brucei_brucei_TREU927 | gene_product=kinetoplastid-specific dual specificity phosphatase, putative | transcript_product=kinetoplastid-specific dual specificity phosphatase, putative | location=Tb927_02_v5.1:862654-863562(-) | protein_length=302 | sequence_SO=chromosome | SO=protein_coding_gene | is_pse…	22660.5	18373.6	27552.9	35759.9	27532.7	33961.6	22862.3	32418.1	1.41797	0.0585915
Tb927.2.5160:mRNA-p1	>Tb927.2.5160:mRNA-p1 | transcript=Tb927.2.5160:mRNA | gene=Tb927.2.5160 | organism=Trypanosoma_brucei_brucei_TREU927 | gene_product=Chaperone protein DnaJ 2 | transcript_product=Chaperone protein DnaJ 2 | location=Tb927_02_v5.1:910854-912056(+) | protein_length=400 | sequence_SO=chromosome | SO=protein_coding_gene | is_pseudo=false	699499	959038	781703	1.11978e+06	941720	1397185	813414	1.15289e+06	1.41735	0.0908133
Tb927.7.5300:mRNA-p1	>Tb927.7.5300:mRNA-p1 | transcript=Tb927.7.5300:mRNA | gene=Tb927.7.5300 | organism=Trypanosoma_brucei_brucei_TREU927 | gene_product=C2 domain/Ankyrin repeats (3 copies), putative | transcript_product=C2 domain/Ankyrin repeats (3 copies), putative | location=Tb927_07_v5.1:1406631-1408757(+) | protein_length=708 | sequence_SO=chromosome | SO=protein_coding_gene | is_pseudo=false	7887.68	11150.8	6137.92	11764.8	14945.3	8956.13	8392.12	11888.7	1.41666	0.198238
Tb927.10.8190:mRNA-p1	>Tb927.10.8190:mRNA-p1 | transcript=Tb927.10.8190:mRNA | gene=Tb927.10.8190 | organism=Trypanosoma_brucei_brucei_TREU927 | gene_product=T-complex protein 1, theta subunit, putative | transcript_product=T-complex protein 1, theta subunit, putative | location=Tb927_10_v5.1:2036525-2038138(-) | protein_length=537 | sequence_SO=chromosome | SO=protein_coding_gene | is_pseudo=false	449299	666768	393005	726937	669408	740742	503024	712362	1.41616	0.0722721
Tb927.3.2240:mRNA-p1	>Tb927.3.2240:mRNA-p1 | transcript=Tb927.3.2240:mRNA | gene=Tb927.3.2240 | organism=Trypanosoma_brucei_brucei_TREU927 | gene_product=BRO1-like domain containing protein, putative | transcript_product=BRO1-like domain containing protein, putative | location=Tb927_03_v5.1:582246-583445(-) | protein_length=399 | sequence_SO=chromosome | SO=protein_coding_gene | is_pseudo=false	873.07	NaN	1112.32	1019.96	1755.12	1441.23	992.696	1405.44	1.41578	0.248614
Tb927.7.7290:mRNA-p1	>Tb927.7.7290:mRNA-p1 | transcript=Tb927.7.7290:mRNA | gene=Tb927.7.7290 | organism=Trypanosoma_brucei_brucei_TREU927 | gene_product=COG4 transport protein, putative | transcript_product=COG4 transport protein, putative | location=Tb927_07_v5.1:2103603-2106308(-) | protein_length=901 | sequence_SO=chromosome | SO=protein_coding_gene | is_pseudo=false	3990.39	2361.75	4494.35	4392.81	6942.64	4011.29	3615.5	5115.58	1.4149	0.252506
Tb927.10.14220:mRNA-p1	>Tb927.10.14220:mRNA-p1 | transcript=Tb927.10.14220:mRNA | gene=Tb927.10.14220 | organism=Trypanosoma_brucei_brucei_TREU927 | gene_product=hypothetical protein, conserved | transcript_product=hypothetical protein, conserved | location=Tb927_10_v5.1:3450150-3451175(-) | protein_length=341 | sequence_SO=chromosome | SO=protein_coding_gene | is_pseudo=false	17288.1	16212.4	15839.4	23349.5	24296.3	22132.4	16446.6	23259.4	1.41424	0.00086617
A0A075B5N3	>tr|A0A075B5N3|A0A075B5N3_MOUSE Immunoglobulin kappa variable 8-28 OS=Mus musculus OX=10090 GN=Igkv8-28 PE=1 SV=7	35444.2	NaN	55403.6	6316.43	149090	37252.6	45423.9	64219.5	1.41378	0.761177
Tb927.7.6580.1:mRNA-p1	>Tb927.7.6580.1:mRNA-p1 | transcript=Tb927.7.6580.1:mRNA | gene=Tb927.7.6580 | organism=Trypanosoma_brucei_brucei_TREU927 | gene_product=hypothetical protein | transcript_product=hypothetical protein | location=Tb927_07_v5.1:1796133-1799363(-) | protein_length=1076 | sequence_SO=chromosome | SO=protein_coding_gene | is_pseudo=false	6855.5	4755.68	5194.55	8173.07	6410.42	9146.65	5601.91	7910.05	1.41203	0.087416
Tb927.11.1280:mRNA-p1	>Tb927.11.1280:mRNA-p1 | transcript=Tb927.11.1280:mRNA | gene=Tb927.11.1280 | organism=Trypanosoma_brucei_brucei_TREU927 | gene_product=hypothetical protein, conserved | transcript_product=hypothetical protein, conserved | location=Tb927_11_v5.1:373641-374450(+) | protein_length=269 | sequence_SO=chromosome | SO=protein_coding_gene | is_pseudo=false	12184.6	30652.6	14103.1	15991.5	40578.6	23816.4	18980.1	26795.5	1.41177	0.44915
Tb11.v5.0700.1-p1;Tb927.4.680:mRNA-p1	>Tb11.v5.0700.1-p1 | transcript=Tb11.v5.0700.1 | gene=Tb11.v5.0700 | organism=Trypanosoma_brucei_brucei_TREU927 | gene_product=hypothetical protein, conserved | transcript_product=hypothetical protein, conserved | location=Tb927_11_bin_v5.1:3536616-3537755(+) | protein_length=379 | sequence_SO=contig | SO=protein_coding_gene | is_pseudo=false;>Tb927.4.680:mRNA-p1 | transcript=Tb927.4.680:mRNA | g…	1194.44	NaN	1828.84	NaN	1431.47	1192.93	1511.64	1312.2	0.868062	0.615787
Tb927.10.7890:mRNA-p1	>Tb927.10.7890:mRNA-p1 | transcript=Tb927.10.7890:mRNA | gene=Tb927.10.7890 | organism=Trypanosoma_brucei_brucei_TREU927 | gene_product=hypothetical protein, conserved | transcript_product=hypothetical protein, conserved | location=Tb927_10_v5.1:1973000-1975189(-) | protein_length=729 | sequence_SO=chromosome | SO=protein_coding_gene | is_pseudo=false	1497.83	2141.14	1177.68	2572.52	1942.29	2285.07	1605.55	2266.63	1.41174	0.12117
Tb927.7.1500:mRNA-p1	>Tb927.7.1500:mRNA-p1 | transcript=Tb927.7.1500:mRNA | gene=Tb927.7.1500 | organism=Trypanosoma_brucei_brucei_TREU927 | gene_product=Cytosolic Fe-S cluster assembly factor CFD1, putative | transcript_product=Cytosolic Fe-S cluster assembly factor CFD1, putative | location=Tb927_07_v5.1:379078-379947(+) | protein_length=289 | sequence_SO=chromosome | SO=protein_coding_gene | is_pseudo=false	2510.01	2508.64	2447.21	4420.86	2744.88	3374.15	2488.62	3513.3	1.41174	0.104303
Tb927.3.3220:mRNA-p1	>Tb927.3.3220:mRNA-p1 | transcript=Tb927.3.3220:mRNA | gene=Tb927.3.3220 | organism=Trypanosoma_brucei_brucei_TREU927 | gene_product=RNA polymerase-associated protein CTR9, putative | transcript_product=RNA polymerase-associated protein CTR9, putative | location=Tb927_03_v5.1:830050-832755(-) | protein_length=901 | sequence_SO=chromosome | SO=protein_coding_gene | is_pseudo=false	17439.7	15605.1	22053.8	27813.9	24573.5	25369.2	18366.2	25918.8	1.41123	0.024677
Tb927.8.7080:mRNA-p1	>Tb927.8.7080:mRNA-p1 | transcript=Tb927.8.7080:mRNA | gene=Tb927.8.7080 | organism=Trypanosoma_brucei_brucei_TREU927 | gene_product=hypothetical protein, conserved | transcript_product=hypothetical protein, conserved | location=Tb927_08_v5.1:2032599-2037164(+) | protein_length=1521 | sequence_SO=chromosome | SO=protein_coding_gene | is_pseudo=false	8095.15	9923.02	6720.73	12222	11453.7	11221.3	8246.3	11632.3	1.41061	0.0255616
Tb927.4.2540:mRNA-p1	>Tb927.4.2540:mRNA-p1 | transcript=Tb927.4.2540:mRNA | gene=Tb927.4.2540 | organism=Trypanosoma_brucei_brucei_TREU927 | gene_product=Neural precursor cell-expressed, developmently downregulated 8 | transcript_product=Neural precursor cell-expressed, developmently downregulated 8 | location=Tb927_04_v5.1:670241-670477(+) | protein_length=78 | sequence_SO=chromosome | SO=protein_coding_gene | is_ps…	2877.15	3114.97	2834.46	3858.59	4676.73	3913.92	2942.19	4149.74	1.41043	0.0122209
Tb927.11.6820:mRNA-p1	>Tb927.11.6820:mRNA-p1 | transcript=Tb927.11.6820:mRNA | gene=Tb927.11.6820 | organism=Trypanosoma_brucei_brucei_TREU927 | gene_product=hypothetical protein, conserved | transcript_product=hypothetical protein, conserved | location=Tb927_11_v5.1:1924136-1925557(-) | protein_length=473 | sequence_SO=chromosome | SO=protein_coding_gene | is_pseudo=false	23196.8	21541.8	15179.3	24118.9	26871.2	33493	19972.6	28161	1.40998	0.0914855
Tb927.10.9440:mRNA-p1	>Tb927.10.9440:mRNA-p1 | transcript=Tb927.10.9440:mRNA | gene=Tb927.10.9440 | organism=Trypanosoma_brucei_brucei_TREU927 | gene_product=NADH dehydrogenase | transcript_product=NADH dehydrogenase | location=Tb927_10_v5.1:2331434-2332909(+) | protein_length=491 | sequence_SO=chromosome | SO=protein_coding_gene | is_pseudo=false	14251.8	13432.4	17121.4	21724.7	24298.3	16975.9	14935.2	20999.6	1.40605	0.066252
Tb927.4.3320:mRNA-p1	>Tb927.4.3320:mRNA-p1 | transcript=Tb927.4.3320:mRNA | gene=Tb927.4.3320 | organism=Trypanosoma_brucei_brucei_TREU927 | gene_product=uracil phosphoribosyltransferase, putative | transcript_product=uracil phosphoribosyltransferase, putative | location=Tb927_04_v5.1:869336-870058(-) | protein_length=240 | sequence_SO=chromosome | SO=protein_coding_gene | is_pseudo=false	77571.6	109288	49259.6	115420	95580.5	120948	78706.3	110650	1.40585	0.167517
Tb927.4.3630:mRNA-p1	>Tb927.4.3630:mRNA-p1 | transcript=Tb927.4.3630:mRNA | gene=Tb927.4.3630 | organism=Trypanosoma_brucei_brucei_TREU927 | gene_product=serine threonine-protein phosphatase PP1, putative | transcript_product=serine threonine-protein phosphatase PP1, putative | location=Tb927_04_v5.1:923649-924533(-) | protein_length=294 | sequence_SO=chromosome | SO=protein_coding_gene | is_pseudo=false	239771	98130.6	136955	291857	178764	196477	158286	222366	1.40484	0.308303
P00920	>sp|P00920|CAH2_MOUSE Carbonic anhydrase 2 OS=Mus musculus OX=10090 GN=Ca2 PE=1 SV=4	3055.59	6617.29	55932.7	14802.6	67500	9813.4	21868.5	30705.3	1.40409	0.742881
Tb927.2.5660:mRNA-p1	>Tb927.2.5660:mRNA-p1 | transcript=Tb927.2.5660:mRNA | gene=Tb927.2.5660 | organism=Trypanosoma_brucei_brucei_TREU927 | gene_product=adenylate kinase, putative | transcript_product=adenylate kinase, putative | location=Tb927_02_v5.1:1021719-1022501(+) | protein_length=260 | sequence_SO=chromosome | SO=protein_coding_gene | is_pseudo=false	107629	105201	73280	135043	100413	166192	95370.3	133883	1.40382	0.154715
Tb11.v5.0746.1-p1	>Tb11.v5.0746.1-p1 | transcript=Tb11.v5.0746.1 | gene=Tb11.v5.0746 | organism=Trypanosoma_brucei_brucei_TREU927 | gene_product=tatD related deoxyribonuclease, putative | transcript_product=tatD related deoxyribonuclease, putative | location=Tb927_11_bin_v5.1:3848492-3849496(+) | protein_length=334 | sequence_SO=contig | SO=protein_coding_gene | is_pseudo=false	2392.79	2038.22	1406.93	NaN	NaN	1699.22	1945.98	1699.22	0.873194	#DIV/0!
Tb927.9.12720:mRNA-p1	>Tb927.9.12720:mRNA-p1 | transcript=Tb927.9.12720:mRNA | gene=Tb927.9.12720 | organism=Trypanosoma_brucei_brucei_TREU927 | gene_product=Ribonuclease D | transcript_product=Ribonuclease D | location=Tb927_09_v5.1:2000371-2001543(+) | protein_length=390 | sequence_SO=chromosome | SO=protein_coding_gene | is_pseudo=false	6288.13	6361.95	NaN	9206.02	7947.52	9483.8	6325.04	8879.11	1.4038	0.0249219
Tb927.10.11300:mRNA-p1	>Tb927.10.11300:mRNA-p1 | transcript=Tb927.10.11300:mRNA | gene=Tb927.10.11300 | organism=Trypanosoma_brucei_brucei_TREU927 | gene_product=paraflagellar rod component, putative | transcript_product=paraflagellar rod component, putative | location=Tb927_10_v5.1:2760514-2760894(+) | protein_length=126 | sequence_SO=chromosome | SO=protein_coding_gene | is_pseudo=false	189400	182596	149926	262777	212260	257117	173974	244051	1.4028	0.025182
Tb927.1.1170:mRNA-p1	>Tb927.1.1170:mRNA-p1 | transcript=Tb927.1.1170:mRNA | gene=Tb927.1.1170 | organism=Trypanosoma_brucei_brucei_TREU927 | gene_product=DNA-directed RNA polymerase 2, RPB12 subunit | transcript_product=DNA-directed RNA polymerase 2, RPB12 subunit | location=Tb927_01_v5.1:321625-321873(+) | protein_length=82 | sequence_SO=chromosome | SO=protein_coding_gene | is_pseudo=false	4227.05	3625.1	5850.7	6857.02	5167.08	7186.74	4567.62	6403.61	1.40196	0.114598
Tb11.v5.0774.1-p1	>Tb11.v5.0774.1-p1 | transcript=Tb11.v5.0774.1 | gene=Tb11.v5.0774 | organism=Trypanosoma_brucei_brucei_TREU927 | gene_product=dihydrolipoamide acetyltransferase precursor, putative | transcript_product=dihydrolipoamide acetyltransferase precursor, putative | location=Tb927_11_bin_v5.1:4026065-4026658(+) | protein_length=197 | sequence_SO=contig | SO=protein_coding_gene | is_pseudo=false	NaN	NaN	2363.22	NaN	NaN	NaN	2363.22	#DIV/0!	#DIV/0!	#DIV/0!
Tb927.1.1400:mRNA-p1	>Tb927.1.1400:mRNA-p1 | transcript=Tb927.1.1400:mRNA | gene=Tb927.1.1400 | organism=Trypanosoma_brucei_brucei_TREU927 | gene_product=Overproducer of inositol protein 10 homolog, putative | transcript_product=Overproducer of inositol protein 10 homolog, putative | location=Tb927_01_v5.1:358355-358936(+) | protein_length=193 | sequence_SO=chromosome | SO=protein_coding_gene | is_pseudo=false	13788.1	20923	20448.5	27071	18889.8	31361.6	18386.5	25774.1	1.40179	0.162643
A0A140T8N3	>tr|A0A140T8N3|A0A140T8N3_MOUSE Immunoglobulin kappa chain variable 13-84 (Fragment) OS=Mus musculus OX=10090 GN=Igkv13-84 PE=4 SV=2	NaN	NaN	46482.9	52794.9	118429	24115.1	46482.9	65113.1	1.4008	#DIV/0!
Tb927.9.7320:mRNA-p1	>Tb927.9.7320:mRNA-p1 | transcript=Tb927.9.7320:mRNA | gene=Tb927.9.7320 | organism=Trypanosoma_brucei_brucei_TREU927 | gene_product=expression site-associated gene 11 (ESAG11) protein, putative | transcript_product=expression site-associated gene 11 (ESAG11) protein, putative | location=Tb927_09_v5.1:1189974-1191089(-) | protein_length=371 | sequence_SO=chromosome | SO=protein_coding_gene | is_p…	45603.9	30721.9	35376.7	56943.5	45048.4	54435.6	37234.2	52142.5	1.40039	0.0589143
Tb927.8.4370:mRNA-p1	>Tb927.8.4370:mRNA-p1 | transcript=Tb927.8.4370:mRNA | gene=Tb927.8.4370 | organism=Trypanosoma_brucei_brucei_TREU927 | gene_product=hypothetical protein, conserved | transcript_product=hypothetical protein, conserved | location=Tb927_08_v5.1:1302405-1305137(-) | protein_length=910 | sequence_SO=chromosome | SO=protein_coding_gene | is_pseudo=false	5864.69	5256.39	7339.5	8098.12	10632.3	7118.69	6153.53	8616.36	1.40023	0.112783
Tb927.11.8350:mRNA-p1	>Tb927.11.8350:mRNA-p1 | transcript=Tb927.11.8350:mRNA | gene=Tb927.11.8350 | organism=Trypanosoma_brucei_brucei_TREU927 | gene_product=katanin p60 ATPase containing subunit A, putative | transcript_product=katanin p60 ATPase containing subunit A, putative | location=Tb927_11_v5.1:2342924-2344588(+) | protein_length=554 | sequence_SO=chromosome | SO=protein_coding_gene | is_pseudo=false	6470.99	2862.14	3290.78	3487.76	10290	3883.44	4207.97	5887.07	1.39903	0.535655
Tb11.v5.0814.1-p1;Tb927.10.9500:mRNA-p1	>Tb11.v5.0814.1-p1 | transcript=Tb11.v5.0814.1 | gene=Tb11.v5.0814 | organism=Trypanosoma_brucei_brucei_TREU927 | gene_product=expression site-associated gene 3 (ESAG3)-like protein | transcript_product=expression site-associated gene 3 (ESAG3)-like protein | location=Tb927_11_bin_v5.1:4238508-4239743(+) | protein_length=411 | sequence_SO=contig | SO=protein_coding_gene | is_pseudo=false;>Tb927.1…	2631.2	1493.72	3381.37	NaN	2426.52	2057.54	2502.1	2242.03	0.896062	0.742438
P42703	>sp|P42703|LIFR_MOUSE Leukemia inhibitory factor receptor OS=Mus musculus OX=10090 GN=Lifr PE=1 SV=1	3414.1	8439.87	33740.9	6502.86	50256.4	7000.36	15198.3	21253.2	1.39839	0.743624
Tb927.3.1480:mRNA-p1	>Tb927.3.1480:mRNA-p1 | transcript=Tb927.3.1480:mRNA | gene=Tb927.3.1480 | organism=Trypanosoma_brucei_brucei_TREU927 | gene_product=hypothetical protein, conserved | transcript_product=hypothetical protein, conserved | location=Tb927_03_v5.1:379420-380307(+) | protein_length=295 | sequence_SO=chromosome | SO=protein_coding_gene | is_pseudo=false	1760.32	1805.73	1850.87	1987.36	2718.09	2863.27	1805.64	2522.91	1.39723	0.0579327
Tb927.10.14600:mRNA-p1;Tb927.10.14710:mRNA-p1	>Tb927.10.14600:mRNA-p1 | transcript=Tb927.10.14600:mRNA | gene=Tb927.10.14600 | organism=Trypanosoma_brucei_brucei_TREU927 | gene_product=40S ribosomal protein S2, putative | transcript_product=40S ribosomal protein S2, putative | location=Tb927_10_v5.1:3575185-3575985(-) | protein_length=266 | sequence_SO=chromosome | SO=protein_coding_gene | is_pseudo=false;>Tb927.10.14710:mRNA-p1 | transcript…	575937	533534	642727	747646	828227	872008	584066	815960	1.39703	0.00866497
Tb927.10.9430:mRNA-p1	>Tb927.10.9430:mRNA-p1 | transcript=Tb927.10.9430:mRNA | gene=Tb927.10.9430 | organism=Trypanosoma_brucei_brucei_TREU927 | gene_product=phosphoribosylpyrophosphate synthetase, putative | transcript_product=phosphoribosylpyrophosphate synthetase, putative | location=Tb927_10_v5.1:2329247-2330380(+) | protein_length=377 | sequence_SO=chromosome | SO=protein_coding_gene | is_pseudo=false	111616	117528	125427	174781	173690	146838	118190	165103	1.39693	0.00928859
Tb927.1.4650:mRNA-p1	>Tb927.1.4650:mRNA-p1 | transcript=Tb927.1.4650:mRNA | gene=Tb927.1.4650 | organism=Trypanosoma_brucei_brucei_TREU927 | gene_product=cyclin-like F-box protein 2 | transcript_product=cyclin-like F-box protein 2 | location=Tb927_01_v5.1:954904-956334(+) | protein_length=476 | sequence_SO=chromosome | SO=protein_coding_gene | is_pseudo=false	10999.6	14140	12591.1	14544.3	25348.7	12790.4	12576.9	17561.2	1.3963	0.283804
Tb11.v5.0668.1-p1;Tb927.10.8230:mRNA-p1	>Tb11.v5.0668.1-p1 | transcript=Tb11.v5.0668.1 | gene=Tb11.v5.0668 | organism=Trypanosoma_brucei_brucei_TREU927 | gene_product=protein disulfide isomerase | transcript_product=protein disulfide isomerase | location=Tb927_11_bin_v5.1:3328204-3329697(+) | protein_length=497 | sequence_SO=contig | SO=protein_coding_gene | is_pseudo=false;>Tb927.10.8230:mRNA-p1 | transcript=Tb927.10.8230:mRNA | gene=…	2.07446e+06	2409720	2357426	3.22292e+06	2.60545e+06	3.72198e+06	2.28054e+06	3.18345e+06	1.39592	0.0563224
Tb11.v5.0842.1-p1;Tb927.4.2720:mRNA-p1	>Tb11.v5.0842.1-p1 | transcript=Tb11.v5.0842.1 | gene=Tb11.v5.0842 | organism=Trypanosoma_brucei_brucei_TREU927 | gene_product=Vesicle coat protein involved in Golgi to plasma membrane transport, putative | transcript_product=Vesicle coat protein involved in Golgi to plasma membrane transport, putative | location=Tb927_11_bin_v5.1:4400146-4402884(+) | protein_length=912 | sequence_SO=contig | SO=…	1149.82	1016.76	1634.2	NaN	NaN	538.555	1266.93	538.555	0.425087	#DIV/0!
Tb927.6.310:mRNA-p1	>Tb927.6.310:mRNA-p1 | transcript=Tb927.6.310:mRNA | gene=Tb927.6.310 | organism=Trypanosoma_brucei_brucei_TREU927 | gene_product=receptor-type adenylate cyclase GRESAG 4, putative | transcript_product=receptor-type adenylate cyclase GRESAG 4, putative | location=Tb927_06_v5.1:150979-154797(+) | protein_length=1272 | sequence_SO=chromosome | SO=protein_coding_gene | is_pseudo=false	3840.31	3472.5	2526.41	5705.81	4709.82	3308.55	3279.74	4574.73	1.39484	0.179905
Tb11.v5.0861.1-p1;Tb927.8.4030:mRNA-p1;Tb927.8.4080:mRNA-p1	>Tb11.v5.0861.1-p1 | transcript=Tb11.v5.0861.1 | gene=Tb11.v5.0861 | organism=Trypanosoma_brucei_brucei_TREU927 | gene_product=hypothetical protein, conserved | transcript_product=hypothetical protein, conserved | location=Tb927_11_bin_v5.1:4493164-4493862(+) | protein_length=232 | sequence_SO=contig | SO=protein_coding_gene | is_pseudo=false;>Tb927.8.4030:mRNA-p1 | transcript=Tb927.8.4030:mRNA |…	2030.56	2422.49	1876.61	NaN	1146.52	1550.26	2109.88	1348.39	0.639082	0.0600398
Tb11.v5.0862.1-p1;Tb927.8.4900:mRNA-p1	>Tb11.v5.0862.1-p1 | transcript=Tb11.v5.0862.1 | gene=Tb11.v5.0862 | organism=Trypanosoma_brucei_brucei_TREU927 | gene_product=hypothetical protein, conserved | transcript_product=hypothetical protein, conserved | location=Tb927_11_bin_v5.1:4495925-4497457(-) | protein_length=510 | sequence_SO=contig | SO=protein_coding_gene | is_pseudo=false;>Tb927.8.4900:mRNA-p1 | transcript=Tb927.8.4900:mRNA |…	NaN	NaN	NaN	NaN	2345.5	NaN	#DIV/0!	2345.5	#DIV/0!	#DIV/0!
Tb11.v5.0880.1-p1;Tb927.4.5250:mRNA-p1;Tb927.4.5260:mRNA-p1;Tb927.4.5270:mRNA-p1;Tb927.4.5280:mRNA-p1;Tb927.4.5290:mRNA-p1;Tb927.4.5300:mRNA-p1	>Tb11.v5.0880.1-p1 | transcript=Tb11.v5.0880.1 | gene=Tb11.v5.0880 | organism=Trypanosoma_brucei_brucei_TREU927 | gene_product=UDP-Gal or UDP-GlcNAc-dependent glycosyltransferase, putative | transcript_product=UDP-Gal or UDP-GlcNAc-dependent glycosyltransferase, putative | location=Tb927_11_bin_v5.1:4596525-4597646(+) | protein_length=373 | sequence_SO=contig | SO=protein_coding_gene | is_pseudo=…	6140.74	2167.29	10537.1	8314.42	NaN	4909.22	6281.69	6611.82	1.05255	0.928115
Tb11.v5.0881.1-p1	>Tb11.v5.0881.1-p1 | transcript=Tb11.v5.0881.1 | gene=Tb11.v5.0881 | organism=Trypanosoma_brucei_brucei_TREU927 | gene_product=antigenic protein, putative | transcript_product=antigenic protein, putative | location=Tb927_11_bin_v5.1:4602618-4604465(+) | protein_length=615 | sequence_SO=contig | SO=protein_coding_gene | is_pseudo=false	NaN	NaN	6041.19	NaN	NaN	1525.81	6041.19	1525.81	0.252568	#DIV/0!
P19221	>sp|P19221|THRB_MOUSE Prothrombin OS=Mus musculus OX=10090 GN=F2 PE=1 SV=1	NaN	NaN	6637.43	16072.4	373.523	11325.6	6637.43	9257.15	1.39469	#DIV/0!
A0A075B5X8	>tr|A0A075B5X8|A0A075B5X8_MOUSE Immunoglobulin heavy variable V8-12 OS=Mus musculus OX=10090 GN=Ighv8-12 PE=4 SV=1	1628.26	999.126	12631.9	34.1184	18981.4	2261.15	5086.43	7092.23	1.39434	0.790782
Tb927.7.1240:mRNA-p1	>Tb927.7.1240:mRNA-p1 | transcript=Tb927.7.1240:mRNA | gene=Tb927.7.1240 | organism=Trypanosoma_brucei_brucei_TREU927 | gene_product=Sphingosine kinase | transcript_product=Sphingosine kinase | location=Tb927_07_v5.1:321624-323933(+) | protein_length=769 | sequence_SO=chromosome | SO=protein_coding_gene | is_pseudo=false	3809.86	3952.14	5445.01	6867.18	6036.37	5493.92	4402.34	6132.49	1.39301	0.0582184
Tb927.11.6140:mRNA-p1;Tb927.3.4360:mRNA-p1	>Tb927.11.6140:mRNA-p1 | transcript=Tb927.11.6140:mRNA | gene=Tb927.11.6140 | organism=Trypanosoma_brucei_brucei_TREU927 | gene_product=40S ribosomal protein S15A, putative | transcript_product=40S ribosomal protein S15A, putative | location=Tb927_11_v5.1:1731784-1732176(-) | protein_length=130 | sequence_SO=chromosome | SO=protein_coding_gene | is_pseudo=false;>Tb927.3.4360:mRNA-p1 | transcript=…	414362	377982	329372	608454	410042	543258	373905	520584	1.39229	0.0816016
Tb11.v5.0963.1-p1;Tb927.4.3080:mRNA-p1	>Tb11.v5.0963.1-p1 | transcript=Tb11.v5.0963.1 | gene=Tb11.v5.0963 | organism=Trypanosoma_brucei_brucei_TREU927 | gene_product=Uncharacterised ACR, YggU family COG1872, putative | transcript_product=Uncharacterised ACR, YggU family COG1872, putative | location=Tb927_11_bin_v5.1:4929613-4930110(-) | protein_length=165 | sequence_SO=contig | SO=protein_coding_gene | is_pseudo=false;>Tb927.4.3080:mR…	1072.02	637.724	627.057	NaN	1226.32	4650.2	778.932	2938.26	3.77216	0.192733
Tb927.7.2500:mRNA-p1	>Tb927.7.2500:mRNA-p1 | transcript=Tb927.7.2500:mRNA | gene=Tb927.7.2500 | organism=Trypanosoma_brucei_brucei_TREU927 | gene_product=proteasome regulatory ATPase subunit 1 | transcript_product=proteasome regulatory ATPase subunit 1 | location=Tb927_07_v5.1:642312-643625(-) | protein_length=437 | sequence_SO=chromosome | SO=protein_coding_gene | is_pseudo=false	71482.7	34849.3	58056.4	78109.5	81509.6	69255.7	54796.1	76291.6	1.39228	0.130058
Tb927.10.10870:mRNA-p1	>Tb927.10.10870:mRNA-p1 | transcript=Tb927.10.10870:mRNA | gene=Tb927.10.10870 | organism=Trypanosoma_brucei_brucei_TREU927 | gene_product=MAP kinase-like kinase | transcript_product=MAP kinase-like kinase | location=Tb927_10_v5.1:2650401-2652113(-) | protein_length=570 | sequence_SO=chromosome | SO=protein_coding_gene | is_pseudo=false	4583.82	2984.5	3926.12	4718.57	4244.1	7031.06	3831.48	5331.24	1.39143	0.199932
Tb927.11.14760:mRNA-p1	>Tb927.11.14760:mRNA-p1 | transcript=Tb927.11.14760:mRNA | gene=Tb927.11.14760 | organism=Trypanosoma_brucei_brucei_TREU927 | gene_product=Clustered mitochondria/Translation initiation factor eIF3 subunit 135, putative | transcript_product=Clustered mitochondria/Translation initiation factor eIF3 subunit 135, putative | location=Tb927_11_v5.1:3924384-3926693(-) | protein_length=769 | sequence_SO=…	5668.94	4394.37	2445.95	5617.84	5252.39	6526.87	4169.75	5799.03	1.39074	0.1823
Tb11.v5.0984.1-p1;Tb927.5.150:mRNA-p1;Tb927.9.720:mRNA-p1	>Tb11.v5.0984.1-p1 | transcript=Tb11.v5.0984.1 | gene=Tb11.v5.0984 | organism=Trypanosoma_brucei_brucei_TREU927 | gene_product=hypothetical protein, conserved | transcript_product=hypothetical protein, conserved | location=Tb927_11_bin_v5.1:5058621-5059436(-) | protein_length=271 | sequence_SO=contig | SO=protein_coding_gene | is_pseudo=false;>Tb927.5.150:mRNA-p1 | transcript=Tb927.5.150:mRNA | g…	2893.02	851.232	NaN	NaN	NaN	NaN	1872.12	#DIV/0!	#DIV/0!	#DIV/0!
Tb927.10.3520:mRNA-p1	>Tb927.10.3520:mRNA-p1 | transcript=Tb927.10.3520:mRNA | gene=Tb927.10.3520 | organism=Trypanosoma_brucei_brucei_TREU927 | gene_product=protease regulatory ATPase subunit 4 | transcript_product=protease regulatory ATPase subunit 4 | location=Tb927_10_v5.1:909983-911182(+) | protein_length=399 | sequence_SO=chromosome | SO=protein_coding_gene | is_pseudo=false	103777	69915	83294.6	114389	131390	111544	85662.2	119108	1.39043	0.0452472
Tb927.10.14010:mRNA-p1	>Tb927.10.14010:mRNA-p1 | transcript=Tb927.10.14010:mRNA | gene=Tb927.10.14010 | organism=Trypanosoma_brucei_brucei_TREU927 | gene_product=tubulin cofactor C domain-containing protein RP2 | transcript_product=tubulin cofactor C domain-containing protein RP2 | location=Tb927_10_v5.1:3414309-3415700(-) | protein_length=463 | sequence_SO=chromosome | SO=protein_coding_gene | is_pseudo=false	104548	137556	87964.2	176131	141633	140809	110023	152858	1.38932	0.0832629
Tb927.8.3180:mRNA-p1	>Tb927.8.3180:mRNA-p1 | transcript=Tb927.8.3180:mRNA | gene=Tb927.8.3180 | organism=Trypanosoma_brucei_brucei_TREU927 | gene_product=Protein of unknown function (DUF3250), putative | transcript_product=Protein of unknown function (DUF3250), putative | location=Tb927_08_v5.1:946308-949778(+) | protein_length=1156 | sequence_SO=chromosome | SO=protein_coding_gene | is_pseudo=false	2573.65	1730.7	1999.93	3010.89	2925.47	2807.61	2101.43	2914.65	1.38699	0.0334293
Tb927.11.14770:mRNA-p1	>Tb927.11.14770:mRNA-p1 | transcript=Tb927.11.14770:mRNA | gene=Tb927.11.14770 | organism=Trypanosoma_brucei_brucei_TREU927 | gene_product=hypothetical protein, conserved | transcript_product=hypothetical protein, conserved | location=Tb927_11_v5.1:3927670-3928428(-) | protein_length=252 | sequence_SO=chromosome | SO=protein_coding_gene | is_pseudo=false	5278.7	3090.03	2640.94	5033.93	4938.5	5297	3669.89	5089.81	1.38691	0.15909
Tb11.v5.1027.1-p1	>Tb11.v5.1027.1-p1 | transcript=Tb11.v5.1027.1 | gene=Tb11.v5.1027 | organism=Trypanosoma_brucei_brucei_TREU927 | gene_product=procyclin-associated gene 2-like protein, putative | transcript_product=procyclin-associated gene 2-like protein, putative | location=Tb927_11_bin_v5.1:5415487-5416332(+) | protein_length=281 | sequence_SO=contig | SO=protein_coding_gene | is_pseudo=false	NaN	NaN	NaN	1679.55	NaN	5536.94	#DIV/0!	3608.24	#DIV/0!	#DIV/0!
Tb927.6.4140:mRNA-p1	>Tb927.6.4140:mRNA-p1 | transcript=Tb927.6.4140:mRNA | gene=Tb927.6.4140 | organism=Trypanosoma_brucei_brucei_TREU927 | gene_product=paraflagellar rod component, putative | transcript_product=paraflagellar rod component, putative | location=Tb927_06_v5.1:1194763-1195110(-) | protein_length=115 | sequence_SO=chromosome | SO=protein_coding_gene | is_pseudo=false	1.48061e+06	1873143	1.66577e+06	2.0364e+06	1.65416e+06	3.26725e+06	1.67317e+06	2.31927e+06	1.38615	0.265646
Tb11.v5.1043.1-p1;Tb11.v5.1044.1-p1;Tb11.v5.1049.1-p1;Tb11.v5.1052.1-p1;Tb927.11.3610:mRNA-p1	>Tb11.v5.1043.1-p1 | transcript=Tb11.v5.1043.1 | gene=Tb11.v5.1043 | organism=Trypanosoma_brucei_brucei_TREU927 | gene_product=nucleobase/nucleoside transporter 8.1, putative | transcript_product=nucleobase/nucleoside transporter 8.1, putative | location=Tb927_11_bin_v5.1:5532472-5533779(+) | protein_length=435 | sequence_SO=contig | SO=protein_coding_gene | is_pseudo=false;>Tb11.v5.1044.1-p1 | t…	NaN	NaN	627.345	NaN	NaN	NaN	627.345	#DIV/0!	#DIV/0!	#DIV/0!
Tb927.3.4720:mRNA-p1	>Tb927.3.4720:mRNA-p1 | transcript=Tb927.3.4720:mRNA | gene=Tb927.3.4720 | organism=Trypanosoma_brucei_brucei_TREU927 | gene_product=dynamin-like protein 1 | transcript_product=dynamin-like protein 1 | location=Tb927_03_v5.1:1334486-1336468(-) | protein_length=660 | sequence_SO=chromosome | SO=protein_coding_gene | is_pseudo=false	305059	363421	297081	426575	420360	490055	321854	445663	1.38468	0.015437
Tb927.2.5150:mRNA-p1	>Tb927.2.5150:mRNA-p1 | transcript=Tb927.2.5150:mRNA | gene=Tb927.2.5150 | organism=Trypanosoma_brucei_brucei_TREU927 | gene_product=TPR-repeat protein, putative | transcript_product=TPR-repeat protein, putative | location=Tb927_02_v5.1:909185-910654(+) | protein_length=489 | sequence_SO=chromosome | SO=protein_coding_gene | is_pseudo=false	48933.7	46184.7	39946.2	68172.8	65255.9	53535.6	45021.5	62321.4	1.38426	0.0292507
Tb927.8.5060:mRNA-p1	>Tb927.8.5060:mRNA-p1 | transcript=Tb927.8.5060:mRNA | gene=Tb927.8.5060 | organism=Trypanosoma_brucei_brucei_TREU927 | gene_product=ADP-ribosylation factor-like protein 6 | transcript_product=ADP-ribosylation factor-like protein 6 | location=Tb927_08_v5.1:1495996-1496565(+) | protein_length=189 | sequence_SO=chromosome | SO=protein_coding_gene | is_pseudo=false	12148.2	8439.27	12437.7	15711.8	11545	18435.3	11008.4	15230.7	1.38355	0.150913
Tb927.5.3270:mRNA-p1	>Tb927.5.3270:mRNA-p1 | transcript=Tb927.5.3270:mRNA | gene=Tb927.5.3270 | organism=Trypanosoma_brucei_brucei_TREU927 | gene_product=Autophagy protein Apg6, putative | transcript_product=Autophagy protein Apg6, putative | location=Tb927_05_v5.1:1080654-1083155(-) | protein_length=833 | sequence_SO=chromosome | SO=protein_coding_gene | is_pseudo=false	4333.73	2900.13	4051.78	4176.73	6576.34	4848.35	3761.88	5200.47	1.38241	0.161374
Tb927.5.2900:mRNA-p1	>Tb927.5.2900:mRNA-p1 | transcript=Tb927.5.2900:mRNA | gene=Tb927.5.2900 | organism=Trypanosoma_brucei_brucei_TREU927 | gene_product=histone deacetylase 4 | transcript_product=histone deacetylase 4 | location=Tb927_05_v5.1:971002-972762(-) | protein_length=586 | sequence_SO=chromosome | SO=protein_coding_gene | is_pseudo=false	5661.18	6559.64	6489.61	7333.21	7517.05	11013.5	6236.81	8621.26	1.38232	0.124936
Tb927.11.9550:mRNA-p1	>Tb927.11.9550:mRNA-p1 | transcript=Tb927.11.9550:mRNA | gene=Tb927.11.9550 | organism=Trypanosoma_brucei_brucei_TREU927 | gene_product=replication factor C, subunit 4, putative | transcript_product=replication factor C, subunit 4, putative | location=Tb927_11_v5.1:2604758-2605783(-) | protein_length=341 | sequence_SO=chromosome | SO=protein_coding_gene | is_pseudo=false	23298.4	14337.1	19748.1	27215.6	23202.6	28890.6	19127.9	26436.3	1.38208	0.078145
Tb927.1.4490:mRNA-p1	>Tb927.1.4490:mRNA-p1 | transcript=Tb927.1.4490:mRNA | gene=Tb927.1.4490 | organism=Trypanosoma_brucei_brucei_TREU927 | gene_product=N-acetyltransferase 2, putative | transcript_product=N-acetyltransferase 2, putative | location=Tb927_01_v5.1:928858-929376(+) | protein_length=172 | sequence_SO=chromosome | SO=protein_coding_gene | is_pseudo=false	22359.2	30007.8	21818.7	35296.4	29084.4	38126.1	24728.6	34169	1.38176	0.0659095
Tb927.10.4820:mRNA-p1	>Tb927.10.4820:mRNA-p1 | transcript=Tb927.10.4820:mRNA | gene=Tb927.10.4820 | organism=Trypanosoma_brucei_brucei_TREU927 | gene_product=hypothetical protein, conserved | transcript_product=hypothetical protein, conserved | location=Tb927_10_v5.1:1208202-1209227(-) | protein_length=341 | sequence_SO=chromosome | SO=protein_coding_gene | is_pseudo=false	7284.81	5616.5	8046.59	9384.49	11136.8	8422.04	6982.64	9647.79	1.38168	0.0675486
Tb927.1.1080:mRNA-p1	>Tb927.1.1080:mRNA-p1 | transcript=Tb927.1.1080:mRNA | gene=Tb927.1.1080 | organism=Trypanosoma_brucei_brucei_TREU927 | gene_product=TFIIH basal transcription factor subunit, putative, TFIIH basal transcription factor subunit | transcript_product=TFIIH basal transcription factor subunit, putative | location=Tb927_01_v5.1:305843-307300(+) | protein_length=485 | sequence_SO=chromosome | SO=protein_…	NaN	NaN	780.25	NaN	536.977	316.499	780.25	426.738	0.546924	#DIV/0!
Tb927.8.7610:mRNA-p1	>Tb927.8.7610:mRNA-p1 | transcript=Tb927.8.7610:mRNA | gene=Tb927.8.7610 | organism=Trypanosoma_brucei_brucei_TREU927 | gene_product=amino acid transporter 1, putative | transcript_product=amino acid transporter 1, putative | location=Tb927_08_v5.1:2196885-2198288(+) | protein_length=467 | sequence_SO=chromosome | SO=protein_coding_gene | is_pseudo=false	11661.8	12209.3	14475.7	25545.3	10476.4	16939.9	12782.3	17653.9	1.38112	0.335014
Tb927.8.3970:mRNA-p1	>Tb927.8.3970:mRNA-p1 | transcript=Tb927.8.3970:mRNA | gene=Tb927.8.3970 | organism=Trypanosoma_brucei_brucei_TREU927 | gene_product=oxidoreductase, putative | transcript_product=oxidoreductase, putative | location=Tb927_08_v5.1:1185733-1187034(-) | protein_length=433 | sequence_SO=chromosome | SO=protein_coding_gene | is_pseudo=false	11048.7	6912.49	12760.3	9590.8	14779.5	18013.3	10240.5	14127.9	1.37961	0.265453
Tb927.11.15310:mRNA-p1	>Tb927.11.15310:mRNA-p1 | transcript=Tb927.11.15310:mRNA | gene=Tb927.11.15310 | organism=Trypanosoma_brucei_brucei_TREU927 | gene_product=hypothetical protein, conserved | transcript_product=hypothetical protein, conserved | location=Tb927_11_v5.1:4056848-4059076(-) | protein_length=742 | sequence_SO=chromosome | SO=protein_coding_gene | is_pseudo=false	6525.76	4953.2	4016.13	5517.13	9737.48	6122.42	5165.03	7125.68	1.3796	0.263215
Tb927.10.3110:mRNA-p1	>Tb927.10.3110:mRNA-p1 | transcript=Tb927.10.3110:mRNA | gene=Tb927.10.3110 | organism=Trypanosoma_brucei_brucei_TREU927 | gene_product=DNA primase large subunit, putative | transcript_product=DNA primase large subunit, putative | location=Tb927_10_v5.1:813169-814902(+) | protein_length=577 | sequence_SO=chromosome | SO=protein_coding_gene | is_pseudo=false	2449.12	3435.83	2448.67	3879.11	3652.48	3963.64	2777.87	3831.74	1.37938	0.0368268
Tb927.3.4150:mRNA-p1	>Tb927.3.4150:mRNA-p1 | transcript=Tb927.3.4150:mRNA | gene=Tb927.3.4150 | organism=Trypanosoma_brucei_brucei_TREU927 | gene_product=PROPPIN domain-containing protein | transcript_product=PROPPIN domain-containing protein | location=Tb927_03_v5.1:1167017-1168369(-) | protein_length=450 | sequence_SO=chromosome | SO=protein_coding_gene | is_pseudo=false	2207.53	NaN	2050.34	3335.54	2128.16	3340.19	2128.94	2934.63	1.37845	0.22166
Tb927.11.750:mRNA-p1	>Tb927.11.750:mRNA-p1 | transcript=Tb927.11.750:mRNA | gene=Tb927.11.750 | organism=Trypanosoma_brucei_brucei_TREU927 | gene_product=DNA repair protein, putative | transcript_product=DNA repair protein, putative | location=Tb927_11_v5.1:185390-188344(+) | protein_length=984 | sequence_SO=chromosome | SO=protein_coding_gene | is_pseudo=false	3017.68	3029.84	2898.72	3388.4	3850.89	5088.95	2982.08	4109.41	1.37803	0.0912967
Tb927.1.5030:mRNA-p1	>Tb927.1.5030:mRNA-p1 | transcript=Tb927.1.5030:mRNA | gene=Tb927.1.5030 | organism=Trypanosoma_brucei_brucei_TREU927 | gene_product=Flagellum attachment zone protein 37 | transcript_product=Flagellum attachment zone protein 37 | location=Tb927_01_v5.1:1007804-1010011(+) | protein_length=735 | sequence_SO=chromosome | SO=protein_coding_gene | is_pseudo=false	12186.9	9472.77	11461	17349.1	15208	13079.2	11040.3	15212.1	1.37787	0.0474826
Tb927.11.4420:mRNA-p1	>Tb927.11.4420:mRNA-p1 | transcript=Tb927.11.4420:mRNA | gene=Tb927.11.4420 | organism=Trypanosoma_brucei_brucei_TREU927 | gene_product=hypothetical protein, conserved | transcript_product=hypothetical protein, conserved | location=Tb927_11_v5.1:1280598-1282187(-) | protein_length=529 | sequence_SO=chromosome | SO=protein_coding_gene | is_pseudo=false	121904	113815	113068	172124	138258	170161	116262	160181	1.37776	0.0179222
Tb927.10.6480:mRNA-p1	>Tb927.10.6480:mRNA-p1 | transcript=Tb927.10.6480:mRNA | gene=Tb927.10.6480 | organism=Trypanosoma_brucei_brucei_TREU927 | gene_product=hypothetical protein, conserved | transcript_product=hypothetical protein, conserved | location=Tb927_10_v5.1:1642807-1643826(+) | protein_length=339 | sequence_SO=chromosome | SO=protein_coding_gene | is_pseudo=false	2257.83	2177.24	2236.31	2848.8	4262.89	2074.86	2223.79	3062.18	1.37701	0.261015
Tb927.4.2850:mRNA-p1	>Tb927.4.2850:mRNA-p1 | transcript=Tb927.4.2850:mRNA | gene=Tb927.4.2850 | organism=Trypanosoma_brucei_brucei_TREU927 | gene_product=hypothetical protein, conserved | transcript_product=hypothetical protein, conserved | location=Tb927_04_v5.1:752534-754579(+) | protein_length=681 | sequence_SO=chromosome | SO=protein_coding_gene | is_pseudo=false	7965.86	3000.36	8003.82	7204.71	10252.4	8659.14	6323.35	8705.42	1.37671	0.273932
Tb927.4.1300:mRNA-p1	>Tb927.4.1300:mRNA-p1 | transcript=Tb927.4.1300:mRNA | gene=Tb927.4.1300 | organism=Trypanosoma_brucei_brucei_TREU927 | gene_product=Cytoskeleton-associated protein 42 kDa | transcript_product=Cytoskeleton-associated protein 42 kDa | location=Tb927_04_v5.1:341652-342776(-) | protein_length=374 | sequence_SO=chromosome | SO=protein_coding_gene | is_pseudo=false	2.19137e+06	2214615	2.08386e+06	3.45302e+06	2.14136e+06	3.32946e+06	2.16328e+06	2.97461e+06	1.37505	0.125622
Tb927.7.2190:mRNA-p1	>Tb927.7.2190:mRNA-p1 | transcript=Tb927.7.2190:mRNA | gene=Tb927.7.2190 | organism=Trypanosoma_brucei_brucei_TREU927 | gene_product=translocon-associated protein (TRAP), alpha subunit, putative | transcript_product=translocon-associated protein (TRAP), alpha subunit, putative | location=Tb927_07_v5.1:567798-568598(-) | protein_length=266 | sequence_SO=chromosome | SO=protein_coding_gene | is_pse…	431710	458939	524865	654502	606668	684655	471838	648608	1.37464	0.00781474
Tb11.v5.0738.1-p1;Tb927.8.3510:mRNA-p1;Tb927.8.3910:mRNA-p1	>Tb11.v5.0738.1-p1 | transcript=Tb11.v5.0738.1 | gene=Tb11.v5.0738 | organism=Trypanosoma_brucei_brucei_TREU927 | gene_product=thymidylate kinase, putative | transcript_product=thymidylate kinase, putative | location=Tb927_11_bin_v5.1:3806087-3807124(+) | protein_length=345 | sequence_SO=contig | SO=protein_coding_gene | is_pseudo=false;>Tb927.8.3510:mRNA-p1 | transcript=Tb927.8.3510:mRNA | gene=…	9351.05	13816.8	9251.02	10747.1	17636.3	16174.5	10806.3	14852.6	1.37444	0.191936
Tb927.3.3580:mRNA-p1	>Tb927.3.3580:mRNA-p1 | transcript=Tb927.3.3580:mRNA | gene=Tb927.3.3580 | organism=Trypanosoma_brucei_brucei_TREU927 | gene_product=heat shock protein 90, putative | transcript_product=heat shock protein 90, putative | location=Tb927_03_v5.1:1006678-1008999(+) | protein_length=773 | sequence_SO=chromosome | SO=protein_coding_gene | is_pseudo=false	483790	657192	651640	849707	708167	904658	597540	820844	1.3737	0.0521384
Tb927.9.5190:mRNA-p1	>Tb927.9.5190:mRNA-p1 | transcript=Tb927.9.5190:mRNA | gene=Tb927.9.5190 | organism=Trypanosoma_brucei_brucei_TREU927 | gene_product=proliferating cell nuclear antigen | transcript_product=proliferating cell nuclear antigen | location=Tb927_09_v5.1:916814-917692(+) | protein_length=292 | sequence_SO=chromosome | SO=protein_coding_gene | is_pseudo=false	288740	314600	143308	221593	297553	506517	248883	341888	1.37369	0.407092
Tb927.10.5020:mRNA-p1	>Tb927.10.5020:mRNA-p1 | transcript=Tb927.10.5020:mRNA | gene=Tb927.10.5020 | organism=Trypanosoma_brucei_brucei_TREU927 | gene_product=Eukaryotic translation initiation factor 4E type 5 | transcript_product=Eukaryotic translation initiation factor 4E type 5 | location=Tb927_10_v5.1:1245422-1246009(+) | protein_length=195 | sequence_SO=chromosome | SO=protein_coding_gene | is_pseudo=false	18878.1	22655.5	21423	25847.9	27808.2	32798.1	20985.5	28818.1	1.37323	0.0289826
Tb927.1.1580:mRNA-p1	>Tb927.1.1580:mRNA-p1 | transcript=Tb927.1.1580:mRNA | gene=Tb927.1.1580 | organism=Trypanosoma_brucei_brucei_TREU927 | gene_product=electron transport protein SCO1/2, putative | transcript_product=electron transport protein SCO1/2, putative | location=Tb927_01_v5.1:403775-404680(+) | protein_length=301 | sequence_SO=chromosome | SO=protein_coding_gene | is_pseudo=false	NaN	2831.18	6159.46	9669.43	NaN	3633.5	4495.32	6651.47	1.47964	0.595433
Tb927.11.2660:mRNA-p1	>Tb927.11.2660:mRNA-p1 | transcript=Tb927.11.2660:mRNA | gene=Tb927.11.2660 | organism=Trypanosoma_brucei_brucei_TREU927 | gene_product=Golgi reassembly stacking protein (GRASP homologue), putative | transcript_product=Golgi reassembly stacking protein (GRASP homologue), putative | location=Tb927_11_v5.1:780491-781990(-) | protein_length=499 | sequence_SO=chromosome | SO=protein_coding_gene | is_…	14585.7	9129.06	15004.6	16523.4	19044.5	17541.7	12906.5	17703.2	1.37165	0.077346
Tb11.v5.0663.1-p1	>Tb11.v5.0663.1-p1 | transcript=Tb11.v5.0663.1 | gene=Tb11.v5.0663 | organism=Trypanosoma_brucei_brucei_TREU927 | gene_product=hypothetical protein, conserved | transcript_product=hypothetical protein, conserved | location=Tb927_11_bin_v5.1:3307170-3308846(-) | protein_length=558 | sequence_SO=contig | SO=protein_coding_gene | is_pseudo=false	2266.34	2266.23	3176.44	1714.88	3054.89	5799.46	2569.67	3523.08	1.37102	0.48479
Tb927.10.1260:mRNA-p1	>Tb927.10.1260:mRNA-p1 | transcript=Tb927.10.1260:mRNA | gene=Tb927.10.1260 | organism=Trypanosoma_brucei_brucei_TREU927 | gene_product=aspartyl-tRNA synthetase, putative | transcript_product=aspartyl-tRNA synthetase, putative | location=Tb927_10_v5.1:337360-338985(-) | protein_length=541 | sequence_SO=chromosome | SO=protein_coding_gene | is_pseudo=false	1867.4	1841.5	3638	1963.66	3990.7	4117.37	2448.97	3357.24	1.37088	0.377869
Tb927.10.7620:mRNA-p1	>Tb927.10.7620:mRNA-p1 | transcript=Tb927.10.7620:mRNA | gene=Tb927.10.7620 | organism=Trypanosoma_brucei_brucei_TREU927 | gene_product=mitochondrial ATP-dependent zinc metallopeptidase, putative | transcript_product=mitochondrial ATP-dependent zinc metallopeptidase, putative | location=Tb927_10_v5.1:1917843-1919816(-) | protein_length=657 | sequence_SO=chromosome | SO=protein_coding_gene | is_ps…	2972.43	3246.91	2725.4	4128.43	4404.85	3725.76	2981.58	4086.35	1.37053	0.0112231
Tb927.10.13480:mRNA-p1	>Tb927.10.13480:mRNA-p1 | transcript=Tb927.10.13480:mRNA | gene=Tb927.10.13480 | organism=Trypanosoma_brucei_brucei_TREU927 | gene_product=CAMK/CAMKL family protein kinase, putative | transcript_product=CAMK/CAMKL family protein kinase, putative | location=Tb927_10_v5.1:3291808-3292635(-) | protein_length=275 | sequence_SO=chromosome | SO=protein_coding_gene | is_pseudo=false	41322.3	40297.7	51443	66377.8	59693.2	56103.6	44354.3	60724.9	1.36909	0.0245994
Tb927.8.4430:mRNA-p1	>Tb927.8.4430:mRNA-p1 | transcript=Tb927.8.4430:mRNA | gene=Tb927.8.4430 | organism=Trypanosoma_brucei_brucei_TREU927 | gene_product=uridine phosphorylase | transcript_product=uridine phosphorylase | location=Tb927_08_v5.1:1315431-1316456(-) | protein_length=341 | sequence_SO=chromosome | SO=protein_coding_gene | is_pseudo=false	557092	909550	962893	976043	1.01911e+06	1.33101e+06	809845	1.10872e+06	1.36905	0.152552
Tb11.v5.0800.1-p1	>Tb11.v5.0800.1-p1 | transcript=Tb11.v5.0800.1 | gene=Tb11.v5.0800 | organism=Trypanosoma_brucei_brucei_TREU927 | gene_product=retrotransposon hot spot (RHS) protein, putative | transcript_product=retrotransposon hot spot (RHS) protein, putative | location=Tb927_11_bin_v5.1:4162631-4163212(+) | protein_length=193 | sequence_SO=contig | SO=protein_coding_gene | is_pseudo=false	4874.65	5670.62	3609.11	9040.25	4363.44	5971.24	4718.13	6458.31	1.36883	0.309803
Tb927.6.1110:mRNA-p1	>Tb927.6.1110:mRNA-p1 | transcript=Tb927.6.1110:mRNA | gene=Tb927.6.1110 | organism=Trypanosoma_brucei_brucei_TREU927 | gene_product=ubiquitin carboxyl-terminal hydrolase, putative, cysteine peptidase, Clan CA, family C19, putative | transcript_product=ubiquitin carboxyl-terminal hydrolase, putative | location=Tb927_06_v5.1:435316-438606(-) | protein_length=1096 | sequence_SO=chromosome | SO=prot…	5191.69	5818.81	4931.11	6181.14	7083.63	8553.46	5313.87	7272.74	1.36863	0.0571146
Tb927.3.4730:mRNA-p1;Tb927.3.4770:mRNA-p1	>Tb927.3.4730:mRNA-p1 | transcript=Tb927.3.4730:mRNA | gene=Tb927.3.4730 | organism=Trypanosoma_brucei_brucei_TREU927 | gene_product=leucine-rich repeat-containing protein | transcript_product=leucine-rich repeat-containing protein | location=Tb927_03_v5.1:1336737-1337888(-) | protein_length=383 | sequence_SO=chromosome | SO=protein_coding_gene | is_pseudo=false;>Tb927.3.4770:mRNA-p1 | transcript…	6749.59	7172.05	6351.19	8053.46	9182.33	10510.3	6757.61	9248.69	1.36863	0.0291582
Tb927.9.1350:mRNA-p1	>Tb927.9.1350:mRNA-p1 | transcript=Tb927.9.1350:mRNA | gene=Tb927.9.1350 | organism=Trypanosoma_brucei_brucei_TREU927 | gene_product=hypothetical protein, conserved | transcript_product=hypothetical protein, conserved | location=Tb927_09_v5.1:339083-340696(-) | protein_length=537 | sequence_SO=chromosome | SO=protein_coding_gene | is_pseudo=false	28252.5	27952.1	18697.6	29277.2	34991.4	38236.9	24967.4	34168.5	1.36853	0.087456
Tb927.1.1740:mRNA-p1	>Tb927.1.1740:mRNA-p1 | transcript=Tb927.1.1740:mRNA | gene=Tb927.1.1740 | organism=Trypanosoma_brucei_brucei_TREU927 | gene_product=Microtubule-associated protein futsch, putative | transcript_product=Microtubule-associated protein futsch, putative | location=Tb927_01_v5.1:441389-462853(+) | protein_length=7154 | sequence_SO=chromosome | SO=protein_coding_gene | is_pseudo=false	2489.4	NaN	446.911	NaN	NaN	605.502	1468.16	605.502	0.412424	#DIV/0!
Tb927.11.4480:mRNA-p1	>Tb927.11.4480:mRNA-p1 | transcript=Tb927.11.4480:mRNA | gene=Tb927.11.4480 | organism=Trypanosoma_brucei_brucei_TREU927 | gene_product=Flagellar radial spoke protein 4/6 | transcript_product=Flagellar radial spoke protein 4/6 | location=Tb927_11_v5.1:1297212-1298969(+) | protein_length=585 | sequence_SO=chromosome | SO=protein_coding_gene | is_pseudo=false	109813	110331	79391.8	142823	127591	139303	99845.2	136572	1.36784	0.0306617
Tb927.8.4240:mRNA-p1	>Tb927.8.4240:mRNA-p1 | transcript=Tb927.8.4240:mRNA | gene=Tb927.8.4240 | organism=Trypanosoma_brucei_brucei_TREU927 | gene_product=hypothetical protein, conserved | transcript_product=hypothetical protein, conserved | location=Tb927_08_v5.1:1257778-1262847(-) | protein_length=1689 | sequence_SO=chromosome | SO=protein_coding_gene | is_pseudo=false	35594.2	24772.5	34164.1	47718.4	33721.2	47819.1	31510.2	43086.2	1.36737	0.1159
Tb927.11.9870:mRNA-p1	>Tb927.11.9870:mRNA-p1 | transcript=Tb927.11.9870:mRNA | gene=Tb927.11.9870 | organism=Trypanosoma_brucei_brucei_TREU927 | gene_product=Telomere-associated protein 1 | transcript_product=Telomere-associated protein 1 | location=Tb927_11_v5.1:2664546-2665748(+) | protein_length=400 | sequence_SO=chromosome | SO=protein_coding_gene | is_pseudo=false	4356.94	4034.26	3439.48	4484.85	5091.21	6594.91	3943.56	5390.32	1.36687	0.101311
Tb927.11.14610:mRNA-p1	>Tb927.11.14610:mRNA-p1 | transcript=Tb927.11.14610:mRNA | gene=Tb927.11.14610 | organism=Trypanosoma_brucei_brucei_TREU927 | gene_product=procyclin-associated gene 4 (PAG4) protein, putative | transcript_product=procyclin-associated gene 4 (PAG4) protein, putative | location=Tb927_11_v5.1:3879824-3880933(+) | protein_length=369 | sequence_SO=chromosome | SO=protein_coding_gene | is_pseudo=false	23792.3	15384.8	20982.7	33361	15914.6	32937.2	20053.3	27404.3	1.36657	0.305084
Tb927.8.1150:mRNA-p1	>Tb927.8.1150:mRNA-p1 | transcript=Tb927.8.1150:mRNA | gene=Tb927.8.1150 | organism=Trypanosoma_brucei_brucei_TREU927 | gene_product=kinetoplastid kinetochore protein 9 | transcript_product=kinetoplastid kinetochore protein 9 | location=Tb927_08_v5.1:367460-368488(-) | protein_length=342 | sequence_SO=chromosome | SO=protein_coding_gene | is_pseudo=false	4916.33	4294.49	1993.99	6160.14	5951.62	3196.25	3734.94	5102.67	1.3662	0.353649
Tb927.11.16160:mRNA-p1	>Tb927.11.16160:mRNA-p1 | transcript=Tb927.11.16160:mRNA | gene=Tb927.11.16160 | organism=Trypanosoma_brucei_brucei_TREU927 | gene_product=ATP binding protein-like protein | transcript_product=ATP binding protein-like protein | location=Tb927_11_v5.1:4278044-4278613(-) | protein_length=189 | sequence_SO=chromosome | SO=protein_coding_gene | is_pseudo=false	126933	146695	107319	182154	133029	204968	126982	173384	1.36542	0.126222
Tb11.v5.0674.1-p1;Tb927.10.11360:mRNA-p1	>Tb11.v5.0674.1-p1 | transcript=Tb11.v5.0674.1 | gene=Tb11.v5.0674 | organism=Trypanosoma_brucei_brucei_TREU927 | gene_product=protein phosphatase 2A regulatory subunit, putative | transcript_product=protein phosphatase 2A regulatory subunit, putative | location=Tb927_11_bin_v5.1:3364834-3366516(+) | protein_length=560 | sequence_SO=contig | SO=protein_coding_gene | is_pseudo=false;>Tb927.10.1136…	4071.51	3111	4540.9	5488.46	6101.29	4417.09	3907.8	5335.61	1.36538	0.0921377
Tb927.11.7220:mRNA-p1	>Tb927.11.7220:mRNA-p1 | transcript=Tb927.11.7220:mRNA | gene=Tb927.11.7220 | organism=Trypanosoma_brucei_brucei_TREU927 | gene_product=neurobeachin/beige protein, putative | transcript_product=neurobeachin/beige protein, putative | location=Tb927_11_v5.1:2036051-2045179(+) | protein_length=3042 | sequence_SO=chromosome | SO=protein_coding_gene | is_pseudo=false	3362.55	3727.84	4718.15	4886.9	5392.73	5840.12	3936.18	5373.25	1.36509	0.0426174
Tb927.6.1850:mRNA-p1	>Tb927.6.1850:mRNA-p1 | transcript=Tb927.6.1850:mRNA | gene=Tb927.6.1850 | organism=Trypanosoma_brucei_brucei_TREU927 | gene_product=quiescin sulfhydryl oxidase | transcript_product=quiescin sulfhydryl oxidase | location=Tb927_06_v5.1:611676-613256(-) | protein_length=526 | sequence_SO=chromosome | SO=protein_coding_gene | is_pseudo=false	12686	11638	13683.5	17424.4	16288	18022.3	12669.2	17244.9	1.36117	0.0042042
Tb927.3.3190:mRNA-p1	>Tb927.3.3190:mRNA-p1 | transcript=Tb927.3.3190:mRNA | gene=Tb927.3.3190 | organism=Trypanosoma_brucei_brucei_TREU927 | gene_product=Serine/threonine-protein kinase NEK7, putative | transcript_product=Serine/threonine-protein kinase NEK7, putative | location=Tb927_03_v5.1:823161-824672(-) | protein_length=503 | sequence_SO=chromosome | SO=protein_coding_gene | is_pseudo=false	138378	84483.3	87263.9	145951	147503	128577	103375	140677	1.36084	0.114546
Tb927.5.3660:mRNA-p1	>Tb927.5.3660:mRNA-p1 | transcript=Tb927.5.3660:mRNA | gene=Tb927.5.3660 | organism=Trypanosoma_brucei_brucei_TREU927 | gene_product=hypothetical protein, conserved | transcript_product=hypothetical protein, conserved | location=Tb927_05_v5.1:1205364-1206854(+) | protein_length=496 | sequence_SO=chromosome | SO=protein_coding_gene | is_pseudo=false	9984.87	6954.37	7238.32	11047.8	8571.02	13277.4	8059.18	10965.4	1.36061	0.156357
Tb927.11.11475:mRNA-p1;Tb927.11.11725:mRNA-p1	>Tb927.11.11475:mRNA-p1 | transcript=Tb927.11.11475:mRNA | gene=Tb927.11.11475 | organism=Trypanosoma_brucei_brucei_TREU927 | gene_product=ribosomal protein S14p/S29e | transcript_product=ribosomal protein S14p/S29e | location=Tb927_11_v5.1:3073648-3073821(+) | protein_length=57 | sequence_SO=chromosome | SO=protein_coding_gene | is_pseudo=false;>Tb927.11.11725:mRNA-p1 | transcript=Tb927.11.11725…	226333	170292	127789	244320	191711	277102	174804	237711	1.35987	0.171877
Tb927.9.9450:mRNA-p1	>Tb927.9.9450:mRNA-p1 | transcript=Tb927.9.9450:mRNA | gene=Tb927.9.9450 | organism=Trypanosoma_brucei_brucei_TREU927 | gene_product=zinc finger protein family member, putative | transcript_product=zinc finger protein family member, putative | location=Tb927_09_v5.1:1510087-1513179(-) | protein_length=1030 | sequence_SO=chromosome | SO=protein_coding_gene | is_pseudo=false	41800.6	33497.7	21511.6	34200.3	57847.5	39582.2	32270	43876.7	1.35967	0.278658
Tb927.4.1020:mRNA-p1	>Tb927.4.1020:mRNA-p1 | transcript=Tb927.4.1020:mRNA | gene=Tb927.4.1020 | organism=Trypanosoma_brucei_brucei_TREU927 | gene_product=serine-palmitoyl-CoA transferase, putative | transcript_product=serine-palmitoyl-CoA transferase, putative | location=Tb927_04_v5.1:276640-278112(-) | protein_length=490 | sequence_SO=chromosome | SO=protein_coding_gene | is_pseudo=false	34276.9	33162.8	36669.6	47902.2	51689.3	41953.7	34703.1	47181.7	1.35958	0.0144118
Tb927.8.4910:mRNA-p1	>Tb927.8.4910:mRNA-p1 | transcript=Tb927.8.4910:mRNA | gene=Tb927.8.4910 | organism=Trypanosoma_brucei_brucei_TREU927 | gene_product=hypothetical protein, conserved | transcript_product=hypothetical protein, conserved | location=Tb927_08_v5.1:1455685-1456029(+) | protein_length=114 | sequence_SO=chromosome | SO=protein_coding_gene | is_pseudo=false	12359.3	8764.54	3923.81	6847.64	12370.5	14831	8349.22	11349.7	1.35937	0.427069
Tb11.v5.0273.1-p1;Tb927.10.6330:mRNA-p1	>Tb11.v5.0273.1-p1 | transcript=Tb11.v5.0273.1 | gene=Tb11.v5.0273 | organism=Trypanosoma_brucei_brucei_TREU927 | gene_product=hypothetical protein, conserved | transcript_product=hypothetical protein, conserved | location=Tb927_11_bin_v5.1:575062-579846(+) | protein_length=1594 | sequence_SO=contig | SO=protein_coding_gene | is_pseudo=false;>Tb927.10.6330:mRNA-p1 | transcript=Tb927.10.6330:mRNA …	2460.3	3565.65	2734.18	4061.41	3627.17	4216.72	2920.05	3968.43	1.35903	0.0495
Tb927.10.1100:mRNA-p1	>Tb927.10.1100:mRNA-p1 | transcript=Tb927.10.1100:mRNA | gene=Tb927.10.1100 | organism=Trypanosoma_brucei_brucei_TREU927 | gene_product=60S ribosomal protein L9, putative | transcript_product=60S ribosomal protein L9, putative | location=Tb927_10_v5.1:291728-292297(-) | protein_length=189 | sequence_SO=chromosome | SO=protein_coding_gene | is_pseudo=false	366513	429271	447172	569845	579646	539071	414319	562854	1.3585	0.00556907
Tb927.1.2320:mRNA-p1	>Tb927.1.2320:mRNA-p1 | transcript=Tb927.1.2320:mRNA | gene=Tb927.1.2320 | organism=Trypanosoma_brucei_brucei_TREU927 | gene_product=Cardiolipin-dependent protein 35kDa | transcript_product=Cardiolipin-dependent protein 35kDa | location=Tb927_01_v5.1:568650-569507(+) | protein_length=285 | sequence_SO=chromosome | SO=protein_coding_gene | is_pseudo=false	NaN	1282.38	2330.88	NaN	1448.88	3138.41	1806.63	2293.64	1.26957	0.672705
Tb927.8.4770:mRNA-p1	>Tb927.8.4770:mRNA-p1 | transcript=Tb927.8.4770:mRNA | gene=Tb927.8.4770 | organism=Trypanosoma_brucei_brucei_TREU927 | gene_product=small GTP-binding protein Rab18 | transcript_product=small GTP-binding protein Rab18 | location=Tb927_08_v5.1:1403585-1404232(-) | protein_length=215 | sequence_SO=chromosome | SO=protein_coding_gene | is_pseudo=false	130639	78703.7	96029.4	133356	158358	122958	101791	138224	1.35793	0.12072
Tb11.v5.0391.1-p1;Tb927.1.1370:mRNA-p1	>Tb11.v5.0391.1-p1 | transcript=Tb11.v5.0391.1 | gene=Tb11.v5.0391 | organism=Trypanosoma_brucei_brucei_TREU927 | gene_product=rRNA biogenesis protein, putative | transcript_product=rRNA biogenesis protein, putative | location=Tb927_11_bin_v5.1:1362864-1364903(-) | protein_length=679 | sequence_SO=contig | SO=protein_coding_gene | is_pseudo=false;>Tb927.1.1370:mRNA-p1 | transcript=Tb927.1.1370:mR…	13927.4	12468.3	17662.4	17297.1	21365.9	21161.3	14686	19941.4	1.35785	0.0612165
Tb927.6.3890:mRNA-p1	>Tb927.6.3890:mRNA-p1 | transcript=Tb927.6.3890:mRNA | gene=Tb927.6.3890 | organism=Trypanosoma_brucei_brucei_TREU927 | gene_product=replication factor C, subunit 2, putative | transcript_product=replication factor C, subunit 2, putative | location=Tb927_06_v5.1:1150645-1151688(-) | protein_length=347 | sequence_SO=chromosome | SO=protein_coding_gene | is_pseudo=false	44119.2	40469	47281.9	60871.7	52690	65453.8	43956.7	59671.8	1.35751	0.0204081
Tb927.10.15500:mRNA-p1	>Tb927.10.15500:mRNA-p1 | transcript=Tb927.10.15500:mRNA | gene=Tb927.10.15500 | organism=Trypanosoma_brucei_brucei_TREU927 | gene_product=SNARE protein, putative | transcript_product=SNARE protein, putative | location=Tb927_10_v5.1:3805073-3805786(+) | protein_length=237 | sequence_SO=chromosome | SO=protein_coding_gene | is_pseudo=false	1773.48	1673.37	1501.14	2372.01	3061.25	1283.21	1649.33	2238.82	1.35741	0.323253
Tb927.7.1660:mRNA-p1	>Tb927.7.1660:mRNA-p1 | transcript=Tb927.7.1660:mRNA | gene=Tb927.7.1660 | organism=Trypanosoma_brucei_brucei_TREU927 | gene_product=hypothetical protein, conserved | transcript_product=hypothetical protein, conserved | location=Tb927_07_v5.1:414453-417647(+) | protein_length=1064 | sequence_SO=chromosome | SO=protein_coding_gene | is_pseudo=false	NaN	1274.59	1161.75	1682.7	1599.8	1678.05	1218.17	1653.52	1.35738	0.00410153
Tb927.6.1190:mRNA-p1	>Tb927.6.1190:mRNA-p1 | transcript=Tb927.6.1190:mRNA | gene=Tb927.6.1190 | organism=Trypanosoma_brucei_brucei_TREU927 | gene_product=Plus-3 domain/Zinc finger, C3HC4 type (RING finger), putative | transcript_product=Plus-3 domain/Zinc finger, C3HC4 type (RING finger), putative | location=Tb927_06_v5.1:458393-459277(-) | protein_length=294 | sequence_SO=chromosome | SO=protein_coding_gene | is_pse…	7799.72	10173.7	9728.74	12926.7	16003.1	8663.79	9234.06	12531.2	1.35706	0.216543
Tb927.2.2340:mRNA-p1	>Tb927.2.2340:mRNA-p1 | transcript=Tb927.2.2340:mRNA | gene=Tb927.2.2340 | organism=Trypanosoma_brucei_brucei_TREU927 | gene_product=Glycerophosphoryl diester phosphodiesterase family, putative | transcript_product=Glycerophosphoryl diester phosphodiesterase family, putative | location=Tb927_02_v5.1:452560-456183(-) | protein_length=1207 | sequence_SO=chromosome | SO=protein_coding_gene | is_pseu…	26891.4	25871.7	11491.3	24179.3	33239.2	29769.7	21418.1	29062.8	1.35692	0.246002
Tb927.3.690:mRNA-p1	>Tb927.3.690:mRNA-p1 | transcript=Tb927.3.690:mRNA | gene=Tb927.3.690 | organism=Trypanosoma_brucei_brucei_TREU927 | gene_product=CMGC/RCK protein kinase, putative | transcript_product=CMGC/RCK protein kinase, putative | location=Tb927_03_v5.1:168911-170662(-) | protein_length=583 | sequence_SO=chromosome | SO=protein_coding_gene | is_pseudo=false	28029.4	29751.3	22243.7	30204.9	38831.5	39501.3	26674.8	36179.2	1.35631	0.0646871
Tb927.8.4230:mRNA-p1	>Tb927.8.4230:mRNA-p1 | transcript=Tb927.8.4230:mRNA | gene=Tb927.8.4230 | organism=Trypanosoma_brucei_brucei_TREU927 | gene_product=hypothetical protein, conserved | transcript_product=hypothetical protein, conserved | location=Tb927_08_v5.1:1252921-1256169(-) | protein_length=1082 | sequence_SO=chromosome | SO=protein_coding_gene | is_pseudo=false	86984.7	74166	45193	75897.8	97157	106664	68781.3	93239.5	1.35559	0.186215
Tb927.8.7450:mRNA-p1	>Tb927.8.7450:mRNA-p1 | transcript=Tb927.8.7450:mRNA | gene=Tb927.8.7450 | organism=Trypanosoma_brucei_brucei_TREU927 | gene_product=myosin heavy chain kinase A, putative | transcript_product=myosin heavy chain kinase A, putative | location=Tb927_08_v5.1:2144792-2145775(+) | protein_length=327 | sequence_SO=chromosome | SO=protein_coding_gene | is_pseudo=false	4992.51	5489.44	4760.22	6819.08	7383.01	6436.55	5080.72	6879.55	1.35405	0.00672672
Tb927.1.2980:mRNA-p1	>Tb927.1.2980:mRNA-p1 | transcript=Tb927.1.2980:mRNA | gene=Tb927.1.2980 | organism=Trypanosoma_brucei_brucei_TREU927 | gene_product=hypothetical protein, conserved | transcript_product=hypothetical protein, conserved | location=Tb927_01_v5.1:658938-662354(+) | protein_length=1138 | sequence_SO=chromosome | SO=protein_coding_gene | is_pseudo=false	1423.09	1153.59	1020.13	NaN	1115.19	1503.67	1198.94	1309.43	1.09216	0.636176
Tb927.4.1160:mRNA-p1	>Tb927.4.1160:mRNA-p1 | transcript=Tb927.4.1160:mRNA | gene=Tb927.4.1160 | organism=Trypanosoma_brucei_brucei_TREU927 | gene_product=hypothetical protein, conserved | transcript_product=hypothetical protein, conserved | location=Tb927_04_v5.1:306804-309530(-) | protein_length=908 | sequence_SO=chromosome | SO=protein_coding_gene | is_pseudo=false	3185.27	1851.7	2237.28	4033.24	3316.71	2486.22	2424.75	3278.72	1.35219	0.22603
Tb927.9.15240:mRNA-p1	>Tb927.9.15240:mRNA-p1 | transcript=Tb927.9.15240:mRNA | gene=Tb927.9.15240 | organism=Trypanosoma_brucei_brucei_TREU927 | gene_product=ATP11 protein, putative | transcript_product=ATP11 protein, putative | location=Tb927_09_v5.1:2365598-2366344(+) | protein_length=248 | sequence_SO=chromosome | SO=protein_coding_gene | is_pseudo=false	1922.02	1579.85	3679.68	4380.9	2471.83	2857.82	2393.85	3236.85	1.35215	0.389077
Tb927.11.2570:mRNA-p1	>Tb927.11.2570:mRNA-p1 | transcript=Tb927.11.2570:mRNA | gene=Tb927.11.2570 | organism=Trypanosoma_brucei_brucei_TREU927 | gene_product=hypothetical protein, conserved | transcript_product=hypothetical protein, conserved | location=Tb927_11_v5.1:754151-755872(-) | protein_length=573 | sequence_SO=chromosome | SO=protein_coding_gene | is_pseudo=false	70947.8	61557.7	52293.4	89402.4	82582.1	77830.7	61599.6	83271.7	1.35182	0.0269067
Tb927.11.3490:mRNA-p1	>Tb927.11.3490:mRNA-p1 | transcript=Tb927.11.3490:mRNA | gene=Tb927.11.3490 | organism=Trypanosoma_brucei_brucei_TREU927 | gene_product=hypothetical protein, conserved | transcript_product=hypothetical protein, conserved | location=Tb927_11_v5.1:1032022-1034418(+) | protein_length=798 | sequence_SO=chromosome | SO=protein_coding_gene | is_pseudo=false	105754	110816	115405	151968	144028	152689	110658	149561	1.35156	0.000586183
Tb927.11.5410:mRNA-p1	>Tb927.11.5410:mRNA-p1 | transcript=Tb927.11.5410:mRNA | gene=Tb927.11.5410 | organism=Trypanosoma_brucei_brucei_TREU927 | gene_product=SUMO-interacting motif-containing protein | transcript_product=SUMO-interacting motif-containing protein | location=Tb927_11_v5.1:1537948-1539900(+) | protein_length=650 | sequence_SO=chromosome | SO=protein_coding_gene | is_pseudo=false	NaN	2133.75	1555	2631.65	2477.15	2365.65	1844.38	2491.48	1.35085	0.0723054
Tb927.10.14160:mRNA-p1	>Tb927.10.14160:mRNA-p1 | transcript=Tb927.10.14160:mRNA | gene=Tb927.10.14160 | organism=Trypanosoma_brucei_brucei_TREU927 | gene_product=Aquaglyceroporin 3 | transcript_product=Aquaglyceroporin 3 | location=Tb927_10_v5.1:3440953-3441867(-) | protein_length=304 | sequence_SO=chromosome | SO=protein_coding_gene | is_pseudo=false	209719	155797	215400	262009	259433	263186	193639	261543	1.35067	0.0233893
Tb927.1.3070:mRNA-p1	>Tb927.1.3070:mRNA-p1 | transcript=Tb927.1.3070:mRNA | gene=Tb927.1.3070 | organism=Trypanosoma_brucei_brucei_TREU927 | gene_product=hypothetical protein, conserved | transcript_product=hypothetical protein, conserved | location=Tb927_01_v5.1:675213-676454(+) | protein_length=413 | sequence_SO=chromosome | SO=protein_coding_gene | is_pseudo=false	1364.81	NaN	NaN	NaN	6551.29	2178.08	1364.81	4364.69	3.19802	#DIV/0!
Tb927.6.580:mRNA-p1	>Tb927.6.580:mRNA-p1 | transcript=Tb927.6.580:mRNA | gene=Tb927.6.580 | organism=Trypanosoma_brucei_brucei_TREU927 | gene_product=hypothetical protein, conserved | transcript_product=hypothetical protein, conserved | location=Tb927_06_v5.1:240267-242057(-) | protein_length=596 | sequence_SO=chromosome | SO=protein_coding_gene | is_pseudo=false	NaN	741.949	214.803	669.315	581.902	683.177	478.376	644.798	1.34789	0.467749
Tb927.11.15740:mRNA-p1	>Tb927.11.15740:mRNA-p1 | transcript=Tb927.11.15740:mRNA | gene=Tb927.11.15740 | organism=Trypanosoma_brucei_brucei_TREU927 | gene_product=hypothetical protein, conserved | transcript_product=hypothetical protein, conserved | location=Tb927_11_v5.1:4167103-4168731(-) | protein_length=542 | sequence_SO=chromosome | SO=protein_coding_gene | is_pseudo=false	6019.92	4824.34	4011.16	8627.49	6915.42	4443.38	4951.81	6662.09	1.34539	0.273128
Tb927.5.2820:mRNA-p1	>Tb927.5.2820:mRNA-p1 | transcript=Tb927.5.2820:mRNA | gene=Tb927.5.2820 | organism=Trypanosoma_brucei_brucei_TREU927 | gene_product=Serine/threonine-protein kinase NEK6, putative | transcript_product=Serine/threonine-protein kinase NEK6, putative | location=Tb927_05_v5.1:948424-951516(-) | protein_length=1030 | sequence_SO=chromosome | SO=protein_coding_gene | is_pseudo=false	14762.7	9908.65	8977.88	12618.7	15133.5	17519	11216.4	15090.4	1.34539	0.165134
Tb927.5.2130:mRNA-p1	>Tb927.5.2130:mRNA-p1 | transcript=Tb927.5.2130:mRNA | gene=Tb927.5.2130 | organism=Trypanosoma_brucei_brucei_TREU927 | gene_product=Lariat debranching enzyme, C-terminal domain containing protein, putative | transcript_product=Lariat debranching enzyme, C-terminal domain containing protein, putative | location=Tb927_05_v5.1:728937-730502(-) | protein_length=521 | sequence_SO=chromosome | SO=prot…	3232.61	5849.16	3968.18	5787.97	5339.12	6429.17	4349.98	5852.09	1.34531	0.148567
Tb927.10.14340:mRNA-p1	>Tb927.10.14340:mRNA-p1 | transcript=Tb927.10.14340:mRNA | gene=Tb927.10.14340 | organism=Trypanosoma_brucei_brucei_TREU927 | gene_product=hypothetical protein, conserved | transcript_product=hypothetical protein, conserved | location=Tb927_10_v5.1:3487971-3491492(-) | protein_length=1173 | sequence_SO=chromosome | SO=protein_coding_gene | is_pseudo=false	18859.2	17473.9	9192.78	23409.9	20794.6	17011.5	15175.3	20405.3	1.34464	0.214004
Tb927.8.5950:mRNA-p1	>Tb927.8.5950:mRNA-p1 | transcript=Tb927.8.5950:mRNA | gene=Tb927.8.5950 | organism=Trypanosoma_brucei_brucei_TREU927 | gene_product=mitogen-activated protein kinase kinase 4, putative | transcript_product=mitogen-activated protein kinase kinase 4, putative | location=Tb927_08_v5.1:1745474-1746529(+) | protein_length=351 | sequence_SO=chromosome | SO=protein_coding_gene | is_pseudo=false	9750.78	5087.67	10852.4	11697.6	10798.3	12047.6	8563.63	11514.5	1.34458	0.177537
Tb927.8.6020:mRNA-p1	>Tb927.8.6020:mRNA-p1 | transcript=Tb927.8.6020:mRNA | gene=Tb927.8.6020 | organism=Trypanosoma_brucei_brucei_TREU927 | gene_product=hypothetical protein, conserved | transcript_product=hypothetical protein, conserved | location=Tb927_08_v5.1:1760257-1761366(+) | protein_length=369 | sequence_SO=chromosome | SO=protein_coding_gene | is_pseudo=false	13705.1	14517.4	15693.3	21068.3	17944.4	20032.3	14638.6	19681.7	1.3445	0.00967354
Tb11.v5.0713.1-p1	>Tb11.v5.0713.1-p1 | transcript=Tb11.v5.0713.1 | gene=Tb11.v5.0713 | organism=Trypanosoma_brucei_brucei_TREU927 | gene_product=Retrotransposon hot spot protein 6 (RHS6), putative | transcript_product=Retrotransposon hot spot protein 6 (RHS6), putative | location=Tb927_11_bin_v5.1:3629729-3631795(+) | protein_length=688 | sequence_SO=contig | SO=protein_coding_gene | is_pseudo=false	1.08707e+06	1460893	1306682	1.78896e+06	1.57294e+06	1.81944e+06	1.28488e+06	1.72711e+06	1.34418	0.0294851
Tb927.10.2130:mRNA-p1	>Tb927.10.2130:mRNA-p1 | transcript=Tb927.10.2130:mRNA | gene=Tb927.10.2130 | organism=Trypanosoma_brucei_brucei_TREU927 | gene_product=Vps51/Vps67, putative | transcript_product=Vps51/Vps67, putative | location=Tb927_10_v5.1:552270-554795(+) | protein_length=841 | sequence_SO=chromosome | SO=protein_coding_gene | is_pseudo=false	9509.86	6207.92	9508.09	10786.5	11125.3	11995	8408.62	11302.3	1.34413	0.0668059
Tb11.v5.0487.1-p1	>Tb11.v5.0487.1-p1 | transcript=Tb11.v5.0487.1 | gene=Tb11.v5.0487 | organism=Trypanosoma_brucei_brucei_TREU927 | gene_product=Programmed cell death protein 2, C-terminal putative domain containing protein, putative | transcript_product=Programmed cell death protein 2, C-terminal putative domain containing protein, putative | location=Tb927_11_bin_v5.1:1976413-1977450(+) | protein_length=345 | se…	8700.72	7948.29	5065.76	10805.8	6281.54	12076.6	7238.26	9721.31	1.34305	0.298199
Tb927.1.3280:mRNA-p1	>Tb927.1.3280:mRNA-p1 | transcript=Tb927.1.3280:mRNA | gene=Tb927.1.3280 | organism=Trypanosoma_brucei_brucei_TREU927 | gene_product=septum formation protein MAF homologue, putative | transcript_product=septum formation protein MAF homologue, putative | location=Tb927_01_v5.1:712980-713735(+) | protein_length=251 | sequence_SO=chromosome | SO=protein_coding_gene | is_pseudo=false	2152.03	3078.87	1483.39	2259.74	NaN	2326.5	2238.1	2293.12	1.02458	0.932456
Tb927.10.11540:mRNA-p1;Tb927.9.6070:mRNA-p1	>Tb927.10.11540:mRNA-p1 | transcript=Tb927.10.11540:mRNA | gene=Tb927.10.11540 | organism=Trypanosoma_brucei_brucei_TREU927 | gene_product=40S ribosomal protein S3, putative | transcript_product=40S ribosomal protein S3, putative | location=Tb927_10_v5.1:2812418-2813062(+) | protein_length=214 | sequence_SO=chromosome | SO=protein_coding_gene | is_pseudo=false;>Tb927.9.6070:mRNA-p1 | transcript=T…	1.24859e+06	1.23895e+06	1.53751e+06	2038864	1.76884e+06	1.59409e+06	1.34168e+06	1.8006e+06	1.34204	0.0474403
Tb927.9.15110:mRNA-p1;Tb927.9.15170:mRNA-p1	>Tb927.9.15110:mRNA-p1 | transcript=Tb927.9.15110:mRNA | gene=Tb927.9.15110 | organism=Trypanosoma_brucei_brucei_TREU927 | gene_product=60S ribosomal protein L5, putative | transcript_product=60S ribosomal protein L5, putative | location=Tb927_09_v5.1:2359123-2360049(+) | protein_length=308 | sequence_SO=chromosome | SO=protein_coding_gene | is_pseudo=false;>Tb927.9.15170:mRNA-p1 | transcript=Tb9…	632366	662717	479691	737570	893706	747248	591591	792841	1.34018	0.0568581
Tb927.1.3320:mRNA-p1	>Tb927.1.3320:mRNA-p1 | transcript=Tb927.1.3320:mRNA | gene=Tb927.1.3320 | organism=Trypanosoma_brucei_brucei_TREU927 | gene_product=leucine-rich repeat protein (LRRP), putative | transcript_product=leucine-rich repeat protein (LRRP), putative | location=Tb927_01_v5.1:724456-725505(+) | protein_length=349 | sequence_SO=chromosome | SO=protein_coding_gene | is_pseudo=false	5343.63	2439.86	2956.31	1663.41	NaN	2436.88	3579.93	2050.14	0.572677	0.28887
Tb927.2.4590:mRNA-p1	>Tb927.2.4590:mRNA-p1 | transcript=Tb927.2.4590:mRNA | gene=Tb927.2.4590 | organism=Trypanosoma_brucei_brucei_TREU927 | gene_product=branched-chain amino acid aminotransferase, putative | transcript_product=branched-chain amino acid aminotransferase, putative | location=Tb927_02_v5.1:818321-819424(-) | protein_length=367 | sequence_SO=chromosome | SO=protein_coding_gene | is_pseudo=false	842491	743455	681188	1.06998e+06	978479	988134	755711	1.0122e+06	1.3394	0.00969353
Tb927.4.2450:mRNA-p1	>Tb927.4.2450:mRNA-p1 | transcript=Tb927.4.2450:mRNA | gene=Tb927.4.2450 | organism=Trypanosoma_brucei_brucei_TREU927 | gene_product=protein disulfide isomerase 1 | transcript_product=protein disulfide isomerase 1 | location=Tb927_04_v5.1:636840-638081(+) | protein_length=413 | sequence_SO=chromosome | SO=protein_coding_gene | is_pseudo=false	610784	740232	752574	1.02439e+06	909958	881201	701197	938515	1.33845	0.0196537
Tb927.8.1900:mRNA-p1	>Tb927.8.1900:mRNA-p1 | transcript=Tb927.8.1900:mRNA | gene=Tb927.8.1900 | organism=Trypanosoma_brucei_brucei_TREU927 | gene_product=hypothetical protein, conserved | transcript_product=hypothetical protein, conserved | location=Tb927_08_v5.1:616279-617463(-) | protein_length=394 | sequence_SO=chromosome | SO=protein_coding_gene | is_pseudo=false	2062.22	1559.19	NaN	1793.46	2923.78	2553.34	1810.7	2423.53	1.33844	0.282166
Tb927.8.6710:mRNA-p1	>Tb927.8.6710:mRNA-p1 | transcript=Tb927.8.6710:mRNA | gene=Tb927.8.6710 | organism=Trypanosoma_brucei_brucei_TREU927 | gene_product=hypothetical protein, conserved | transcript_product=hypothetical protein, conserved | location=Tb927_08_v5.1:1943647-1945431(-) | protein_length=594 | sequence_SO=chromosome | SO=protein_coding_gene | is_pseudo=false	8532.25	8061.37	6588.19	12528.4	11937.5	6561.36	7727.27	10342.4	1.33843	0.258377
Tb927.6.4280:mRNA-p1;Tb927.6.4300:mRNA-p1	>Tb927.6.4280:mRNA-p1 | transcript=Tb927.6.4280:mRNA | gene=Tb927.6.4280 | organism=Trypanosoma_brucei_brucei_TREU927 | gene_product=glyceraldehyde 3-phosphate dehydrogenase, glycosomal | transcript_product=glyceraldehyde 3-phosphate dehydrogenase, glycosomal | location=Tb927_06_v5.1:1218552-1219631(-) | protein_length=359 | sequence_SO=chromosome | SO=protein_coding_gene | is_pseudo=false;>Tb927…	6.30395e+06	7.26262e+06	5161866	9543481	7.02228e+06	8500826	6.24281e+06	8.35553e+06	1.33842	0.0903645
P99024	>sp|P99024|TBB5_MOUSE Tubulin beta-5 chain OS=Mus musculus OX=10090 GN=Tubb5 PE=1 SV=1	37794.9	35440.9	29280.9	69694.7	36220.4	31118.5	34172.2	45677.9	1.3367	0.404674
Tb927.1.3800:mRNA-p1	>Tb927.1.3800:mRNA-p1 | transcript=Tb927.1.3800:mRNA | gene=Tb927.1.3800 | organism=Trypanosoma_brucei_brucei_TREU927 | gene_product=Present in the outer mitochondrial membrane proteome 18 | transcript_product=Present in the outer mitochondrial membrane proteome 18 | location=Tb927_01_v5.1:814305-814850(+) | protein_length=181 | sequence_SO=chromosome | SO=protein_coding_gene | is_pseudo=false	3523.3	2773.08	1801.69	1452.08	NaN	313.075	2699.36	882.578	0.326959	0.0996659
Tb927.11.4500:mRNA-p1	>Tb927.11.4500:mRNA-p1 | transcript=Tb927.11.4500:mRNA | gene=Tb927.11.4500 | organism=Trypanosoma_brucei_brucei_TREU927 | gene_product=hypothetical protein, conserved | transcript_product=hypothetical protein, conserved | location=Tb927_11_v5.1:1301907-1304672(+) | protein_length=921 | sequence_SO=chromosome | SO=protein_coding_gene | is_pseudo=false	1990.76	2241.14	2918.34	2109.9	3541.99	3898.51	2383.41	3183.47	1.33568	0.261706
Tb927.11.10260:mRNA-p1	>Tb927.11.10260:mRNA-p1 | transcript=Tb927.11.10260:mRNA | gene=Tb927.11.10260 | organism=Trypanosoma_brucei_brucei_TREU927 | gene_product=Peroxin 3, putative | transcript_product=Peroxin 3, putative | location=Tb927_11_v5.1:2740794-2742218(+) | protein_length=474 | sequence_SO=chromosome | SO=protein_coding_gene | is_pseudo=false	16325.6	20969.5	18847.3	22060	26933.8	25912.9	18714.1	24968.9	1.33423	0.0353255
Tb927.8.7940:mRNA-p1	>Tb927.8.7940:mRNA-p1 | transcript=Tb927.8.7940:mRNA | gene=Tb927.8.7940 | organism=Trypanosoma_brucei_brucei_TREU927 | gene_product=receptor-type adenylate cyclase GRESAG 4, putative | transcript_product=receptor-type adenylate cyclase GRESAG 4, putative | location=Tb927_08_v5.1:2333202-2336954(+) | protein_length=1250 | sequence_SO=chromosome | SO=protein_coding_gene | is_pseudo=false	17166.4	13179	14242.9	25525.6	15563.9	18371.9	14862.7	19820.5	1.33357	0.195807
Tb927.9.11380:mRNA-p1;Tb927.9.11410:mRNA-p1	>Tb927.9.11380:mRNA-p1 | transcript=Tb927.9.11380:mRNA | gene=Tb927.9.11380 | organism=Trypanosoma_brucei_brucei_TREU927 | gene_product=60S ribosomal protein L23, putative | transcript_product=60S ribosomal protein L23, putative | location=Tb927_09_v5.1:1788564-1788983(+) | protein_length=139 | sequence_SO=chromosome | SO=protein_coding_gene | is_pseudo=false;>Tb927.9.11410:mRNA-p1 | transcript=T…	669914	681253	608800	913112	836774	863109	653322	870999	1.33318	0.00236689
Tb927.7.1690:mRNA-p1	>Tb927.7.1690:mRNA-p1 | transcript=Tb927.7.1690:mRNA | gene=Tb927.7.1690 | organism=Trypanosoma_brucei_brucei_TREU927 | gene_product=Silent information regulator 2 related protein 1 | transcript_product=Silent information regulator 2 related protein 1 | location=Tb927_07_v5.1:421539-422594(+) | protein_length=351 | sequence_SO=chromosome | SO=protein_coding_gene | is_pseudo=false	14438.1	9528.11	5959.37	11336.9	11744.3	16812.1	9975.19	13297.8	1.33309	0.333513
Tb927.10.15530:mRNA-p1	>Tb927.10.15530:mRNA-p1 | transcript=Tb927.10.15530:mRNA | gene=Tb927.10.15530 | organism=Trypanosoma_brucei_brucei_TREU927 | gene_product=ABC transport system ATP-binding protein, putative | transcript_product=ABC transport system ATP-binding protein, putative | location=Tb927_10_v5.1:3810513-3812321(+) | protein_length=602 | sequence_SO=chromosome | SO=protein_coding_gene | is_pseudo=false	49892.6	53551.6	44152.7	61875.8	66062.6	68711.7	49198.9	65550	1.33235	0.00843707
Tb927.8.3610:mRNA-p1	>Tb927.8.3610:mRNA-p1 | transcript=Tb927.8.3610:mRNA | gene=Tb927.8.3610 | organism=Trypanosoma_brucei_brucei_TREU927 | gene_product=AKAP7 2'5' RNA ligase-like domain containing protein, putative | transcript_product=AKAP7 2'5' RNA ligase-like domain containing protein, putative | location=Tb927_08_v5.1:1082670-1084010(-) | protein_length=446 | sequence_SO=chromosome | SO=protein_coding_gene | is…	5024.77	5437.35	4752.69	7190.59	6058.69	7020.76	5071.61	6756.68	1.33226	0.0141065
Tb927.11.14970:mRNA-p1	>Tb927.11.14970:mRNA-p1 | transcript=Tb927.11.14970:mRNA | gene=Tb927.11.14970 | organism=Trypanosoma_brucei_brucei_TREU927 | gene_product=hypothetical protein, conserved | transcript_product=hypothetical protein, conserved | location=Tb927_11_v5.1:3982739-3985210(-) | protein_length=823 | sequence_SO=chromosome | SO=protein_coding_gene | is_pseudo=false	20687.1	16968.4	11492.8	15293.8	29051.3	21128.2	16382.7	21824.4	1.33216	0.320115
Tb927.4.2120:mRNA-p1	>Tb927.4.2120:mRNA-p1 | transcript=Tb927.4.2120:mRNA | gene=Tb927.4.2120 | organism=Trypanosoma_brucei_brucei_TREU927 | gene_product=WD40 repeat-containing protein | transcript_product=WD40 repeat-containing protein | location=Tb927_04_v5.1:550541-551767(+) | protein_length=408 | sequence_SO=chromosome | SO=protein_coding_gene | is_pseudo=false	6379.69	5360.21	NaN	8980.98	5949.83	8528.25	5869.95	7819.69	1.33216	0.224128
Tb927.1.4040:mRNA-p1	>Tb927.1.4040:mRNA-p1 | transcript=Tb927.1.4040:mRNA | gene=Tb927.1.4040 | organism=Trypanosoma_brucei_brucei_TREU927 | gene_product=hypothetical protein, conserved | transcript_product=hypothetical protein, conserved | location=Tb927_01_v5.1:852809-854428(+) | protein_length=539 | sequence_SO=chromosome | SO=protein_coding_gene | is_pseudo=false	2986.22	1865.57	NaN	NaN	NaN	1947.41	2425.9	1947.41	0.802758	#DIV/0!
Tb927.8.2600:mRNA-p1	>Tb927.8.2600:mRNA-p1 | transcript=Tb927.8.2600:mRNA | gene=Tb927.8.2600 | organism=Trypanosoma_brucei_brucei_TREU927 | gene_product=WD domain, G-beta repeat/BING4CT (NUC141) domain containing protein, putative | transcript_product=WD domain, G-beta repeat/BING4CT (NUC141) domain containing protein, putative | location=Tb927_08_v5.1:764947-766887(+) | protein_length=646 | sequence_SO=chromosome |…	12374.9	9559.88	10008.1	14888.7	16253.3	11410.2	10647.6	14184.1	1.33213	0.103889
Tb927.1.4100:mRNA-p1	>Tb927.1.4100:mRNA-p1 | transcript=Tb927.1.4100:mRNA | gene=Tb927.1.4100 | organism=Trypanosoma_brucei_brucei_TREU927 | gene_product=cytochrome oxidase subunit IV | transcript_product=cytochrome oxidase subunit IV | location=Tb927_01_v5.1:861807-862868(+) | protein_length=353 | sequence_SO=chromosome | SO=protein_coding_gene | is_pseudo=false	770.239	693.437	726.884	NaN	NaN	688.099	730.187	688.099	0.942361	#DIV/0!
P00688	>sp|P00688|AM2A5_MOUSE Pancreatic alpha-amylase 2a5 OS=Mus musculus OX=10090 GN=Amy2a5 PE=1 SV=2	2546.55	4694.81	18001.3	1872.01	29579.3	2167.65	8414.21	11206.3	1.33183	0.801258
Tb927.1.1060:mRNA-p1	>Tb927.1.1060:mRNA-p1 | transcript=Tb927.1.1060:mRNA | gene=Tb927.1.1060 | organism=Trypanosoma_brucei_brucei_TREU927 | gene_product=Cell cycle checkpoint protein RAD1-like, putative | transcript_product=Cell cycle checkpoint protein RAD1-like, putative | location=Tb927_01_v5.1:303934-304851(+) | protein_length=305 | sequence_SO=chromosome | SO=protein_coding_gene | is_pseudo=false	11480.3	11585.4	11098	11183	16402.1	17882.6	11387.9	15155.9	1.33088	0.138065
Tb927.11.16680:mRNA-p1	>Tb927.11.16680:mRNA-p1 | transcript=Tb927.11.16680:mRNA | gene=Tb927.11.16680 | organism=Trypanosoma_brucei_brucei_TREU927 | gene_product=tRNA pseudouridine synthase D (TruD), putative | transcript_product=tRNA pseudouridine synthase D (TruD), putative | location=Tb927_11_v5.1:4435318-4437327(-) | protein_length=669 | sequence_SO=chromosome | SO=protein_coding_gene | is_pseudo=false	1094.33	NaN	NaN	1325.62	1351.63	1686.08	1094.33	1454.44	1.32906	#DIV/0!
Tb927.1.4230:mRNA-p1	>Tb927.1.4230:mRNA-p1 | transcript=Tb927.1.4230:mRNA | gene=Tb927.1.4230 | organism=Trypanosoma_brucei_brucei_TREU927 | gene_product=hypothetical protein, conserved | transcript_product=hypothetical protein, conserved | location=Tb927_01_v5.1:873932-875212(+) | protein_length=426 | sequence_SO=chromosome | SO=protein_coding_gene | is_pseudo=false	10678.7	8732.06	NaN	4314.68	NaN	NaN	9705.4	4314.68	0.444565	#DIV/0!
Tb927.8.3150:mRNA-p1	>Tb927.8.3150:mRNA-p1 | transcript=Tb927.8.3150:mRNA | gene=Tb927.8.3150 | organism=Trypanosoma_brucei_brucei_TREU927 | gene_product=T-complex protein 1, gamma subunit, putative | transcript_product=T-complex protein 1, gamma subunit, putative | location=Tb927_08_v5.1:937606-939276(+) | protein_length=556 | sequence_SO=chromosome | SO=protein_coding_gene | is_pseudo=false	292081	455587	268223	426891	469321	453344	338630	449852	1.32845	0.138227
Tb927.9.13070:mRNA-p1	>Tb927.9.13070:mRNA-p1 | transcript=Tb927.9.13070:mRNA | gene=Tb927.9.13070 | organism=Trypanosoma_brucei_brucei_TREU927 | gene_product=Heat shock factor binding 1 domain-containing protein | transcript_product=Heat shock factor binding 1 domain-containing protein | location=Tb927_09_v5.1:2069205-2069453(+) | protein_length=82 | sequence_SO=chromosome | SO=protein_coding_gene | is_pseudo=false	96416.8	118281	50484	155953	36862.5	159055	88393.9	117290	1.32691	0.554995
Tb927.11.2630:mRNA-p1	>Tb927.11.2630:mRNA-p1 | transcript=Tb927.11.2630:mRNA | gene=Tb927.11.2630 | organism=Trypanosoma_brucei_brucei_TREU927 | gene_product=diphthamide biosynthesis enzyme Dph1/Dph2 domain containing protein, putative | transcript_product=diphthamide biosynthesis enzyme Dph1/Dph2 domain containing protein, putative | location=Tb927_11_v5.1:772393-774366(-) | protein_length=657 | sequence_SO=chromosom…	4198.82	6853.84	6502.94	8825.21	8723.23	5741.74	5851.87	7763.39	1.32665	0.218275
Tb927.5.760:mRNA-p1	>Tb927.5.760:mRNA-p1 | transcript=Tb927.5.760:mRNA | gene=Tb927.5.760 | organism=Trypanosoma_brucei_brucei_TREU927 | gene_product=Cell cycle sequence binding phosphoprotein, putative | transcript_product=Cell cycle sequence binding phosphoprotein, putative | location=Tb927_05_v5.1:314952-317174(+) | protein_length=740 | sequence_SO=chromosome | SO=protein_coding_gene | is_pseudo=false	27825.1	33378.1	30143.5	32962.3	44834.9	43357.7	30448.9	40385	1.32632	0.0710193
Tb927.1.4380:mRNA-p1	>Tb927.1.4380:mRNA-p1 | transcript=Tb927.1.4380:mRNA | gene=Tb927.1.4380 | organism=Trypanosoma_brucei_brucei_TREU927 | gene_product=Putative integral membrane protein conserved region (DUF2404), putative | transcript_product=Putative integral membrane protein conserved region (DUF2404), putative | location=Tb927_01_v5.1:906010-907602(+) | protein_length=530 | sequence_SO=chromosome | SO=protein_…	NaN	NaN	NaN	NaN	NaN	3006.11	#DIV/0!	3006.11	#DIV/0!	#DIV/0!
Tb927.9.9520:mRNA-p1	>Tb927.9.9520:mRNA-p1 | transcript=Tb927.9.9520:mRNA | gene=Tb927.9.9520 | organism=Trypanosoma_brucei_brucei_TREU927 | gene_product=zinc finger protein family member, putative | transcript_product=zinc finger protein family member, putative | location=Tb927_09_v5.1:1519540-1520577(-) | protein_length=345 | sequence_SO=chromosome | SO=protein_coding_gene | is_pseudo=false	37353	51235	42873.7	58946.5	60355.3	55049.2	43820.6	58117	1.32625	0.0300156
Tb927.6.160:mRNA-p1	>Tb927.6.160:mRNA-p1 | transcript=Tb927.6.160:mRNA | gene=Tb927.6.160 | organism=Trypanosoma_brucei_brucei_TREU927 | gene_product=retrotransposon hot spot protein 1 (RHS1), putative | transcript_product=retrotransposon hot spot protein 1 (RHS1), putative | location=Tb927_06_v5.1:20561-22579(+) | protein_length=672 | sequence_SO=chromosome | SO=protein_coding_gene | is_pseudo=false	1688.46	NaN	3996	4467.07	2700.35	4134.85	2842.23	3767.42	1.32552	0.465255
Tb927.10.13260:mRNA-p1	>Tb927.10.13260:mRNA-p1 | transcript=Tb927.10.13260:mRNA | gene=Tb927.10.13260 | organism=Trypanosoma_brucei_brucei_TREU927 | gene_product=14-3-3 protein, putative | transcript_product=14-3-3 protein, putative | location=Tb927_10_v5.1:3230855-3234328(-) | protein_length=1157 | sequence_SO=chromosome | SO=protein_coding_gene | is_pseudo=false	1486.92	NaN	2450.17	2147.46	3209.96	2464.98	1968.54	2607.46	1.32456	0.323699
Tb927.9.12300:mRNA-p1	>Tb927.9.12300:mRNA-p1 | transcript=Tb927.9.12300:mRNA | gene=Tb927.9.12300 | organism=Trypanosoma_brucei_brucei_TREU927 | gene_product=replication factor C, subunit 3, putative | transcript_product=replication factor C, subunit 3, putative | location=Tb927_09_v5.1:1912102-1913175(+) | protein_length=357 | sequence_SO=chromosome | SO=protein_coding_gene | is_pseudo=false	44248	41285.7	51120.6	51139.1	73212.1	56606.5	45551.5	60319.2	1.3242	0.111259
Tb927.4.5200:mRNA-p1	>Tb927.4.5200:mRNA-p1 | transcript=Tb927.4.5200:mRNA | gene=Tb927.4.5200 | organism=Trypanosoma_brucei_brucei_TREU927 | gene_product=Nucleoporin NUP62 | transcript_product=Nucleoporin NUP62 | location=Tb927_04_v5.1:1418433-1420358(-) | protein_length=641 | sequence_SO=chromosome | SO=protein_coding_gene | is_pseudo=false	12913.6	13526.1	11737.7	16280	19530.2	14723.9	12725.8	16844.7	1.32367	0.0525653
Tb927.11.5150:mRNA-p1	>Tb927.11.5150:mRNA-p1 | transcript=Tb927.11.5150:mRNA | gene=Tb927.11.5150 | organism=Trypanosoma_brucei_brucei_TREU927 | gene_product=hypothetical protein, conserved | transcript_product=hypothetical protein, conserved | location=Tb927_11_v5.1:1470026-1471612(+) | protein_length=528 | sequence_SO=chromosome | SO=protein_coding_gene | is_pseudo=false	9471.8	8795.42	9210.87	11337.2	12779.2	12246.4	9159.36	12121	1.32334	0.00311063
Tb927.2.3730:mRNA-p1	>Tb927.2.3730:mRNA-p1 | transcript=Tb927.2.3730:mRNA | gene=Tb927.2.3730 | organism=Trypanosoma_brucei_brucei_TREU927 | gene_product=hypothetical protein, conserved | transcript_product=hypothetical protein, conserved | location=Tb927_02_v5.1:666967-668730(-) | protein_length=587 | sequence_SO=chromosome | SO=protein_coding_gene | is_pseudo=false	12266.8	8635.46	9987.2	14498.4	15650.5	10717.8	10296.5	13622.2	1.323	0.143021
Tb927.11.2040:mRNA-p1	>Tb927.11.2040:mRNA-p1 | transcript=Tb927.11.2040:mRNA | gene=Tb927.11.2040 | organism=Trypanosoma_brucei_brucei_TREU927 | gene_product=STE/STE11 serine/threonine-protein kinase, putative | transcript_product=STE/STE11 serine/threonine-protein kinase, putative | location=Tb927_11_v5.1:588391-590646(+) | protein_length=751 | sequence_SO=chromosome | SO=protein_coding_gene | is_pseudo=false	2892.72	NaN	2988.79	2715.92	4468.45	4485.27	2940.75	3889.88	1.32275	0.299594
Tb927.6.1120:mRNA-p1	>Tb927.6.1120:mRNA-p1 | transcript=Tb927.6.1120:mRNA | gene=Tb927.6.1120 | organism=Trypanosoma_brucei_brucei_TREU927 | gene_product=hypothetical protein, conserved | transcript_product=hypothetical protein, conserved | location=Tb927_06_v5.1:439498-441717(-) | protein_length=739 | sequence_SO=chromosome | SO=protein_coding_gene | is_pseudo=false	978.935	2249.43	2269.51	2271.92	1745.58	3251.77	1832.63	2423.09	1.3222	0.390672
Tb927.11.5140:mRNA-p1	>Tb927.11.5140:mRNA-p1 | transcript=Tb927.11.5140:mRNA | gene=Tb927.11.5140 | organism=Trypanosoma_brucei_brucei_TREU927 | gene_product=ubiquitin carboxyl-terminal hydrolase, putative | transcript_product=ubiquitin carboxyl-terminal hydrolase, putative | location=Tb927_11_v5.1:1468729-1469658(+) | protein_length=309 | sequence_SO=chromosome | SO=protein_coding_gene | is_pseudo=false	39351.2	45255.2	33387.2	37863.8	53038.5	64988.6	39331.2	51963.7	1.32118	0.214213
P63017	>sp|P63017|HSP7C_MOUSE Heat shock cognate 71 kDa protein OS=Mus musculus OX=10090 GN=Hspa8 PE=1 SV=1	151500	229083	223923	261357	308352	228442	201502	266051	1.32034	0.131566
Q01279	>sp|Q01279|EGFR_MOUSE Epidermal growth factor receptor OS=Mus musculus OX=10090 GN=Egfr PE=1 SV=1	8385.73	13164.4	65118.9	19626.3	80415.3	14334	28889.7	38125.2	1.31968	0.757404
Tb927.8.8160:mRNA-p1	>Tb927.8.8160:mRNA-p1 | transcript=Tb927.8.8160:mRNA | gene=Tb927.8.8160 | organism=Trypanosoma_brucei_brucei_TREU927 | gene_product=SUMO-interacting motif-containing protein | transcript_product=SUMO-interacting motif-containing protein | location=Tb927_08_v5.1:2411939-2414404(+) | protein_length=821 | sequence_SO=chromosome | SO=protein_coding_gene | is_pseudo=false	2656.91	3091.61	1891.32	3917.04	3146.87	3017.31	2546.61	3360.41	1.31956	0.144406
Tb927.10.9780:mRNA-p1	>Tb927.10.9780:mRNA-p1 | transcript=Tb927.10.9780:mRNA | gene=Tb927.10.9780 | organism=Trypanosoma_brucei_brucei_TREU927 | gene_product=ATP-dependent DEAD/H RNA helicase, putative | transcript_product=ATP-dependent DEAD/H RNA helicase, putative | location=Tb927_10_v5.1:2423105-2425741(+) | protein_length=878 | sequence_SO=chromosome | SO=protein_coding_gene | is_pseudo=false	19649.2	19792	19910	20523.8	34940.5	22817.9	19783.7	26094.1	1.31896	0.231157
Tb927.9.8810:mRNA-p1	>Tb927.9.8810:mRNA-p1 | transcript=Tb927.9.8810:mRNA | gene=Tb927.9.8810 | organism=Trypanosoma_brucei_brucei_TREU927 | gene_product=hypothetical protein, conserved | transcript_product=hypothetical protein, conserved | location=Tb927_09_v5.1:1420205-1420747(-) | protein_length=180 | sequence_SO=chromosome | SO=protein_coding_gene | is_pseudo=false	33594.7	34985.9	26612.5	42689.6	38029.1	44747.5	31731.1	41822	1.31802	0.0365538
Tb927.3.3040:mRNA-p1	>Tb927.3.3040:mRNA-p1 | transcript=Tb927.3.3040:mRNA | gene=Tb927.3.3040 | organism=Trypanosoma_brucei_brucei_TREU927 | gene_product=Right handed beta helix region, putative | transcript_product=Right handed beta helix region, putative | location=Tb927_03_v5.1:777462-778265(-) | protein_length=267 | sequence_SO=chromosome | SO=protein_coding_gene | is_pseudo=false	32458.8	36859.9	22513.1	30860.4	51809.7	38275.8	30610.6	40315.3	1.31704	0.263057
Tb927.4.5120:mRNA-p1	>Tb927.4.5120:mRNA-p1 | transcript=Tb927.4.5120:mRNA | gene=Tb927.4.5120 | organism=Trypanosoma_brucei_brucei_TREU927 | gene_product=hypothetical protein, conserved | transcript_product=hypothetical protein, conserved | location=Tb927_04_v5.1:1400822-1404958(-) | protein_length=1378 | sequence_SO=chromosome | SO=protein_coding_gene | is_pseudo=false	1347.95	2369.46	1315.82	2229.61	2688.17	1709.53	1677.74	2209.1	1.31671	0.300101
Tb927.5.3310:mRNA-p1	>Tb927.5.3310:mRNA-p1 | transcript=Tb927.5.3310:mRNA | gene=Tb927.5.3310 | organism=Trypanosoma_brucei_brucei_TREU927 | gene_product=hypothetical protein, conserved | transcript_product=hypothetical protein, conserved | location=Tb927_05_v5.1:1096991-1098064(-) | protein_length=357 | sequence_SO=chromosome | SO=protein_coding_gene | is_pseudo=false	2423.36	3833.66	2339.58	3575.15	3586.74	4153.62	2865.54	3771.84	1.31628	0.156871
Tb927.10.11530:mRNA-p1	>Tb927.10.11530:mRNA-p1 | transcript=Tb927.10.11530:mRNA | gene=Tb927.10.11530 | organism=Trypanosoma_brucei_brucei_TREU927 | gene_product=hypothetical protein, conserved | transcript_product=hypothetical protein, conserved | location=Tb927_10_v5.1:2811743-2812048(+) | protein_length=101 | sequence_SO=chromosome | SO=protein_coding_gene | is_pseudo=false	22391.6	35681.8	28025.6	35688	32123.3	45517.9	28699.7	37776.4	1.31627	0.177693
Tb927.1.4890:mRNA-p1	>Tb927.1.4890:mRNA-p1 | transcript=Tb927.1.4890:mRNA | gene=Tb927.1.4890 | organism=Trypanosoma_brucei_brucei_TREU927 | gene_product=expression site-associated gene 2 (ESAG2) protein, putative | transcript_product=expression site-associated gene 2 (ESAG2) protein, putative | location=Tb927_01_v5.1:992004-993368(+) | protein_length=454 | sequence_SO=chromosome | SO=protein_coding_gene | is_pseudo=…	NaN	1688.07	1351	NaN	982.122	1389.9	1519.54	1186.01	0.780507	0.334528
Tb927.10.10360:mRNA-p1	>Tb927.10.10360:mRNA-p1 | transcript=Tb927.10.10360:mRNA | gene=Tb927.10.10360 | organism=Trypanosoma_brucei_brucei_TREU927 | gene_product=Microtubule-associated repetitive protein | transcript_product=Microtubule-associated repetitive protein | location=Tb927_10_v5.1:2548906-2558502(-) | protein_length=3198 | sequence_SO=chromosome | SO=protein_coding_gene | is_pseudo=false	270239	85382.1	78363.1	205709	141548	223947	144661	190401	1.31619	0.535798
Tb927.10.4200:mRNA-p1	>Tb927.10.4200:mRNA-p1 | transcript=Tb927.10.4200:mRNA | gene=Tb927.10.4200 | organism=Trypanosoma_brucei_brucei_TREU927 | gene_product=Kinetoplastid kinetochore protein 24 | transcript_product=Kinetoplastid kinetochore protein 24 | location=Tb927_10_v5.1:1105375-1107969(+) | protein_length=864 | sequence_SO=chromosome | SO=protein_coding_gene | is_pseudo=false	20051.4	27695.8	19114.8	28807.1	30033.6	29140.2	22287.3	29327	1.31586	0.0621706
P16015	>sp|P16015|CAH3_MOUSE Carbonic anhydrase 3 OS=Mus musculus OX=10090 GN=Ca3 PE=1 SV=3	NaN	21392.4	187387	35631.8	347216	28612	104390	137153	1.31385	0.840138
Tb927.8.1500:mRNA-p1	>Tb927.8.1500:mRNA-p1 | transcript=Tb927.8.1500:mRNA | gene=Tb927.8.1500 | organism=Trypanosoma_brucei_brucei_TREU927 | gene_product=hypothetical protein, conserved | transcript_product=hypothetical protein, conserved | location=Tb927_08_v5.1:487358-489163(+) | protein_length=601 | sequence_SO=chromosome | SO=protein_coding_gene | is_pseudo=false	20458.8	19315.9	13868.9	23798.3	24391.5	22177.7	17881.2	23455.8	1.31176	0.0595859
Tb927.8.7410:mRNA-p1	>Tb927.8.7410:mRNA-p1 | transcript=Tb927.8.7410:mRNA | gene=Tb927.8.7410 | organism=Trypanosoma_brucei_brucei_TREU927 | gene_product=calreticulin, putative | transcript_product=calreticulin, putative | location=Tb927_08_v5.1:2134955-2136142(+) | protein_length=395 | sequence_SO=chromosome | SO=protein_coding_gene | is_pseudo=false	260595	202607	201475	264959	241343	365008	221559	290437	1.31088	0.181502
Tb927.1.3180:mRNA-p1	>Tb927.1.3180:mRNA-p1 | transcript=Tb927.1.3180:mRNA | gene=Tb927.1.3180 | organism=Trypanosoma_brucei_brucei_TREU927 | gene_product=40S ribosomal protein S11, putative | transcript_product=40S ribosomal protein S11, putative | location=Tb927_01_v5.1:688963-689487(+) | protein_length=174 | sequence_SO=chromosome | SO=protein_coding_gene | is_pseudo=false	742413	670984	880998	1.06526e+06	1.02743e+06	914199	764798	1.0023e+06	1.31054	0.0361363
Tb927.1.530.2:mRNA-p1	>Tb927.1.530.2:mRNA-p1 | transcript=Tb927.1.530.2:mRNA | gene=Tb927.1.530 | organism=Trypanosoma_brucei_brucei_TREU927 | gene_product=hypothetical protein, conserved | transcript_product=hypothetical protein, conserved | location=Tb927_01_v5.1:203196-204017(-) | protein_length=273 | sequence_SO=chromosome | SO=protein_coding_gene | is_pseudo=false	NaN	NaN	NaN	NaN	4308.95	3122.78	#DIV/0!	3715.86	#DIV/0!	#DIV/0!
Tb927.11.9530:mRNA-p1	>Tb927.11.9530:mRNA-p1 | transcript=Tb927.11.9530:mRNA | gene=Tb927.11.9530 | organism=Trypanosoma_brucei_brucei_TREU927 | gene_product=14-3-3 protein 1 | transcript_product=14-3-3 protein 1 | location=Tb927_11_v5.1:2600763-2601551(-) | protein_length=262 | sequence_SO=chromosome | SO=protein_coding_gene | is_pseudo=false	1.04557e+06	1.07623e+06	762958	1.11735e+06	1.06989e+06	1.59272e+06	961588	1.25999e+06	1.31032	0.19966
Tb927.8.3340:mRNA-p1	>Tb927.8.3340:mRNA-p1 | transcript=Tb927.8.3340:mRNA | gene=Tb927.8.3340 | organism=Trypanosoma_brucei_brucei_TREU927 | gene_product=hypothetical protein, conserved | transcript_product=hypothetical protein, conserved | location=Tb927_08_v5.1:1001110-1002162(+) | protein_length=350 | sequence_SO=chromosome | SO=protein_coding_gene | is_pseudo=false	4415.59	5093.46	3520.3	5604.69	4628.93	6831.87	4343.11	5688.5	1.30977	0.161047
Tb927.1.570:mRNA-p1	>Tb927.1.570:mRNA-p1 | transcript=Tb927.1.570:mRNA | gene=Tb927.1.570 | organism=Trypanosoma_brucei_brucei_TREU927 | gene_product=Histone-lysine N-methyltransferase, H3 lysine-76 specific | transcript_product=Histone-lysine N-methyltransferase, H3 lysine-76 specific | location=Tb927_01_v5.1:210592-211419(-) | protein_length=275 | sequence_SO=chromosome | SO=protein_coding_gene | is_pseudo=false	2565.64	NaN	3959.97	NaN	1576.86	3665.4	3262.81	2621.13	0.803335	0.660142
Tb927.11.11730:mRNA-p1	>Tb927.11.11730:mRNA-p1 | transcript=Tb927.11.11730:mRNA | gene=Tb927.11.11730 | organism=Trypanosoma_brucei_brucei_TREU927 | gene_product=MRP protein, putative | transcript_product=MRP protein, putative | location=Tb927_11_v5.1:3145895-3146749(+) | protein_length=284 | sequence_SO=chromosome | SO=protein_coding_gene | is_pseudo=false	3269.87	4038.78	3405.76	5594.45	4033.8	4402.86	3571.47	4677.04	1.30956	0.103977
Tb05.5K5.200:mRNA-p1;Tb11.v5.0409.1-p1;Tb927.5.4560:mRNA-p1	>Tb05.5K5.200:mRNA-p1 | transcript=Tb05.5K5.200:mRNA | gene=Tb05.5K5.200 | organism=Trypanosoma_brucei_brucei_TREU927 | gene_product=guanine aminase, putative, guanine aminohydrolase, putative, guanine deaminase, putative, guanase, putative, BAC from homologous region on chr5 | transcript_product=guanine deaminase, putative | location=5K5_v5.1:55997-57547(+) | protein_length=516 | sequence_SO=con…	65751.7	96798.8	109224	122176	120404	113221	90591.5	118600	1.30918	0.101385
Tb927.6.2790:mRNA-p1	>Tb927.6.2790:mRNA-p1 | transcript=Tb927.6.2790:mRNA | gene=Tb927.6.2790 | organism=Trypanosoma_brucei_brucei_TREU927 | gene_product=L-threonine 3-dehydrogenase | transcript_product=L-threonine 3-dehydrogenase | location=Tb927_06_v5.1:836359-837357(+) | protein_length=332 | sequence_SO=chromosome | SO=protein_coding_gene | is_pseudo=false	44701.6	52700.7	56680.4	60137.4	84828.1	56737.8	51360.9	67234.4	1.30906	0.170992
Tb927.9.8350:mRNA-p1	>Tb927.9.8350:mRNA-p1 | transcript=Tb927.9.8350:mRNA | gene=Tb927.9.8350 | organism=Trypanosoma_brucei_brucei_TREU927 | gene_product=Flagellum attachment zone protein 27 | transcript_product=Flagellum attachment zone protein 27 | location=Tb927_09_v5.1:1362358-1364172(-) | protein_length=604 | sequence_SO=chromosome | SO=protein_coding_gene | is_pseudo=false	26744.4	23681	25614.7	32709.9	34134	32662.7	25346.7	33168.9	1.30861	0.00153367
Tb927.11.9620.1-p1;Tb927.11.9620.2-p1	>Tb927.11.9620.1-p1 | transcript=Tb927.11.9620.1 | gene=Tb927.11.9620 | organism=Trypanosoma_brucei_brucei_TREU927 | gene_product=hypothetical protein, conserved | transcript_product=hypothetical protein, conserved | location=Tb927_11_v5.1:2615456-2617708(-) | protein_length=750 | sequence_SO=chromosome | SO=protein_coding_gene | is_pseudo=false;>Tb927.11.9620.2-p1 | transcript=Tb927.11.9620.2 | …	2111.78	3291.81	1994.16	2784.35	3130.54	3765.06	2465.92	3226.65	1.3085	0.205791
Tb927.9.12980:mRNA-p1	>Tb927.9.12980:mRNA-p1 | transcript=Tb927.9.12980:mRNA | gene=Tb927.9.12980 | organism=Trypanosoma_brucei_brucei_TREU927 | gene_product=Alpha/beta hydrolase family, putative | transcript_product=Alpha/beta hydrolase family, putative | location=Tb927_09_v5.1:2047739-2049007(+) | protein_length=422 | sequence_SO=chromosome | SO=protein_coding_gene | is_pseudo=false	10995.7	13278.4	17783.8	17367.8	21495.1	16161.4	14019.3	18341.4	1.3083	0.167403
Tb927.1.710:mRNA-p1	>Tb927.1.710:mRNA-p1 | transcript=Tb927.1.710:mRNA | gene=Tb927.1.710 | organism=Trypanosoma_brucei_brucei_TREU927 | gene_product=phosphoglycerate kinase | transcript_product=phosphoglycerate kinase | location=Tb927_01_v5.1:234176-235438(-) | protein_length=420 | sequence_SO=chromosome | SO=protein_coding_gene | is_pseudo=false	59432.3	37998.7	NaN	29584.6	21717.9	NaN	48715.5	25651.2	0.526552	0.180758
Tb927.11.8770:mRNA-p1	>Tb927.11.8770:mRNA-p1 | transcript=Tb927.11.8770:mRNA | gene=Tb927.11.8770 | organism=Trypanosoma_brucei_brucei_TREU927 | gene_product=ATP-dependent RNA helicase FAL1, putative | transcript_product=ATP-dependent RNA helicase FAL1, putative | location=Tb927_11_v5.1:2410573-2411778(+) | protein_length=401 | sequence_SO=chromosome | SO=protein_coding_gene | is_pseudo=false	87528.2	87591.3	94146.1	115354	113464	123316	89755.2	117378	1.30776	0.00177866
Tb927.1.730:mRNA-p1	>Tb927.1.730:mRNA-p1 | transcript=Tb927.1.730:mRNA | gene=Tb927.1.730 | organism=Trypanosoma_brucei_brucei_TREU927 | gene_product=NADH-ubiquinone oxidoreductase complex I subunit, putative | transcript_product=NADH-ubiquinone oxidoreductase complex I subunit, putative | location=Tb927_01_v5.1:237834-239543(-) | protein_length=569 | sequence_SO=chromosome | SO=protein_coding_gene | is_pseudo=false	NaN	1867.67	2455.76	NaN	NaN	900.13	2161.72	900.13	0.416396	#DIV/0!
Tb927.2.3000:mRNA-p1	>Tb927.2.3000:mRNA-p1 | transcript=Tb927.2.3000:mRNA | gene=Tb927.2.3000 | organism=Trypanosoma_brucei_brucei_TREU927 | gene_product=hypothetical protein, conserved | transcript_product=hypothetical protein, conserved | location=Tb927_02_v5.1:569459-570715(+) | protein_length=418 | sequence_SO=chromosome | SO=protein_coding_gene | is_pseudo=false	10274.3	12389.1	8083.29	12092.3	10792.5	17323	10248.9	13402.6	1.30771	0.250914
Tb11.v5.0195.1-p1;Tb927.10.6010:mRNA-p1	>Tb11.v5.0195.1-p1 | transcript=Tb11.v5.0195.1 | gene=Tb11.v5.0195 | organism=Trypanosoma_brucei_brucei_TREU927 | gene_product=STAG domain containing protein, putative | transcript_product=STAG domain containing protein, putative | location=Tb927_11_bin_v5.1:280596-283727(-) | protein_length=1043 | sequence_SO=contig | SO=protein_coding_gene | is_pseudo=false;>Tb927.10.6010:mRNA-p1 | transcript=T…	9905.28	18316.3	16790.1	19371.8	20792.1	18664.6	15003.9	19609.5	1.30696	0.158616
Tb927.11.12910:mRNA-p1	>Tb927.11.12910:mRNA-p1 | transcript=Tb927.11.12910:mRNA | gene=Tb927.11.12910 | organism=Trypanosoma_brucei_brucei_TREU927 | gene_product=prefoldin subunit, putative | transcript_product=prefoldin subunit, putative | location=Tb927_11_v5.1:3461139-3461780(-) | protein_length=213 | sequence_SO=chromosome | SO=protein_coding_gene | is_pseudo=false	3592.87	3606.6	3760.51	5467.05	4928.41	3919.48	3653.33	4771.65	1.30611	0.0705614
Q80XU8	>sp|Q80XU8|LRFN4_MOUSE Leucine-rich repeat and fibronectin type-III domain-containing protein 4 OS=Mus musculus OX=10090 GN=Lrfn4 PE=1 SV=1	26763.3	24253	25383.9	29143.2	30143.2	40429.6	25466.7	33238.6	1.30518	0.102223
Tb927.1.840:mRNA-p1	>Tb927.1.840:mRNA-p1 | transcript=Tb927.1.840:mRNA | gene=Tb927.1.840 | organism=Trypanosoma_brucei_brucei_TREU927 | gene_product=transmembrane protein, putative | transcript_product=transmembrane protein, putative | location=Tb927_01_v5.1:260024-260587(-) | protein_length=187 | sequence_SO=chromosome | SO=protein_coding_gene | is_pseudo=false	1585.9	1277.69	1596.87	NaN	1411.45	1207.56	1486.82	1309.5	0.880743	0.335552
Tb927.11.13980:mRNA-p1	>Tb927.11.13980:mRNA-p1 | transcript=Tb927.11.13980:mRNA | gene=Tb927.11.13980 | organism=Trypanosoma_brucei_brucei_TREU927 | gene_product=Outer row dynein-assembly protein 7 | transcript_product=Outer row dynein-assembly protein 7 | location=Tb927_11_v5.1:3706373-3707695(+) | protein_length=440 | sequence_SO=chromosome | SO=protein_coding_gene | is_pseudo=false	2744.14	2387.15	871.973	2576.3	3006.36	2252.34	2001.09	2611.67	1.30512	0.376323
Tb927.11.5780:mRNA-p1	>Tb927.11.5780:mRNA-p1 | transcript=Tb927.11.5780:mRNA | gene=Tb927.11.5780 | organism=Trypanosoma_brucei_brucei_TREU927 | gene_product=DNA-directed RNA polymerase, mitochondrial | transcript_product=DNA-directed RNA polymerase, mitochondrial | location=Tb927_11_v5.1:1640887-1644711(+) | protein_length=1274 | sequence_SO=chromosome | SO=protein_coding_gene | is_pseudo=false	3220.09	3133.46	3709.41	4278.81	4494.77	4357.24	3354.32	4376.94	1.30487	0.00576918
Tb927.5.2940:mRNA-p1	>Tb927.5.2940:mRNA-p1 | transcript=Tb927.5.2940:mRNA | gene=Tb927.5.2940 | organism=Trypanosoma_brucei_brucei_TREU927 | gene_product=stress-induced protein sti1, putative | transcript_product=stress-induced protein sti1, putative | location=Tb927_05_v5.1:984246-985898(+) | protein_length=550 | sequence_SO=chromosome | SO=protein_coding_gene | is_pseudo=false	539408	886120	808863	1.15778e+06	757933	999807	744797	971838	1.30484	0.221007
Tb927.9.7650:mRNA-p1	>Tb927.9.7650:mRNA-p1 | transcript=Tb927.9.7650:mRNA | gene=Tb927.9.7650 | organism=Trypanosoma_brucei_brucei_TREU927 | gene_product=ADP-ribosylation factor, putative | transcript_product=ADP-ribosylation factor, putative | location=Tb927_09_v5.1:1249259-1249828(-) | protein_length=189 | sequence_SO=chromosome | SO=protein_coding_gene | is_pseudo=false	18818.7	18174.9	24002.6	25114.5	28206.2	26257.2	20332.1	26526	1.30464	0.0393136
Tb927.2.4510:mRNA-p1	>Tb927.2.4510:mRNA-p1 | transcript=Tb927.2.4510:mRNA | gene=Tb927.2.4510 | organism=Trypanosoma_brucei_brucei_TREU927 | gene_product=cdc2-related kinase 9 | transcript_product=cdc2-related kinase 9 | location=Tb927_02_v5.1:798058-800382(-) | protein_length=774 | sequence_SO=chromosome | SO=protein_coding_gene | is_pseudo=false	7380.47	9073.25	9603.18	11796.5	11386.4	10808.9	8685.63	11330.6	1.30452	0.0221877
Tb927.1.640:mRNA-p1	>Tb927.1.640:mRNA-p1 | transcript=Tb927.1.640:mRNA | gene=Tb927.1.640 | organism=Trypanosoma_brucei_brucei_TREU927 | gene_product=BRCA2 | transcript_product=BRCA2 | location=Tb927_01_v5.1:220727-225673(-) | protein_length=1648 | sequence_SO=chromosome | SO=protein_coding_gene | is_pseudo=false	3469.54	4276.79	3807.14	4697.96	4473.37	5899.28	3851.16	5023.54	1.30442	0.0792591
Tb927.10.7240:mRNA-p1	>Tb927.10.7240:mRNA-p1 | transcript=Tb927.10.7240:mRNA | gene=Tb927.10.7240 | organism=Trypanosoma_brucei_brucei_TREU927 | gene_product=kinetoplastid kinetochore protein 14 | transcript_product=kinetoplastid kinetochore protein 14 | location=Tb927_10_v5.1:1826950-1829007(-) | protein_length=685 | sequence_SO=chromosome | SO=protein_coding_gene | is_pseudo=false	712.651	1061.18	562.474	875.875	1569.49	601.439	778.769	1015.6	1.30411	0.504965
Tb927.10.5460:mRNA-p1;Tb927.10.5480:mRNA-p1	>Tb927.10.5460:mRNA-p1 | transcript=Tb927.10.5460:mRNA | gene=Tb927.10.5460 | organism=Trypanosoma_brucei_brucei_TREU927 | gene_product=60S ribosomal protein L24, putative | transcript_product=60S ribosomal protein L24, putative | location=Tb927_10_v5.1:1374618-1374995(+) | protein_length=125 | sequence_SO=chromosome | SO=protein_coding_gene | is_pseudo=false;>Tb927.10.5480:mRNA-p1 | transcript=T…	150373	203989	152357	255481	153959	250928	168906	220123	1.30322	0.243473
Tb927.7.3700:mRNA-p1	>Tb927.7.3700:mRNA-p1 | transcript=Tb927.7.3700:mRNA | gene=Tb927.7.3700 | organism=Trypanosoma_brucei_brucei_TREU927 | gene_product=hypothetical protein, conserved | transcript_product=hypothetical protein, conserved | location=Tb927_07_v5.1:964705-965622(-) | protein_length=305 | sequence_SO=chromosome | SO=protein_coding_gene | is_pseudo=false	17033.1	12899.3	10309.6	16493.3	18739.4	17206.9	13414	17479.9	1.30311	0.120574
Tb927.10.4930:mRNA-p1	>Tb927.10.4930:mRNA-p1 | transcript=Tb927.10.4930:mRNA | gene=Tb927.10.4930 | organism=Trypanosoma_brucei_brucei_TREU927 | gene_product=protein phosphatase 2C, putative | transcript_product=protein phosphatase 2C, putative | location=Tb927_10_v5.1:1227600-1228481(-) | protein_length=293 | sequence_SO=chromosome | SO=protein_coding_gene | is_pseudo=false	3890.39	3775.64	2323.5	3796.15	3676.93	5539.72	3329.84	4337.6	1.30264	0.268712
Tb927.9.10470:mRNA-p1	>Tb927.9.10470:mRNA-p1 | transcript=Tb927.9.10470:mRNA | gene=Tb927.9.10470 | organism=Trypanosoma_brucei_brucei_TREU927 | gene_product=hypothetical protein, conserved | transcript_product=hypothetical protein, conserved | location=Tb927_09_v5.1:1643436-1644467(-) | protein_length=343 | sequence_SO=chromosome | SO=protein_coding_gene | is_pseudo=false	3218.74	2755.67	5129.41	4968.33	5443.16	4052.36	3701.27	4821.28	1.3026	0.25009
Tb927.10.5980:mRNA-p1	>Tb927.10.5980:mRNA-p1 | transcript=Tb927.10.5980:mRNA | gene=Tb927.10.5980 | organism=Trypanosoma_brucei_brucei_TREU927 | gene_product=leucine-rich repeat protein (LRRP), putative | transcript_product=leucine-rich repeat protein (LRRP), putative | location=Tb927_10_v5.1:1501680-1502960(-) | protein_length=426 | sequence_SO=chromosome | SO=protein_coding_gene | is_pseudo=false	21191	19326.7	16726.9	27145.7	22317	25087.9	19081.6	24850.2	1.30231	0.0389122
Tb927.11.11300:mRNA-p1	>Tb927.11.11300:mRNA-p1 | transcript=Tb927.11.11300:mRNA | gene=Tb927.11.11300 | organism=Trypanosoma_brucei_brucei_TREU927 | gene_product=hypothetical protein, conserved | transcript_product=hypothetical protein, conserved | location=Tb927_11_v5.1:3023331-3023900(+) | protein_length=189 | sequence_SO=chromosome | SO=protein_coding_gene | is_pseudo=false	3803.1	2926.03	3475.19	4695.09	4804.33	3785.34	3401.44	4428.25	1.30188	0.0673483
Tb927.11.3970:mRNA-p1	>Tb927.11.3970:mRNA-p1 | transcript=Tb927.11.3970:mRNA | gene=Tb927.11.3970 | organism=Trypanosoma_brucei_brucei_TREU927 | gene_product=hypothetical protein, conserved | transcript_product=hypothetical protein, conserved | location=Tb927_11_v5.1:1159933-1162122(+) | protein_length=729 | sequence_SO=chromosome | SO=protein_coding_gene | is_pseudo=false	22706.7	22557.6	20978.1	28374.6	26637.1	31103.4	22080.8	28705	1.3	0.00938259
Tb927.4.1180.2:mRNA-p1	>Tb927.4.1180.2:mRNA-p1 | transcript=Tb927.4.1180.2:mRNA | gene=Tb927.4.1180 | organism=Trypanosoma_brucei_brucei_TREU927 | gene_product=Programmed cell death protein 2, C-terminal putative domain containing protein, putative | transcript_product=Programmed cell death protein 2, C-terminal putative domain containing protein, putative | location=Tb927_04_v5.1:311027-312034(-) | protein_length=335 …	9267.34	9046.79	5812.1	9558.96	7857.8	13930.9	8042.07	10449.2	1.29932	0.320761
Tb927.10.10200:mRNA-p1	>Tb927.10.10200:mRNA-p1 | transcript=Tb927.10.10200:mRNA | gene=Tb927.10.10200 | organism=Trypanosoma_brucei_brucei_TREU927 | gene_product=hypothetical protein, conserved | transcript_product=hypothetical protein, conserved | location=Tb927_10_v5.1:2508593-2510002(+) | protein_length=469 | sequence_SO=chromosome | SO=protein_coding_gene | is_pseudo=false	594.198	NaN	NaN	NaN	NaN	NaN	594.198	#DIV/0!	#DIV/0!	#DIV/0!
Tb927.5.2530:mRNA-p1	>Tb927.5.2530:mRNA-p1 | transcript=Tb927.5.2530:mRNA | gene=Tb927.5.2530 | organism=Trypanosoma_brucei_brucei_TREU927 | gene_product=RNA cytidine acetyltransferase | transcript_product=RNA cytidine acetyltransferase | location=Tb927_05_v5.1:874561-877680(+) | protein_length=1039 | sequence_SO=chromosome | SO=protein_coding_gene | is_pseudo=false	23195.7	17786.2	24269.9	26451.8	30970.4	27345.6	21750.6	28255.9	1.29909	0.0557743
Tb11.v5.0636.1-p1;Tb927.10.14890:mRNA-p1	>Tb11.v5.0636.1-p1 | transcript=Tb11.v5.0636.1 | gene=Tb11.v5.0636 | organism=Trypanosoma_brucei_brucei_TREU927 | gene_product=C-terminal motor kinesin, putative | transcript_product=C-terminal motor kinesin, putative | location=Tb927_11_bin_v5.1:3099076-3101538(+) | protein_length=820 | sequence_SO=contig | SO=protein_coding_gene | is_pseudo=false;>Tb927.10.14890:mRNA-p1 | transcript=Tb927.10.14…	2104280	1.53831e+06	1.92185e+06	2.73985e+06	2.18029e+06	2.30195e+06	1.85482e+06	2.40736e+06	1.2979	0.0810706
Tb927.10.10300:mRNA-p1	>Tb927.10.10300:mRNA-p1 | transcript=Tb927.10.10300:mRNA | gene=Tb927.10.10300 | organism=Trypanosoma_brucei_brucei_TREU927 | gene_product=hypothetical protein, conserved | transcript_product=hypothetical protein, conserved | location=Tb927_10_v5.1:2533322-2535103(-) | protein_length=593 | sequence_SO=chromosome | SO=protein_coding_gene | is_pseudo=false	NaN	NaN	NaN	NaN	2201.84	NaN	#DIV/0!	2201.84	#DIV/0!	#DIV/0!
Tb927.3.5050:mRNA-p1	>Tb927.3.5050:mRNA-p1 | transcript=Tb927.3.5050:mRNA | gene=Tb927.3.5050 | organism=Trypanosoma_brucei_brucei_TREU927 | gene_product=60S ribosomal protein L4 | transcript_product=60S ribosomal protein L4 | location=Tb927_03_v5.1:1417717-1418841(+) | protein_length=374 | sequence_SO=chromosome | SO=protein_coding_gene | is_pseudo=false	612972	726942	533734	1.07541e+06	492009	863892	624549	810439	1.29764	0.358901
Tb927.5.3670:mRNA-p1	>Tb927.5.3670:mRNA-p1 | transcript=Tb927.5.3670:mRNA | gene=Tb927.5.3670 | organism=Trypanosoma_brucei_brucei_TREU927 | gene_product=DNA repair protein, putative | transcript_product=DNA repair protein, putative | location=Tb927_05_v5.1:1207847-1211575(+) | protein_length=1242 | sequence_SO=chromosome | SO=protein_coding_gene | is_pseudo=false	4267.94	4106.11	4725.23	5658.56	5592.42	5739.14	4366.43	5663.37	1.29703	0.00241694
Tb927.2.4160:mRNA-p1	>Tb927.2.4160:mRNA-p1 | transcript=Tb927.2.4160:mRNA | gene=Tb927.2.4160 | organism=Trypanosoma_brucei_brucei_TREU927 | gene_product=hypothetical protein, conserved | transcript_product=hypothetical protein, conserved | location=Tb927_02_v5.1:730705-733212(-) | protein_length=835 | sequence_SO=chromosome | SO=protein_coding_gene | is_pseudo=false	9272.02	11130.7	10744.1	15154.8	9862.31	15376.8	10382.3	13464.6	1.29689	0.178098
Tb927.8.3010:mRNA-p1	>Tb927.8.3010:mRNA-p1 | transcript=Tb927.8.3010:mRNA | gene=Tb927.8.3010 | organism=Trypanosoma_brucei_brucei_TREU927 | gene_product=hook complex protein, conserved | transcript_product=hook complex protein, conserved | location=Tb927_08_v5.1:903463-905676(+) | protein_length=737 | sequence_SO=chromosome | SO=protein_coding_gene | is_pseudo=false	3089.13	2481.83	1708.7	3864.23	3059.77	2513.71	2426.56	3145.9	1.29645	0.26817
Tb927.2.2240:mRNA-p1	>Tb927.2.2240:mRNA-p1 | transcript=Tb927.2.2240:mRNA | gene=Tb927.2.2240 | organism=Trypanosoma_brucei_brucei_TREU927 | gene_product=exportin-T, putative | transcript_product=exportin-T, putative | location=Tb927_02_v5.1:427699-431358(-) | protein_length=1219 | sequence_SO=chromosome | SO=protein_coding_gene | is_pseudo=false	3175.15	3195.81	2944.17	3496.11	4136.37	4443.5	3105.04	4025.33	1.29638	0.0339212
Tb927.10.2880:mRNA-p1	>Tb927.10.2880:mRNA-p1 | transcript=Tb927.10.2880:mRNA | gene=Tb927.10.2880 | organism=Trypanosoma_brucei_brucei_TREU927 | gene_product=Voltage-dependent calcium channel subunit, putative | transcript_product=Voltage-dependent calcium channel subunit, putative | location=Tb927_10_v5.1:737081-745162(+) | protein_length=2693 | sequence_SO=chromosome | SO=protein_coding_gene | is_pseudo=false	57219.8	49707.8	57781.5	78711.9	71289.3	63491.4	54903	71164.2	1.29618	0.033407
Tb927.7.5530:mRNA-p1	>Tb927.7.5530:mRNA-p1 | transcript=Tb927.7.5530:mRNA | gene=Tb927.7.5530 | organism=Trypanosoma_brucei_brucei_TREU927 | gene_product=hypothetical protein, conserved | transcript_product=hypothetical protein, conserved | location=Tb927_07_v5.1:1490824-1491966(+) | protein_length=380 | sequence_SO=chromosome | SO=protein_coding_gene | is_pseudo=false	7786.23	5119.61	6613.15	8894.16	8008.22	8394.42	6506.33	8432.27	1.29601	0.0769446
Tb927.10.15120:mRNA-p1;Tb927.2.5910:mRNA-p1	>Tb927.10.15120:mRNA-p1 | transcript=Tb927.10.15120:mRNA | gene=Tb927.10.15120 | organism=Trypanosoma_brucei_brucei_TREU927 | gene_product=40S ribosomal protein S13, putative | transcript_product=40S ribosomal protein S13, putative | location=Tb927_10_v5.1:3691805-3692260(+) | protein_length=151 | sequence_SO=chromosome | SO=protein_coding_gene | is_pseudo=false;>Tb927.2.5910:mRNA-p1 | transcript…	836056	982429	796022	1.17906e+06	1.03787e+06	1.17138e+06	871502	1.12944e+06	1.29597	0.0240258
Tb927.8.2860:mRNA-p1	>Tb927.8.2860:mRNA-p1 | transcript=Tb927.8.2860:mRNA | gene=Tb927.8.2860 | organism=Trypanosoma_brucei_brucei_TREU927 | gene_product=hypothetical protein, conserved | transcript_product=hypothetical protein, conserved | location=Tb927_08_v5.1:865608-868304(-) | protein_length=898 | sequence_SO=chromosome | SO=protein_coding_gene | is_pseudo=false	13933.9	11634.4	9965.73	13232.3	15434.8	17377.5	11844.7	15348.2	1.29579	0.102492
Tb927.7.7160:mRNA-p1	>Tb927.7.7160:mRNA-p1 | transcript=Tb927.7.7160:mRNA | gene=Tb927.7.7160 | organism=Trypanosoma_brucei_brucei_TREU927 | gene_product=kinetoplastid-specific dual specificity phosphatase, putative | transcript_product=kinetoplastid-specific dual specificity phosphatase, putative | location=Tb927_07_v5.1:2051227-2054127(-) | protein_length=966 | sequence_SO=chromosome | SO=protein_coding_gene | is_p…	3781.73	3716.28	2343.19	3250.7	3903.43	5594.67	3280.4	4249.6	1.29545	0.313468
Tb927.4.1250:mRNA-p1	>Tb927.4.1250:mRNA-p1 | transcript=Tb927.4.1250:mRNA | gene=Tb927.4.1250 | organism=Trypanosoma_brucei_brucei_TREU927 | gene_product=peroxisome biogenesis factor 1, putative | transcript_product=peroxisome biogenesis factor 1, putative | location=Tb927_04_v5.1:331823-334558(-) | protein_length=911 | sequence_SO=chromosome | SO=protein_coding_gene | is_pseudo=false	7236.05	11942.7	9936.43	12771.9	11142.7	13799.5	9705.07	12571.4	1.29534	0.141498
Tb927.10.10440:mRNA-p1	>Tb927.10.10440:mRNA-p1 | transcript=Tb927.10.10440:mRNA | gene=Tb927.10.10440 | organism=Trypanosoma_brucei_brucei_TREU927 | gene_product=mitochondrial carrier protein | transcript_product=mitochondrial carrier protein | location=Tb927_10_v5.1:2570065-2571207(-) | protein_length=380 | sequence_SO=chromosome | SO=protein_coding_gene | is_pseudo=false	1866.29	NaN	2184.12	NaN	1567.27	NaN	2025.2	1567.27	0.773884	#DIV/0!
Tb927.4.4040:mRNA-p1	>Tb927.4.4040:mRNA-p1 | transcript=Tb927.4.4040:mRNA | gene=Tb927.4.4040 | organism=Trypanosoma_brucei_brucei_TREU927 | gene_product=hypothetical protein, conserved | transcript_product=hypothetical protein, conserved | location=Tb927_04_v5.1:1073890-1074669(-) | protein_length=259 | sequence_SO=chromosome | SO=protein_coding_gene | is_pseudo=false	63752.2	82624.2	74163.7	91157.8	89311.1	104954	73513.4	95140.8	1.2942	0.0424206
Tb927.1.3230:mRNA-p1	>Tb927.1.3230:mRNA-p1 | transcript=Tb927.1.3230:mRNA | gene=Tb927.1.3230 | organism=Trypanosoma_brucei_brucei_TREU927 | gene_product=cell division cycle protein, putative | transcript_product=cell division cycle protein, putative | location=Tb927_01_v5.1:694318-696465(+) | protein_length=715 | sequence_SO=chromosome | SO=protein_coding_gene | is_pseudo=false	4292.82	3540.26	4640.34	4242.61	5921.4	5976.52	4157.81	5380.17	1.29399	0.135473
Tb927.6.1570:mRNA-p1	>Tb927.6.1570:mRNA-p1 | transcript=Tb927.6.1570:mRNA | gene=Tb927.6.1570 | organism=Trypanosoma_brucei_brucei_TREU927 | gene_product=2-hydroxy-3-oxopropionate reductase, putative | transcript_product=2-hydroxy-3-oxopropionate reductase, putative | location=Tb927_06_v5.1:543497-544399(-) | protein_length=300 | sequence_SO=chromosome | SO=protein_coding_gene | is_pseudo=false	117947	144664	179493	180289	151562	239715	147368	190522	1.29283	0.242365
Tb927.11.8730:mRNA-p1	>Tb927.11.8730:mRNA-p1 | transcript=Tb927.11.8730:mRNA | gene=Tb927.11.8730 | organism=Trypanosoma_brucei_brucei_TREU927 | gene_product=Cell division control protein 48, putative | transcript_product=Cell division control protein 48, putative | location=Tb927_11_v5.1:2404197-2406155(+) | protein_length=652 | sequence_SO=chromosome | SO=protein_coding_gene | is_pseudo=false	3385.32	2427.45	3705.57	4255.01	3880.93	4162.78	3172.78	4099.58	1.29211	0.0814619
Tb927.3.2680:mRNA-p1	>Tb927.3.2680:mRNA-p1 | transcript=Tb927.3.2680:mRNA | gene=Tb927.3.2680 | organism=Trypanosoma_brucei_brucei_TREU927 | gene_product=Ubiquitin-like domain containing protein, putative | transcript_product=Ubiquitin-like domain containing protein, putative | location=Tb927_03_v5.1:679159-680754(-) | protein_length=531 | sequence_SO=chromosome | SO=protein_coding_gene | is_pseudo=false	10426.1	7855.6	9181.5	11456	13196.3	10805.1	9154.38	11819.1	1.29109	0.0608168
Tb927.10.12710:mRNA-p1	>Tb927.10.12710:mRNA-p1 | transcript=Tb927.10.12710:mRNA | gene=Tb927.10.12710 | organism=Trypanosoma_brucei_brucei_TREU927 | gene_product=heat shock protein 110, putative | transcript_product=heat shock protein 110, putative | location=Tb927_10_v5.1:3085599-3088034(-) | protein_length=811 | sequence_SO=chromosome | SO=protein_coding_gene | is_pseudo=false	1.4052e+06	2.05764e+06	1.84171e+06	2.91958e+06	1.63698e+06	2.29096e+06	1.76818e+06	2.28251e+06	1.29088	0.285002
Tb927.10.10650:mRNA-p1	>Tb927.10.10650:mRNA-p1 | transcript=Tb927.10.10650:mRNA | gene=Tb927.10.10650 | organism=Trypanosoma_brucei_brucei_TREU927 | gene_product=cytosolic Fe-S cluster assembly factor NAR1, putative | transcript_product=cytosolic Fe-S cluster assembly factor NAR1, putative | location=Tb927_10_v5.1:2590955-2592382(-) | protein_length=475 | sequence_SO=chromosome | SO=protein_coding_gene | is_pseudo=false	2540.99	NaN	NaN	738.579	414.875	NaN	2540.99	576.727	0.226969	#DIV/0!
Tb927.7.3710:mRNA-p1	>Tb927.7.3710:mRNA-p1 | transcript=Tb927.7.3710:mRNA | gene=Tb927.7.3710 | organism=Trypanosoma_brucei_brucei_TREU927 | gene_product=hypothetical protein, conserved | transcript_product=hypothetical protein, conserved | location=Tb927_07_v5.1:966383-967801(-) | protein_length=472 | sequence_SO=chromosome | SO=protein_coding_gene | is_pseudo=false	2950.37	3110.98	4812.36	5693.34	4783.09	3558.21	3624.57	4678.21	1.29069	0.287138
Tb927.5.1900:mRNA-p1	>Tb927.5.1900:mRNA-p1 | transcript=Tb927.5.1900:mRNA | gene=Tb927.5.1900 | organism=Trypanosoma_brucei_brucei_TREU927 | gene_product=Outer dynein arm docking complex protein 1, putative | transcript_product=Outer dynein arm docking complex protein 1, putative | location=Tb927_05_v5.1:646339-648171(+) | protein_length=610 | sequence_SO=chromosome | SO=protein_coding_gene | is_pseudo=false	54876.2	58783.9	34888.9	75510.1	59998.4	56214.7	49516.4	63907.7	1.29064	0.203075
Tb927.10.2240:mRNA-p1	>Tb927.10.2240:mRNA-p1 | transcript=Tb927.10.2240:mRNA | gene=Tb927.10.2240 | organism=Trypanosoma_brucei_brucei_TREU927 | gene_product=RNA binding protein | transcript_product=RNA binding protein | location=Tb927_10_v5.1:578334-580100(+) | protein_length=588 | sequence_SO=chromosome | SO=protein_coding_gene | is_pseudo=false	62835.4	57945.5	45314.2	65636.6	74621.7	73860	55365.1	71372.8	1.28913	0.0548937
Tb927.11.13760:mRNA-p1	>Tb927.11.13760:mRNA-p1 | transcript=Tb927.11.13760:mRNA | gene=Tb927.11.13760 | organism=Trypanosoma_brucei_brucei_TREU927 | gene_product=hypothetical protein, conserved | transcript_product=hypothetical protein, conserved | location=Tb927_11_v5.1:3670418-3671203(+) | protein_length=261 | sequence_SO=chromosome | SO=protein_coding_gene | is_pseudo=false	5660.41	2576.67	3348.45	5433.91	6561.25	2939.68	3861.84	4978.28	1.28909	0.474349
Tb927.11.6420:mRNA-p1	>Tb927.11.6420:mRNA-p1 | transcript=Tb927.11.6420:mRNA | gene=Tb927.11.6420 | organism=Trypanosoma_brucei_brucei_TREU927 | gene_product=hypothetical protein, conserved | transcript_product=hypothetical protein, conserved | location=Tb927_11_v5.1:1807847-1811806(-) | protein_length=1319 | sequence_SO=chromosome | SO=protein_coding_gene | is_pseudo=false	16643	18137.9	19871.2	25511.7	22815.1	22095.8	18217.3	23474.2	1.28856	0.0197133
[truncated: 5,060 more rows]

## Sheet: HDL+
PG.ProteinGroups	PG.FastaHeaders	1. Hp-/-	2. Hp-/-	3. Hp-/-	4. Black	5. Black	6. Black	WT Tbb from Hp-/- 12DPI	WT Tbb from Black 12DPI	Fold Change	T test (p value)	HDL
[truncated: 6,217 more rows]
